# Supplementary material for: RTF2 controls replication repriming and ribonucleotide excision at the replisome
Source: Nat Commun. 2024 Mar 2;15:1943. doi: 10.1038/s41467-024-45947-z (PMC10908796; doi:10.1038/s41467-024-45947-z)
Supplement: Supplementary file 4 — Supplementary Data 1 [file 41467_2024_45947_MOESM4_ESM.xlsx]

## Sheet: iPOND proteins (PMID 26365379) 
Supplementary Table 1. Proteomic data from the iPOND experiment shown in Figure 3.
							WT RTF2 Pulse	Null Pulse	WT RTF2 Pulse/Null Pulse	Null Pulse/WT RTF2 Pulse	WT RTF2 Pulse				Null Pulse
Accession	Description	ΣCoverage	Σ# Proteins	Σ# Unique Peptides	Σ# Peptides	Σ# PSMs	A2: Area	C2: Area	C2/A2	A2/C2	Score A6	Coverage A6	# Peptides A6	# PSM A6	Score C6	Coverage C6	# Peptides C6	# PSM C6	# AAs	MW [kDa]	calc. pI
Q9DAP7	Histone chaperone ASF1B OS=Mus musculus GN=Asf1b PE=1 SV=1 - [ASF1B_MOUSE]	11.39	2	2	2	2	0	4.56053e+07	N/A			0			88.75	11.39	2	2	202	22.45	4.43701
E9Q9A5	Bifunctional polynucleotide phosphatase/kinase OS=Mus musculus GN=Pnkp PE=4 SV=1 - [E9Q9A5_MOUSE]	15.23	7	5	5	6	0	1.18914e+07	N/A		47.45	4.53	2	2	32.9067	12.55	4	4	486	53.2843	7.38623
D3Z734	E3 ubiquitin-protein ligase RAD18 OS=Mus musculus GN=Rad18 PE=4 SV=1 - [D3Z734_MOUSE]	11.45	5	5	5	8	9.93549e+06	2.0676e+07	2.08103		123.923	7.71	3	3	152.6	11.45	5	5	428	48.3993	7.54736
O70475	UDP-glucose 6-dehydrogenase OS=Mus musculus GN=Ugdh PE=1 SV=1 - [UGDH_MOUSE]	63.08	2	24	24	59	91380000	151400000	1.66		425.93	39.35	14	14	451.55	34.48	15	15	493	54.8	7.56
Q99PT1	Rho GDP-dissociation inhibitor 1 OS=Mus musculus GN=Arhgdia PE=1 SV=3 - [GDIR1_MOUSE]	31.86	1	5	5	14	4.17676e+07	6.91829e+07	1.65638		89.77	27.94	3	3	85.2367	28.43	4	4	204	23.3928	5.19873
Z4YKQ9	ATPase family AAA domain-containing protein 5 OS=Mus musculus GN=Atad5 PE=1 SV=1 - [Z4YKQ9_MOUSE]	20.46	2	31	31	50	4.85993e+07	7.82933e+07	1.611		364.731	13.27	20	20	489.422	18.21	28	30	1823	203.499	8.89502
A0A0R4J1F8	WD repeat and HMG-box DNA-binding protein 1 OS=Mus musculus GN=Wdhd1 PE=1 SV=1 - [A0A0R4J1F8_MOUSE]	29.42	3	26	26	43	171100000	263700000	1.54		444.33	25.44	21	22	361.51	17.21	18	20	1081	120.3	5.83
Q8BJQ2	Ubiquitin carboxyl-terminal hydrolase 1 OS=Mus musculus GN=Usp1 PE=2 SV=1 - [UBP1_MOUSE]	8.16	2	6	6	7	1.03592e+07	1.5362e+07	1.48294		41.18	4.46	3	3	128.617	4.97	4	4	784	87.402	5.41455
P25206	DNA replication licensing factor MCM3 OS=Mus musculus GN=Mcm3 PE=1 SV=2 - [MCM3_MOUSE]	58.62	1	34	34	121	1.74238e+08	2.57334e+08	1.47691		939.705	43.72	28	35	761.106	28.82	20	28	812	91.4892	5.5542
F8WGW3	S1 RNA-binding domain-containing protein 1 OS=Mus musculus GN=Srbd1 PE=4 SV=1 - [F8WGW3_MOUSE]	5.4	2	5	5	9	6.09223e+06	8.55439e+06	1.40415		37.66	1.73	2	2	47.95	3.57	3	3	981	110.125	8.77783
Q9WUK4	Replication factor C subunit 2 OS=Mus musculus GN=Rfc2 PE=2 SV=1 - [RFC2_MOUSE]	38.4	1	12	12	37	2.9253e+08	3.92329e+08	1.34116		575.76	38.4	12	17	439.333	32.66	11	14	349	38.6999	6.44287
Q9CWV1	DNA helicase MCM8 OS=Mus musculus GN=Mcm8 PE=1 SV=3 - [MCM8_MOUSE]	2.16	1	1	2	5	7.40087e+07	98408704	1.32969		37.6417	2.16	2	2	41.76	0.84	1	1	833	92.3132	7.62061
G3UWX1	Replication factor C subunit 1 OS=Mus musculus GN=Rfc1 PE=4 SV=1 - [G3UWX1_MOUSE]	29.03	6	29	29	76	172900000	224700000	1.3		1145.14	28.76	28	38	973.23	25.49	25	33	1130	125.8	9.35
Q8VEE4	Replication protein A 70 kDa DNA-binding subunit OS=Mus musculus GN=Rpa1 PE=2 SV=1 - [RFA1_MOUSE]	33.71	2	21	21	63	1.93556e+08	2.44807e+08	1.26479		735.831	30.66	20	27	549.559	23.6	16	22	623	68.9936	7.91357
Q9Z277	Tyrosine-protein kinase BAZ1B OS=Mus musculus GN=Baz1b PE=1 SV=2 - [BAZ1B_MOUSE]	49.7	1	74	74	185	4.18561e+08	5.2012e+08	1.24264		1964.15	48.61	69	85	1686.49	37.39	58	79	1479	170.544	8.60205
Q8R323	Replication factor C subunit 3 OS=Mus musculus GN=Rfc3 PE=2 SV=1 - [RFC3_MOUSE]	63.2	1	19	19	59	256800000	314700000	1.23		709.41	57.58	16	23	692	52.25	17	25	356	40.5	8.38
P97310	DNA replication licensing factor MCM2 OS=Mus musculus GN=Mcm2 PE=1 SV=3 - [MCM2_MOUSE]	35.18	2	24	24	61	1.08341e+08	1.3296e+08	1.22723		528.946	23.12	16	17	458.524	17.04	13	14	904	102.013	5.71924
Q3TLR7	Denticleless protein homolog OS=Mus musculus GN=Dtl PE=1 SV=2 - [DTL_MOUSE]	3.7	2	2	2	3	7.55363e+06	9.18764e+06	1.21632		96.56	3.7	2	2	42.26	1.51	1	1	729	79.0811	8.79248
P14602	Heat shock protein beta-1 OS=Mus musculus GN=Hspb1 PE=1 SV=3 - [HSPB1_MOUSE]	48.8	2	8	8	17	1.09737e+07	1.32902e+07	1.21109		54.91	19.62	2	2	44.27	4.78	1	1	209	22.9997	6.55127
P97311	DNA replication licensing factor MCM6 OS=Mus musculus GN=Mcm6 PE=1 SV=1 - [MCM6_MOUSE]	41.78	2	31	31	121	1.52692e+08	1.83695e+08	1.20304		927.025	34.23	27	34	673.172	34.1	26	31	821	92.809	5.45264
P33611	DNA polymerase alpha subunit B OS=Mus musculus GN=Pola2 PE=1 SV=2 - [DPOA2_MOUSE]	20	2	9	9	14	4.72774e+07	5.4925e+07	1.16176		217.747	15.5	7	7	176.257	15.17	7	7	600	66.1725	5.33838
Q9D0N7	Chromatin assembly factor 1 subunit B OS=Mus musculus GN=Chaf1b PE=2 SV=1 - [CAF1B_MOUSE]	32.34	3	14	14	26	1.01232e+08	1.17258e+08	1.15831		166.98	19.58	10	12	199.918	23.25	10	13	572	63.0927	6.55127
Q6PGB8	Probable global transcription activator SNF2L1 OS=Mus musculus GN=Smarca1 PE=1 SV=1 - [SMCA1_MOUSE]	15.68	3	3	20	64	2.72402e+08	3.1065e+08	1.14041		635.4	13.19	16	26	600.892	13	17	29	1046	121.638	8.26514
Q9R1X4	Protein timeless homolog OS=Mus musculus GN=Timeless PE=1 SV=3 - [TIM_MOUSE]	9.69	2	8	8	16	1.82165e+07	2.05903e+07	1.13031		300.384	7.52	6	7	128.73	4.34	4	5	1197	137.417	5.49072
B7ZC85	Serine/threonine-protein kinase tousled-like 2 OS=Mus musculus GN=Tlk2 PE=4 SV=1 - [B7ZC85_MOUSE]	4.42	39	2	3	4	2.26419e+07	24963624	1.10254		33.12	1.26	1	1	47.1067	4.42	3	3	633	73.0823	8.36768
P49717	DNA replication licensing factor MCM4 OS=Mus musculus GN=Mcm4 PE=2 SV=1 - [MCM4_MOUSE]	36.77	1	27	28	90	8.38702e+07	9.14426e+07	1.09029		608.26	28.42	22	29	509.333	26.1	20	24	862	96.6756	7.1958
Q924W5	Structural maintenance of chromosomes protein 6 OS=Mus musculus GN=Smc6 PE=2 SV=1 - [SMC6_MOUSE]	2.28	1	2	2	5	7.30528e+06	7.90487e+06	1.08208		90.31	2.28	2	2	91.8	2.28	2	2	1097	127.118	7.1665
Q9CZ15	DNA replication complex GINS protein PSF1 OS=Mus musculus GN=Gins1 PE=2 SV=1 - [PSF1_MOUSE]	18.88	1	3	3	5	1.24505e+07	1.31958e+07	1.05986		109.04	18.88	3	3	82	14.8	2	2	196	22.8786	7.43018
Q99J62	Replication factor C subunit 4 OS=Mus musculus GN=Rfc4 PE=1 SV=1 - [RFC4_MOUSE]	51.1	4	24	24	58	2.99277e+08	3.16056e+08	1.05607		527.313	48.08	20	23	530.508	43.13	19	29	364	39.8418	6.69775
Q91ZW3	SWI/SNF-related matrix-associated actin-dependent regulator of chromatin subfamily A member 5 OS=Mus musculus GN=Smarca5 PE=1 SV=1 - [SMCA5_MOUSE]	47.57	1	41	58	207	4.74614e+08	4.92967e+08	1.03867		2068.94	46.72	54	84	1807.46	41.1	50	79	1051	121.55	8.14795
P43247	DNA mismatch repair protein Msh2 OS=Mus musculus GN=Msh2 PE=2 SV=1 - [MSH2_MOUSE]	40.32	3	30	30	77	1.9585e+08	2.0081e+08	1.02532		1140.17	36.47	26	41	677.079	26.2	20	29	935	104.085	5.96045
P49718	DNA replication licensing factor MCM5 OS=Mus musculus GN=Mcm5 PE=2 SV=1 - [MCM5_MOUSE]	33.29	2	23	23	94	2.08785e+08	2.12101e+08	1.01588		634.828	31.79	22	27	767.093	27.15	20	28	733	82.2901	8.42627
Q61881	DNA replication licensing factor MCM7 OS=Mus musculus GN=Mcm7 PE=2 SV=1 - [MCM7_MOUSE]	52.16	5	27	27	85	1.8046e+08	1.81711e+08	1.00693		514.536	32.96	18	21	430.633	31.85	18	22	719	81.1595	6.3667
Q08943	FACT complex subunit SSRP1 OS=Mus musculus GN=Ssrp1 PE=1 SV=2 - [SSRP1_MOUSE]	38.84	2	24	24	73	2.22908e+08	2.23284e+08	1.00169		734.602	34.75	22	29	437.756	25.85	15	20	708	80.8103	6.75635
Q9WU56	tRNA pseudouridine synthase A, mitochondrial OS=Mus musculus GN=Pus1 PE=1 SV=2 - [TRUA_MOUSE]	4.96	2	2	2	6	1.62371e+07	1.61939e+07	0.997343		88.13	4.96	2	2	105.922	4.96	2	2	423	47.4721	8.89502
P13864	DNA (cytosine-5)-methyltransferase 1 OS=Mus musculus GN=Dnmt1 PE=1 SV=5 - [DNMT1_MOUSE]	53.83	1	8	80	260	4.61668e+08	4.58522e+08	0.993185		2594.12	48.64	70	110	1964.29	43.52	62	94	1620	183.074	7.73779
Q91Z50	Flap endonuclease 1 OS=Mus musculus GN=Fen1 PE=2 SV=1 - [Q91Z50_MOUSE]	35	2	13	13	51	3.3348e+08	3.3095e+08	0.992414		377.952	35	13	18	489.797	35	12	21	380	42.596	8.33838
Q9D0F6	Replication factor C subunit 5 OS=Mus musculus GN=Rfc5 PE=2 SV=1 - [RFC5_MOUSE]	51.03	2	14	14	36	1.80755e+08	1.74408e+08	0.964885		463.513	49.26	13	16	377.446	34.51	9	18	339	38.0719	7.81104
P17918	Proliferating cell nuclear antigen OS=Mus musculus GN=Pcna PE=1 SV=2 - [PCNA_MOUSE]	75.48	1	17	17	143	3.25021e+09	3.11077e+09	0.957097		1341.35	75.48	17	50	1871.32	75.48	17	75	261	28.7664	4.76709
P33610	DNA primase large subunit OS=Mus musculus GN=Prim2 PE=1 SV=1 - [PRI2_MOUSE]	20.59	1	9	9	18	7.46354e+07	7.10707e+07	0.952239		208.414	17.62	8	9	176.384	13.86	6	8	505	58.3717	8.32373
F8VPX1	Ubiquitin carboxyl-terminal hydrolase OS=Mus musculus GN=Usp7 PE=3 SV=1 - [F8VPX1_MOUSE]	13.42	4	11	11	20	28890000	26760000	0.93		197.61	11.42	10	10	108.45	5.17	5	5	1103	128.4	5.55
Q80YR7	Claspin OS=Mus musculus GN=Clspn PE=2 SV=2 - [CLSPN_MOUSE]	2.81	1	3	3	5	1.05903e+07	9.59293e+06	0.905823		68.76	1.98	2	2	82.63	2.81	3	3	1315	146.626	4.79248
G3X956	FACT complex subunit SPT16 OS=Mus musculus GN=Supt16h PE=4 SV=1 - [G3X956_MOUSE]	32.95	2	33	33	102	3.32124e+08	300126569	0.903659		1174.56	32.95	33	41	1148.73	29.04	29	38	1047	119.763	5.65576
B0V2V8	Bromodomain containing 4 OS=Mus musculus GN=Brd4 PE=4 SV=1 - [B0V2V8_MOUSE]	4.03	7	2	3	5	2.73964e+07	2.42675e+07	0.885794		36.089	2.95	2	2	59.2861	4.03	3	3	745	83.2824	8.68994
Q9WTK2	Chromodomain Y-like protein OS=Mus musculus GN=Cdyl PE=1 SV=1 - [CDYL_MOUSE]	5.9	1	3	3	7	9.48194e+06	8.30977e+06	0.876378		132.623	5.9	3	3	104.573	5.9	3	3	593	65.1701	8.60205
A2AFJ1	Histone-binding protein RBBP7 OS=Mus musculus GN=Rbbp7 PE=4 SV=1 - [A2AFJ1_MOUSE]	35.58	5	5	11	26	1.59393e+08	1.38917e+08	0.871536		227.537	22.6	8	8	162	18.51	6	6	416	46.8788	5.07178
A2CG76	Euchromatic histone lysine N-methyltransferase 2 OS=Mus musculus GN=Ehmt2 PE=3 SV=1 - [A2CG76_MOUSE]	13.67	3	12	12	16	3.73997e+07	3.15232e+07	0.842873		117.343	11.64	11	11	96.0279	4.72	5	5	1229	134.602	5.96045
P54276	DNA mismatch repair protein Msh6 OS=Mus musculus GN=Msh6 PE=1 SV=3 - [MSH6_MOUSE]	38.59	1	45	45	89	2.46996e+08	2.07906e+08	0.84174		1009.45	34.32	40	47	776.365	31.44	34	37	1358	150.989	6.72705
Q3U4X8	DNA ligase OS=Mus musculus GN=Lig1 PE=2 SV=1 - [Q3U4X8_MOUSE]	47.32	5	43	43	117	3.22923e+08	2.71559e+08	0.840939		1795.23	45.39	41	58	1259.42	36.7	32	52	932	104.028	7.09326
Q8BHG9	CGG triplet repeat-binding protein 1 OS=Mus musculus GN=Cggbp1 PE=2 SV=1 - [CGBP1_MOUSE]	30.54	1	4	4	6	1.58254e+07	1.32659e+07	0.838269		44.16	16.77	2	3	26.32	8.38	1	1	167	18.7496	8.95361
P70388	DNA repair protein RAD50 OS=Mus musculus GN=Rad50 PE=1 SV=1 - [RAD50_MOUSE]	21.72	4	28	28	49	7.80423e+07	6.39464e+07	0.819382		394.812	17.76	24	27	207.187	12.12	16	18	1312	153.392	6.94678
Q8K2F0	Bromodomain-containing protein 3 OS=Mus musculus GN=Brd3 PE=1 SV=2 - [BRD3_MOUSE]	7.16	2	4	5	10	2.39552e+07	1.9549e+07	0.816064		103.672	7.16	5	5	109.324	3.44	3	4	726	79.7122	9.36377
O88907	E3 SUMO-protein ligase PIAS1 OS=Mus musculus GN=Pias1 PE=1 SV=2 - [PIAS1_MOUSE]	3.84	4	2	2	5	3.06235e+07	2.49782e+07	0.815656		102.07	3.84	2	2	106.86	3.84	2	2	651	71.5722	7.28369
P20664	DNA primase small subunit OS=Mus musculus GN=Prim1 PE=1 SV=1 - [PRI1_MOUSE]	20.62	2	8	8	13	4.74913e+07	38595192	0.812678		71.33	16.55	7	7	50.33	10.07	4	4	417	49.264	8.60205
Q9QWT9	Kinesin-like protein KIFC1 OS=Mus musculus GN=Kifc1 PE=1 SV=2 - [KIFC1_MOUSE]	24.33	4	14	14	21	4.66009e+07	3.72661e+07	0.799686		208.951	13.35	7	7	129.304	10.53	7	7	674	74.1073	8.71924
P52431	DNA polymerase delta catalytic subunit OS=Mus musculus GN=Pold1 PE=1 SV=2 - [DPOD1_MOUSE]	31.13	4	30	30	54	6.52908e+07	5.2063e+07	0.797401		593.891	31.13	30	33	201.255	21.45	20	20	1105	123.712	7.60596
Q8BH76	DNA polymerase delta subunit 3 OS=Mus musculus GN=Pold3 PE=2 SV=1 - [Q8BH76_MOUSE]	14.75	2	6	6	10	5.73491e+07	4.54748e+07	0.792948		119.34	11.71	5	5	157.55	13.02	5	5	461	50.7171	9.31982
Q3UC82	DNA ligase OS=Mus musculus GN=Lig3 PE=2 SV=1 - [Q3UC82_MOUSE]	12.27	7	11	11	17	5.351e+07	4.14836e+07	0.775249		151.119	8.21	8	8	110.901	5.64	6	6	1011	112.638	8.98291
Q61216	Double-strand break repair protein MRE11A OS=Mus musculus GN=Mre11a PE=2 SV=1 - [MRE11_MOUSE]	15.58	4	9	9	13	7.36143e+07	5.61854e+07	0.76324		291.468	15.58	9	9	79.01	6.66	4	4	706	80.1731	6.01123
Q3TE40	Replication protein A 32 kDa subunit OS=Mus musculus GN=Rpa2 PE=2 SV=1 - [Q3TE40_MOUSE]	24.07	3	4	4	13	116180224	8.59273e+07	0.739604		138.76	24.07	4	6	63.4	15.56	3	4	270	29.4215	5.75732
Q9R207	Nibrin OS=Mus musculus GN=Nbn PE=1 SV=1 - [NBN_MOUSE]	17.44	2	11	11	19	3.13433e+07	2.31221e+07	0.737703		225.973	16.25	10	11	87.01	9.99	7	7	751	83.7425	6.68311
Q8CIB9	N-acetyltransferase ESCO2 OS=Mus musculus GN=Esco2 PE=2 SV=3 - [ESCO2_MOUSE]	2.7	1	2	2	3	6.52012e+06	4.80251e+06	0.736568		38.9	2.7	2	2	32.71	1.18	1	1	592	67.2307	9.48096
Q60972	Histone-binding protein RBBP4 OS=Mus musculus GN=Rbbp4 PE=1 SV=5 - [RBBP4_MOUSE]	35.29	1	5	11	31	1.93894e+08	1.4278e+08	0.736381		269.82	26.35	9	11	195.437	15.53	6	6	425	47.6261	4.89404
Q01320	DNA topoisomerase 2-alpha OS=Mus musculus GN=Top2a PE=1 SV=2 - [TOP2A_MOUSE]	42.54	1	58	70	196	4.39505e+08	3.14871e+08	0.716423		2001.26	42.54	70	87	1424.46	34.29	53	62	1528	172.682	8.60205
P33609	DNA polymerase alpha catalytic subunit OS=Mus musculus GN=Pola1 PE=1 SV=2 - [DPOLA_MOUSE]	19.66	1	23	23	35	5.9798e+07	4.06325e+07	0.679496		359.016	17	19	21	263.94	10.85	13	14	1465	167.233	5.74463
E9QPY6	DNA mismatch repair protein Msh3 OS=Mus musculus GN=Msh3 PE=1 SV=2 - [E9QPY6_MOUSE]	5.94	8	5	5	7	1.63883e+07	1.1096e+07	0.677069		121.49	5.03	4	4	131.1	3.47	3	3	1094	123.199	7.82568
Q9QWF0	Chromatin assembly factor 1 subunit A OS=Mus musculus GN=Chaf1a PE=1 SV=1 - [CAF1A_MOUSE]	23.27	1	16	16	26	1.49618e+08	1.00345e+08	0.670674		359.373	22.28	15	17	166.228	10.54	8	9	911	101.872	5.40186
E9Q5A3	Histone-lysine N-methyltransferase EHMT1 OS=Mus musculus GN=Ehmt1 PE=3 SV=2 - [E9Q5A3_MOUSE]	20.43	10	15	15	26	5.36662e+07	3.55478e+07	0.662388		402.184	19.71	14	16	248.688	8.89	9	10	1248	136.574	5.63037
O35654	DNA polymerase delta subunit 2 OS=Mus musculus GN=Pold2 PE=2 SV=2 - [DPOD2_MOUSE]	34.33	2	11	11	19	6.72631e+07	4.44912e+07	0.66145		334.866	34.33	11	11	201.63	19.4	6	6	469	51.3221	5.78271
Q9CQ71	Replication protein A 14 kDa subunit OS=Mus musculus GN=Rpa3 PE=2 SV=1 - [RFA3_MOUSE]	22.31	1	2	2	6	1.55607e+07	1.0084e+07	0.648043		47.36	22.31	2	2	42.17	22.31	2	3	121	13.575	4.84326
Q8CG46	Structural maintenance of chromosomes protein 5 OS=Mus musculus GN=Smc5 PE=2 SV=1 - [SMC5_MOUSE]	4.09	1	4	4	5	1.78622e+07	1.15501e+07	0.646621		50.64	2.09	2	2	91.41	2.82	3	3	1101	128.733	8.55811
Q8C0V0	Serine/threonine-protein kinase tousled-like 1 OS=Mus musculus GN=Tlk1 PE=2 SV=2 - [TLK1_MOUSE]	3.52	35	1	2	3	2.26419e+07	1.3517e+07	0.596992		33.12	1.04	1	1	30.71	3.52	2	2	766	86.57	8.79248
O54946	DnaJ homolog subfamily B member 6 OS=Mus musculus GN=Dnajb6 PE=1 SV=4 - [DNJB6_MOUSE]	15.07	9	5	5	12	1.18724e+07	6.52655e+06	0.549725		138.3	12.88	4	4	85.5695	8.49	3	3	365	39.7829	9.36377
G3UYD0	General transcription factor II-I OS=Mus musculus GN=Gtf2i PE=4 SV=1 - [G3UYD0_MOUSE]	47.21	7	35	35	71	181200000	96590000	0.53		777.06	46.11	34	38	316.08	24.1	17	18	913	103	8.81
A0A0R4J282	Forkhead box protein P1 OS=Mus musculus GN=Foxp1 PE=1 SV=1 - [A0A0R4J282_MOUSE]	13.54	12	5	5	13	4.52253e+07	2.27624e+07	0.503312		79.6	13.54	5	5	33.21	10.76	4	4	576	64.5092	6.62451
Q8K409	DNA polymerase beta OS=Mus musculus GN=Polb PE=2 SV=3 - [DPOLB_MOUSE]	7.46	1	2	2	4	1.70881e+07	8.21673e+06	0.480846		63.06	7.46	2	2	53.54	7.46	2	2	335	38.2638	8.85107
F6ZBR8	Protein Wiz (Fragment) OS=Mus musculus GN=Wiz PE=4 SV=1 - [F6ZBR8_MOUSE]	28.06	3	20	20	31	8.92626e+07	3.81489e+07	0.427378		271.604	22.92	17	19	177.073	17.27	12	12	973	104.505	9.40771
O54956	DNA polymerase epsilon subunit 2 OS=Mus musculus GN=Pole2 PE=2 SV=2 - [DPOE2_MOUSE]	17.46	1	6	6	7	2.0754e+07	5896629	0.28412	3.51964	107.044	17.46	6	6	18.39	3.42	1	1	527	59.3491	6.25244
Q61666	Protein HIRA OS=Mus musculus GN=Hira PE=1 SV=3 - [HIRA_MOUSE]	4.73	1	4	4	6	9.3116e+06	1.83089e+06	0.196624	5.08585	132.33	3.94	3	3	85.9867	3.74	3	3	1015	111.696	8.06006
Q99K95	UPF0549 protein C20orf43 homolog OS=Mus musculus PE=2 SV=1 - [CT043_MOUSE]	49.51	1	13	13	29	1.51293e+08	0	0	N/A	398.596	45.28	11	16					307	33.9132	8.80713
A0A0R4J0I4	CTF18, chromosome transmission fidelity factor 18 homolog (S. cerevisiae), isoform CRA_a OS=Mus musculus GN=Chtf18 PE=1 SV=1 - [A0A0R4J0I4_MOUSE]	9.49	3	7	7	7	9.59837e+06	0	0	N/A	192.633	9.49	7	7					969	108.07	6.72705
Q05C51	Ribonuclease OS=Mus musculus GN=Rnaseh2a PE=2 SV=1 - [Q05C51_MOUSE]	18.9	3	5	5	5	1.51065e+07	0	0	N/A	58.6148	18.9	5	5					254	28.1302	5.07178
Q80ZV0	Ribonuclease H2 subunit B OS=Mus musculus GN=Rnaseh2b PE=1 SV=2 - [RNH2B_MOUSE]	13.31	1	4	4	5	1.67154e+07	0	0	N/A	105.12	13.31	4	5					308	34.7074	9.45166
Q6ZQF0	DNA topoisomerase 2-binding protein 1 OS=Mus musculus GN=Topbp1 PE=1 SV=2 - [TOPB1_MOUSE]	3.3	2	5	5	5	6.67139e+06	0	0	N/A	50.7333	2.38	4	4					1515	168.754	6.66846
Q9QZ11	Exonuclease 1 OS=Mus musculus GN=Exo1 PE=2 SV=2 - [EXO1_MOUSE]	5.02	1	3	3	3	3.29407e+06	0	0	N/A	24.8767	5.02	3	3					837	91.9634	8.70459
E9QME5	E3 ubiquitin-protein ligase TRIM33 OS=Mus musculus GN=Trim33 PE=4 SV=1 - [E9QME5_MOUSE]	2.94	4	3	3	4	1.23147e+07	0	0	N/A	102.02	2.94	3	3					1123	121.605	6.72705
Q99LZ3	DNA replication complex GINS protein SLD5 OS=Mus musculus GN=Gins4 PE=1 SV=1 - [SLD5_MOUSE]	10.31	1	2	2	2	1.60313e+07	0	0	N/A	38.57	10.31	2	2					223	25.9443	5.23682
P42128	Forkhead box protein K1 OS=Mus musculus GN=Foxk1 PE=1 SV=2 - [FOXK1_MOUSE]	2.23	2	2	2	4	19900350	0	0	N/A	34.63	2.23	2	2	37.36	2.23	2	2	719	74.8733	9.17334
Q9D6T0	Nitric oxide synthase-interacting protein OS=Mus musculus GN=Nosip PE=2 SV=1 - [NOSIP_MOUSE]	6.98	1	2	2	2	1.35486e+07	0	0	N/A	48.23	6.98	2	2					301	33.188	8.6167
G3X912	SprT-like domain-containing protein Spartan OS=Mus musculus GN=Sprtn PE=2 SV=1 - [SPRTN_MOUSE]	6.04	1	2	2	2	4055819	0	0	N/A	86.57	6.04	2	2					497	55.2827	8.89502
A2AQ19	RNA polymerase-associated protein RTF1 homolog OS=Mus musculus GN=Rtf1 PE=2 SV=1 - [RTF1_MOUSE]	1.54	1	1	1	1	8.42707e+06	0	0	N/A	45.17	1.54	1	1					715	80.7479	8.1626

## Sheet: Filtered Proteins
							WT RTF2 Pulse	WT RTF2 Chase	Null Pulse	Null Chase	WT RTF2 Pulse				WT RTF2 Chase				Null Pulse				Null Chase
Accession	Description	ΣCoverage	Σ# Proteins	Σ# Unique Peptides	Σ# Peptides	Σ# PSMs	A2: Area	B2: Area	C2: Area	D2: Area	Score A6	Coverage A6	# Peptides A6	# PSM A6	Score B6	Coverage B6	# Peptides B6	# PSM B6	Score C6	Coverage C6	# Peptides C6	# PSM C6	Score D6	Coverage D6	# Peptides D6	# PSM D6	# AAs	MW [kDa]	calc. pI
IPI12345678	Streptavidin (S.avidinii) - [CON_Strepavidin]	49.38	1	10	10	1878	2.49691e+11	2.53917e+11	1.56317e+11	1.86248e+11	27452.1	49.38	8	479	27183.7	49.38	10	472	26887.9	49.38	9	467	25212.7	49.38	9	460	160	16.6121	6.55127
E9QN87	Plectin OS=Mus musculus GN=Plec PE=4 SV=1 - [E9QN87_MOUSE]	47.67	9	192	195	526	9.00504e+07	6.15292e+08	1.06255e+08	1.05104e+08	2265.67	25.03	103	107	5433.36	42.85	168	202	1889.26	21.25	90	96	2723.66	26.65	109	121	4691	533.861	5.96045
Q8VDD5	Myosin-9 OS=Mus musculus GN=Myh9 PE=1 SV=4 - [MYH9_MOUSE]	58.78	13	47	124	453	2.48908e+08	2.23238e+09	3.78904e+08	409965950	2334.66	37.19	65	85	4979.44	53.78	107	171	2418.56	36.12	65	99	2531.69	39.18	71	98	1960	226.232	5.65576
B7FAU9	Filamin, alpha OS=Mus musculus GN=Flna PE=4 SV=1 - [B7FAU9_MOUSE]	60.82	7	111	122	424	3.05916e+08	1.5077e+09	4.05939e+08	2.29897e+08	2268.43	37.25	72	83	4292.45	54.3	105	143	2528.9	39.56	78	102	2523.22	39.52	78	96	2639	280.325	6.01123
P20152	Vimentin OS=Mus musculus GN=Vim PE=1 SV=3 - [VIME_MOUSE]	87.98	12	13	52	417	1.51757e+09	1.60115e+10	2.03536e+09	2.25295e+09	1925.93	70.82	37	69	4682.36	85.19	47	144	2806.89	75.32	38	101	2621.9	79.61	42	103	466	53.6551	5.12256
E9Q616	Protein Ahnak OS=Mus musculus GN=Ahnak PE=4 SV=1 - [E9Q616_MOUSE]	53.39	2	142	142	416	5.67382e+08	4.44469e+09	6.39798e+08	809290190	2245.41	39.66	79	89	5075.5	49.77	129	168	1799.24	35.48	72	79	1979.28	34.76	73	80	5656	603.866	6.30322
Q5SWU9	Acetyl-CoA carboxylase 1 OS=Mus musculus GN=Acaca PE=1 SV=1 - [ACACA_MOUSE]	66.52	8	133	133	371	4.9959e+07	5.80809e+09	1.77266e+08	2.48402e+08	448.487	11.3	20	21	7051.91	66.52	132	241	747.388	19.62	39	44	1437.83	24.43	50	65	2345	265.088	6.39209
Q80X90	Filamin-B OS=Mus musculus GN=Flnb PE=1 SV=3 - [FLNB_MOUSE]	53.31	1	92	103	303	9.85624e+07	9.86388e+08	1.54609e+08	1.51145e+08	1305.76	29.09	56	60	3041.53	48.46	90	112	1639.3	27.29	58	65	1644.29	28.86	58	66	2602	277.651	5.70654
P60710	Actin, cytoplasmic 1 OS=Mus musculus GN=Actb PE=1 SV=1 - [ACTB_MOUSE]	68.8	13	11	24	293	4.7986e+09	4.53953e+10	7.44476e+09	8.41085e+09	1912.69	59.2	20	60	2494.12	68.8	24	79	2538.06	59.73	21	95	1508.74	60	22	59	375	41.7097	5.47803
P58252	Elongation factor 2 OS=Mus musculus GN=Eef2 PE=1 SV=2 - [EF2_MOUSE]	65.03	1	49	50	272	3.44234e+08	3.78997e+09	4.09084e+08	4.71832e+08	1264.74	54.55	37	57	3352.63	62	46	119	1036.96	45.34	30	42	1356.49	44.76	33	54	858	95.2529	6.82959
P13864	DNA (cytosine-5)-methyltransferase 1 OS=Mus musculus GN=Dnmt1 PE=1 SV=5 - [DNMT1_MOUSE]	53.83	1	8	80	260	4.61668e+08	1.52592e+08	4.58522e+08	70445367	2594.12	48.64	70	110	491.169	19.63	22	25	1964.29	43.52	62	94	480.926	20.31	27	31	1620	183.074	7.73779
P99024	Tubulin beta-5 chain OS=Mus musculus GN=Tubb5 PE=1 SV=1 - [TBB5_MOUSE]	82.21	2	5	27	246	3.35351e+08	4.71352e+09	3.54368e+08	4.30125e+08	1250.83	55.18	20	50	2490.03	82.21	27	78	1493.56	59.91	20	63	1289.72	57.43	20	55	444	49.639	4.89404
P48678	Prelamin-A/C OS=Mus musculus GN=Lmna PE=1 SV=2 - [LMNA_MOUSE]	75.49	2	54	56	245	3.89888e+08	2.31328e+09	7.96887e+08	2.15135e+09	1369.06	47.97	32	45	1904.37	68.57	43	68	1568.69	55.64	37	57	2186.71	65.86	50	75	665	74.1927	6.97607
J3QNW0	Cytosine-specific methyltransferase OS=Mus musculus GN=Dnmt1 PE=3 SV=1 - [J3QNW0_MOUSE]	52.83	1	1	73	234	4.60872e+08	1.19007e+08	4.58522e+08	70445367	2395.49	48.17	65	102	405.983	17.72	18	19	1619.99	42.37	56	83	472.06	21.25	26	30	1501	169.85	7.69385
G5E8R3	Pyruvate carboxylase OS=Mus musculus GN=Pcx PE=3 SV=1 - [G5E8R3_MOUSE]	68.85	3	62	62	220	8.76807e+07	5.75639e+09	7.8373e+08	1.25298e+09	214.17	7.64	8	8	3681.5	65.96	59	123	917.657	29.54	27	36	1407.86	40.49	37	53	1178	129.618	6.7124
Q8VHX6-2	Isoform 2 of Filamin-C OS=Mus musculus GN=Flnc - [FLNC_MOUSE]	39.81	2	63	78	209	9.26231e+07	9.41228e+08	1.21206e+08	1.22962e+08	1283.45	22.73	44	49	2253.64	35.65	67	77	765.481	16.34	34	38	1053.25	20.5	41	45	2693	287.186	5.94775
Q91ZW3	SWI/SNF-related matrix-associated actin-dependent regulator of chromatin subfamily A member 5 OS=Mus musculus GN=Smarca5 PE=1 SV=1 - [SMCA5_MOUSE]	47.57	1	41	58	207	4.74614e+08	2.00126e+08	4.92967e+08	8.61249e+07	2068.94	46.72	54	84	476.133	19.79	20	24	1807.46	41.1	50	79	432.846	21.41	20	20	1051	121.55	8.14795
P63017	Heat shock cognate 71 kDa protein OS=Mus musculus GN=Hspa8 PE=1 SV=1 - [HSP7C_MOUSE]	69.5	6	34	42	207	6.41021e+08	2.878e+09	6.13451e+08	5.06762e+08	1403.55	52.94	31	45	1509.02	61.3	33	57	1715.46	50.46	29	57	1360.26	47.37	29	48	646	70.8272	5.51611
P68372	Tubulin beta-4B chain OS=Mus musculus GN=Tubb4b PE=1 SV=1 - [TBB4B_MOUSE]	82.02	2	1	27	204	2.06118e+08	4.57995e+09	2.0038e+08	2.2564e+08	1003.05	55.06	20	44	2046.8	82.02	27	68	1019.19	59.78	20	51	974.132	51.01	17	41	445	49.799	4.89404
Q61879	Myosin-10 OS=Mus musculus GN=Myh10 PE=1 SV=2 - [MYH10_MOUSE]	39.22	15	57	76	199	1.72078e+08	1.68778e+09	2.66142e+08	3.06942e+08	763.8	15.74	28	31	2112.84	33.15	59	77	894.311	20.6	38	43	1081.41	23.84	41	48	1976	228.855	5.5415
Q01320	DNA topoisomerase 2-alpha OS=Mus musculus GN=Top2a PE=1 SV=2 - [TOP2A_MOUSE]	42.54	1	58	70	196	4.39505e+08	1.83814e+08	3.14871e+08	8.28612e+07	2001.26	42.54	70	87	494.208	17.8	24	25	1424.46	34.29	53	62	396.581	13.35	19	22	1528	172.682	8.60205
P68369	Tubulin alpha-1A chain OS=Mus musculus GN=Tuba1a PE=1 SV=1 - [TBA1A_MOUSE]	61.86	3	6	25	190	9.60476e+08	8579297176	8.97766e+08	920925524	999.888	54.1	20	37	2225.63	60.09	24	58	1651.62	43.02	16	50	1492.92	48.78	19	45	451	50.1036	5.05908
Q9Z277	Tyrosine-protein kinase BAZ1B OS=Mus musculus GN=Baz1b PE=1 SV=2 - [BAZ1B_MOUSE]	49.7	1	74	74	185	4.18561e+08	100991894	5.2012e+08	4.73612e+07	1964.15	48.61	69	85	132.053	5.61	7	7	1686.49	37.39	58	79	242.307	10.01	14	14	1479	170.544	8.60205
P62806	Histone H4 OS=Mus musculus GN=Hist1h4a PE=1 SV=2 - [H4_MOUSE]	61.17	1	13	13	183	1.81985e+10	49805792408	2.14765e+10	3.28205e+10	977.373	57.28	12	33	900.13	58.25	12	35	1481.18	61.17	13	65	1065.77	61.17	13	50	103	11.3604	11.356
P26039	Talin-1 OS=Mus musculus GN=Tln1 PE=1 SV=2 - [TLN1_MOUSE]	40.1	5	68	72	179	4.03879e+07	3.6065e+08	4.63801e+07	4.92322e+07	1006.16	18.18	30	35	2970.26	37.94	67	83	635.953	13.73	24	26	1062.85	19.24	31	35	2541	269.653	6.17627
Q9D6F9	Tubulin beta-4A chain OS=Mus musculus GN=Tubb4a PE=1 SV=3 - [TBB4A_MOUSE]	70.5	1	1	21	178	2.06118e+08	3.79713e+09	2.0038e+08	2.2564e+08	945.951	44.14	16	39	1679.59	70.5	21	58	895.655	48.42	16	45	837.305	38.74	13	36	444	49.5539	4.88135
Q7TMM9	Tubulin beta-2A chain OS=Mus musculus GN=Tubb2a PE=1 SV=1 - [TBB2A_MOUSE]	63.37	2	4	24	178	2.01097e+08	4.57995e+09	1.74916e+08	2.16989e+08	873.838	46.97	17	40	1875.7	60	23	58	837.928	55.06	18	41	848.748	54.38	18	39	445	49.875	4.89404
P11499	Heat shock protein HSP 90-beta OS=Mus musculus GN=Hsp90ab1 PE=1 SV=3 - [HS90B_MOUSE]	53.45	5	26	43	174	7.6854e+08	3.68222e+09	7.61353e+08	6.85525e+08	950.363	45.86	33	38	1770.86	49.86	40	64	860.384	41.3	29	42	721.598	37.29	24	30	724	83.2291	5.03369
Q68FD5	Clathrin heavy chain 1 OS=Mus musculus GN=Cltc PE=1 SV=3 - [CLH1_MOUSE]	47.04	3	62	62	169	7.51634e+07	9.35294e+08	1.51703e+08	1.23389e+08	930.472	21.43	27	30	2282.77	44.12	55	76	561.734	17.07	22	24	1022.39	23.46	32	39	1675	191.435	5.69385
P68033	Actin, alpha cardiac muscle 1 OS=Mus musculus GN=Actc1 PE=1 SV=1 - [ACTC_MOUSE]	54.64	11	6	19	164	4.0389e+09	3.16503e+10	6.41449e+09	7.3595e+09	869.623	42.97	16	31	1011.53	42.97	17	37	1308.89	47.21	17	57	935.235	41.64	16	39	377	41.9919	5.38916
P10126	Elongation factor 1-alpha 1 OS=Mus musculus GN=Eef1a1 PE=1 SV=3 - [EF1A1_MOUSE]	59.96	4	24	24	164	1.46245e+09	1.34947e+10	2.0529e+09	2.25033e+09	613.502	41.13	17	28	1177.71	59.96	24	65	648.021	35.06	16	34	582.581	34.85	16	37	462	50.0821	9.01221
P10853	Histone H2B type 1-F/J/L OS=Mus musculus GN=Hist1h2bf PE=1 SV=2 - [H2B1F_MOUSE]	77.78	13	15	15	162	1.95072e+10	6.33013e+10	2.63395e+10	3.94583e+10	1249.24	76.19	13	33	854.798	63.49	12	26	1731.02	72.22	13	59	1542.78	77.78	14	44	126	13.9276	10.3159
P61979	Heterogeneous nuclear ribonucleoprotein K OS=Mus musculus GN=Hnrnpk PE=1 SV=1 - [HNRPK_MOUSE]	55.51	7	1	21	159	4.54427e+08	2755151753	3.60515e+08	3.56472e+08	961.81	52.05	19	36	1392.45	51.84	19	48	996.159	52.05	17	36	916.173	51.84	19	39	463	50.9444	5.5415
P68368	Tubulin alpha-4A chain OS=Mus musculus GN=Tuba4a PE=1 SV=1 - [TBA4A_MOUSE]	58.04	7	6	25	156	6.69104e+08	6.45682e+09	7.10418e+08	703392340	991.631	42.41	16	31	2197.89	50.89	22	62	906.436	31.25	12	27	1139.85	42.41	17	36	448	49.8924	5.05908
B2M1R6	Heterogeneous nuclear ribonucleoprotein K OS=Mus musculus GN=Hnrnpk PE=2 SV=1 - [B2M1R6_MOUSE]	52.95	8	1	21	152	4.54427e+08	2755151753	3.60515e+08	3.56472e+08	927.921	46.59	18	33	1388.17	49.09	19	48	976.557	46.59	16	33	897.042	46.36	18	38	440	48.5322	5.5415
Q7TPR4	Alpha-actinin-1 OS=Mus musculus GN=Actn1 PE=1 SV=1 - [ACTN1_MOUSE]	62.11	6	31	47	145	9.78449e+07	1.10763e+09	1.59528e+08	1.39392e+08	648.512	27.91	21	24	1485.32	54.48	40	57	810.842	27.91	22	28	1026.07	32.4	25	36	892	103.004	5.37646
P17918	Proliferating cell nuclear antigen OS=Mus musculus GN=Pcna PE=1 SV=2 - [PCNA_MOUSE]	75.48	1	17	17	143	3.25021e+09	373318177	3.11077e+09	9.41167e+07	1341.35	75.48	17	50	207.314	37.93	7	9	1871.32	75.48	17	75	198.987	29.89	7	9	261	28.7664	4.76709
Q8BMK4	Cytoskeleton-associated protein 4 OS=Mus musculus GN=Ckap4 PE=2 SV=2 - [CKAP4_MOUSE]	67.65	1	40	40	143	1.05246e+08	7.98406e+08	2.14342e+08	2.24014e+08	863.454	40.17	20	26	1409.51	58.26	33	45	848.945	48.35	26	36	1066.51	51.3	29	36	575	63.6536	5.64307
Q8VCQ8	Caldesmon 1 OS=Mus musculus GN=Cald1 PE=2 SV=1 - [Q8VCQ8_MOUSE]	51.51	8	21	36	139	1.16185e+08	9.74136e+08	2.9205e+08	1.87883e+08	736.906	36.98	25	32	1217.42	47.92	32	43	788.058	40.38	24	29	975.627	39.81	27	35	530	60.4168	7.37158
Q91ZA3	Propionyl-CoA carboxylase alpha chain, mitochondrial OS=Mus musculus GN=Pcca PE=2 SV=2 - [PCCA_MOUSE]	67.13	7	41	41	138	5.33155e+06	5.19017e+09	6.95424e+07	1.0785e+08	74	3.18	2	2	4250.77	67.13	41	107	452.917	15.06	8	13	543.135	18.78	11	16	724	79.8711	7.25439
A0A087WS56	Fibronectin OS=Mus musculus GN=Fn1 PE=1 SV=1 - [A0A087WS56_MOUSE]	37.73	13	53	53	135	4.35721e+07	2.95761e+08	3.6814e+07	4.37423e+07	700.867	15.36	25	28	1989.43	36.58	50	61	349.883	9.09	15	16	517.525	15.09	25	30	2266	249.396	5.8208
Q64727	Vinculin OS=Mus musculus GN=Vcl PE=1 SV=4 - [VINC_MOUSE]	54.5	2	51	51	131	7.98754e+07	6.88745e+08	1.14156e+08	1.17209e+08	556.201	27.86	25	26	1425.36	49.06	44	54	476.405	23.83	23	23	640.278	32.46	27	28	1066	116.644	5.99854
P20029	78 kDa glucose-regulated protein OS=Mus musculus GN=Hspa5 PE=1 SV=3 - [GRP78_MOUSE]	56.34	1	34	36	129	1.85464e+08	1206231591	2.05105e+08	2.50653e+08	550	32.21	17	19	1386.7	54.5	33	49	986.42	41.68	23	30	947.875	40.76	23	31	655	72.3775	5.16064
P57780	Alpha-actinin-4 OS=Mus musculus GN=Actn4 PE=1 SV=1 - [ACTN4_MOUSE]	60.96	7	33	49	129	9.78449e+07	1.10763e+09	1.59528e+08	1.39392e+08	639.706	26.64	18	22	1590.54	51.43	40	58	533.224	21.49	17	20	738.138	26.97	22	29	912	104.911	5.41455
E9Q450	Tropomyosin alpha-1 chain OS=Mus musculus GN=Tpm1 PE=3 SV=1 - [E9Q450_MOUSE]	65.49	4	2	31	122	1.82582e+08	1.23349e+09	2.66788e+08	2.68251e+08	612.406	45.42	18	22	841.624	63.73	30	44	483.849	47.18	19	25	754.557	55.63	23	31	284	32.8277	4.77979
E9Q452	Tropomyosin alpha-1 chain OS=Mus musculus GN=Tpm1 PE=3 SV=1 - [E9Q452_MOUSE]	63.35	5	0	30	121	1.82582e+08	1.23349e+09	2.66788e+08	2.58396e+08	612.406	45.91	18	22	853.289	61.57	29	43	490.389	50.18	19	25	749.931	56.58	23	31	281	32.4756	4.76709
P16858	Glyceraldehyde-3-phosphate dehydrogenase OS=Mus musculus GN=Gapdh PE=1 SV=2 - [G3P_MOUSE]	73.57	12	3	20	121	2.29998e+09	1.1302e+10	2.65464e+09	2.14155e+09	695.643	52.25	14	26	1117.39	72.67	19	40	938.373	45.35	12	32	584.304	44.44	11	23	333	35.7872	8.25049
P25206	DNA replication licensing factor MCM3 OS=Mus musculus GN=Mcm3 PE=1 SV=2 - [MCM3_MOUSE]	58.62	1	34	34	121	1.74238e+08	3.71154e+08	2.57334e+08	9.51467e+07	939.705	43.72	28	35	1203.39	52.59	30	39	761.106	28.82	20	28	391.032	29.19	18	19	812	91.4892	5.5542
P97311	DNA replication licensing factor MCM6 OS=Mus musculus GN=Mcm6 PE=1 SV=1 - [MCM6_MOUSE]	41.78	2	31	31	121	1.52692e+08	3.70769e+08	1.83695e+08	7.08048e+07	927.025	34.23	27	34	974.219	36.78	24	36	673.172	34.1	26	31	406.994	26.19	19	20	821	92.809	5.45264
A0A0U1RNJ1	Fatty acid synthase OS=Mus musculus GN=Fasn PE=4 SV=1 - [A0A0U1RNJ1_MOUSE]	31.97	2	56	56	119	3.55256e+07	4.06399e+08	3.68795e+07	7.14353e+07	273.377	8.67	20	20	1782.06	30.22	52	59	327.824	9.27	20	20	476.735	8.67	20	20	2502	272.057	6.60986
P07901	Heat shock protein HSP 90-alpha OS=Mus musculus GN=Hsp90aa1 PE=1 SV=4 - [HS90A_MOUSE]	38.74	4	19	34	118	7.6854e+08	3.68222e+09	7.61353e+08	6.85525e+08	565.8	25.65	20	23	1218.61	36.56	31	53	516.468	24.28	22	27	403.314	20.87	14	15	733	84.7348	5.0083
P09405	Nucleolin OS=Mus musculus GN=Ncl PE=1 SV=2 - [NUCL_MOUSE]	40.45	2	31	31	118	3.61392e+08	1744042035	4.32476e+08	3.12536e+08	699.206	34.09	23	27	983.249	37.34	27	32	809.04	35.64	26	37	521.504	26.87	19	22	707	76.6768	4.75439
P09411	Phosphoglycerate kinase 1 OS=Mus musculus GN=Pgk1 PE=1 SV=4 - [PGK1_MOUSE]	67.39	3	25	25	117	4.94325e+08	2.39816e+09	3.60828e+08	2.94645e+08	717.157	52.04	18	23	796.518	62.83	23	31	1018.79	44.12	16	34	798.195	46.52	16	29	417	44.522	7.89893
P14733	Lamin-B1 OS=Mus musculus GN=Lmnb1 PE=1 SV=3 - [LMNB1_MOUSE]	55.1	1	31	37	117	1.38306e+08	8.04074e+08	1.99193e+08	3.36287e+08	375.078	27.55	17	19	594.814	46.26	24	27	540.824	35.71	23	27	1162.44	52.72	32	44	588	66.7448	5.16064
Q3U4X8	DNA ligase OS=Mus musculus GN=Lig1 PE=2 SV=1 - [Q3U4X8_MOUSE]	47.32	5	43	43	117	3.22923e+08	6.13476e+07	2.71559e+08	0	1795.23	45.39	41	58	117.017	8.48	6	7	1259.42	36.7	32	52					932	104.028	7.09326
Q9JHU4	Cytoplasmic dynein 1 heavy chain 1 OS=Mus musculus GN=Dync1h1 PE=1 SV=2 - [DYHC1_MOUSE]	17.46	2	69	69	117	1.63549e+07	1.58286e+08	1.9164e+07	3.1127e+07	167.429	4.59	16	16	1211.79	13.8	53	60	157.114	3.12	13	13	382.246	7.39	27	28	4644	531.71	6.41748
P52480	Pyruvate kinase isozymes M1/M2 OS=Mus musculus GN=Pkm PE=1 SV=4 - [KPYM_MOUSE]	55.93	5	29	29	116	1.95847e+08	1.61444e+09	3.15598e+08	3.11948e+08	587.33	45.57	19	22	1145.57	48.78	24	35	670.22	35.59	16	26	872.02	48.02	23	33	531	57.808	7.47412
P26041	Moesin OS=Mus musculus GN=Msn PE=1 SV=3 - [MOES_MOUSE]	47.66	1	25	34	115	1.02116e+08	8.21634e+08	1.37601e+08	1.50975e+08	457.241	26.52	18	22	601.35	41.07	26	31	591.233	37.26	25	32	527.018	38.99	25	30	577	67.7249	6.59521
Q61656	Probable ATP-dependent RNA helicase DDX5 OS=Mus musculus GN=Ddx5 PE=1 SV=2 - [DDX5_MOUSE]	60.26	6	26	33	113	2.21026e+08	1.66168e+09	2.83603e+08	2.38102e+08	536.429	44.46	26	29	777.929	55.54	29	35	549.053	43.81	25	26	554.204	34.36	20	23	614	69.2468	8.92432
Q6ZQ38	Cullin-associated NEDD8-dissociated protein 1 OS=Mus musculus GN=Cand1 PE=2 SV=2 - [CAND1_MOUSE]	36.75	3	38	39	113	7.87801e+07	373503471	8.77309e+07	4.88079e+07	715.953	25.53	25	29	906.013	29.51	28	34	374.675	18.37	22	25	506.969	18.78	21	25	1230	136.245	5.78271
S4R1W1	Glyceraldehyde-3-phosphate dehydrogenase OS=Mus musculus GN=Gm3839 PE=1 SV=1 - [S4R1W1_MOUSE]	69.97	7	1	18	113	2.21024e+09	1.1302e+10	2.63942e+09	2.14155e+09	692.924	48.95	13	25	1026.49	63.96	16	35	886.813	45.35	12	31	521.925	39.34	10	22	333	35.7892	8.03076
F8WID5	Tropomyosin alpha-1 chain OS=Mus musculus GN=Tpm1 PE=3 SV=1 - [F8WID5_MOUSE]	53.07	2	0	29	111	1.71593e+08	1.23349e+09	2.38189e+08	2.68251e+08	509.403	35.58	16	19	753.803	51.53	28	41	386.046	39.26	17	22	668.682	47.24	22	29	326	37.3901	4.71631
G3XA10	Heterogeneous nuclear ribonucleoprotein U OS=Mus musculus GN=Hnrnpu PE=4 SV=1 - [G3XA10_MOUSE]	38.21	2	28	28	108	2.98323e+08	2.01166e+09	3.25136e+08	2.78904e+08	621.325	28.75	20	26	750.287	34.3	24	31	666.971	26.23	21	27	498.003	23.2	17	24	793	86.7513	5.92236
Q61033	Lamina-associated polypeptide 2, isoforms alpha/zeta OS=Mus musculus GN=Tmpo PE=1 SV=4 - [LAP2A_MOUSE]	65.8	1	21	31	106	2.466e+08	1.35958e+09	2.85922e+08	6.18155e+08	818.584	52.38	23	25	1086.81	53.97	23	30	643.317	48.34	21	24	850.87	41.7	21	27	693	75.1223	8.04541
P16546	Spectrin alpha chain, non-erythrocytic 1 OS=Mus musculus GN=Sptan1 PE=1 SV=4 - [SPTN1_MOUSE]	25.81	7	51	51	106	2.50594e+07	1.82362e+08	3.20225e+07	6.47401e+07	368.903	7.44	15	16	1191.45	22.29	43	49	440.275	9.55	20	20	535.723	9.95	20	21	2472	284.422	5.32568
P17182	Alpha-enolase OS=Mus musculus GN=Eno1 PE=1 SV=3 - [ENOA_MOUSE]	58.99	18	23	23	103	1.84583e+08	1.16279e+09	2.23934e+08	2.57298e+08	613.781	55.3	20	26	1086.05	58.99	20	34	450.586	42.4	16	19	617.663	46.54	19	24	434	47.1112	6.80029
A0A0N4SV66	Histone H2A OS=Mus musculus GN=H2afj PE=1 SV=1 - [A0A0N4SV66_MOUSE]	61.9	9	3	9	103	1.51983e+10	6.65297e+10	1.36786e+10	2.51035e+10	466.261	59.52	7	15	428.892	36.51	7	17	935.446	59.52	6	50	521.271	38.89	7	21	126	13.6517	11.019
G3X956	FACT complex subunit SPT16 OS=Mus musculus GN=Supt16h PE=4 SV=1 - [G3X956_MOUSE]	32.95	2	33	33	102	3.32124e+08	1.20276e+08	300126569	4.47612e+07	1174.56	32.95	33	41	146.394	9.65	9	10	1148.73	29.04	29	38	280.74	15.66	13	13	1047	119.763	5.65576
P07356	Annexin A2 OS=Mus musculus GN=Anxa2 PE=1 SV=2 - [ANXA2_MOUSE]	69.32	5	24	24	101	1.88205e+08	1.40747e+09	2.24099e+08	2.87903e+08	839.868	45.43	14	22	1214.11	66.08	21	35	616.157	46.02	15	22	534.019	46.61	15	22	339	38.6518	7.69385
P11087	Collagen alpha-1(I) chain OS=Mus musculus GN=Col1a1 PE=1 SV=4 - [CO1A1_MOUSE]	45.77	4	40	40	100	8.86175e+07	7.67759e+08	1.00198e+08	1.08899e+08	421.41	20.17	17	18	1352.72	42.33	37	40	462.115	18.03	17	17	620.263	28.29	25	25	1453	137.948	5.84619
Q01853	Transitional endoplasmic reticulum ATPase OS=Mus musculus GN=Vcp PE=1 SV=4 - [TERA_MOUSE]	39.95	8	29	29	99	6.45873e+07	5.4929e+08	6.87138e+07	6.28073e+07	531.035	26.55	20	24	941.743	36.35	23	31	316.843	20.22	15	16	570.02	25.93	21	28	806	89.2657	5.26221
A0A087WPL5	ATP-dependent RNA helicase A OS=Mus musculus GN=Dhx9 PE=1 SV=1 - [A0A087WPL5_MOUSE]	29.79	6	36	36	99	7.23476e+07	6.29945e+08	7.66168e+07	7.10154e+07	466.92	14.1	17	20	1271.96	28.56	34	44	328.502	12.73	17	18	416.382	13.3	16	17	1383	149.525	6.82959
Q8BGJ5	MCG13402, isoform CRA_a OS=Mus musculus GN=Ptbp1 PE=2 SV=1 - [Q8BGJ5_MOUSE]	46.69	11	14	18	98	1.82383e+08	1228778393	1.54128e+08	1.36276e+08	813.129	39.51	13	21	1317.23	46.69	18	32	1031.1	30.81	12	25	720.329	32.33	13	20	529	56.8564	9.17334
Q922F4	Tubulin beta-6 chain OS=Mus musculus GN=Tubb6 PE=1 SV=1 - [TBB6_MOUSE]	53.02	4	8	19	95	1.51574e+08	3.32411e+09	1.74036e+08	2.03157e+08	380.264	34.9	14	22	928.842	49.66	18	36	339.367	23.71	10	20	348.478	25.28	10	17	447	50.0581	4.89404
Q61029	Lamina-associated polypeptide 2, isoforms beta/delta/epsilon/gamma OS=Mus musculus GN=Tmpo PE=1 SV=4 - [LAP2B_MOUSE]	65.27	1	14	24	94	2.39488e+08	1.46366e+09	3.18299e+08	7.79654e+08	523.328	41.59	13	17	1085	59.51	20	28	466.548	39.82	12	18	943.897	55.75	20	31	452	50.3421	9.45166
P49718	DNA replication licensing factor MCM5 OS=Mus musculus GN=Mcm5 PE=2 SV=1 - [MCM5_MOUSE]	33.29	2	23	23	94	2.08785e+08	5.9291e+08	2.12101e+08	1.06556e+08	634.828	31.79	22	27	524.221	24.97	17	22	767.093	27.15	20	28	450.783	18.14	14	17	733	82.2901	8.42627
F8WIX8	Histone H2A OS=Mus musculus GN=Hist1h2al PE=3 SV=1 - [F8WIX8_MOUSE]	39.2	4	2	8	93	1.51983e+10	6.65297e+10	1.36786e+10	2.51035e+10	414.333	36.8	6	14	397.39	36.8	7	17	718.626	36.8	5	41	557.889	39.2	7	21	125	13.5987	10.7407
Q9JIK5	Nucleolar RNA helicase 2 OS=Mus musculus GN=Ddx21 PE=1 SV=3 - [DDX21_MOUSE]	46.3	1	31	31	92	8.56183e+07	532370010	89288810	6.65475e+07	510.719	29.49	19	23	888.983	42.07	27	33	261.953	17.98	13	16	403.667	23.97	16	20	851	93.4932	9.11475
O88569	Heterogeneous nuclear ribonucleoproteins A2/B1 OS=Mus musculus GN=Hnrnpa2b1 PE=1 SV=2 - [ROA2_MOUSE]	66.29	2	21	24	91	5.96536e+08	2.77752e+09	7.96464e+08	5.49007e+08	633.068	52.69	14	19	1245.92	62.61	22	39	323.738	39.94	13	16	348.637	50.14	15	17	353	37.3797	8.95361
P38647	Stress-70 protein, mitochondrial OS=Mus musculus GN=Hspa9 PE=1 SV=3 - [GRP75_MOUSE]	41.53	1	26	27	91	76208568	1.15362e+09	1.46651e+08	2.11862e+08	466.315	23.56	15	15	1179.68	41.53	27	40	474.667	21.35	14	15	586.745	32.25	19	21	679	73.4156	6.07471
P62983	Ubiquitin-40S ribosomal protein S27a OS=Mus musculus GN=Rps27a PE=1 SV=2 - [RS27A_MOUSE]	53.85	9	2	8	90	2.28882e+09	5.49868e+09	2.2822e+09	2.10154e+09	655.119	53.85	8	24	518.469	41.67	7	20	656.688	38.46	6	24	626.1	33.33	6	22	156	17.9395	9.64209
P49717	DNA replication licensing factor MCM4 OS=Mus musculus GN=Mcm4 PE=2 SV=1 - [MCM4_MOUSE]	36.77	1	27	28	90	8.38702e+07	4.12422e+08	9.14426e+07	4.70532e+07	608.26	28.42	22	29	643.811	30.63	21	25	509.333	26.1	20	24	160.949	15.31	11	12	862	96.6756	7.1958
Q64511	DNA topoisomerase 2-beta OS=Mus musculus GN=Top2b PE=1 SV=2 - [TOP2B_MOUSE]	24.81	4	25	37	89	4.39505e+08	1.83814e+08	2.91831e+08	6.58859e+07	886.177	22.58	35	39	206.644	6.58	10	10	614.089	18.55	28	30	191.652	6.58	10	10	1612	181.795	8.29443
P54276	DNA mismatch repair protein Msh6 OS=Mus musculus GN=Msh6 PE=1 SV=3 - [MSH6_MOUSE]	38.59	1	45	45	89	2.46996e+08	2.67379e+07	2.07906e+08	27538541	1009.45	34.32	40	47	50.53	3.83	3	3	776.365	31.44	34	37	37.64	2.14	2	2	1358	150.989	6.72705
Q61553	Fascin OS=Mus musculus GN=Fscn1 PE=1 SV=4 - [FSCN1_MOUSE]	59.63	3	24	24	88	1.40763e+08	1.38148e+09	1.67565e+08	1.45319e+08	595.559	38.74	16	19	923.237	58.01	23	29	546.8	31.03	14	22	491.086	36.71	15	18	493	54.4739	6.88818
P62984	Ubiquitin-60S ribosomal protein L40 OS=Mus musculus GN=Uba52 PE=1 SV=2 - [RL40_MOUSE]	48.44	12	1	7	87	2.28882e+09	5.49868e+09	2.2822e+09	2.10154e+09	629.692	40.63	6	22	514.55	48.44	7	20	644.713	36.72	5	23	626.1	40.63	6	22	128	14.719	9.83252
P10107	Annexin A1 OS=Mus musculus GN=Anxa1 PE=1 SV=2 - [ANXA1_MOUSE]	60.12	1	22	22	87	1.66388e+08	8.03373e+08	2.43792e+08	2.04364e+08	477.288	51.16	16	18	703.105	52.89	19	23	577.228	43.64	15	20	758.25	53.47	17	26	346	38.71	7.37158
E9Q5J9	Tropomyosin alpha-3 chain OS=Mus musculus GN=Tpm3 PE=3 SV=1 - [E9Q5J9_MOUSE]	56.14	2	0	23	86	1.47279e+08	1.04089e+09	2.32584e+08	2.4186e+08	304.643	41.05	14	15	566.796	50.88	20	30	235.96	39.65	16	20	372.547	41.4	16	21	285	33.2598	4.76709
P47738	Aldehyde dehydrogenase, mitochondrial OS=Mus musculus GN=Aldh2 PE=1 SV=1 - [ALDH2_MOUSE]	47.4	11	21	21	86	5.34586e+07	1.12605e+09	1.05498e+08	1.64538e+08	303.477	35.84	12	14	976.895	44.7	20	27	335.418	38.92	14	19	663.844	44.7	18	26	519	56.5018	7.62061
Q9D0E1	Heterogeneous nuclear ribonucleoprotein M OS=Mus musculus GN=Hnrnpm PE=1 SV=3 - [HNRPM_MOUSE]	37.72	4	31	31	86	1.38347e+08	9.1158e+08	1.80246e+08	1.47711e+08	393.454	26.61	20	21	734.408	32.24	26	30	434.951	24.01	16	17	422.337	24.97	18	18	729	77.5974	8.63135
Q61881	DNA replication licensing factor MCM7 OS=Mus musculus GN=Mcm7 PE=2 SV=1 - [MCM7_MOUSE]	52.16	5	27	27	85	1.8046e+08	3.94555e+08	1.81711e+08	8.25017e+07	514.536	32.96	18	21	544.783	43.53	22	26	430.633	31.85	18	22	371.044	25.31	15	16	719	81.1595	6.3667
P30681	High mobility group protein B2 OS=Mus musculus GN=Hmgb2 PE=1 SV=3 - [HMGB2_MOUSE]	65.24	3	15	18	84	5.47854e+08	1.58764e+09	4.73954e+08	2.38018e+08	476.772	54.76	13	22	486.871	60	14	21	438.559	64.76	15	23	537.455	54.76	11	18	210	24.1469	7.31299
Q01149	Collagen alpha-2(I) chain OS=Mus musculus GN=Col1a2 PE=2 SV=2 - [CO1A2_MOUSE]	29.59	3	28	28	83	4.51295e+07	2.56606e+08	6.32493e+07	5.8805e+07	492.15	13.7	12	14	960.738	28.28	27	31	545.796	17.57	16	17	545.642	17.49	18	21	1372	129.478	9.18799
P17742	Peptidyl-prolyl cis-trans isomerase A OS=Mus musculus GN=Ppia PE=1 SV=2 - [PPIA_MOUSE]	74.39	5	11	11	82	4.20306e+08	3.07501e+09	3.36596e+08	4.042e+08	665.98	70.73	10	16	601.965	74.39	11	18	890.115	64.63	9	28	578.343	56.71	8	20	164	17.9599	7.89893
Q5EBP8	Heterogeneous nuclear ribonucleoprotein A1 OS=Mus musculus GN=Hnrnpa1 PE=2 SV=1 - [Q5EBP8_MOUSE]	56.84	3	18	21	81	1.79148e+08	1.21076e+09	2.38689e+08	1.61189e+08	421.027	44.24	11	15	987.258	44.77	19	36	446.532	31.37	10	15	358.877	32.44	11	15	373	38.8101	9.12939
Q8CGC7	Bifunctional glutamate/proline--tRNA ligase OS=Mus musculus GN=Eprs PE=1 SV=4 - [SYEP_MOUSE]	33.13	3	37	37	81	2.43919e+07	2.54369e+08	3.7182e+07	4.33824e+07	326.95	10.52	12	12	1174.48	31.68	35	43	302.4	8.8	11	11	509.31	12.43	15	15	1512	169.972	7.66455
P80315	T-complex protein 1 subunit delta OS=Mus musculus GN=Cct4 PE=1 SV=3 - [TCPD_MOUSE]	52.32	5	22	23	80	9.36264e+07	7.74333e+08	1.37633e+08	1.20661e+08	393.24	43.78	18	20	755.517	44.34	21	27	293.608	32.65	14	15	381.381	37.66	17	18	539	58.0297	8.01611
Q62318	Transcription intermediary factor 1-beta OS=Mus musculus GN=Trim28 PE=1 SV=3 - [TIF1B_MOUSE]	36.09	1	22	22	79	5.08713e+08	6.00742e+08	2.66782e+08	1.19622e+08	1002.48	34.17	20	28	510.38	22.06	12	15	671.754	31.65	18	25	329.065	18.82	10	11	834	88.7905	5.77002
Q8BGQ7	Alanine--tRNA ligase, cytoplasmic OS=Mus musculus GN=Aars PE=1 SV=1 - [SYAC_MOUSE]	35.23	1	26	26	79	6.15112e+07	4.22958e+08	8.96045e+07	1.03573e+08	224.697	16.63	13	14	835.588	30.79	23	30	295.721	18.6	15	17	316.574	15.08	12	18	968	106.841	5.66846
P80318	T-complex protein 1 subunit gamma OS=Mus musculus GN=Cct3 PE=1 SV=1 - [TCPG_MOUSE]	41.65	6	23	23	78	1.00846e+08	6.32418e+08	9.92959e+07	7.51581e+07	439.374	34.5	18	19	560.037	37.43	21	23	403.856	29.36	16	18	353.577	29.91	17	18	545	60.5914	6.69775
Q6IRU2	Tropomyosin alpha-4 chain OS=Mus musculus GN=Tpm4 PE=2 SV=3 - [TPM4_MOUSE]	68.15	1	24	28	78	7.1076e+07	4.35129e+08	1.35612e+08	1.62764e+08	381.384	37.5	9	11	735.094	62.5	25	33	385.119	35.48	10	11	606.011	58.47	20	23	248	28.4504	4.67822
Q8K310	Matrin-3 OS=Mus musculus GN=Matr3 PE=1 SV=1 - [MATR3_MOUSE]	38.77	12	25	25	77	3.3531e+07	398692191	4.08969e+07	4.14565e+07	305.795	18.09	12	15	904.947	36.52	23	34	116.549	13.24	10	11	245.11	20.92	13	17	846	94.5718	6.25244
P43247	DNA mismatch repair protein Msh2 OS=Mus musculus GN=Msh2 PE=2 SV=1 - [MSH2_MOUSE]	40.32	3	30	30	77	1.9585e+08	3.13217e+07	2.0081e+08	1.14193e+07	1140.17	36.47	26	41	133.345	5.03	4	5	677.079	26.2	20	29	31.0902	1.82	2	2	935	104.085	5.96045
G3UWX1	Replication factor C subunit 1 OS=Mus musculus GN=Rfc1 PE=4 SV=1 - [G3UWX1_MOUSE]	29.03	6	29	29	76	1.72941e+08	3.26905e+07	2.24686e+08	7.85087e+06	1145.14	28.76	28	38	117.733	3.1	3	3	973.234	25.49	25	33	29.72	2.3	2	2	1130	125.787	9.34912
P08113	Endoplasmin OS=Mus musculus GN=Hsp90b1 PE=1 SV=2 - [ENPL_MOUSE]	42.64	2	27	29	76	1.41634e+08	1.04492e+09	1.18079e+08	1.69357e+08	323.31	14.96	10	11	829.663	38.9	26	31	444.4	17.58	14	17	467.87	24.56	16	17	802	92.4183	4.81787
Q78PY7	Staphylococcal nuclease domain-containing protein 1 OS=Mus musculus GN=Snd1 PE=1 SV=1 - [SND1_MOUSE]	45.93	3	31	31	76	3.66349e+07	4.09821e+08	42824894	4.64804e+07	278.16	18.9	12	12	829.303	42.64	28	35	225.18	15.93	11	11	344.69	23.41	16	18	910	102.025	7.43018
E9PX70	Collagen alpha-1(XII) chain OS=Mus musculus GN=Col12a1 PE=4 SV=1 - [E9PX70_MOUSE]	17.46	3	38	38	75	2.36997e+07	249783699	3.56259e+07	3.31863e+07	180.547	6.07	12	12	943.259	14.78	32	34	235.519	6.2	14	14	373.948	6.66	15	15	3064	333.524	5.79541
P42932	T-complex protein 1 subunit theta OS=Mus musculus GN=Cct8 PE=1 SV=3 - [TCPQ_MOUSE]	50.18	6	25	25	75	1.01163e+08	9.72722e+08	1.80396e+08	1.94413e+08	425.067	37.96	18	19	766.24	50.18	25	28	429.134	28.47	14	14	417.514	33.21	14	14	548	59.5175	5.61768
Q9CW03	Structural maintenance of chromosomes protein 3 OS=Mus musculus GN=Smc3 PE=1 SV=2 - [SMC3_MOUSE]	31.8	1	38	38	75	5.43976e+07	9.34024e+07	5.81075e+07	2.93108e+07	443.617	23.17	27	28	298.667	14.3	15	16	429.591	15.94	18	19	230.27	10.52	11	12	1217	141.468	7.18115
Q02053	Ubiquitin-like modifier-activating enzyme 1 OS=Mus musculus GN=Uba1 PE=1 SV=1 - [UBA1_MOUSE]	29.87	2	24	24	74	45557503	1.8296e+08	3.52196e+07	2.70535e+07	611.53	20.13	15	20	946.025	26.84	21	26	418.327	16.45	12	15	330.16	15.78	11	13	1058	117.734	5.65576
P09103	Protein disulfide-isomerase OS=Mus musculus GN=P4hb PE=1 SV=2 - [PDIA1_MOUSE]	53.63	2	23	23	74	6.76804e+07	4.81481e+08	8.8051e+07	1.18021e+08	376.749	34.77	16	16	716.144	49.12	20	23	427	24.95	13	16	464.897	42.24	17	19	509	57.0228	4.88135
P63158	High mobility group protein B1 OS=Mus musculus GN=Hmgb1 PE=1 SV=2 - [HMGB1_MOUSE]	69.3	7	14	17	73	2.67419e+08	9.52756e+08	1.56849e+08	9.62478e+07	582.953	62.79	12	23	414.949	57.21	13	19	327.448	46.51	12	19	320.793	31.63	7	12	215	24.8782	5.74463
Q08943	FACT complex subunit SSRP1 OS=Mus musculus GN=Ssrp1 PE=1 SV=2 - [SSRP1_MOUSE]	38.84	2	24	24	73	2.22908e+08	1.63497e+08	2.23284e+08	3.44654e+07	734.602	34.75	22	29	317.605	22.32	11	12	437.756	25.85	15	20	229.609	19.92	11	12	708	80.8103	6.75635
D3Z6I8	Tropomyosin alpha-3 chain OS=Mus musculus GN=Tpm3 PE=3 SV=1 - [D3Z6I8_MOUSE]	51.42	3	0	20	72	1.47279e+08	1.04089e+09	2.32584e+08	2.3345e+08	422.219	33.2	10	12	702.108	46.56	17	24	327.683	38.46	13	17	506.943	41.7	14	19	247	28.7058	4.79248
P27773	Protein disulfide-isomerase A3 OS=Mus musculus GN=Pdia3 PE=1 SV=2 - [PDIA3_MOUSE]	49.5	2	22	22	72	5.44465e+07	472678636	9.89177e+07	1.1825e+08	222.08	25.15	10	11	716.643	46.53	20	25	250.647	29.9	12	15	425.953	36.04	16	21	505	56.6427	6.21436
Q7TPV4	Myb-binding protein 1A OS=Mus musculus GN=Mybbp1a PE=1 SV=2 - [MBB1A_MOUSE]	36.46	1	35	35	72	4.24954e+07	3.84683e+08	5.69996e+07	4.4578e+07	300.33	11.53	12	12	1153.96	35.79	34	40	296.749	8.78	9	9	329.725	10.64	11	11	1344	151.942	8.95361
G3UYD0	General transcription factor II-I OS=Mus musculus GN=Gtf2i PE=4 SV=1 - [G3UYD0_MOUSE]	47.21	7	35	35	71	1.812e+08	1.06793e+08	9.65939e+07	2.61282e+07	777.061	46.11	34	38	185.119	13.47	9	9	316.077	24.1	17	18	108.843	7.78	6	6	913	103.015	8.80713
G5E8R1	Tropomyosin 1, alpha, isoform CRA_j OS=Mus musculus GN=Tpm1 PE=3 SV=1 - [G5E8R1_MOUSE]	51.61	3	1	21	71	1.5066e+08	1.06348e+09	2.32584e+08	2.68251e+08	244.78	23.79	8	9	477.032	49.6	20	29	200.96	28.63	10	13	439.715	41.53	15	20	248	28.5395	4.76709
P62137	Serine/threonine-protein phosphatase PP1-alpha catalytic subunit OS=Mus musculus GN=Ppp1ca PE=1 SV=1 - [PP1A_MOUSE]	53.64	2	6	16	71	4.39864e+07	3.20451e+08	6.3591e+07	3.53176e+07	332.039	32.12	10	18	515.083	50.3	14	22	161.779	34.24	10	14	270.567	33.33	8	17	330	37.5158	6.32861
F8WHU5	Sister chromatid cohesion protein PDS5 homolog B OS=Mus musculus GN=Pds5b PE=4 SV=1 - [F8WHU5_MOUSE]	19.25	2	23	26	70	6.13409e+07	9.08015e+07	8.6966e+07	3.44101e+07	468.319	14.7	20	24	310.229	12.28	13	14	455.878	12.63	17	20	288.154	10.28	12	12	1449	164.657	8.54346
P13020	Gelsolin OS=Mus musculus GN=Gsn PE=1 SV=3 - [GELS_MOUSE]	36.79	4	16	23	70	9.5212e+07	6.64158e+08	1.39523e+08	1.26574e+08	217.777	17.69	14	15	767.313	36.79	22	25	236.559	20.51	15	15	268.7	19.87	15	15	780	85.8881	6.17627
P63038	60 kDa heat shock protein, mitochondrial OS=Mus musculus GN=Hspd1 PE=1 SV=1 - [CH60_MOUSE]	51.13	3	26	26	70	5.52656e+07	8.80165e+08	9.83379e+07	1.49437e+08	314.854	15.71	6	7	1063.84	45.03	22	36	418.085	23.39	9	11	431.038	29.49	15	16	573	60.9174	6.17627
Q9D8N0	Elongation factor 1-gamma OS=Mus musculus GN=Eef1g PE=1 SV=3 - [EF1G_MOUSE]	48.74	1	20	20	70	1.15816e+08	4.87956e+09	6.53226e+08	1.57286e+08	339.35	22.2	11	14	740.172	48.74	19	27	341.103	19.91	9	12	436.387	31.81	15	17	437	50.0292	6.7417
Q62167	ATP-dependent RNA helicase DDX3X OS=Mus musculus GN=Ddx3x PE=1 SV=3 - [DDX3X_MOUSE]	44.71	5	26	26	69	3.8535e+07	1.12531e+09	5.28891e+07	421925056	294.71	18.13	11	12	947.604	41.99	23	31	322.24	15.26	9	11	447.492	18.58	11	15	662	73.056	7.18115
Q8VDF2	E3 ubiquitin-protein ligase UHRF1 OS=Mus musculus GN=Uhrf1 PE=1 SV=2 - [UHRF1_MOUSE]	29.92	2	20	21	69	1.27286e+08	6.52797e+07	1.59665e+08	5.5176e+07	713.127	28.9	19	26	129.357	11	7	9	533.904	23.79	18	22	228.1	16.5	12	12	782	88.2479	8.30908
Q9CU62	Structural maintenance of chromosomes protein 1A OS=Mus musculus GN=Smc1a PE=1 SV=4 - [SMC1A_MOUSE]	27.33	3	29	29	69	5.49884e+07	77992462	6.93018e+07	3.70566e+07	326.082	17.6	20	21	232.025	12.17	11	11	366.366	15.65	19	19	247.224	14.36	18	18	1233	143.146	7.63525
P11983	T-complex protein 1 subunit alpha OS=Mus musculus GN=Tcp1 PE=1 SV=3 - [TCPA_MOUSE]	51.8	2	22	22	68	6.76799e+07	6.19248e+08	5.81483e+07	8.30721e+07	349.977	24.28	11	13	545.666	47.3	20	24	312.33	23.74	11	15	306.624	28.06	13	16	556	60.4107	6.16357
Q921M3	Splicing factor 3B subunit 3 OS=Mus musculus GN=Sf3b3 PE=2 SV=1 - [SF3B3_MOUSE]	21.12	1	22	22	68	6.27315e+07	3.73789e+08	4.44206e+07	6.63079e+07	280.337	14.3	14	15	466.285	18.65	19	23	216.759	12.82	14	15	337.304	12.65	13	15	1217	135.465	5.26221
A2AIM4	Tropomyosin 2 beta OS=Mus musculus GN=Tpm2 PE=3 SV=1 - [A2AIM4_MOUSE]	59.15	4	9	23	67	1.71593e+08	1.23349e+09	2.36043e+08	2.40089e+08	379.795	27.11	11	13	477.295	39.44	17	22	258.328	26.06	10	12	477.79	39.08	15	20	284	32.9736	4.69092
E9Q7G0	Protein Numa1 OS=Mus musculus GN=Numa1 PE=4 SV=1 - [E9Q7G0_MOUSE]	22.25	2	36	36	67	1.96652e+08	5.76164e+07	3.38142e+07	9.72703e+06	632.5	19.15	31	32	345.209	9.31	12	13	311.37	10.7	18	18	66.38	1.96	4	4	2094	235.487	5.87158
P21107	Tropomyosin alpha-3 chain OS=Mus musculus GN=Tpm3 PE=1 SV=2 - [TPM3_MOUSE]	42.25	3	0	17	67	1.47279e+08	1.04089e+09	2.32584e+08	2.3345e+08	272.39	32.39	11	12	482.403	38.03	15	23	174.895	32.04	13	16	323.58	31.69	12	16	284	32.8428	4.71631
Q3V3R1	Monofunctional C1-tetrahydrofolate synthase, mitochondrial OS=Mus musculus GN=Mthfd1l PE=1 SV=2 - [C1TM_MOUSE]	46.67	1	36	37	67	15037740	7.15836e+08	1.82114e+07	3.49674e+07	32.78	1.84	2	2	1101.64	45.55	36	44	117.917	10.13	8	8	308.607	15.86	13	13	977	105.662	7.02002
Q9WU78	Programmed cell death 6-interacting protein OS=Mus musculus GN=Pdcd6ip PE=1 SV=3 - [PDC6I_MOUSE]	42.46	1	28	28	67	1.96649e+07	1.98509e+08	3.29696e+07	3.81815e+07	165.1	16.46	11	11	622.523	36.71	23	29	192.156	14.96	13	13	265.966	17.03	13	14	869	95.9642	6.52197
E9QAS4	Chromodomain-helicase-DNA-binding protein 4 OS=Mus musculus GN=Chd4 PE=4 SV=1 - [E9QAS4_MOUSE]	18.66	7	21	29	66	1.10269e+08	1.02506e+08	7.32213e+07	2.26786e+07	551.381	18.03	28	30	197.642	7.52	12	14	225.733	5.84	10	13	172.215	5.68	9	9	1902	216.234	5.92236
F6ZAW1	Protein Cald1 (Fragment) OS=Mus musculus GN=Cald1 PE=4 SV=1 - [F6ZAW1_MOUSE]	44.55	3	1	16	66	6.92887e+07	5.57748e+08	1.07093e+08	1.16319e+08	241.492	34.12	12	16	450.426	39.34	14	20	325.448	35.55	11	13	469.79	34.6	12	17	211	24.7437	5.51611
Q61937	Nucleophosmin OS=Mus musculus GN=Npm1 PE=1 SV=1 - [NPM_MOUSE]	44.86	5	14	14	66	2.53117e+08	1.09939e+09	3.39765e+08	2.1192e+08	458.027	34.93	9	16	622.53	44.18	13	22	366.948	36.64	8	16	274.5	26.37	7	12	292	32.5398	4.76709
Q99PV0	Pre-mRNA-processing-splicing factor 8 OS=Mus musculus GN=Prpf8 PE=1 SV=2 - [PRP8_MOUSE]	16.45	2	35	35	66	2.6209e+07	1.47987e+08	3.84326e+07	2.81788e+07	147.204	5.48	13	14	375.696	12.51	26	26	162.531	6.04	16	16	119.231	3.85	10	10	2335	273.443	8.83643
Q9DCL9	Multifunctional protein ADE2 OS=Mus musculus GN=Paics PE=1 SV=4 - [PUR6_MOUSE]	61.41	3	20	20	65	5.03539e+07	4.55193e+08	5.52822e+07	7.54085e+07	494.78	38.82	13	16	833.657	58.82	19	24	221.683	25.18	10	12	321.796	44.71	12	13	425	46.9761	7.2251
Q6PGB8	Probable global transcription activator SNF2L1 OS=Mus musculus GN=Smarca1 PE=1 SV=1 - [SMCA1_MOUSE]	15.68	3	3	20	64	2.72402e+08	1.37705e+08	3.1065e+08	5.24132e+07	635.4	13.19	16	26	67.38	5.07	6	7	600.892	13	17	29	29.83	1.82	2	2	1046	121.638	8.26514
Q6P5D8	Structural maintenance of chromosomes flexible hinge domain-containing protein 1 OS=Mus musculus GN=Smchd1 PE=2 SV=2 - [SMHD1_MOUSE]	22.32	1	37	37	64	1.00496e+08	7.34647e+07	5.34512e+07	1.29528e+07	785.396	20.28	33	35	99.68	4.63	6	6	391.032	10.86	18	18	110.64	2.59	5	5	2007	225.506	7.23975
Q9R190	Metastasis-associated protein MTA2 OS=Mus musculus GN=Mta2 PE=1 SV=1 - [MTA2_MOUSE]	33.98	1	20	23	64	1.11854e+08	1.63801e+08	1.09398e+08	3.87559e+07	393.858	26.95	19	21	299.225	25.15	14	15	310.136	20.36	14	17	214.751	16.92	10	11	668	74.9827	9.67139
G3UZ34	116 kDa U5 small nuclear ribonucleoprotein component OS=Mus musculus GN=Eftud2 PE=4 SV=1 - [G3UZ34_MOUSE]	35.86	4	24	25	63	1.23605e+08	3.9868e+08	5.51678e+07	5.71831e+07	255.438	15.7	13	14	701.681	33.06	22	28	155.485	11.33	10	10	242.74	10.4	10	11	962	108.271	5.021
Q61753	D-3-phosphoglycerate dehydrogenase OS=Mus musculus GN=Phgdh PE=1 SV=3 - [SERA_MOUSE]	32.08	2	15	15	63	1.66421e+08	9.36662e+08	1.60786e+08	134539624	459.43	27.2	13	14	669.757	28.71	13	20	442.968	30.21	14	17	381.452	28.14	12	12	533	56.5491	6.53662
Q6P4T2	Activating signal cointegrator 1 complex subunit 3-like 1 OS=Mus musculus GN=Snrnp200 PE=2 SV=1 - [Q6P4T2_MOUSE]	19.05	1	28	28	63	2.11943e+07	1.3937e+08	2.63687e+07	2.11488e+07	299.221	6.65	11	12	859.798	17.32	24	30	228.665	5.9	9	10	291.6	6.32	10	11	2136	244.392	6.06201
Q8CIE6	Coatomer subunit alpha OS=Mus musculus GN=Copa PE=1 SV=2 - [COPA_MOUSE]	35.62	3	35	35	63	3.01779e+07	318010862	3.8261e+07	4.53229e+07	103.98	5.96	7	7	1011.82	33.5	32	36	117.84	7.84	9	9	175.8	9.4	11	11	1224	138.344	7.6499
Q8VEE4	Replication protein A 70 kDa DNA-binding subunit OS=Mus musculus GN=Rpa1 PE=2 SV=1 - [RFA1_MOUSE]	33.71	2	21	21	63	1.93556e+08	1.56245e+08	2.44807e+08	1.98683e+07	735.831	30.66	20	27	240.655	23.27	10	10	549.559	23.6	16	22	86.2533	6.42	4	4	623	68.9936	7.91357
Q9Z204	Heterogeneous nuclear ribonucleoproteins C1/C2 OS=Mus musculus GN=Hnrnpc PE=1 SV=1 - [HNRPC_MOUSE]	38.02	2	15	15	62	1.45133e+08	6.11158e+08	8.40837e+07	9.67495e+07	358.818	35.46	13	16	488.657	32.91	13	18	327.763	25.88	9	12	365.368	32.91	12	16	313	34.3639	5.04639
D3Z6F5	ATP synthase subunit alpha OS=Mus musculus GN=Atp5a1 PE=3 SV=1 - [D3Z6F5_MOUSE]	42.54	3	18	18	62	7.02293e+07	6.17791e+08	1.33692e+08	2.05446e+08	283.443	25.05	12	13	485.113	37.57	15	21	353.97	25.65	12	14	424.292	31.61	13	14	503	54.5607	8.23584
G5E924	Heterogeneous nuclear ribonucleoprotein L (Fragment) OS=Mus musculus GN=Hnrnpl PE=4 SV=1 - [G5E924_MOUSE]	45.69	5	20	20	62	9.87628e+07	7.68665e+08	1.2453e+08	7.27175e+07	297.785	24.72	13	14	574.35	40.49	17	22	311.373	26.83	12	14	276.155	21.63	11	12	615	66.8897	8.17725
Q99020	Heterogeneous nuclear ribonucleoprotein A/B OS=Mus musculus GN=Hnrnpab PE=1 SV=1 - [ROAA_MOUSE]	46.67	3	15	16	61	4.32993e+08	9.48012e+08	6.72264e+08	4.06056e+08	440.485	38.95	12	16	409.11	43.86	13	17	331.335	32.63	8	11	327.067	35.79	10	17	285	30.8123	7.91357
G3X963	ATPase family AAA domain-containing protein 2 OS=Mus musculus GN=Atad2 PE=3 SV=1 - [G3X963_MOUSE]	28.37	3	31	31	61	86274983	0	1.05984e+08	3.9801e+07	461.352	20.53	23	25					417.225	21.19	22	24	216.55	9.75	12	12	1364	155.188	7.1958
P05064	Fructose-bisphosphate aldolase A OS=Mus musculus GN=Aldoa PE=1 SV=2 - [ALDOA_MOUSE]	72.53	11	23	23	61	110297592	7.59731e+08	1.73676e+08	182363268	419.354	34.62	11	12	535.755	68.96	19	24	304.764	31.32	10	10	419.019	40.11	15	15	364	39.3313	8.08936
P97310	DNA replication licensing factor MCM2 OS=Mus musculus GN=Mcm2 PE=1 SV=3 - [MCM2_MOUSE]	35.18	2	24	24	61	1.08341e+08	3.54155e+08	1.3296e+08	6.40971e+07	528.946	23.12	16	17	648.331	24.78	17	18	458.524	17.04	13	14	288.293	14.49	11	12	904	102.013	5.71924
P15864	Histone H1.2 OS=Mus musculus GN=Hist1h1c PE=1 SV=2 - [H12_MOUSE]	29.72	3	3	12	60	2.65729e+09	6.96714e+09	3.92956e+09	5.75662e+09	464.642	26.42	9	14	450.272	27.83	11	14	476.805	26.42	9	13	678.169	29.72	11	19	212	21.2537	11.0044
E9QAI5	Protein Cad OS=Mus musculus GN=Cad PE=3 SV=1 - [E9QAI5_MOUSE]	18.27	5	28	29	60	2.81295e+07	2.33225e+08	2.01081e+07	2.75824e+07	311.858	8.05	14	14	671.699	17.81	28	28	155.011	2.45	4	4	316.994	7.63	14	14	2162	236.099	6.49365
P29341	Polyadenylate-binding protein 1 OS=Mus musculus GN=Pabpc1 PE=1 SV=2 - [PABP1_MOUSE]	30.5	4	12	18	60	7.93215e+07	9.4628e+08	8.07058e+07	9.40164e+07	443.442	22.33	12	13	769.814	28.77	17	24	325.644	16.82	10	11	395.43	18.24	11	12	636	70.6259	9.49561
Q8CAQ8	Mitochondrial inner membrane protein OS=Mus musculus GN=Immt PE=1 SV=1 - [IMMT_MOUSE]	35.93	4	8	23	60	1.76065e+07	2.34536e+08	4.13139e+07	4.03008e+07	209.89	12.55	9	9	732.987	34.74	22	26	190.06	15.06	10	10	379.545	22.32	13	15	757	83.8482	6.60986
Q9QZE5	Coatomer subunit gamma-1 OS=Mus musculus GN=Copg1 PE=2 SV=1 - [COPG1_MOUSE]	43.59	2	22	24	60	3.63122e+07	3.57853e+08	2.46301e+07	2.47263e+07	166.285	14.07	9	9	781.36	40.39	22	31	196.49	8.92	6	9	162.915	10.98	7	11	874	97.4504	5.35107
P60843	Eukaryotic initiation factor 4A-I OS=Mus musculus GN=Eif4a1 PE=2 SV=1 - [IF4A1_MOUSE]	41.13	3	8	18	59	1.37551e+08	1.40566e+09	2.00893e+08	2.26663e+08	318.313	29.06	12	13	415.246	40.89	17	19	295.544	25.37	10	14	275.09	25.62	11	13	406	46.1246	5.47803
O70475	UDP-glucose 6-dehydrogenase OS=Mus musculus GN=Ugdh PE=1 SV=1 - [UGDH_MOUSE]	63.08	2	24	24	59	9.13752e+07	2.21702e+08	1.51395e+08	9.78595e+07	425.93	39.35	14	14	534.527	46.25	16	17	451.553	34.48	15	15	481.653	36.31	13	13	493	54.7973	7.56201
Q8R323	Replication factor C subunit 3 OS=Mus musculus GN=Rfc3 PE=2 SV=1 - [RFC3_MOUSE]	63.2	1	19	19	59	2.56754e+08	5.82599e+07	3.14714e+08	9.38099e+06	709.411	57.58	16	23	195.87	22.47	5	5	691.995	52.25	17	25	204	19.1	4	6	356	40.4999	8.38232
Q91VM5	RNA binding motif protein, X-linked-like-1 OS=Mus musculus GN=Rbmxl1 PE=1 SV=1 - [RMXL1_MOUSE]	41.75	5	18	18	59	6.76142e+07	7.70908e+08	1.28022e+08	1.23937e+08	244.625	27.84	12	14	379.982	36.08	16	18	265.67	25	11	13	314.422	29.64	12	14	388	42.1362	9.99365
Q9Z1Q9	Valine--tRNA ligase OS=Mus musculus GN=Vars PE=2 SV=1 - [SYVC_MOUSE]	31.83	5	32	32	59	4.05939e+07	329481789	1.99807e+07	2.94531e+07	215.83	12.98	13	13	722.787	30.01	30	34	138.55	3.72	3	3	98.7433	7.6	9	9	1263	140.127	7.76709
P32067	Lupus La protein homolog OS=Mus musculus GN=Ssb PE=2 SV=1 - [LA_MOUSE]	46.02	4	17	17	58	6.85234e+07	380321665	5.46501e+07	4.99081e+07	331.463	28.43	10	13	632.982	43.61	16	23	299.424	23.13	8	11	307.694	20.72	7	11	415	47.727	9.77393
Q3U0V1	Far upstream element-binding protein 2 OS=Mus musculus GN=Khsrp PE=1 SV=2 - [FUBP2_MOUSE]	35.29	1	17	21	58	63351127	4.75639e+08	63538657	8.17248e+07	167.456	17.91	9	9	636.779	31.15	19	22	270.082	17.91	11	13	324.627	25.4	14	14	748	76.7277	7.32764
Q3UPL0	Protein transport protein Sec31A OS=Mus musculus GN=Sec31a PE=1 SV=2 - [SC31A_MOUSE]	31.3	6	31	31	58	1.96168e+07	2.66602e+08	2.64445e+07	1.86763e+07	127.134	11.63	10	10	862.304	28.21	25	30	173.426	7.07	8	9	92.3933	8.21	8	9	1230	133.486	6.75635
Q501J6	Probable ATP-dependent RNA helicase DDX17 OS=Mus musculus GN=Ddx17 PE=2 SV=1 - [DDX17_MOUSE]	32.15	2	13	20	58	2.16221e+08	1.52528e+09	2.56082e+08	2.19234e+08	409.53	17.85	11	14	495.011	32.15	20	22	420.733	21.23	12	12	334.01	17.38	10	10	650	72.354	8.5874
Q8VDJ3	Vigilin OS=Mus musculus GN=Hdlbp PE=1 SV=1 - [VIGLN_MOUSE]	31.78	6	30	30	58	1.05795e+07	2.92216e+08	2.74915e+07	2.95272e+07	104.446	6.39	6	6	854.335	28.79	26	30	202.24	12.54	13	13	161.804	8.2	9	9	1268	141.655	6.87354
Q99J62	Replication factor C subunit 4 OS=Mus musculus GN=Rfc4 PE=1 SV=1 - [RFC4_MOUSE]	51.1	4	24	24	58	2.99277e+08	7.45882e+07	3.16056e+08	1.39633e+07	527.313	48.08	20	23	112.72	13.19	4	4	530.508	43.13	19	29	50.61	5.22	2	2	364	39.8418	6.69775
Q9D2L9	Protein FAM111A OS=Mus musculus GN=Fam111a PE=2 SV=1 - [F111A_MOUSE]	35.73	2	22	22	58	2.78942e+08	0	2.75556e+08	2.57393e+06	717.291	35.73	22	28	58.95	4.57	2	2	712.95	30.83	17	27	62.53	2.12	1	1	613	69.9041	8.44092
P62141	Serine/threonine-protein phosphatase PP1-beta catalytic subunit OS=Mus musculus GN=Ppp1cb PE=1 SV=3 - [PP1B_MOUSE]	35.78	2	2	12	57	4.35478e+07	3.20451e+08	5.00594e+07	2.70759e+07	315.989	26.3	8	15	443.64	31.5	10	16	190.095	24.77	8	12	286.973	21.41	6	14	327	37.1626	6.18896
P43277	Histone H1.3 OS=Mus musculus GN=Hist1h1d PE=1 SV=2 - [H13_MOUSE]	30.32	3	1	10	57	2.65729e+09	6.96714e+09	3.92956e+09	5.75662e+09	488.513	28.51	9	14	452.137	28.51	9	12	475.319	28.51	9	13	656.555	30.32	10	18	221	22.0861	11.0337
Q62261	Spectrin beta chain, non-erythrocytic 1 OS=Mus musculus GN=Sptbn1 PE=1 SV=2 - [SPTB2_MOUSE]	17.27	3	31	31	57	1.63445e+07	172579740	3.22466e+07	3.08208e+07	94.3	3.13	7	7	866.189	14.77	25	30	255.813	4.36	9	9	228.99	5.54	11	11	2363	274.052	5.57959
E9PVC6	Eukaryotic translation initiation factor 4 gamma 1 OS=Mus musculus GN=Eif4g1 PE=4 SV=1 - [E9PVC6_MOUSE]	20.48	14	25	26	57	3.82513e+07	3.68255e+08	1.72221e+07	2.42556e+07	142.237	7.92	8	8	743.85	20.48	26	29	90.22	7.6	8	8	89.5743	10.05	11	12	1553	171.178	5.33838
P62908	40S ribosomal protein S3 OS=Mus musculus GN=Rps3 PE=1 SV=1 - [RS3_MOUSE]	71.19	2	18	18	57	1.19516e+08	9.02989e+08	1.64665e+08	1.70782e+08	370.422	65.02	15	16	394.665	61.32	14	17	207.137	36.63	10	10	251.556	53.5	14	14	243	26.6574	9.65674
Q7M739	Nuclear pore complex-associated intranuclear coiled-coil protein TPR OS=Mus musculus GN=Tpr PE=2 SV=1 - [Q7M739_MOUSE]	13.45	3	27	27	57	1.56814e+07	4.9712e+07	1.74585e+07	2.80902e+07	335.544	7.76	15	15	413.042	7.3	14	14	362.235	6.02	12	12	492.997	8.44	16	16	2357	266.764	5.0083
Q91VI7	Ribonuclease inhibitor OS=Mus musculus GN=Rnh1 PE=1 SV=1 - [RINI_MOUSE]	54.17	1	18	18	57	4.54342e+07	2.3242e+08	79811358	6.06793e+07	411.613	33.99	10	13	846.439	45.18	14	20	327.579	36.84	12	13	363.606	31.14	10	11	456	49.7841	4.77979
Q9Z110	Delta-1-pyrroline-5-carboxylate synthase OS=Mus musculus GN=Aldh18a1 PE=2 SV=2 - [P5CS_MOUSE]	40.88	5	30	30	57	2.09214e+07	6.20857e+08	1.92979e+07	2.29134e+07	238.57	9.31	7	7	1103.06	40.88	30	39	117.7	4.65	4	4	184.622	8.05	6	7	795	87.2119	7.54736
Q9Z1N5	Spliceosome RNA helicase Ddx39b OS=Mus musculus GN=Ddx39b PE=1 SV=1 - [DX39B_MOUSE]	31.78	2	6	15	57	1.45603e+08	720133028	2.2512e+08	2.09716e+08	194.94	21.5	9	10	457.684	28.74	13	18	259.72	21.73	8	15	308.393	26.87	12	14	428	49.004	5.66846
P97351	40S ribosomal protein S3a OS=Mus musculus GN=Rps3a PE=1 SV=3 - [RS3A_MOUSE]	57.95	1	17	17	56	1.02598e+08	6.66286e+08	1.35172e+08	1.62911e+08	283.545	41.29	10	10	552.235	54.55	16	21	221.832	34.85	10	11	289.913	43.94	12	14	264	29.8657	9.72998
A2AVJ7	Ribosome binding protein 1 OS=Mus musculus GN=Rrbp1 PE=4 SV=1 - [A2AVJ7_MOUSE]	21.52	2	27	27	56	3.30186e+07	232838797	3.43609e+07	32313150	302.62	8.88	10	10	618.183	19.54	23	25	262.997	6.63	9	9	329.791	8.95	11	12	1464	158.301	9.18799
P40142	Transketolase OS=Mus musculus GN=Tkt PE=1 SV=1 - [TKT_MOUSE]	41.25	1	20	20	56	7.93733e+07	5.92336e+08	2.14017e+08	1.62261e+08	446.854	28.89	13	17	430.155	31.94	12	14	399.432	20.06	10	15	229.915	15.73	9	10	623	67.5876	7.50342
P80314	T-complex protein 1 subunit beta OS=Mus musculus GN=Cct2 PE=1 SV=4 - [TCPB_MOUSE]	57.2	1	24	24	56	5.17897e+07	6.67181e+08	4.41756e+07	8.83004e+07	343.638	26.36	10	11	1013.86	55.7	23	34	72.82	12.34	5	5	156.98	14.77	6	6	535	57.4411	6.40479
A2AL12	Heterogeneous nuclear ribonucleoprotein A3 OS=Mus musculus GN=Hnrnpa3 PE=4 SV=1 - [A2AL12_MOUSE]	46.54	6	18	18	55	1.06727e+08	1.11762e+09	9.53898e+07	1.15577e+08	443.832	33.65	9	12	609.499	46.54	18	24	323.781	31.76	8	10	377.617	30.5	7	9	318	34.4545	9.1001
P80313	T-complex protein 1 subunit eta OS=Mus musculus GN=Cct7 PE=1 SV=1 - [TCPH_MOUSE]	45.59	4	19	19	55	6.68011e+07	5.3717e+08	5.91812e+07	8.4823e+07	268.569	25.18	11	13	725.5	38.24	16	22	235.976	21.14	9	10	284.621	20.04	10	10	544	59.6141	7.84033
Q3TEA8	Heterochromatin protein 1-binding protein 3 OS=Mus musculus GN=Hp1bp3 PE=1 SV=1 - [HP1B3_MOUSE]	28.16	8	20	20	55	5.65426e+07	1.4353e+08	9.45888e+07	1.1014e+08	245.747	17.87	10	11	174.89	15.34	8	9	319.896	21.48	14	16	389.709	27.44	18	19	554	60.8291	9.70068
Q8BK67	Protein RCC2 OS=Mus musculus GN=Rcc2 PE=2 SV=1 - [RCC2_MOUSE]	34.81	2	15	15	55	9.16642e+07	2.94249e+08	1.25471e+08	5.7505e+07	349.053	32.69	14	16	279.987	24.62	10	12	278.134	29.42	13	15	245.6	27.5	12	12	520	55.9481	8.71924
Q99KI0	Aconitate hydratase, mitochondrial OS=Mus musculus GN=Aco2 PE=1 SV=1 - [ACON_MOUSE]	37.82	1	26	26	55	2.78983e+07	786568278	4.81492e+07	8.32317e+07	177.863	9.23	6	6	730.726	32.82	24	29	187.93	9.74	7	8	294.626	19.36	11	12	780	85.41	7.92822
P43274	Histone H1.4 OS=Mus musculus GN=Hist1h1e PE=1 SV=2 - [H14_MOUSE]	30.59	3	3	10	54	2.67728e+09	6.90302e+09	3.9203e+09	5.7737e+09	505.164	28.77	9	14	491.08	28.77	9	13	432.547	21.46	8	11	606.267	23.29	9	16	219	21.964	11.1069
P52431	DNA polymerase delta catalytic subunit OS=Mus musculus GN=Pold1 PE=1 SV=2 - [DPOD1_MOUSE]	31.13	4	30	30	54	6.52908e+07	13116922	5.2063e+07	0	593.891	31.13	30	33	0	1.36	1	1	201.255	21.45	20	20					1105	123.712	7.60596
P63101	14-3-3 protein zeta/delta OS=Mus musculus GN=Ywhaz PE=1 SV=1 - [1433Z_MOUSE]	52.65	5	10	13	54	1.80194e+08	1.01683e+09	2.76055e+08	2.06199e+08	325.485	51.43	11	12	458.824	52.65	13	17	314.18	44.9	9	12	357.11	47.35	9	13	245	27.7537	4.79248
Q9Z2X1	Heterogeneous nuclear ribonucleoprotein F OS=Mus musculus GN=Hnrnpf PE=1 SV=3 - [HNRPF_MOUSE]	45.3	4	10	12	54	1.65731e+08	1.18995e+09	1.54209e+08	1.3885e+08	429.77	24.1	6	10	516.192	45.3	11	16	366.23	22.17	7	13	497.797	22.17	7	15	415	45.7009	5.49072
P06151	L-lactate dehydrogenase A chain OS=Mus musculus GN=Ldha PE=1 SV=3 - [LDHA_MOUSE]	55.12	8	14	15	53	2.10776e+08	1.36728e+09	260750131	2.60022e+08	289.932	40.66	12	15	453.839	46.39	12	18	252.444	25.3	8	8	276.914	41.57	11	12	332	36.4752	7.73779
P46935	E3 ubiquitin-protein ligase NEDD4 OS=Mus musculus GN=Nedd4 PE=1 SV=3 - [NEDD4_MOUSE]	25.82	8	18	19	53	2.98089e+07	3.83126e+08	3.71726e+07	3.89937e+07	309.13	15.56	11	11	602.825	25.82	19	22	221.864	11.16	8	8	302.524	14.77	11	12	887	102.642	5.26221
Q99KP6	Pre-mRNA-processing factor 19 OS=Mus musculus GN=Prpf19 PE=2 SV=1 - [PRP19_MOUSE]	47.82	1	16	16	53	7.17621e+07	3.67235e+08	1.25947e+08	9.30853e+07	213.011	27.98	10	11	448.79	47.82	16	20	202.824	26.79	11	12	164.663	22.82	9	10	504	55.2044	6.60986
P0C0S6	Histone H2A.Z OS=Mus musculus GN=H2afz PE=1 SV=2 - [H2AZ_MOUSE]	31.25	5	3	5	52	1.16491e+10	4.88465e+10	1.24359e+10	2.18934e+10	75.2614	31.25	4	5	155.982	31.25	4	10	165.207	20.31	4	27	136.358	31.25	5	10	128	13.5446	10.5796
P08249	Malate dehydrogenase, mitochondrial OS=Mus musculus GN=Mdh2 PE=1 SV=3 - [MDHM_MOUSE]	56.51	3	16	16	52	4.36206e+07	7.2437e+08	8.98401e+07	1.38572e+08	97.48	18.64	5	5	611.479	54.44	15	20	312.84	40.24	11	12	339.909	43.2	13	15	338	35.5888	8.67529
Q8VIJ6	Splicing factor, proline- and glutamine-rich OS=Mus musculus GN=Sfpq PE=1 SV=1 - [SFPQ_MOUSE]	25.61	1	19	20	52	8.78864e+07	1.07948e+09	1.11125e+08	9.57368e+07	248.281	15.88	10	13	672.664	21.6	16	22	166.22	8.87	6	6	317.201	12.73	8	11	699	75.3943	9.43701
Q9WTI7	Unconventional myosin-Ic OS=Mus musculus GN=Myo1c PE=1 SV=2 - [MYO1C_MOUSE]	36.59	1	31	31	52	2.68264e+07	3.31905e+08	3.3431e+07	4.07522e+07	176.747	8	7	7	543.887	33.77	28	29	194.55	8.47	7	7	192.65	8	7	9	1063	121.868	9.34912
P21619	Lamin-B2 OS=Mus musculus GN=Lmnb2 PE=1 SV=2 - [LMNB2_MOUSE]	46.31	2	22	28	51	1.03283e+08	7.20466e+08	1.10509e+08	1.33122e+08	116.377	7.21	6	6	228.627	23.83	13	13	111.209	8.05	6	6	741.328	38.42	23	26	596	67.2773	5.50342
P80317	T-complex protein 1 subunit zeta OS=Mus musculus GN=Cct6a PE=1 SV=3 - [TCPZ_MOUSE]	40.3	3	17	17	51	1.0823e+08	7.87245e+08	9.21882e+07	1.16695e+08	219.745	22.79	9	11	585.354	38.42	16	22	207.353	17.7	7	8	288.517	19.21	8	10	531	57.9677	7.07861
Q60864	Stress-induced-phosphoprotein 1 OS=Mus musculus GN=Stip1 PE=1 SV=1 - [STIP1_MOUSE]	35.91	1	20	20	51	7.23243e+07	6.39041e+08	7.95621e+07	6.3545e+07	230.974	15.29	9	10	403.803	31.68	18	23	198.871	17.31	9	10	140.96	13.44	7	8	543	62.5424	6.80029
Q91Z50	Flap endonuclease 1 OS=Mus musculus GN=Fen1 PE=2 SV=1 - [Q91Z50_MOUSE]	35	2	13	13	51	3.3348e+08	2.37517e+08	3.3095e+08	6.19341e+07	377.952	35	13	18	143.989	15.53	5	6	489.797	35	12	21	122.79	16.32	5	6	380	42.596	8.33838
Q9CZN7	Serine hydroxymethyltransferase OS=Mus musculus GN=Shmt2 PE=2 SV=1 - [Q9CZN7_MOUSE]	47.82	1	17	17	51	3.38726e+07	5.1692e+08	5.67316e+07	8.17186e+07	182.071	11.9	6	6	643.996	44.44	15	21	182.213	17.26	9	9	379.344	33.33	13	15	504	55.7236	8.47021
P62702	40S ribosomal protein S4, X isoform OS=Mus musculus GN=Rps4x PE=2 SV=2 - [RS4X_MOUSE]	65.78	2	18	18	50	9.34764e+07	703298413	1.23374e+08	1.40118e+08	189.077	34.6	9	10	361.351	63.12	16	18	161.855	30.8	9	9	181.853	41.83	11	13	263	29.5791	10.1548
Q91VR5	ATP-dependent RNA helicase DDX1 OS=Mus musculus GN=Ddx1 PE=1 SV=1 - [DDX1_MOUSE]	33.11	1	19	19	50	3.95663e+07	2.05272e+08	7.83113e+07	4.47249e+07	215.566	18.11	10	11	376.949	27.57	15	18	165.358	15.27	10	11	145.963	15.41	9	10	740	82.4478	7.21045
Q9D8E6	60S ribosomal protein L4 OS=Mus musculus GN=Rpl4 PE=1 SV=3 - [RL4_MOUSE]	41.05	1	17	17	50	6.09576e+07	7.89164e+08	3.81132e+07	6.38272e+07	209.468	22.2	8	10	515.735	38.42	16	19	219.576	22.2	8	10	193.628	23.63	10	11	419	47.124	11.0044
Z4YKQ9	ATPase family AAA domain-containing protein 5 OS=Mus musculus GN=Atad5 PE=1 SV=1 - [Z4YKQ9_MOUSE]	20.46	2	31	31	50	4.85993e+07	0	7.82933e+07	0	364.731	13.27	20	20		0			489.422	18.21	28	30					1823	203.499	8.89502
E9PVA8	Protein Gcn1l1 OS=Mus musculus GN=Gcn1l1 PE=4 SV=1 - [E9PVA8_MOUSE]	21.12	1	38	38	49	5.56029e+06	1.28522e+08	0	8159280	92.6867	2.4	6	6	939.651	20.74	37	40		0			57.94	1.39	3	3	2671	292.834	7.35693
I7HIK9	Cellular tumor antigen p53 OS=Mus musculus GN=Trp53 PE=3 SV=1 - [I7HIK9_MOUSE]	52.65	4	16	16	49	1.0157e+08	3.66231e+08	101239224	4.6587e+07	346.427	43.12	14	14	411.767	42.86	11	14	267.85	32.54	12	12	124.86	26.72	9	9	378	42.1238	6.25244
P70388	DNA repair protein RAD50 OS=Mus musculus GN=Rad50 PE=1 SV=1 - [RAD50_MOUSE]	21.72	4	28	28	49	7.80423e+07	2.93925e+07	6.39464e+07	0	394.812	17.76	24	27	58.35	4.27	4	4	207.187	12.12	16	18		0			1312	153.392	6.94678
P80316	T-complex protein 1 subunit epsilon OS=Mus musculus GN=Cct5 PE=1 SV=1 - [TCPE_MOUSE]	39.37	2	15	16	49	8.41261e+07	590111371	8.40375e+07	7.19395e+07	297.154	23.48	11	11	614.588	35.3	13	19	189.793	17.56	8	9	223.509	22.92	9	10	541	59.5859	6.02393
Q9JIF0-2	Isoform 2 of Protein arginine N-methyltransferase 1 OS=Mus musculus GN=Prmt1 - [ANM1_MOUSE]	44.48	3	14	14	49	83226817	2.81192e+08	7.09742e+07	40645318	374.37	36.26	11	12	390.37	39.94	13	15	295.003	37.39	11	14	192.676	30.59	8	8	353	40.496	5.60498
G5E866	Splicing factor 3B subunit 1 OS=Mus musculus GN=Sf3b1 PE=4 SV=1 - [G5E866_MOUSE]	24.08	3	24	24	48	33867256	2.90991e+08	3.17518e+07	1.24334e+07	178.02	10.81	12	12	444.752	21.63	21	24	104.433	7.36	7	7	85.79	4.75	4	5	1304	145.738	7.09326
O35286	Putative pre-mRNA-splicing factor ATP-dependent RNA helicase DHX15 OS=Mus musculus GN=Dhx15 PE=2 SV=2 - [DHX15_MOUSE]	25.53	4	21	21	48	5.19063e+07	1.79114e+08	1.06278e+08	3.54163e+07	301.703	13.46	11	12	223.987	14.72	11	12	358.31	15.35	13	16	123.7	10.06	8	8	795	90.9492	7.45947
Q9D0I9	Arginine--tRNA ligase, cytoplasmic OS=Mus musculus GN=Rars PE=2 SV=2 - [SYRC_MOUSE]	35.15	1	19	19	48	3.15845e+07	321437357	2.75756e+07	3.63017e+07	142.04	16.82	8	8	530.74	35.15	18	20	159.23	13.79	7	8	222.126	24.24	12	12	660	75.6251	7.54736
Q9JKF1	Ras GTPase-activating-like protein IQGAP1 OS=Mus musculus GN=Iqgap1 PE=1 SV=2 - [IQGA1_MOUSE]	18.53	2	23	23	48	1.40385e+07	2.10177e+08	2.60269e+07	2.42044e+07	127.281	7.3	9	9	441.79	15.15	18	19	130.531	5.19	8	8	147.595	7.91	11	12	1657	188.624	6.48096
P70168	Importin subunit beta-1 OS=Mus musculus GN=Kpnb1 PE=1 SV=2 - [IMB1_MOUSE]	23.97	1	16	16	47	4.90153e+07	4.55767e+08	6.29449e+07	6.70817e+07	151.03	10.16	7	9	509.405	20.43	13	18	142.13	9.59	8	9	283.089	10.96	7	11	876	97.1221	4.77979
Q8BJS4	SUN domain-containing protein 2 OS=Mus musculus GN=Sun2 PE=1 SV=3 - [SUN2_MOUSE]	42	3	21	21	47	2.29781e+07	2.0858e+08	5.25025e+07	1.28577e+08	129.54	8.21	5	5	674.248	36.39	18	19	187.845	7.52	5	5	571.383	23.26	14	18	731	81.5554	7.02002
Q924C1	Exportin-5 OS=Mus musculus GN=Xpo5 PE=2 SV=1 - [XPO5_MOUSE]	15.37	1	15	15	47	4.171e+07	1.19182e+08	3.98161e+07	1.82996e+07	249.313	13.54	13	14	275.243	12.38	12	14	358.793	11.46	11	12	137.64	6.15	7	7	1204	136.883	5.8208
Q99JF8	PC4 and SFRS1-interacting protein OS=Mus musculus GN=Psip1 PE=1 SV=1 - [PSIP1_MOUSE]	28.98	4	14	15	47	5.22428e+07	1.25274e+08	4.69623e+07	6.52847e+07	168.546	15.91	8	10	189.21	18.94	9	12	146.169	21.97	10	11	134.027	19.7	11	14	528	59.6605	9.12939
Q9DBG3	AP-2 complex subunit beta OS=Mus musculus GN=Ap2b1 PE=1 SV=1 - [AP2B1_MOUSE]	25.08	5	13	21	47	1.79892e+07	2.71579e+08	3.43366e+07	3.48382e+07	88.39	9.07	6	7	568.51	24.12	19	22	58.3833	10.03	8	8	144.885	12.06	9	10	937	104.516	5.37646
Q9ERK4	Exportin-2 OS=Mus musculus GN=Cse1l PE=2 SV=1 - [XPO2_MOUSE]	22.45	4	19	19	47	5.23632e+07	2.72597e+08	4.56915e+07	2.32731e+07	315.557	13.9	12	14	611.236	20.6	16	19	105.416	8.44	7	7	167.328	7.93	7	7	971	110.384	5.77002
P48962	ADP/ATP translocase 1 OS=Mus musculus GN=Slc25a4 PE=1 SV=4 - [ADT1_MOUSE]	45.97	2	6	13	46	1.31611e+08	1085352673	1.76681e+08	2.62352e+08	168.738	25.5	8	8	221.106	32.55	11	12	186.304	38.93	10	11	244.739	42.28	11	15	298	32.8831	9.71533
P28352	DNA-(apurinic or apyrimidinic site) lyase OS=Mus musculus GN=Apex1 PE=1 SV=2 - [APEX1_MOUSE]	41.96	4	10	10	46	4.9075e+07	1.70648e+08	6.01586e+07	6.55623e+07	311.353	41.64	9	11	295.661	36.28	8	9	306.768	35.96	9	12	316.38	35.96	9	14	317	35.4681	7.91357
E9PVX6	Protein Mki67 OS=Mus musculus GN=Mki67 PE=4 SV=1 - [E9PVX6_MOUSE]	13.85	1	27	27	46	1.10903e+07	1.55233e+07	1.44968e+07	1.98162e+07	266.745	3.24	8	8	167.01	4.25	7	7	321.332	4.03	10	10	528.177	10.2	21	21	3177	350.65	9.71533
P12970	60S ribosomal protein L7a OS=Mus musculus GN=Rpl7a PE=2 SV=2 - [RL7A_MOUSE]	47.37	3	15	15	46	7.98052e+07	7.10602e+08	8.23127e+07	1.25277e+08	185.323	25.56	7	7	455.093	43.98	13	16	189.577	33.83	8	9	358.502	32.33	10	14	266	29.958	10.5649
Q3TUE1	Far upstream element-binding protein 1 OS=Mus musculus GN=Fubp1 PE=2 SV=1 - [Q3TUE1_MOUSE]	27.41	9	12	17	46	4.80137e+07	2.86777e+08	5.48509e+07	3.60267e+07	353.072	22.74	13	14	273.09	21.03	14	15	303.758	17.6	11	11	144.413	9.19	6	6	642	67.4015	7.60596
Q60715	Prolyl 4-hydroxylase subunit alpha-1 OS=Mus musculus GN=P4ha1 PE=2 SV=2 - [P4HA1_MOUSE]	47.19	2	20	20	46	3.73028e+07	3.59355e+08	5.57942e+07	6.1842e+07	180.277	14.23	6	6	698.665	45.32	19	22	191.027	17.79	8	8	249.42	25.66	10	10	534	60.8718	5.89697
Q6P5F9	Exportin-1 OS=Mus musculus GN=Xpo1 PE=1 SV=1 - [XPO1_MOUSE]	19.33	3	17	17	46	2.7286e+07	1.73014e+08	3.62992e+07	3.05373e+07	155.74	10.36	9	9	265.634	16.06	14	16	234.24	10.74	10	12	215.491	8.87	8	9	1071	123.013	6.07471
Q6PB66	Leucine-rich PPR motif-containing protein, mitochondrial OS=Mus musculus GN=Lrpprc PE=1 SV=2 - [LPPRC_MOUSE]	28.66	2	32	32	46	1.01253e+07	1.73158e+08	1.288e+07	2.08096e+07	63.05	2.3	3	3	671.003	27.01	29	30	56.86	2.59	3	3	122.903	8.19	10	10	1392	156.516	6.82959
P68433	Histone H3.1 OS=Mus musculus GN=Hist1h3a PE=1 SV=2 - [H31_MOUSE]	62.5	1	1	10	45	1.26339e+10	4.12121e+10	1.29269e+10	2.47017e+10	300.631	47.06	8	11	435.356	61.76	9	14	228.584	53.68	8	11	164.53	30.15	8	9	136	15.3945	11.1216
P47911	60S ribosomal protein L6 OS=Mus musculus GN=Rpl6 PE=1 SV=3 - [RL6_MOUSE]	37.84	3	11	11	45	8.41248e+07	8.86447e+08	9.89421e+07	1.48759e+08	239.14	29.73	8	10	405.43	37.84	11	14	224.757	20.61	6	8	369.259	29.73	8	13	296	33.4889	10.6968
Q64522	Histone H2A type 2-B OS=Mus musculus GN=Hist2h2ab PE=1 SV=3 - [H2A2B_MOUSE]	37.69	2	3	6	45	8.94308e+09	3.22261e+10	1.24393e+10	1.61306e+10	269.925	35.38	5	10	285.291	30	4	11	214.041	30	4	9	300.244	32.31	5	15	130	14.0048	10.8872
A2A432	Cullin-4B OS=Mus musculus GN=Cul4b PE=1 SV=1 - [CUL4B_MOUSE]	26.29	3	13	22	45	1.88023e+07	8.09517e+07	1.30425e+07	6.02763e+06	251.428	18.35	15	15	329.72	18.35	15	15	178.29	14.02	11	11	69.6995	4.12	4	4	970	110.63	8.36768
Q3THK7	GMP synthase [glutamine-hydrolyzing] OS=Mus musculus GN=Gmps PE=1 SV=2 - [GUAA_MOUSE]	24.82	1	15	15	45	5.02909e+07	1.30154e+08	7.35537e+07	1.74972e+07	202.622	22.22	13	15	194.845	18.76	10	12	160.73	17.75	10	11	103.364	10.39	6	7	693	76.6749	6.72705
Q61990	Poly(rC)-binding protein 2 OS=Mus musculus GN=Pcbp2 PE=1 SV=1 - [PCBP2_MOUSE]	32.04	3	5	8	44	3.51473e+08	1.55307e+09	4.42222e+08	3.59609e+08	348.01	29.01	7	12	380.131	29.83	7	9	389.367	32.04	8	12	314.176	29.83	7	11	362	38.1974	6.78564
P84228	Histone H3.2 OS=Mus musculus GN=Hist1h3b PE=1 SV=2 - [H32_MOUSE]	62.5	1	1	10	44	1.26339e+10	4.12121e+10	1.29269e+10	2.47017e+10	230.066	47.06	8	10	238.823	61.76	9	15	155.229	30.15	7	10	164.53	30.15	8	9	136	15.3785	11.2681
O55131	Septin-7 OS=Mus musculus GN=Sept7 PE=1 SV=1 - [SEPT7_MOUSE]	36.01	5	13	14	44	3.49619e+07	4.48237e+08	6.04437e+07	7.45088e+07	130.367	13.53	5	6	414.446	34.17	13	17	111.62	21.33	8	10	188.156	28.21	10	11	436	50.5179	8.57275
P19324	Serpin H1 OS=Mus musculus GN=Serpinh1 PE=1 SV=3 - [SERPH_MOUSE]	38.85	1	15	15	44	6.85349e+07	7.90844e+08	6.12371e+07	8.41045e+07	159.303	19.18	7	7	615.02	38.85	14	21	170.23	19.9	6	8	171.555	20.86	7	8	417	46.5042	8.82178
P23116	Eukaryotic translation initiation factor 3 subunit A OS=Mus musculus GN=Eif3a PE=1 SV=5 - [EIF3A_MOUSE]	23.14	1	30	30	44	1.57007e+07	3.18008e+08	1.22675e+07	2.66862e+07	81.15	4.61	6	7	376.008	18.53	23	25	38.86	3.42	4	4	43.4385	5.95	8	8	1344	161.838	6.771
P35700	Peroxiredoxin-1 OS=Mus musculus GN=Prdx1 PE=1 SV=1 - [PRDX1_MOUSE]	57.79	4	10	12	44	2.50523e+08	1.09677e+09	3.90484e+08	3.41436e+08	240.069	39.2	8	9	274.947	52.26	11	13	235.004	33.67	8	10	240.184	52.26	11	12	199	22.1624	8.11865
Q8VDW0	ATP-dependent RNA helicase DDX39A OS=Mus musculus GN=Ddx39a PE=2 SV=1 - [DX39A_MOUSE]	24.82	2	3	12	44	1.45603e+08	720133028	2.2512e+08	2.09716e+08	164.7	19.44	9	10	280.957	21.78	10	12	192.443	13.82	6	12	115.37	16.16	9	10	427	49.0359	5.68115
Q91VC3	Eukaryotic initiation factor 4A-III OS=Mus musculus GN=Eif4a3 PE=2 SV=3 - [IF4A3_MOUSE]	41.36	5	15	18	44	9.08326e+07	6.23531e+08	1.51173e+08	1.34504e+08	239.247	24.82	11	12	408.353	29.93	10	12	335.148	26.52	10	11	271.712	18.49	8	9	411	46.8102	6.72705
A0A0A0MQM0	Eukaryotic translation initiation factor 5A (Fragment) OS=Mus musculus GN=Eif5a PE=1 SV=1 - [A0A0A0MQM0_MOUSE]	45.64	4	8	8	44	1.12427e+08	6.32133e+08	1.33107e+08	8.6842e+07	359.323	45.64	8	12	344.45	45.64	7	11	283.651	41.61	6	11	183.165	42.28	6	10	149	16.2921	4.99561
P60335	Poly(rC)-binding protein 1 OS=Mus musculus GN=Pcbp1 PE=1 SV=1 - [PCBP1_MOUSE]	53.09	1	8	11	43	3.58706e+08	1.48129e+09	4.31954e+08	3.12631e+08	336.304	28.65	8	11	449.215	50.84	10	11	378.795	28.65	8	12	281.805	26.4	7	9	356	37.4739	7.09326
Q8BMS1	Trifunctional enzyme subunit alpha, mitochondrial OS=Mus musculus GN=Hadha PE=1 SV=1 - [ECHA_MOUSE]	34.86	1	19	19	43	8.14393e+06	3.11887e+08	20193326	1.83325e+07	89.26	6.95	4	5	786.741	33.68	18	26	118.79	8.52	5	5	131.67	8.39	5	7	763	82.6175	9.14404
Q8CI51	PDZ and LIM domain protein 5 OS=Mus musculus GN=Pdlim5 PE=1 SV=4 - [PDLI5_MOUSE]	35.36	10	14	14	43	2.21635e+07	3.34837e+08	4.7632e+07	4.65471e+07	85.97	11.68	5	5	550.883	32.15	12	18	263.58	19.29	9	10	219.681	24.37	9	10	591	63.2591	8.25049
Q921F2	TAR DNA-binding protein 43 OS=Mus musculus GN=Tardbp PE=1 SV=1 - [TADBP_MOUSE]	42.51	18	10	10	43	1.14677e+08	6.13229e+08	1.51161e+08	1.12373e+08	356.866	37.2	9	11	319.072	37.92	8	13	274.343	31.4	8	10	200.306	28.5	7	9	414	44.5193	6.69775
Q9EPU0	Regulator of nonsense transcripts 1 OS=Mus musculus GN=Upf1 PE=1 SV=2 - [RENT1_MOUSE]	24.91	2	22	22	43	1.79943e+07	1.8025e+08	2.40726e+07	1.72073e+07	134.103	6.67	7	7	505.145	24.91	21	24	94.6793	4.27	6	6	94.49	5.87	6	6	1124	123.889	6.60986
A0A0R4J1F8	WD repeat and HMG-box DNA-binding protein 1 OS=Mus musculus GN=Wdhd1 PE=1 SV=1 - [A0A0R4J1F8_MOUSE]	29.42	3	26	26	43	1.71066e+08	0	2.63711e+08	0	444.329	25.44	21	22	24.07	1.39	1	1	361.514	17.21	18	20					1081	120.27	5.8335
A0A0U1RP81	MICOS complex subunit Mic60 OS=Mus musculus GN=Immt PE=4 SV=1 - [A0A0U1RP81_MOUSE]	35.86	3	1	16	43	1.2141e+07	2.13806e+08	3.40177e+07	3.57523e+07	170.446	16.39	7	7	401.092	34.02	15	17	131.045	18.24	8	8	204.807	20.08	9	11	488	53.6839	8.66064
O35737	Heterogeneous nuclear ribonucleoprotein H OS=Mus musculus GN=Hnrnph1 PE=1 SV=3 - [HNRH1_MOUSE]	27.17	2	2	9	42	1.88092e+08	1.35784e+09	1.24045e+08	1.46084e+08	359.17	24.94	8	11	477.875	24.28	8	11	307.639	20.04	7	9	441.597	20.04	7	11	449	49.1684	6.30322
P14869	60S acidic ribosomal protein P0 OS=Mus musculus GN=Rplp0 PE=1 SV=3 - [RLA0_MOUSE]	53.63	4	11	11	42	8.34752e+07	4.01427e+08	1.56041e+08	1.23454e+08	237.417	35.96	8	8	398.29	49.84	10	14	291.24	36.28	8	9	304.43	37.85	8	11	317	34.1948	6.25244
Q9DCD0	6-phosphogluconate dehydrogenase, decarboxylating OS=Mus musculus GN=Pgd PE=2 SV=3 - [6PGD_MOUSE]	31.47	1	15	15	42	3.8265e+07	3.07193e+08	5.99371e+07	4.59501e+07	288.472	20.08	9	11	427.224	28.57	13	15	194.508	17.6	9	10	157.57	10.97	6	6	483	53.2131	7.2251
P62827	GTP-binding nuclear protein Ran OS=Mus musculus GN=Ran PE=1 SV=3 - [RAN_MOUSE]	44.44	3	9	9	41	2.4733e+08	1.05931e+09	3.48711e+08	2.60813e+08	198.148	31.02	6	9	260.099	36.11	8	10	247.291	34.26	7	10	229.679	39.81	8	12	216	24.4076	7.48877
P68040	Guanine nucleotide-binding protein subunit beta-2-like 1 OS=Mus musculus GN=Gnb2l1 PE=1 SV=3 - [GBLP_MOUSE]	55.84	1	14	14	41	7.25167e+07	5.41666e+08	8.32069e+07	7.70779e+07	244.184	30.91	7	10	487.02	55.84	14	16	180.267	29.34	6	7	168.899	20.19	6	8	317	35.0546	7.69385
O35841	Apoptosis inhibitor 5 OS=Mus musculus GN=Api5 PE=2 SV=2 - [API5_MOUSE]	36.11	1	16	16	41	4.26552e+07	1.6355e+08	6.05712e+07	3.31015e+07	301.753	26.98	11	12	422.268	30.95	12	14	127.597	15.87	8	8	194.563	14.09	6	7	504	56.7498	5.92236
G3UZI2	Heterogeneous nuclear ribonucleoprotein Q OS=Mus musculus GN=Syncrip PE=4 SV=1 - [G3UZI2_MOUSE]	33.4	8	12	16	41	1.07933e+08	6.83879e+08	9.10557e+07	8.2656e+07	131.945	14.04	7	7	469.422	31.88	14	18	80.6279	21.82	8	8	105.73	17.46	8	8	527	58.7153	7.56201
Q3U1J4	DNA damage-binding protein 1 OS=Mus musculus GN=Ddb1 PE=1 SV=2 - [DDB1_MOUSE]	15.26	1	17	17	41	3.07557e+07	1.59543e+08	4.06472e+07	2.49427e+07	217.618	11.32	12	13	196.171	11.75	13	14	144.106	7.19	9	9	37.437	4.21	5	5	1140	126.772	5.26221
Q76MZ3	Serine/threonine-protein phosphatase 2A 65 kDa regulatory subunit A alpha isoform OS=Mus musculus GN=Ppp2r1a PE=1 SV=3 - [2AAA_MOUSE]	34.13	5	11	16	41	3.83328e+07	2.31306e+08	2.6248e+07	4.21156e+07	316.511	16.47	7	9	432.89	31.07	13	16	134.39	14.43	7	7	192.65	16.81	7	9	589	65.2809	5.10986
Q8VDM4	26S proteasome non-ATPase regulatory subunit 2 OS=Mus musculus GN=Psmd2 PE=1 SV=1 - [PSMD2_MOUSE]	21.26	3	16	16	41	1.66084e+07	3.52373e+08	2.22871e+07	1.78482e+07	173.789	9.69	8	8	448.026	19.6	15	17	153.975	7.49	7	7	160.989	10.79	9	9	908	100.139	5.17334
Q91V55	40S ribosomal protein S5 OS=Mus musculus GN=Rps5 PE=2 SV=1 - [Q91V55_MOUSE]	41.18	3	10	10	40	3.56415e+07	5.84342e+08	5.6341e+07	3.49151e+07	120.92	24.51	6	7	450.689	41.18	10	15	258.155	25	7	10	176.4	26.96	5	8	204	22.8621	9.71533
P43276	Histone H1.5 OS=Mus musculus GN=Hist1h1b PE=1 SV=2 - [H15_MOUSE]	29.15	1	8	10	40	8.45317e+08	2.02671e+09	1.35135e+09	2.09181e+09	283.841	26.46	8	9	349.399	26.46	8	9	285.84	26.46	7	9	335.933	29.15	10	13	223	22.5624	10.9165
P50247	Adenosylhomocysteinase OS=Mus musculus GN=Ahcy PE=1 SV=3 - [SAHH_MOUSE]	32.87	3	14	14	40	1.91367e+08	4.26333e+08	2.09332e+08	1.01484e+08	290.806	28.7	13	13	296.606	24.77	9	9	227.02	25	10	11	177.453	12.27	5	7	432	47.6573	6.53662
Q3U4W8	Ubiquitin carboxyl-terminal hydrolase OS=Mus musculus GN=Usp5 PE=2 SV=1 - [Q3U4W8_MOUSE]	31.26	4	17	17	40	2.67407e+07	1.30907e+08	2.58249e+07	1.8303e+07	186.3	13.89	8	9	268.532	26.23	14	14	148.89	15.69	8	9	142.957	10.54	6	8	835	93.2954	5.05908
Q3U9G9	Lamin-B receptor OS=Mus musculus GN=Lbr PE=1 SV=2 - [LBR_MOUSE]	22.68	6	16	16	40	9.90483e+06	1.44664e+08	3.79564e+07	1.92744e+08	178.951	7.19	4	4	260.043	15.18	9	9	237.969	13.42	9	9	426.04	22.36	15	18	626	71.3945	9.36377
Q8K298	Actin-binding protein anillin OS=Mus musculus GN=Anln PE=1 SV=2 - [ANLN_MOUSE]	22.57	1	18	18	40	3.95549e+07	5.70992e+07	2.34391e+07	5.8584e+06	539.245	22.57	18	18	232.355	8.83	8	9	223.21	9.1	9	10	79.85	3.3	3	3	1121	122.718	6.97607
Q922D8	C-1-tetrahydrofolate synthase, cytoplasmic OS=Mus musculus GN=Mthfd1 PE=1 SV=4 - [C1TC_MOUSE]	22.46	1	17	18	40	1.93417e+07	2.02506e+08	4.38832e+07	3.21555e+07	141.39	6.84	5	5	357.763	19.25	15	16	193.328	13.26	11	11	171.907	10.27	8	8	935	101.136	7.13721
Q99MR6	Serrate RNA effector molecule homolog OS=Mus musculus GN=Srrt PE=1 SV=1 - [SRRT_MOUSE]	24.11	5	18	18	40	3.61682e+07	1.33717e+08	3.88917e+07	2.53046e+07	250.988	13.14	10	10	314.368	18.97	13	13	194.97	11.09	11	11	212.79	7.66	6	6	875	100.39	5.97314
P62242	40S ribosomal protein S8 OS=Mus musculus GN=Rps8 PE=1 SV=2 - [RS8_MOUSE]	58.17	1	11	11	39	1.39406e+08	7.75039e+08	1.42103e+08	1.81168e+08	289.375	48.08	8	9	401.758	58.17	11	14	267.023	27.88	5	7	348.734	40.38	7	9	208	24.1902	10.3159
Q921K2	Poly (ADP-ribose) polymerase family, member 1 OS=Mus musculus GN=Parp1 PE=2 SV=1 - [Q921K2_MOUSE]	22.58	3	18	18	39	4.92323e+07	7.91728e+07	7.22642e+07	2.80108e+07	217.027	11.54	10	11	219.737	9.76	6	7	296.769	15.88	14	15	143.453	6.41	5	6	1014	112.65	8.95361
P51881	ADP/ATP translocase 2 OS=Mus musculus GN=Slc25a5 PE=1 SV=3 - [ADT2_MOUSE]	35.23	2	3	10	39	1.31611e+08	1085352673	1.76681e+08	2.62352e+08	145.422	22.15	7	7	203.51	26.17	9	11	124.947	31.21	8	9	170.411	31.88	8	12	298	32.9102	9.72998
P43275	Histone H1.1 OS=Mus musculus GN=Hist1h1a PE=1 SV=2 - [H11_MOUSE]	25.35	1	5	7	39	1.24119e+09	3.10065e+09	1.48339e+09	2.23222e+09	299.823	25.35	7	9	356.135	21.13	5	8	366.126	25.35	7	11	326.185	25.35	7	11	213	21.7719	10.9312
P35441	Thrombospondin-1 OS=Mus musculus GN=Thbs1 PE=1 SV=1 - [TSP1_MOUSE]	22.74	4	21	21	39	1.90117e+07	2.58077e+08	1.8872e+07	4.27144e+07	208.39	5.64	5	5	549.269	19.66	17	19	106.043	4.1	4	4	266.707	10.34	11	11	1170	129.564	4.95752
O88342	WD repeat-containing protein 1 OS=Mus musculus GN=Wdr1 PE=1 SV=3 - [WDR1_MOUSE]	48.51	2	19	19	39	4.33133e+07	585018682	8.0733e+07	9.41978e+07	63.97	6.6	4	4	516.371	46.2	17	21	74.7428	9.9	6	6	151.876	13.04	7	8	606	66.365	6.59521
P56480	ATP synthase subunit beta, mitochondrial OS=Mus musculus GN=Atp5b PE=1 SV=2 - [ATPB_MOUSE]	43.86	1	15	15	39	3.72209e+07	2.88978e+08	6.99691e+07	9.66815e+07	182.576	26.84	9	9	436.703	33.27	11	13	143.81	12.85	6	6	218.765	23.82	9	11	529	56.2655	5.33838
Q8BU30	Isoleucine--tRNA ligase, cytoplasmic OS=Mus musculus GN=Iars PE=2 SV=2 - [SYIC_MOUSE]	23.14	3	23	23	39	1.71891e+07	2.28392e+08	1.5342e+07	2.06909e+07	107.216	5.94	6	6	556.287	23.14	23	25	54.6403	3.33	3	3	83.7165	4.75	5	5	1262	144.179	6.55127
Q8QZY1	Eukaryotic translation initiation factor 3 subunit L OS=Mus musculus GN=Eif3l PE=1 SV=1 - [EIF3L_MOUSE]	33.16	1	15	15	39	1.60747e+07	1.82304e+08	1.04374e+07	1.2824e+07	365.97	21.1	10	10	547.014	28.9	13	14	157.37	9.93	6	6	264.885	18.26	9	9	564	66.5703	6.44287
Q9QZQ8	Core histone macro-H2A.1 OS=Mus musculus GN=H2afy PE=1 SV=3 - [H2AY_MOUSE]	34.68	1	8	10	39	7.92821e+07	2.5475e+08	1.1885e+08	2.07719e+08	201.147	26.61	6	6	275.6	23.66	5	8	196.565	32.26	9	9	478.876	34.68	10	16	372	39.7105	9.80322
Q9DCC5	Cbx3 protein OS=Mus musculus GN=Cbx3 PE=2 SV=1 - [Q9DCC5_MOUSE]	58.47	6	7	9	38	2.75497e+08	3.30561e+08	2.01335e+08	1.03644e+08	437.632	42.62	8	13	192.474	43.17	7	9	324.107	36.07	7	9	292.05	21.31	5	7	183	20.7984	5.32568
P17751	Triosephosphate isomerase OS=Mus musculus GN=Tpi1 PE=1 SV=4 - [TPIS_MOUSE]	48.16	3	10	10	38	4.91305e+07	3.10032e+08	7.72381e+07	7.31771e+07	292.56	43.48	9	10	246.049	38.46	7	9	302.785	41.14	8	9	268.519	40.13	8	10	299	32.1713	5.74463
Q91YQ5	Dolichyl-diphosphooligosaccharide--protein glycosyltransferase subunit 1 OS=Mus musculus GN=Rpn1 PE=2 SV=1 - [RPN1_MOUSE]	34.21	2	18	18	38	2.01857e+07	1.87533e+08	3.21307e+07	4.19292e+07	62.56	3.62	2	2	402.107	29.61	14	16	125.05	14.97	8	8	223.45	20.89	12	12	608	68.4857	6.45557
Q99K48	Non-POU domain-containing octamer-binding protein OS=Mus musculus GN=Nono PE=1 SV=3 - [NONO_MOUSE]	32.56	1	12	13	38	7.02898e+07	3.55045e+08	6.38527e+07	6.65613e+07	197.506	16.28	8	10	199.41	29.18	11	12	129.207	14.8	7	8	173.74	12.26	6	8	473	54.5064	8.95361
P26043	Radixin OS=Mus musculus GN=Rdx PE=1 SV=3 - [RADI_MOUSE]	15.27	2	2	11	37	1.02116e+08	8.21634e+08	9.69038e+07	1.50975e+08	130.253	13.55	8	9	219.637	13.04	9	11	116.159	12.18	8	8	72.2699	12.01	8	9	583	68.5003	6.20166
Q60668	Heterogeneous nuclear ribonucleoprotein D0 OS=Mus musculus GN=Hnrnpd PE=1 SV=2 - [HNRPD_MOUSE]	39.15	7	2	15	37	3.47939e+08	1.41267e+09	3.72611e+08	2.43436e+08	203.935	23.38	8	9	316.173	33.52	12	14	171.61	13.8	5	8	139.78	16.34	5	6	355	38.3303	7.81104
Q8BKC5	Importin-5 OS=Mus musculus GN=Ipo5 PE=1 SV=3 - [IPO5_MOUSE]	16.86	1	16	16	37	2.60523e+07	2.4499e+08	2.36216e+07	1.28935e+07	152.57	8.11	8	9	494.823	16.23	14	17	90.4367	3.74	4	4	125.123	5.83	5	7	1097	123.511	4.93213
Q91V92	ATP-citrate synthase OS=Mus musculus GN=Acly PE=1 SV=1 - [ACLY_MOUSE]	22.09	3	18	18	37	2.9352e+07	2.07859e+08	2.95361e+07	7.89871e+06	167.033	13.38	11	11	362.965	16.96	13	14	116.16	8.8	7	7	144.15	6.14	5	5	1091	119.651	7.44482
Q9WUK4	Replication factor C subunit 2 OS=Mus musculus GN=Rfc2 PE=2 SV=1 - [RFC2_MOUSE]	38.4	1	12	12	37	2.9253e+08	52208551	3.92329e+08	1.08968e+07	575.76	38.4	12	17	79.18	9.74	2	3	439.333	32.66	11	14	80.9225	9.17	3	3	349	38.6999	6.44287
A0A0B4J1F2	Microtubule-associated protein OS=Mus musculus GN=Map4 PE=1 SV=1 - [A0A0B4J1F2_MOUSE]	20.75	12	19	19	37	9.10255e+06	4.86212e+08	2.22292e+07	2.78875e+07	91.05	2.76	2	2	522.508	20.75	18	20	210.814	8.73	7	7	163.17	8.55	8	8	1123	117.157	4.98291
Q8BJ71	Nuclear pore complex protein Nup93 OS=Mus musculus GN=Nup93 PE=2 SV=1 - [NUP93_MOUSE]	27.35	1	17	17	36	3.06825e+07	2.29577e+08	3.9636e+07	4.82161e+07	183.54	11.36	6	6	382.849	23.69	14	16	181.94	7.33	5	5	98.2971	15.14	9	9	819	93.2225	5.71924
Q9D0F6	Replication factor C subunit 5 OS=Mus musculus GN=Rfc5 PE=2 SV=1 - [RFC5_MOUSE]	51.03	2	14	14	36	1.80755e+08	61666845	1.74408e+08	0	463.513	49.26	13	16	41.53	9.14	2	2	377.446	34.51	9	18					339	38.0719	7.81104
Q9QYJ0	DnaJ homolog subfamily A member 2 OS=Mus musculus GN=Dnaja2 PE=1 SV=1 - [DNJA2_MOUSE]	40.53	1	14	14	36	5.94786e+07	3.69873e+08	7.3816e+07	4.88504e+07	169.64	18.93	8	8	399.503	38.59	13	15	142.78	25	7	7	161.68	20.39	6	6	412	45.7166	6.48096
Q99MN9	Propionyl-CoA carboxylase beta chain, mitochondrial OS=Mus musculus GN=Pccb PE=1 SV=2 - [PCCB_MOUSE]	43.81	4	18	18	36	0	1.00604e+09	4.39644e+07	5.72441e+07					977.89	42.33	16	24	51.36	5.91	2	2	157.337	19.04	9	10	541	58.3719	7.66455
A2APB8	Targeting protein for Xklp2 OS=Mus musculus GN=Tpx2 PE=1 SV=1 - [TPX2_MOUSE]	26.04	1	14	14	35	5.71095e+07	4.57604e+07	3.39287e+07	1.6316e+07	473.407	26.04	14	17	106.31	9.26	5	6	200.741	12.62	7	8	92.24	7.79	4	4	745	85.8411	9.37842
G5E8G0	Heterogeneous nuclear ribonucleoprotein D, isoform CRA_b OS=Mus musculus GN=Hnrnpd PE=4 SV=1 - [G5E8G0_MOUSE]	41.81	8	1	14	35	3.47939e+08	1.41267e+09	3.72611e+08	2.43436e+08	203.935	28.92	8	9	275.337	34.84	11	13	171.61	17.07	5	8	139.78	13.94	4	5	287	30.5891	8.41162
P18760	Cofilin-1 OS=Mus musculus GN=Cfl1 PE=1 SV=3 - [COF1_MOUSE]	65.66	4	12	12	35	1.366e+08	5.7193e+08	1.71933e+08	1.42595e+08	220.781	58.43	7	9	166.032	54.82	9	10	126.814	46.39	6	9	151.68	43.37	5	7	166	18.5477	8.08936
P33609	DNA polymerase alpha catalytic subunit OS=Mus musculus GN=Pola1 PE=1 SV=2 - [DPOLA_MOUSE]	19.66	1	23	23	35	5.9798e+07	0	4.06325e+07	0	359.016	17	19	21					263.94	10.85	13	14					1465	167.233	5.74463
P60122	RuvB-like 1 OS=Mus musculus GN=Ruvbl1 PE=1 SV=1 - [RUVB1_MOUSE]	38.38	2	13	13	35	6.45992e+07	3.06815e+08	7.17987e+07	4.09525e+07	243.475	24.12	9	10	381.933	33.99	11	12	95.19	18.42	6	6	163.957	17.11	6	7	456	50.1823	6.41748
Q8BJY1	26S proteasome non-ATPase regulatory subunit 5 OS=Mus musculus GN=Psmd5 PE=1 SV=4 - [PSMD5_MOUSE]	28.57	1	11	11	35	2.33936e+07	1.72373e+08	2.68979e+07	2.16269e+07	306.885	18.65	8	9	371.334	28.57	11	14	190.377	12.5	6	6	154.763	12.9	5	6	504	55.9369	5.21143
Q922B2	Aspartate--tRNA ligase, cytoplasmic OS=Mus musculus GN=Dars PE=2 SV=2 - [SYDC_MOUSE]	28.74	2	15	15	35	2.00244e+07	2.46547e+08	2.8113e+07	3.27857e+07	46.6577	10.18	6	6	279.218	27.35	14	14	116.503	13.57	7	7	177.097	14.97	8	8	501	57.1112	6.49365
Q9EQH3	Vacuolar protein sorting-associated protein 35 OS=Mus musculus GN=Vps35 PE=1 SV=1 - [VPS35_MOUSE]	33.04	1	20	20	35	8.26522e+06	2.68561e+08	2.09584e+07	2.17803e+07	95.11	7.54	4	4	557.84	33.04	20	22	121.733	5.65	3	3	137.5	9.55	6	6	796	91.6548	5.43994
Q9ERG0	LIM domain and actin-binding protein 1 OS=Mus musculus GN=Lima1 PE=1 SV=3 - [LIMA1_MOUSE]	33.6	1	19	19	35	1.15656e+07	1.73531e+08	1.24668e+07	2.36305e+07	75.75	6.24	4	4	501.58	31.21	17	21	66.87	8.9	5	5	82.8133	7.17	5	5	753	84.0081	6.59521
Q9ET54	Palladin OS=Mus musculus GN=Palld PE=1 SV=2 - [PALLD_MOUSE]	15.27	2	11	16	35	2.28067e+07	4.26996e+08	4.18275e+07	1.73118e+07	116.733	3.69	5	5	312.274	15.27	15	20	121.45	3.41	5	5	95.45	3.76	5	5	1408	152.037	6.25244
Q8BTU6	Eukaryotic initiation factor 4A-II OS=Mus musculus GN=Eif4a2 PE=2 SV=1 - [Q8BTU6_MOUSE]	30.11	5	2	12	34	1.37551e+08	1.40566e+09	2.00893e+08	2.26663e+08	200.335	19.34	7	8	271.089	29.83	11	12	182.83	15.19	5	6	187.29	19.61	7	8	362	41.2642	5.64307
P61222	ATP-binding cassette sub-family E member 1 OS=Mus musculus GN=Abce1 PE=2 SV=1 - [ABCE1_MOUSE]	34.72	1	18	18	34	1.97665e+07	2.29622e+08	2.24751e+07	3.49574e+07	148.282	10.68	5	5	451.792	30.22	14	18	106.103	5.34	3	3	202.639	10.68	7	8	599	67.271	8.33838
H3BJP2	S-formylglutathione hydrolase (Fragment) OS=Mus musculus GN=Esd PE=4 SV=1 - [H3BJP2_MOUSE]	66.8	8	10	10	34	7.9578e+07	3.45336e+08	6.68137e+07	4.8173e+07	176.197	44.94	6	6	446.595	66.8	10	14	281.221	51.42	8	8	169.89	36.03	6	6	247	27.1132	6.85889
O35639	Annexin A3 OS=Mus musculus GN=Anxa3 PE=1 SV=4 - [ANXA3_MOUSE]	39.32	4	10	11	34	3.3173e+07	2.16372e+08	3.12152e+07	4.19047e+07	267.93	21.67	6	7	311.247	37.15	10	13	121.114	20.12	6	6	272.91	24.15	7	8	323	36.3616	5.75732
P35979	60S ribosomal protein L12 OS=Mus musculus GN=Rpl12 PE=1 SV=2 - [RL12_MOUSE]	64.85	2	9	9	34	1.24733e+08	8.04116e+08	1.47352e+08	8.02448e+07	266.104	52.12	7	8	271.53	64.85	8	9	257.024	52.12	7	9	291.446	47.27	6	8	165	17.7935	9.42236
P42208	Septin-2 OS=Mus musculus GN=Sept2 PE=1 SV=2 - [SEPT2_MOUSE]	43.77	9	11	11	34	4.11895e+07	2.38567e+08	5.14364e+07	5.96379e+07	205.91	16.07	4	4	407.867	41.55	10	11	283.315	25.48	6	6	439.711	35.18	9	13	361	41.4993	6.55127
P46061	Ran GTPase-activating protein 1 OS=Mus musculus GN=Rangap1 PE=1 SV=2 - [RAGP1_MOUSE]	40.07	1	18	18	34	2.0268e+07	2.58751e+08	2.54552e+07	5.4729e+07	111.587	7.81	4	4	503.225	37.01	16	17	104.85	11.54	5	5	222.58	16.81	7	8	589	63.4914	4.67822
Q04750	DNA topoisomerase 1 OS=Mus musculus GN=Top1 PE=1 SV=2 - [TOP1_MOUSE]	15.78	1	11	11	34	9.72623e+07	1.82241e+08	1.10277e+08	4.64851e+07	177.609	14.47	10	11	116.73	9.78	6	7	175.403	10.95	8	9	127.966	10.43	7	7	767	90.8189	9.33447
Q5XJY5	Coatomer subunit delta OS=Mus musculus GN=Arcn1 PE=2 SV=2 - [COPD_MOUSE]	34.64	1	16	16	34	2.18195e+07	2.28277e+08	2.10987e+07	3.00825e+07	96.017	12.33	6	6	288.788	31.9	14	15	37.4867	6.46	3	4	134.69	14.87	8	9	511	57.1932	6.21436
Q8CCK0	Core histone macro-H2A.2 OS=Mus musculus GN=H2afy2 PE=1 SV=3 - [H2AW_MOUSE]	37.63	1	8	10	34	7.38023e+07	9.12605e+07	1.18269e+08	2.00434e+08	145.283	25	7	7	146.04	13.17	3	4	145.136	25.54	7	8	336.061	31.99	9	15	372	40.0674	9.68604
Q922Q8	Leucine-rich repeat-containing protein 59 OS=Mus musculus GN=Lrrc59 PE=2 SV=1 - [LRC59_MOUSE]	53.75	1	15	15	34	6.3864e+07	6.61247e+08	5.87942e+07	9.14579e+07	126	18.24	4	4	340.132	53.75	15	20	132.48	24.43	6	6	142.21	18.24	4	4	307	34.8558	9.5249
Q8BH04	Phosphoenolpyruvate carboxykinase [GTP], mitochondrial OS=Mus musculus GN=Pck2 PE=2 SV=1 - [PCKGM_MOUSE]	41.41	2	19	19	34	0	7.75346e+08	3.12009e+07	4.77389e+07					836.972	40.16	18	24	110.743	5.63	3	3	209.863	13.13	7	7	640	70.4825	7.28369
A2AJ72	Far upstream element (FUSE) binding protein 3 OS=Mus musculus GN=Fubp3 PE=4 SV=1 - [A2AJ72_MOUSE]	31.11	4	11	14	33	1.02686e+07	1.37409e+08	2.32288e+07	1.66829e+07	88.7037	10.37	7	7	188.74	27.59	12	14	110.525	7.21	5	5	121.664	9.31	6	7	569	61.4093	8.27979
G3X9V2	Catenin (Cadherin associated protein), delta 1, isoform CRA_a OS=Mus musculus GN=Ctnnd1 PE=4 SV=1 - [G3X9V2_MOUSE]	28.54	17	22	22	33	7401481	1.85359e+08	0	8.12235e+06	22.7	4.94	3	3	524.25	27.79	21	23					72.61	8.58	7	7	932	104.04	6.94678
O55143	Sarcoplasmic/endoplasmic reticulum calcium ATPase 2 OS=Mus musculus GN=Atp2a2 PE=1 SV=2 - [AT2A2_MOUSE]	15.9	6	13	13	33	1.88518e+07	2.30675e+08	2.98689e+07	3.47156e+07	125.26	4.6	4	4	336.62	13.03	10	11	184.633	7.66	7	7	228.268	13.6	11	11	1044	114.784	5.33838
P11440	Cyclin-dependent kinase 1 OS=Mus musculus GN=Cdk1 PE=1 SV=3 - [CDK1_MOUSE]	45.79	51	9	11	33	1.57804e+08	5.67968e+08	1.68702e+08	6.87467e+07	205.564	22.9	7	8	299.151	45.79	11	13	181.247	17.51	6	7	142.507	16.84	5	5	297	34.085	8.42627
P67778	Prohibitin OS=Mus musculus GN=Phb PE=1 SV=1 - [PHB_MOUSE]	51.47	2	11	11	33	3.03326e+07	2.63179e+08	4.73069e+07	6.30205e+07	160.453	24.26	6	6	247.13	47.79	9	11	197.871	27.57	7	7	292.18	35.29	9	9	272	29.8019	5.75732
Q61696	Heat shock 70 kDa protein 1A OS=Mus musculus GN=Hspa1a PE=1 SV=2 - [HS71A_MOUSE]	15.29	2	1	8	33	2.8023e+08	1.45558e+09	2.73011e+08	2.66037e+08	194.61	8.89	5	5	484.242	14.98	7	11	354.21	11.39	5	9	311.165	11.23	6	8	641	70.036	5.71924
Q9CQN1	Heat shock protein 75 kDa, mitochondrial OS=Mus musculus GN=Trap1 PE=1 SV=1 - [TRAP1_MOUSE]	30.74	1	16	17	33	5.70795e+08	1.69815e+09	4.68749e+08	3.29257e+08	89.19	3.82	2	2	678.567	30.74	17	21	153.15	4.82	2	4	263.21	9.92	5	6	706	80.1585	6.68311
Q9CQV8	14-3-3 protein beta/alpha OS=Mus musculus GN=Ywhab PE=1 SV=3 - [1433B_MOUSE]	36.59	5	5	9	33	1.34144e+08	7.25962e+08	2.25995e+08	1.98415e+08	219.154	31.71	7	8	267.095	28.46	7	9	186.564	27.64	7	8	128.87	27.64	7	8	246	28.0689	4.83057
Q9WVA4	Transgelin-2 OS=Mus musculus GN=Tagln2 PE=1 SV=4 - [TAGL2_MOUSE]	49.75	3	9	9	33	5.29938e+07	3.34249e+08	1.14964e+08	9.60158e+07	208.21	49.75	9	9	235.839	40.2	7	9	157.914	40.2	7	8	125.251	33.17	6	7	199	22.3812	8.23584
P14131	40S ribosomal protein S16 OS=Mus musculus GN=Rps16 PE=2 SV=4 - [RS16_MOUSE]	69.18	1	12	12	32	1.28833e+08	9.52852e+08	1.28158e+08	1.64291e+08	150.255	47.26	7	7	244.371	55.48	10	11	141.204	32.19	5	6	167.046	45.89	7	8	146	16.435	10.2134
Q8CG48	Structural maintenance of chromosomes protein 2 OS=Mus musculus GN=Smc2 PE=1 SV=2 - [SMC2_MOUSE]	14.78	2	15	15	32	2.76026e+07	9.92745e+07	1.98289e+07	1.15691e+07	143.695	8.06	9	9	219.732	13.1	13	13	62.33	6.05	7	7	56.02	2.94	3	3	1191	134.156	8.41162
Q3TCH7	Cullin-4A OS=Mus musculus GN=Cul4a PE=1 SV=1 - [CUL4A_MOUSE]	20.29	3	6	15	32	1.54553e+07	7.92899e+07	5.8867e+06	5.34721e+06	228.816	17	11	11	293.979	16.47	11	12	111.87	8.56	6	6	80.9128	4.08	3	3	759	87.6975	8.35303
Q68FL6	Methionine--tRNA ligase, cytoplasmic OS=Mus musculus GN=Mars PE=2 SV=1 - [SYMC_MOUSE]	26.94	3	18	18	32	1.43941e+07	2.32038e+08	1.93081e+07	2.11084e+07	45.576	4.43	4	4	462.666	25.83	17	18	106.04	5.32	4	4	143.437	7.87	6	6	902	101.366	7.13721
Q8BGD9	Eukaryotic translation initiation factor 4B OS=Mus musculus GN=Eif4b PE=1 SV=1 - [IF4B_MOUSE]	28.48	1	14	14	32	2.32207e+07	3.13545e+08	2.61876e+07	2.61837e+07	110.42	16.53	6	6	406.117	23.73	11	14	165.14	10.8	4	4	226.59	20.62	8	8	611	68.7992	5.66846
Q8R1B4	Eukaryotic translation initiation factor 3 subunit C OS=Mus musculus GN=Eif3c PE=1 SV=1 - [EIF3C_MOUSE]	19.1	2	18	18	32	1.49163e+07	192473715	1.22325e+07	1.92671e+07	111.244	5.05	4	4	477.243	18	17	18	86.3935	4.72	4	4	173.439	6.37	6	6	911	105.465	5.78271
Q9EST5	Acidic leucine-rich nuclear phosphoprotein 32 family member B OS=Mus musculus GN=Anp32b PE=1 SV=1 - [AN32B_MOUSE]	26.84	1	5	9	32	1.94071e+08	3.85542e+08	2.17613e+08	8.81847e+07	158.513	23.53	8	9	96.03	23.53	6	7	129.382	26.47	8	9	134.965	20.59	6	7	272	31.0601	4.00537
Q9WUM4	Coronin-1C OS=Mus musculus GN=Coro1c PE=1 SV=2 - [COR1C_MOUSE]	41.56	4	18	18	32	1.39715e+07	1.83475e+08	1.81728e+07	1.49755e+07	81.96	9.28	4	4	502.092	35.65	14	15	72.94	8.44	4	4	119.838	21.31	8	9	474	53.087	7.07861
Q60972	Histone-binding protein RBBP4 OS=Mus musculus GN=Rbbp4 PE=1 SV=5 - [RBBP4_MOUSE]	35.29	1	5	11	31	1.93894e+08	5.41189e+08	1.4278e+08	4.84709e+07	269.82	26.35	9	11	127.923	26.12	7	8	195.437	15.53	6	6	120.317	14.12	6	6	425	47.6261	4.89404
O55029	Coatomer subunit beta' OS=Mus musculus GN=Copb2 PE=2 SV=2 - [COPB2_MOUSE]	19.78	1	15	15	31	3.29189e+07	2.64253e+08	2.99097e+07	2.67009e+07	121.153	7.07	6	6	351.697	19.78	15	15	98.9932	4.97	5	5	137.63	7.18	5	5	905	102.384	5.30029
E9QPI5	Sister chromatid cohesion protein PDS5 homolog A OS=Mus musculus GN=Pds5a PE=4 SV=1 - [E9QPI5_MOUSE]	15.69	3	14	16	31	3.33966e+07	4.53053e+07	3.79327e+07	1.7117e+07	261.289	11.64	11	11	275.443	6.83	6	6	229.67	7.13	8	9	50.9	4.13	5	5	1332	150.127	7.85498
F6ZBR8	Protein Wiz (Fragment) OS=Mus musculus GN=Wiz PE=4 SV=1 - [F6ZBR8_MOUSE]	28.06	3	20	20	31	8.92626e+07	0	3.81489e+07	0	271.604	22.92	17	19					177.073	17.27	12	12					973	104.505	9.40771
P26040	Ezrin OS=Mus musculus GN=Ezr PE=1 SV=3 - [EZRI_MOUSE]	18.43	1	4	12	31	8.38924e+07	7.74075e+08	9.69038e+07	1.22669e+08	106.84	9.22	6	6	191.76	16.38	11	12	108.326	10.75	7	7	61.91	8.7	6	6	586	69.3636	6.1001
P45376	Aldose reductase OS=Mus musculus GN=Akr1b1 PE=1 SV=3 - [ALDR_MOUSE]	37.66	6	9	10	31	8.9627e+07	3.75543e+08	1.09436e+08	9.15161e+07	142.157	21.2	6	7	161.898	35.13	9	10	170.298	23.73	7	8	151.553	21.2	6	6	316	35.7095	7.18115
P46471	26S protease regulatory subunit 7 OS=Mus musculus GN=Psmc2 PE=1 SV=5 - [PRS7_MOUSE]	32.56	2	13	13	31	1.4633e+07	1.56299e+08	2.8675e+07	2.85677e+07	92.4933	12.7	5	6	306.43	32.56	13	13	112.547	15.01	6	6	184.757	15.7	6	6	433	48.6171	5.94775
P48036	Annexin A5 OS=Mus musculus GN=Anxa5 PE=1 SV=1 - [ANXA5_MOUSE]	42.95	2	13	13	31	3.04273e+07	2.40421e+08	5.01733e+07	3.012e+07	226.74	19.44	5	5	500.327	42.95	13	17	158.245	14.42	4	4	260.699	14.42	4	5	319	35.7302	4.95752
Q61171	Peroxiredoxin-2 OS=Mus musculus GN=Prdx2 PE=1 SV=3 - [PRDX2_MOUSE]	39.39	3	8	8	31	8.7813e+07	2.97084e+08	1.30649e+08	1.20271e+08	149.59	31.31	5	6	161.072	31.82	6	7	204.101	35.86	7	8	268.348	39.39	8	10	198	21.7651	5.41455
Q61687	Transcriptional regulator ATRX OS=Mus musculus GN=Atrx PE=1 SV=3 - [ATRX_MOUSE]	8.44	7	17	17	31	2.99211e+07	8.34233e+06	2.28457e+07	7.00185e+06	469.871	7.75	16	16	118.474	1.58	3	3	309.013	4.12	8	8	141.91	2.18	4	4	2476	278.414	6.68311
Q8BP47	Asparagine--tRNA ligase, cytoplasmic OS=Mus musculus GN=Nars PE=1 SV=2 - [SYNC_MOUSE]	23.43	1	12	12	31	8.4238e+06	1.93728e+08	14727183	1.69752e+07	95.88	8.23	4	5	358.82	23.43	11	13	109.72	15.56	6	6	200.97	17.71	7	7	559	64.238	5.85889
Q8C2Q3	RNA-binding protein 14 OS=Mus musculus GN=Rbm14 PE=1 SV=1 - [RBM14_MOUSE]	23.17	2	13	13	31	2.47452e+07	1.88548e+08	3.72925e+07	3.39765e+07	175.38	11.66	7	7	204.314	17.49	9	9	135.896	13.15	8	8	166.798	11.51	7	7	669	69.406	9.67139
Q8VDN2	Sodium/potassium-transporting ATPase subunit alpha-1 OS=Mus musculus GN=Atp1a1 PE=1 SV=1 - [AT1A1_MOUSE]	19.45	9	17	17	31	1.70953e+07	1.68449e+08	1.66685e+07	2.87359e+07	140.77	6.26	5	5	404.737	17.6	14	15	24.27	3.23	3	3	205.272	9.97	8	8	1023	112.91	5.45264
Q921F4	Heterogeneous nuclear ribonucleoprotein L-like OS=Mus musculus GN=Hnrpll PE=1 SV=3 - [HNRLL_MOUSE]	31.3	2	14	14	31	1.58215e+07	7.13594e+07	1.56532e+07	9.06178e+06	184.895	19.29	9	9	189.806	26.9	11	11	93.39	11.51	5	5	50.13	11.84	6	6	591	64.0843	5.84619
Q9D6Z1	Nucleolar protein 56 OS=Mus musculus GN=Nop56 PE=1 SV=2 - [NOP56_MOUSE]	33.79	8	16	16	31	2.49846e+07	2.04527e+08	2.16229e+07	14486553	141.137	17.24	7	8	233.938	25.86	12	12	151.89	11.38	6	6	104.52	11.9	5	5	580	64.4241	9.14404
A0A0J9YTY0	Septin-11 OS=Mus musculus GN=Sept11 PE=1 SV=1 - [A0A0J9YTY0_MOUSE]	28.71	8	9	11	31	4.62333e+07	4.17848e+08	5.78909e+07	5.78725e+07	75.1946	11.29	5	6	323.407	26.35	10	14	62.7318	11.29	5	6	87.6642	12	4	5	425	48.9481	6.96143
P14211	Calreticulin OS=Mus musculus GN=Calr PE=1 SV=1 - [CALR_MOUSE]	42.31	1	13	13	31	0	273080205	24830371	5.08673e+07					302.913	40.14	12	16	76.13	12.74	5	6	124.057	21.63	8	9	416	47.9649	4.48779
Q6ZWN5	40S ribosomal protein S9 OS=Mus musculus GN=Rps9 PE=2 SV=3 - [RS9_MOUSE]	49.48	6	13	13	30	7.89472e+07	3.8397e+08	1.02765e+08	1.33819e+08	94.6267	31.96	8	8	118.647	32.47	9	9	74.63	20.1	5	5	110.778	30.41	8	8	194	22.5776	10.6528
Q9CY58	Plasminogen activator inhibitor 1 RNA-binding protein OS=Mus musculus GN=Serbp1 PE=1 SV=2 - [PAIRB_MOUSE]	37.84	8	12	12	30	3.75129e+07	286730208	7.18029e+06	3.15316e+07	179	18.67	6	6	281.405	37.84	12	15	128.86	12.53	4	4	183.43	13.27	4	5	407	44.6873	8.54346
E9Q6R7	Protein Utrn OS=Mus musculus GN=Utrn PE=4 SV=1 - [E9Q6R7_MOUSE]	10.67	2	25	25	30	4.31608e+06	5.80323e+07	7.77299e+06	2.73582e+06	83.75	0.67	2	2	480.092	9.65	22	22	67.91	0.67	2	2	165.88	1.63	4	4	3430	392.461	5.32568
P02301	Histone H3.3C OS=Mus musculus GN=H3f3c PE=1 SV=3 - [H3C_MOUSE]	62.5	6	2	9	30	1.26339e+10	4.12121e+10	1.29269e+10	2.47017e+10	153.524	16.18	5	7	205.928	54.41	7	8	136.559	30.15	6	8	144.974	22.79	6	7	136	15.3055	11.1362
P97314	Cysteine and glycine-rich protein 2 OS=Mus musculus GN=Csrp2 PE=1 SV=3 - [CSRP2_MOUSE]	65.28	1	9	9	30	3.22086e+07	5.09853e+08	5.39674e+07	2.79048e+07	188.11	27.46	4	5	277.033	60.1	8	13	178.1	38.34	5	7	82.5867	26.94	4	5	193	20.9118	8.6167
Q62523	Zyxin OS=Mus musculus GN=Zyx PE=1 SV=2 - [ZYX_MOUSE]	34.57	2	12	12	30	4.94074e+07	5.36036e+08	7.85333e+07	8.27543e+07	173.123	12.06	6	6	286.82	29.96	9	10	209.743	12.06	6	6	273.311	16.13	8	8	564	60.5068	6.40479
Q60605	Myosin light polypeptide 6 OS=Mus musculus GN=Myl6 PE=1 SV=3 - [MYL6_MOUSE]	47.68	3	7	7	29	1.53701e+08	9.05095e+08	2.76181e+08	2.40666e+08	179.06	34.44	4	5	260.162	40.4	6	8	249.354	41.72	6	9	248.958	40.4	6	7	151	16.9191	4.65283
A2AU62	HnRNP-associated with lethal yellow (Fragment) OS=Mus musculus GN=C130057N11Rik PE=4 SV=1 - [A2AU62_MOUSE]	35.57	2	1	11	29	4.23472e+07	2.3625e+08	6.76183e+07	6.77783e+07	115.044	18.46	5	5	256.38	26.17	8	9	155.913	24.83	7	7	177.147	27.85	8	8	298	31.6712	9.39307
E9Q390	Myoferlin OS=Mus musculus GN=Myof PE=4 SV=2 - [E9Q390_MOUSE]	11.72	2	16	16	29	7.9848e+06	1.29017e+08	1.02755e+07	1.31068e+07	53.7	1.07	2	2	438.483	11.18	15	18	74.03	2.2	4	4	125.74	3.13	5	5	2048	233.178	6.22705
E9Q2X6	Structural maintenance of chromosomes protein OS=Mus musculus GN=Smc4 PE=3 SV=1 - [E9Q2X6_MOUSE]	11.9	4	13	13	29	2.08238e+07	9.96561e+07	1.56049e+07	8.74379e+06	170.17	7.45	8	8	254.6	11.18	12	12	103.94	3.89	5	5	33.19	3.17	4	4	1261	144.117	7.57666
O08553	Dihydropyrimidinase-related protein 2 OS=Mus musculus GN=Dpysl2 PE=1 SV=2 - [DPYL2_MOUSE]	25.17	4	9	10	29	2.30045e+07	2.6833e+08	3.8368e+07	4.51987e+07	107.77	10.84	5	5	402.9	25.17	10	13	122.5	8.57	4	4	173.707	14.86	7	7	572	62.2386	6.37939
O89086	Putative RNA-binding protein 3 OS=Mus musculus GN=Rbm3 PE=1 SV=1 - [RBM3_MOUSE]	64.71	3	8	8	29	8.14418e+07	2.20363e+08	8.05949e+07	7.66147e+07	137.607	42.48	6	7	142.499	58.17	7	9	99.67	39.22	5	6	95.4967	43.79	6	7	153	16.5947	7.50342
P27659	60S ribosomal protein L3 OS=Mus musculus GN=Rpl3 PE=2 SV=3 - [RL3_MOUSE]	38.71	5	14	14	29	1.96293e+07	6.64811e+08	4.52856e+07	9.79939e+07	77.8633	16.38	5	5	323.982	34.99	12	15	45.8833	10.17	4	4	57.79	11.41	5	5	403	46.0808	10.2134
P70372	ELAV-like protein 1 OS=Mus musculus GN=Elavl1 PE=1 SV=2 - [ELAV1_MOUSE]	37.73	1	11	11	29	5.64446e+07	411597863	7.75388e+07	6.47497e+07	127.48	14.72	5	6	215.959	29.75	8	10	136.427	17.79	6	7	126.73	22.09	6	6	326	36.1461	9.0415
Q01768	Nucleoside diphosphate kinase B OS=Mus musculus GN=Nme2 PE=1 SV=1 - [NDKB_MOUSE]	65.79	4	5	10	29	8.27693e+07	9.55036e+08	1.5211e+08	1.43258e+08	100.28	36.84	5	7	146.044	54.61	9	11	69.85	36.84	5	5	100.09	37.5	6	6	152	17.3519	7.50342
Q8BFY9	Transportin-1 OS=Mus musculus GN=Tnpo1 PE=1 SV=2 - [TNPO1_MOUSE]	18.15	3	9	14	29	11380461	2.02024e+08	2.63742e+07	3.82181e+07	70.83	5.79	5	5	258.117	12.36	8	8	120.05	7.68	7	7	154.453	10.47	9	9	898	102.291	4.98291
Q8BL97	Serine/arginine-rich splicing factor 7 OS=Mus musculus GN=Srsf7 PE=1 SV=1 - [SRSF7_MOUSE]	22.1	1	5	6	29	8.47337e+07	738968480	9.90881e+07	9.44203e+07	100.88	22.1	6	6	173.911	22.1	6	9	144.98	22.1	6	8	114.78	18.73	5	6	267	30.7988	11.8979
Q8BMJ2	Leucine--tRNA ligase, cytoplasmic OS=Mus musculus GN=Lars PE=2 SV=2 - [SYLC_MOUSE]	18.25	1	14	14	29	1.48667e+07	1.69107e+08	1.75591e+07	1.94195e+07	110.07	5.43	5	5	407.987	17.4	13	14	142.09	5.86	5	5	174.46	5.43	5	5	1178	134.106	7.04932
Q99K95	UPF0549 protein C20orf43 homolog OS=Mus musculus PE=2 SV=1 - [CT043_MOUSE]	49.51	1	13	13	29	1.51293e+08	333397825	0	0	398.596	45.28	11	16	352.9	35.5	10	13									307	33.9132	8.80713
Q921R2	40S ribosomal protein S13 OS=Mus musculus GN=Rps13 PE=2 SV=1 - [Q921R2_MOUSE]	52.86	3	9	9	29	5.44541e+07	4.1602e+08	7.62258e+07	8.16797e+07	131.458	38.57	6	7	163.857	52.86	8	9	128.899	35	5	6	151.838	45.71	6	7	140	16.1322	10.7114
B9EJ54	MCG21756, isoform CRA_b OS=Mus musculus GN=Nup205 PE=2 SV=1 - [B9EJ54_MOUSE]	9.86	3	15	15	28	7.76271e+06	6.48367e+07	1.33154e+07	2.3726e+10	70.3	1.79	3	3	191.397	7.57	10	11	74.8	2.29	4	4	165.491	5.98	10	10	2008	227.321	6.34131
O08807	Peroxiredoxin-4 OS=Mus musculus GN=Prdx4 PE=1 SV=1 - [PRDX4_MOUSE]	34.31	2	7	9	28	1.1795e+08	4.6659e+08	2.12246e+08	1.87736e+08	161.98	17.15	5	6	233.266	30.66	8	10	109.16	16.06	5	5	143.959	18.98	6	7	274	31.0331	7.15186
O70318	Band 4.1-like protein 2 OS=Mus musculus GN=Epb41l2 PE=1 SV=2 - [E41L2_MOUSE]	26.62	1	16	17	28	9.63812e+06	1.39755e+08	1.60326e+07	1.52783e+07	93.9567	5.16	3	3	442.775	24.8	15	16	28.19	3.04	2	2	65.7	10.53	7	7	988	109.873	5.42725
P16125	L-lactate dehydrogenase B chain OS=Mus musculus GN=Ldhb PE=1 SV=2 - [LDHB_MOUSE]	31.74	3	7	8	28	9.66793e+07	6.42319e+08	1.4668e+08	1.37285e+08	141.33	23.65	6	6	200.7	20.06	5	6	177.984	20.66	6	7	253.047	25.75	7	9	334	36.549	6.04932
P25444	40S ribosomal protein S2 OS=Mus musculus GN=Rps2 PE=1 SV=3 - [RS2_MOUSE]	39.59	7	11	11	28	3.24235e+07	6.65026e+08	46329313	6.43934e+07	93.04	22.18	6	6	102.487	36.86	9	11	50.5267	13.65	4	4	150.64	21.16	6	7	293	31.2117	10.2427
P52293	Importin subunit alpha-2 OS=Mus musculus GN=Kpna2 PE=1 SV=2 - [IMA2_MOUSE]	29.3	6	11	11	28	1.53857e+07	1.79242e+08	7.65266e+06	7.63642e+06	333.291	15.12	6	7	504.739	29.3	10	13	212.793	9.45	4	4	129.35	9.45	4	4	529	57.8922	5.68115
Q3U2G2	Heat shock 70 kDa protein 4 OS=Mus musculus GN=Hspa4 PE=2 SV=1 - [Q3U2G2_MOUSE]	22.33	2	14	16	28	1.39891e+07	1.43302e+08	2.86717e+07	2.03905e+07	143.08	8.31	6	6	304.555	14.85	10	11	176.297	8.31	6	6	67.7733	6.29	5	5	842	94.1494	5.21143
Q5SVG5	AP-1 complex subunit beta-1 OS=Mus musculus GN=Ap1b1 PE=2 SV=1 - [Q5SVG5_MOUSE]	24.45	5	6	14	28	1.38125e+07	1.82776e+08	2.78743e+07	2.71142e+07	26.02	4.26	3	3	389.171	20.31	12	15	34.04	3.06	3	3	94.54	11.14	7	7	916	101.128	5.22412
Q61191	Host cell factor 1 OS=Mus musculus GN=Hcfc1 PE=1 SV=2 - [HCFC1_MOUSE]	8.8	5	13	13	28	3.92993e+07	1.18149e+08	2.47851e+07	1.51306e+07	79.9	3.37	6	7	190.352	7.38	10	11	49.31	2.64	5	6	56.7333	2.3	4	4	2045	210.306	7.18115
Q9D0K2	Succinyl-CoA:3-ketoacid coenzyme A transferase 1, mitochondrial OS=Mus musculus GN=Oxct1 PE=1 SV=1 - [SCOT1_MOUSE]	36.73	2	13	13	28	5.89016e+06	4.27621e+08	2.68818e+07	5.54148e+07	38.65	2.12	1	1	638.706	36.73	13	18	96.1667	9.23	3	3	165.587	17.31	6	6	520	55.953	8.52881
P05202	Aspartate aminotransferase, mitochondrial OS=Mus musculus GN=Got2 PE=1 SV=1 - [AATM_MOUSE]	33.49	1	12	12	28	0	3.39902e+08	3.36508e+07	6.64645e+07					301.657	31.4	11	11	135.143	14.19	6	6	193.11	31.63	11	11	430	47.3812	8.99756
Q60597	2-oxoglutarate dehydrogenase, mitochondrial OS=Mus musculus GN=Ogdh PE=1 SV=3 - [ODO1_MOUSE]	21.41	4	18	18	28	0	1.9058e+08	1.11283e+07	2.45894e+07					468.261	20.63	17	18	68.15	5.18	4	4	123.207	6.84	6	6	1023	116.375	6.82959
P60229	Eukaryotic translation initiation factor 3 subunit E OS=Mus musculus GN=Eif3e PE=1 SV=1 - [EIF3E_MOUSE]	28.09	1	12	12	27	2.59268e+07	3.90794e+08	2.21449e+07	6.11967e+07	70.3067	10.34	4	4	223.19	20	9	11	79.42	16.85	7	7	87	12.58	5	5	445	52.1874	6.03662
P62259	14-3-3 protein epsilon OS=Mus musculus GN=Ywhae PE=1 SV=1 - [1433E_MOUSE]	34.51	4	6	9	27	8.5443e+07	6.25814e+08	1.4924e+08	1.20092e+08	149	25.1	6	7	302.081	34.51	9	12	48.5967	9.02	3	3	90.37	22.75	5	5	255	29.1554	4.7417
P08003	Protein disulfide-isomerase A4 OS=Mus musculus GN=Pdia4 PE=1 SV=3 - [PDIA4_MOUSE]	24.76	2	15	15	27	1.45063e+07	1.55631e+08	4.11649e+07	5.08417e+07	57.59	5.96	3	3	212.765	19.59	10	13	56.44	5.49	3	3	133.537	11.76	8	8	638	71.9375	5.31299
P47962	60S ribosomal protein L5 OS=Mus musculus GN=Rpl5 PE=1 SV=3 - [RL5_MOUSE]	24.92	2	8	8	27	4.30716e+07	3.66194e+08	6.05391e+07	5.19086e+07	58.13	18.86	6	6	208.297	22.56	6	8	84.3667	18.86	7	7	123.81	22.22	6	6	297	34.3787	9.77393
Q3TWW8	Protein Srsf6 OS=Mus musculus GN=Srsf6 PE=2 SV=1 - [Q3TWW8_MOUSE]	25.37	2	6	9	27	7.27618e+07	5.9485e+08	1.30874e+08	9.82228e+07	161.474	16.81	6	6	157.133	25.37	9	9	153.133	18.88	7	7	127.095	13.27	5	5	339	39.0021	11.4585
Q5SW88	Protein Rab1 OS=Mus musculus GN=Rab1 PE=2 SV=1 - [Q5SW88_MOUSE]	40.1	42	6	9	27	2.42455e+07	2.63991e+08	2.51555e+07	1.44772e+07	66.8467	24.75	4	4	114.422	40.1	9	10	126.098	22.77	6	7	81.36	23.27	5	6	202	22.3583	6.21436
Q60932	Voltage-dependent anion-selective channel protein 1 OS=Mus musculus GN=Vdac1 PE=1 SV=3 - [VDAC1_MOUSE]	42.23	2	8	9	27	5.08639e+07	243184596	7.77071e+07	9.79008e+07	72.86	3.38	1	2	169.247	18.58	5	6	246.293	31.42	7	10	233.545	28.38	6	9	296	32.3314	8.42627
Q6A068	Cell division cycle 5-like protein OS=Mus musculus GN=Cdc5l PE=1 SV=2 - [CDC5L_MOUSE]	26.31	1	13	13	27	1.18874e+07	1.18526e+08	1.08627e+07	5.04992e+06	248.419	14.84	8	8	428.831	24.31	12	13	142.25	4.24	3	3	115.057	5.11	3	3	802	92.1325	8.01611
Q8K4Z5	Splicing factor 3A subunit 1 OS=Mus musculus GN=Sf3a1 PE=1 SV=1 - [SF3A1_MOUSE]	20.23	1	14	14	27	2.67795e+07	1.51887e+08	3.77447e+07	2.3114e+07	104.97	8.6	7	7	130.379	15.68	10	11	91.8129	5.44	5	6	55.7434	3.41	3	3	791	88.4894	5.22412
Q99JY9	Actin-related protein 3 OS=Mus musculus GN=Actr3 PE=1 SV=3 - [ARP3_MOUSE]	41.15	7	11	11	27	2.08349e+07	2.22709e+08	3.56076e+07	4.15269e+07	93.06	10.05	3	3	208.2	35.89	9	11	90.7567	18.18	5	5	107.536	27.27	8	8	418	47.327	5.88428
Q99KJ8	Dynactin subunit 2 OS=Mus musculus GN=Dctn2 PE=1 SV=3 - [DCTN2_MOUSE]	30.6	1	10	10	27	1.85084e+07	1.43764e+08	1.17449e+07	1.99382e+07	121.57	16.17	5	6	230.635	20.15	7	9	73.5967	16.17	5	6	107.8	17.91	5	6	402	44.0897	5.26221
Q99MN1	Lysine--tRNA ligase OS=Mus musculus GN=Kars PE=1 SV=1 - [SYK_MOUSE]	23.87	2	14	14	27	1.93318e+07	2.98368e+08	2.34099e+07	3.03433e+07	37.578	6.55	4	4	297.223	22.35	13	14	34	5.04	3	3	102.58	6.22	5	6	595	67.7965	5.93506
Q9ERU9	E3 SUMO-protein ligase RanBP2 OS=Mus musculus GN=Ranbp2 PE=1 SV=2 - [RBP2_MOUSE]	6.39	1	16	16	27	8.05585e+06	6.06049e+07	1.31265e+07	1.7376e+07	123.637	1.93	4	4	205.447	3.24	8	8	141.1	2.26	5	5	253.13	4.09	10	10	3053	340.907	6.17627
Q9JIF7	Coatomer subunit beta OS=Mus musculus GN=Copb1 PE=1 SV=1 - [COPB_MOUSE]	18.15	1	12	12	27	1.72787e+07	218649488	2.54776e+07	2.54257e+07	87.19	5.88	4	4	316.693	16.68	11	15	83.3567	6.4	4	4	109.94	5.25	4	4	953	106.998	5.99854
A2AFJ1	Histone-binding protein RBBP7 OS=Mus musculus GN=Rbbp7 PE=4 SV=1 - [A2AFJ1_MOUSE]	35.58	5	5	11	26	1.59393e+08	5.34589e+08	1.38917e+08	4.55822e+07	227.537	22.6	8	8	156.5	26.68	7	8	162	18.51	6	6	103.99	7.69	4	4	416	46.8788	5.07178
E9Q5A3	Histone-lysine N-methyltransferase EHMT1 OS=Mus musculus GN=Ehmt1 PE=3 SV=2 - [E9Q5A3_MOUSE]	20.43	10	15	15	26	5.36662e+07	0	3.55478e+07	0	402.184	19.71	14	16					248.688	8.89	9	10					1248	136.574	5.63037
F8WIT2	Annexin OS=Mus musculus GN=Anxa6 PE=3 SV=1 - [F8WIT2_MOUSE]	25.04	2	14	14	26	8.88262e+06	1.54724e+08	1.62462e+07	1.90493e+07	54.69	6	3	3	469.462	22.19	12	14	62.69	7.95	5	5	121.07	9.75	4	4	667	75.241	5.5542
P17427	AP-2 complex subunit alpha-2 OS=Mus musculus GN=Ap2a2 PE=1 SV=2 - [AP2A2_MOUSE]	19.83	1	8	14	26	1.07353e+07	1.46836e+08	8.62266e+06	4.34974e+07	60.94	2.88	3	3	297.069	18.98	13	15	47.38	2.88	3	3	37.5	4.9	5	5	938	103.951	6.93213
P24547	Inosine-5'-monophosphate dehydrogenase 2 OS=Mus musculus GN=Impdh2 PE=1 SV=2 - [IMDH2_MOUSE]	20.62	3	8	9	26	2.43669e+07	2.43517e+08	5.67989e+07	6.42182e+07	162.16	11.87	5	5	250.14	19.07	8	9	162.906	15.37	6	6	163.818	15.37	6	6	514	55.7798	7.28369
P62962	Profilin-1 OS=Mus musculus GN=Pfn1 PE=1 SV=2 - [PROF1_MOUSE]	57.14	4	8	8	26	9.89622e+07	5.19536e+08	9.87352e+07	9.06831e+07	126.8	35	4	4	143.637	50.71	6	7	301.14	44.29	6	10	189.05	37.14	5	5	140	14.9475	8.27979
Q61598	Rab GDP dissociation inhibitor beta OS=Mus musculus GN=Gdi2 PE=1 SV=1 - [GDIB_MOUSE]	30.34	1	7	10	26	1.88284e+07	1.96529e+08	2.19696e+07	3.12166e+07	90.27	13.93	5	5	232.789	27.87	9	10	58.56	9.66	4	4	102.37	18.65	7	7	445	50.5047	6.25244
Q8BVY0	Protein Rsl1d1 OS=Mus musculus GN=Rsl1d1 PE=2 SV=1 - [Q8BVY0_MOUSE]	30.75	1	12	12	26	17933777	1.9479e+08	1.25284e+07	1.94244e+07	157.42	20.58	7	7	390.606	28.32	11	13	84.0687	12.83	4	4	40.99	6.42	2	2	452	50.3903	9.979
Q8R0G9	Nuclear pore complex protein Nup133 OS=Mus musculus GN=Nup133 PE=1 SV=2 - [NU133_MOUSE]	16.88	1	13	13	26	2.96422e+06	5.36249e+07	2.92415e+06	9.80658e+06	34.1	4.94	3	3	444.786	16.02	12	14	56.3233	5.37	4	4	109.76	6.15	4	5	1155	128.539	5.19873
Q99P88	Nuclear pore complex protein Nup155 OS=Mus musculus GN=Nup155 PE=2 SV=1 - [NU155_MOUSE]	16.18	1	14	14	26	7.11739e+06	1.13492e+08	12196874	2.31241e+07	108.29	2.23	2	2	526.568	16.18	14	14	245.48	4.89	5	5	239.1	5.25	5	5	1391	155.019	6.15088
Q9D0N7	Chromatin assembly factor 1 subunit B OS=Mus musculus GN=Chaf1b PE=2 SV=1 - [CAF1B_MOUSE]	32.34	3	14	14	26	1.01232e+08	21512554	1.17258e+08	0	166.98	19.58	10	12	23.33	1.92	1	1	199.918	23.25	10	13					572	63.0927	6.55127
Q9QWF0	Chromatin assembly factor 1 subunit A OS=Mus musculus GN=Chaf1a PE=1 SV=1 - [CAF1A_MOUSE]	23.27	1	16	16	26	1.49618e+08	0	1.00345e+08	0	359.373	22.28	15	17					166.228	10.54	8	9					911	101.872	5.40186
Q9WTM5	RuvB-like 2 OS=Mus musculus GN=Ruvbl2 PE=2 SV=3 - [RUVB2_MOUSE]	25.92	2	10	10	26	6.2354e+07	2.58944e+08	7.43076e+07	3.94167e+07	133.997	18.14	7	8	256.607	23.97	8	9	115.637	7.99	3	3	141.7	15.98	6	6	463	51.0805	5.64307
P62082	40S ribosomal protein S7 OS=Mus musculus GN=Rps7 PE=2 SV=1 - [RS7_MOUSE]	61.34	2	12	12	25	2.63739e+07	2.59824e+08	3.01773e+07	6.58334e+07	38.5562	15.98	3	3	134.115	30.41	6	7	71.3537	50	7	8	55.4019	28.35	7	7	194	22.1133	10.0962
Q6PDM2	Serine/arginine-rich splicing factor 1 OS=Mus musculus GN=Srsf1 PE=1 SV=3 - [SRSF1_MOUSE]	43.55	3	11	11	25	6.2751e+07	6.00729e+08	6.84146e+07	6.08046e+07	113.25	22.58	4	4	259.808	43.55	10	13	83.49	21.37	4	4	119.647	22.58	4	4	248	27.7278	10.3599
O35129	Prohibitin-2 OS=Mus musculus GN=Phb2 PE=1 SV=1 - [PHB2_MOUSE]	39.46	3	11	11	25	2.39963e+07	2.39751e+08	4.84768e+07	4.83769e+07	110.56	20.4	6	6	380.038	31.1	8	10	144.59	13.04	4	4	243.53	20.4	5	5	299	33.2759	9.83252
A2AU61	HnRNP-associated with lethal yellow (Fragment) OS=Mus musculus GN=C130057N11Rik PE=4 SV=1 - [A2AU61_MOUSE]	43.13	2	1	11	25	4.23472e+07	2.3625e+08	6.76183e+07	8.46824e+07	68.8911	15.64	4	4	121.86	26.54	7	7	106.765	24.64	6	6	149.281	32.23	8	8	211	23.1057	10.4917
D3Z5M2	Protein Gm10110 OS=Mus musculus GN=Gm10110 PE=4 SV=1 - [D3Z5M2_MOUSE]	22.28	8	5	11	25	2.67956e+07	4.88598e+08	2.01382e+07	29425985	151.417	7.8	3	3	396.34	20.81	9	12	105.413	8.62	4	4	150.7	13.33	6	6	615	67.7156	9.49561
F7AA45	RNA-binding protein 39 (Fragment) OS=Mus musculus GN=Rbm39 PE=4 SV=1 - [F7AA45_MOUSE]	21.86	5	6	6	25	7.14148e+07	2.17243e+08	6.43429e+07	4.96162e+07	240.953	19.61	5	6	204.147	18.65	5	7	228.35	19.61	5	6	198.79	19.61	5	6	311	33.917	5.14795
P54071	Isocitrate dehydrogenase [NADP], mitochondrial OS=Mus musculus GN=Idh2 PE=1 SV=3 - [IDHP_MOUSE]	33.85	4	14	14	25	8.27759e+06	2.57113e+08	0	1.16053e+07	51.1567	8.85	4	4	336.963	33.85	14	17					60.71	9.07	4	4	452	50.8739	8.68994
P68254	14-3-3 protein theta OS=Mus musculus GN=Ywhaq PE=1 SV=1 - [1433T_MOUSE]	46.94	6	6	10	25	1.35399e+08	7.31838e+08	2.31883e+08	1.98415e+08	169.217	26.94	6	6	247.657	31.84	8	10	131.58	15.1	4	4	125.917	22.45	5	5	245	27.7608	4.77979
Q3UID0	SWI/SNF complex subunit SMARCC2 OS=Mus musculus GN=Smarcc2 PE=2 SV=1 - [Q3UID0_MOUSE]	9.29	2	5	10	25	2.29334e+07	4.50146e+07	1.50081e+07	1.0082e+07	180.136	7.96	9	10	222.932	6.11	6	7	129.413	4.87	5	5	19.45	2.39	3	3	1130	124.599	5.46533
Q3UNN4	SWI/SNF complex subunit SMARCC1 OS=Mus musculus GN=Smarcc1 PE=2 SV=1 - [Q3UNN4_MOUSE]	12.48	3	8	13	25	2.55029e+07	6.8133e+07	1.78996e+07	1.29184e+07	174.02	8.83	9	9	167.389	7.1	7	7	143.113	6.38	7	7	19.45	1.55	2	2	1098	122.703	5.73193
Q8CFQ9	Fusion, derived from t(12;16) malignant liposarcoma (Human) OS=Mus musculus GN=Fus PE=2 SV=1 - [Q8CFQ9_MOUSE]	19.54	3	5	7	25	6.99237e+07	2.08932e+08	4.36346e+07	4.50244e+07	181.543	13.35	5	7	276.61	12.57	5	7	123.862	13.35	5	6	112.688	8.7	4	5	517	52.5705	9.36377
Q8VHM5	Heterogeneous nuclear ribonucleoprotein R OS=Mus musculus GN=Hnrnpr PE=2 SV=1 - [Q8VHM5_MOUSE]	22.63	6	8	12	25	7.27996e+07	4.63024e+08	8.51961e+07	8.50088e+07	93.4961	8.07	5	5	204.34	19.3	10	10	57.6343	5.54	4	4	102.64	9.18	6	6	632	70.8442	8.1333
Q99LF4	tRNA-splicing ligase RtcB homolog OS=Mus musculus GN=D10Wsu52e PE=2 SV=1 - [RTCB_MOUSE]	31.68	1	11	11	25	2.46978e+07	2.29279e+08	3.05049e+07	1.90133e+07	89.0533	8.12	4	4	163.82	26.93	9	11	104.34	10.3	5	5	109.72	11.88	5	5	505	55.2139	7.2251
Q9JLI8	Squamous cell carcinoma antigen recognized by T-cells 3 OS=Mus musculus GN=Sart3 PE=2 SV=1 - [SART3_MOUSE]	15.49	1	12	12	25	2.42105e+07	6.35504e+07	2.0126e+07	6.85925e+06	209.704	10.19	8	8	218.855	9.98	8	8	215	10.91	8	8	48.61	1.14	1	1	962	109.55	5.23682
Q9Z1Q5	Chloride intracellular channel protein 1 OS=Mus musculus GN=Clic1 PE=1 SV=3 - [CLIC1_MOUSE]	47.72	2	9	9	25	5.91414e+07	2.23702e+08	5.30773e+07	5.56315e+07	191.773	39.83	6	6	341.404	33.2	7	9	170.68	26.97	4	5	173.94	30.71	5	5	241	26.9957	5.17334
Q8K1K2	26S protease regulatory subunit 8 OS=Mus musculus GN=Psmc5 PE=1 SV=1 - [Q8K1K2_MOUSE]	39.37	2	9	10	25	2.2167e+07	1.52018e+08	1.87167e+07	1.71297e+07	92.5767	10.92	3	4	149.98	37.07	9	10	97.7497	13.51	4	6	88.5092	9.48	3	5	348	38.7272	5.96045
P62754	40S ribosomal protein S6 OS=Mus musculus GN=Rps6 PE=1 SV=1 - [RS6_MOUSE]	31.33	1	9	9	24	7.27726e+07	5.52555e+08	1.08337e+08	1.08668e+08	267.41	21.69	6	7	305.011	27.71	7	8	106.09	12.45	4	4	186.013	21.29	5	5	249	28.663	10.8433
P84104	Serine/arginine-rich splicing factor 3 OS=Mus musculus GN=Srsf3 PE=1 SV=1 - [SRSF3_MOUSE]	29.27	2	5	6	24	1.07316e+08	1.02972e+09	8.87743e+07	1.64108e+08	91.93	29.27	6	6	156.723	24.39	4	6	78.76	24.39	5	6	132.76	28.05	5	6	164	19.3179	11.6489
A2A6U3	Septin 9 OS=Mus musculus GN=Sept9 PE=3 SV=1 - [A2A6U3_MOUSE]	16.46	3	10	10	24	1.18799e+07	1.59289e+08	2.20603e+07	1.81817e+07	138.089	8.14	4	4	175.684	14.87	9	9	106.22	9.91	5	5	93.6541	11.5	6	6	565	63.7329	8.32373
E9Q1S3	Protein transport protein Sec23A OS=Mus musculus GN=Sec23a PE=4 SV=1 - [E9Q1S3_MOUSE]	26.09	6	12	14	24	7.29487e+06	96398763	9.23389e+06	1.93705e+07	31.36	3.26	2	2	417.187	26.09	14	16	28.51	2.85	2	2	74.58	5.98	4	4	736	82.9027	7.45947
F6UFG6	Acidic leucine-rich nuclear phosphoprotein 32 family member A (Fragment) OS=Mus musculus GN=Anp32a PE=4 SV=1 - [F6UFG6_MOUSE]	44.93	5	4	8	24	1.12809e+08	1.87636e+08	1.44955e+08	6.3718e+07	174.157	44.93	8	8	96.57	36.96	5	5	130.545	44.2	7	7	93.9121	26.09	4	4	138	15.4072	5.36377
G3UVV4	Hexokinase 1, isoform CRA_f OS=Mus musculus GN=Hk1 PE=3 SV=1 - [G3UVV4_MOUSE]	16.47	7	13	14	24	5.15044e+06	7.71886e+07	4.64434e+08	2.21597e+07	67.4733	3.38	3	3	210.344	11.78	9	9	89.37	3.49	4	4	108.46	7.96	8	8	917	101.808	6.66846
P16045	Galectin-1 OS=Mus musculus GN=Lgals1 PE=1 SV=3 - [LEG1_MOUSE]	42.22	1	5	5	24	1.04779e+08	9.00322e+08	2.23934e+08	1.36492e+08	217.693	36.3	4	6	206.22	42.22	5	7	234.92	34.81	4	6	135.22	34.81	4	5	135	14.8562	5.49072
P27612	Phospholipase A-2-activating protein OS=Mus musculus GN=Plaa PE=2 SV=4 - [PLAP_MOUSE]	20.15	2	11	11	24	1.1959e+07	4.06463e+07	1.15423e+07	6.60809e+06	205.4	10.96	6	6	223.973	13.73	7	7	204.69	12.47	6	7	143.35	7.56	4	4	794	87.1656	6.13818
P34022	Ran-specific GTPase-activating protein OS=Mus musculus GN=Ranbp1 PE=1 SV=2 - [RANG_MOUSE]	59.61	2	8	8	24	4.66666e+07	3.45616e+08	7.39594e+07	8.93963e+07	111.17	23.15	4	4	225.647	54.19	7	10	127.97	27.59	5	5	132.52	27.59	5	5	203	23.5817	5.22412
P63276	40S ribosomal protein S17 OS=Mus musculus GN=Rps17 PE=1 SV=2 - [RS17_MOUSE]	65.19	1	8	8	24	4.21313e+07	235558172	3.40573e+07	4.03969e+07	69.52	25.19	3	4	312.97	65.19	8	13	94.39	22.22	4	4	90.98	8.89	2	3	135	15.5144	9.84717
P63325	40S ribosomal protein S10 OS=Mus musculus GN=Rps10 PE=1 SV=1 - [RS10_MOUSE]	45.45	2	9	9	24	1.74773e+07	274147336	1.92605e+07	2.67438e+07	76.4133	18.18	3	4	128.262	38.79	7	10	105.43	33.94	5	5	117.474	18.79	4	5	165	18.9038	10.1548
Q1HFZ0	tRNA (cytosine(34)-C(5))-methyltransferase OS=Mus musculus GN=Nsun2 PE=1 SV=2 - [NSUN2_MOUSE]	18.89	2	11	11	24	2.50369e+07	6.12265e+07	1.67146e+07	1.69913e+07	152.757	13.21	8	8	117.09	12.55	6	6	96.71	7.93	5	5	98.55	8.59	5	5	757	85.3972	6.58057
Q7TNC4	Putative RNA-binding protein Luc7-like 2 OS=Mus musculus GN=Luc7l2 PE=1 SV=1 - [LC7L2_MOUSE]	27.81	3	6	10	24	2.9751e+07	1.42369e+08	3.32482e+07	2.2072e+07	126.992	14.03	6	6	188.565	20.66	7	9	128.162	13.27	5	6	86.8	8.16	3	3	392	46.5547	10.0962
Q9CZX8	40S ribosomal protein S19 OS=Mus musculus GN=Rps19 PE=1 SV=3 - [RS19_MOUSE]	42.76	6	9	9	24	5.41945e+07	9.4426e+07	7.22442e+07	7.51106e+07	115.83	27.59	5	5	71.41	26.9	4	4	216.22	37.24	8	8	178.071	36.55	7	7	145	16.0756	10.4038
Q9WVA3	Mitotic checkpoint protein BUB3 OS=Mus musculus GN=Bub3 PE=2 SV=2 - [BUB3_MOUSE]	31.9	1	9	9	23	4.27504e+07	1.32289e+08	4.20372e+07	3.06926e+07	139.434	19.02	6	6	151.83	21.78	6	6	131.856	19.02	6	6	107.163	15.95	5	5	326	36.9311	6.84424
P61982	14-3-3 protein gamma OS=Mus musculus GN=Ywhag PE=1 SV=2 - [1433G_MOUSE]	31.17	3	5	9	23	1.43533e+08	7.9215e+08	2.42658e+08	2.15927e+08	161.79	19.03	5	5	194.537	27.13	7	8	113.86	14.98	4	4	130.57	22.67	6	6	247	28.2849	4.89404
F7C528	Protein Chd3 (Fragment) OS=Mus musculus GN=Chd3 PE=4 SV=1 - [F7C528_MOUSE]	7.74	4	4	12	23	4.95455e+07	6.66551e+07	3.38191e+07	1.59387e+07	223.009	7.05	11	11	86.33	2.7	4	5	106.83	2.39	4	5	62.99	1.27	2	2	1886	213.9	7.53271
P14206	40S ribosomal protein SA OS=Mus musculus GN=Rpsa PE=1 SV=4 - [RSSA_MOUSE]	39.66	1	8	8	23	1.51219e+08	7.63054e+08	1.85843e+08	1.83034e+08	295.92	27.12	5	5	330.464	35.93	7	7	166.68	25.76	5	5	291.619	28.14	6	6	295	32.8174	4.86865
P14685	26S proteasome non-ATPase regulatory subunit 3 OS=Mus musculus GN=Psmd3 PE=1 SV=3 - [PSMD3_MOUSE]	26.42	2	12	12	23	1.84254e+07	1.00463e+08	1.32594e+07	8.44796e+06	158.95	14.53	6	6	311.24	20.38	9	11	77.2	4.34	2	2	157.38	9.81	4	4	530	60.6803	8.44092
P70333	Heterogeneous nuclear ribonucleoprotein H2 OS=Mus musculus GN=Hnrnph2 PE=1 SV=1 - [HNRH2_MOUSE]	24.28	1	2	8	23	1.38228e+08	1.14632e+09	9.46898e+07	1.23495e+08	103.32	16.26	5	6	340.38	19.38	6	8	143.48	13.36	5	5	140.41	11.36	4	4	449	49.2483	6.30322
P99029	Peroxiredoxin-5, mitochondrial OS=Mus musculus GN=Prdx5 PE=1 SV=2 - [PRDX5_MOUSE]	32.86	3	7	7	23	2.43473e+07	1.8892e+08	5.10518e+07	4.91811e+07	78.79	25.71	4	4	154.957	32.38	6	6	110.11	32.86	6	6	123.943	32.86	7	7	210	21.8835	8.85107
Q08093	Calponin-2 OS=Mus musculus GN=Cnn2 PE=2 SV=1 - [CNN2_MOUSE]	30.16	3	7	8	23	6.57563e+07	7.28957e+08	1.36227e+08	7.7073e+07	171.901	22.3	6	7	120.307	23.28	6	6	114	15.41	4	5	117.87	12.79	3	5	305	33.134	7.62061
Q3TIX9	U4/U6.U5 tri-snRNP-associated protein 2 OS=Mus musculus GN=Usp39 PE=2 SV=2 - [SNUT2_MOUSE]	17.73	1	8	8	23	2.04542e+07	67650626	2.43299e+07	1.38329e+07	219.476	13.12	6	7	181.621	12.59	5	7	154.64	9.57	4	4	66.83	10.82	4	5	564	65.1056	8.89502
Q60598	Src substrate cortactin OS=Mus musculus GN=Cttn PE=1 SV=2 - [SRC8_MOUSE]	30.04	2	14	14	23	9792628	170506597	1.13837e+07	1.44082e+07	38.28	2.38	1	1	370.703	28.75	13	14	86.2367	8.42	4	4	62.87	8.42	4	4	546	61.2124	5.40186
Q60931	Voltage-dependent anion-selective channel protein 3 OS=Mus musculus GN=Vdac3 PE=1 SV=1 - [VDAC3_MOUSE]	32.16	2	7	8	23	3.83324e+07	2.52552e+08	5.3417e+07	5.39987e+07	137.56	8.48	3	4	149.464	17.31	5	7	160.247	15.55	4	6	177.887	19.08	5	6	283	30.7334	8.79248
Q9CZU6	Citrate synthase, mitochondrial OS=Mus musculus GN=Cs PE=1 SV=1 - [CISY_MOUSE]	28.88	2	10	10	23	2.64845e+07	6.06197e+08	5.98648e+07	9.60828e+07	95.74	9.7	4	4	199.955	24.57	8	9	107.6	9.27	4	4	153.68	13.58	6	6	464	51.7034	8.57275
P60766	Cell division control protein 42 homolog OS=Mus musculus GN=Cdc42 PE=1 SV=2 - [CDC42_MOUSE]	31.41	1	4	5	22	8.1095e+06	1.47032e+08	2.21436e+07	2.38732e+07	84.32	19.9	3	4	133.96	31.41	5	7	80.41	19.9	3	5	122.227	19.9	3	6	191	21.245	6.55127
P61358	60S ribosomal protein L27 OS=Mus musculus GN=Rpl27 PE=2 SV=2 - [RL27_MOUSE]	51.47	2	7	7	22	7.22105e+07	4.82371e+08	9.83706e+07	1.095e+08	96.43	41.91	5	6	68.08	37.5	5	7	69.34	36.03	4	4	74.16	35.29	4	5	136	15.7877	10.5649
P62918	60S ribosomal protein L8 OS=Mus musculus GN=Rpl8 PE=2 SV=2 - [RL8_MOUSE]	25.29	1	7	7	22	7.51138e+07	6.51514e+08	8.57731e+07	1.55072e+08	103.81	16.34	4	5	164.744	25.29	7	8	98.513	16.34	4	4	82.11	19.07	5	5	257	28.0073	11.0337
Q60848	Lymphocyte-specific helicase OS=Mus musculus GN=Hells PE=1 SV=2 - [HELLS_MOUSE]	12.42	2	9	9	22	8.76695e+07	5.94107e+07	3.81951e+07	2.47186e+07	176.113	12.42	9	10	97.3067	4.99	3	3	77.04	7.43	5	5	113.333	6.21	4	4	821	95.0652	8.00146
P50580	Proliferation-associated protein 2G4 OS=Mus musculus GN=Pa2g4 PE=1 SV=3 - [PA2G4_MOUSE]	27.66	2	9	9	22	4.91984e+07	4.11551e+08	6.76976e+07	5.89571e+07	139.59	12.69	5	6	245.969	27.66	9	10	50.91	4.31	2	2	68.82	9.9	4	4	394	43.6712	6.85889
E9QN08	Elongation factor 1-delta (Fragment) OS=Mus musculus GN=Eef1d PE=3 SV=1 - [E9QN08_MOUSE]	54.69	11	10	10	22	1.12564e+08	1.20756e+09	8.9388e+07	1.40516e+08	194.557	19.59	3	3	458.556	51.02	9	10	150.64	27.35	5	5	211.63	23.27	4	4	245	27.2009	5.46533
F8WJK8	Hsc70-interacting protein OS=Mus musculus GN=St13 PE=4 SV=1 - [F8WJK8_MOUSE]	17.13	3	6	6	22	3.26256e+07	3.69222e+08	5.37312e+07	5.09116e+07	96.5	12.15	4	4	203.104	17.13	6	8	132.97	12.43	5	5	92.88	12.43	5	5	362	40.513	5.30029
P10711	Transcription elongation factor A protein 1 OS=Mus musculus GN=Tcea1 PE=1 SV=2 - [TCEA1_MOUSE]	32.23	5	9	9	22	4.90562e+07	9.3462e+07	4.03086e+07	1.90282e+07	303.075	32.23	9	9	102.73	14.29	4	4	228.764	23.26	7	7	58.42	6.31	2	2	301	33.859	8.38232
P47963	60S ribosomal protein L13 OS=Mus musculus GN=Rpl13 PE=2 SV=3 - [RL13_MOUSE]	38.86	1	9	9	22	67800775	2.42058e+08	9.58068e+07	8.929e+07	119.53	19.43	4	4	193.038	23.7	6	6	92.44	25.12	5	5	180.403	29.38	7	7	211	24.2905	11.5464
P68510	14-3-3 protein eta OS=Mus musculus GN=Ywhah PE=1 SV=2 - [1433F_MOUSE]	32.11	3	4	8	22	1.36048e+08	7.4447e+08	2.3255e+08	2.06557e+08	135.44	19.11	5	5	162.962	29.27	7	8	113.27	17.89	5	5	131.793	15.04	4	4	246	28.194	4.89404
Q6NZB0	DnaJ homolog subfamily C member 8 OS=Mus musculus GN=Dnajc8 PE=2 SV=2 - [DNJC8_MOUSE]	34.78	7	7	7	22	6.26534e+07	1.88914e+07	4.73959e+07	4.72589e+07	68.028	20.16	5	6	58.71	10.67	2	3	95.4	31.62	6	7	58.51	23.32	6	6	253	29.7944	9.05615
Q8BTI8	Serine/arginine repetitive matrix protein 2 OS=Mus musculus GN=Srrm2 PE=1 SV=3 - [SRRM2_MOUSE]	4.29	1	8	8	22	1.64922e+07	7.29932e+07	2.44276e+07	2.87011e+07	167.47	3.51	6	6	150.68	2.48	5	5	198.94	2.52	5	5	139.72	2.77	6	6	2703	294.666	12.0298
Q8CHY6	Transcriptional repressor p66 alpha OS=Mus musculus GN=Gatad2a PE=1 SV=2 - [P66A_MOUSE]	29.25	2	12	12	22	2.91359e+07	3.54603e+07	1.99262e+07	5.35962e+06	349.108	23.21	10	11	37.42	6.52	3	3	144.69	10.97	5	5	43.25	5.72	3	3	629	67.2922	9.89111
Q9CQF3	Cleavage and polyadenylation specificity factor subunit 5 OS=Mus musculus GN=Nudt21 PE=2 SV=1 - [CPSF5_MOUSE]	33.92	1	8	8	22	1.42211e+07	1.83633e+08	3.91794e+07	4.58018e+07	83.8995	30.4	6	6	158.749	22.91	5	6	83.53	23.79	6	6	128.54	17.18	3	4	227	26.2237	8.82178
Q9CR16	Peptidyl-prolyl cis-trans isomerase D OS=Mus musculus GN=Ppid PE=1 SV=3 - [PPID_MOUSE]	25.41	2	10	10	22	4.12708e+07	289639769	3.4631e+07	2.11071e+07	125.909	14.32	5	5	218.322	23.24	9	10	53.9585	10.54	4	4	58.7267	7.57	3	3	370	40.7167	7.43018
Q9WUA2	Phenylalanine--tRNA ligase beta subunit OS=Mus musculus GN=Farsb PE=2 SV=2 - [SYFB_MOUSE]	22.07	4	12	12	22	5.24339e+06	6.39101e+07	9454128	1.18223e+07	26.23	4.92	3	3	134.251	18.85	10	10	59.3067	7.13	4	4	91.16	8.15	5	5	589	65.6553	7.12256
D3YVN7	Elongation factor Tu OS=Mus musculus GN=Gm9755 PE=3 SV=1 - [D3YVN7_MOUSE]	33.41	4	13	13	22	0	3.75577e+08	9.49256e+06	1.67766e+07					370.262	33.41	13	16	0	6.42	2	2	51.27	10.62	4	4	452	49.507	7.56201
Q99MR8	Methylcrotonoyl-CoA carboxylase subunit alpha, mitochondrial OS=Mus musculus GN=Mccc1 PE=2 SV=2 - [MCCA_MOUSE]	20.92	2	12	12	22	0	1.16133e+08	1.95669e+07	7.8867e+07					248.92	14.64	8	8	169.46	7.81	5	5	283.525	15.06	8	9	717	79.2934	7.82568
P62192	26S protease regulatory subunit 4 OS=Mus musculus GN=Psmc1 PE=1 SV=1 - [PRS4_MOUSE]	27.27	1	8	9	21	2.35162e+07	1.83836e+08	3.28549e+07	3.86294e+07	33.08	2.73	1	2	263.785	24.77	8	9	57.37	5.45	2	4	66.91	10	4	6	440	49.1537	6.21436
P62830	60S ribosomal protein L23 OS=Mus musculus GN=Rpl23 PE=1 SV=1 - [RL23_MOUSE]	40	2	6	6	21	7.6746e+07	5.28388e+08	7.06534e+07	1.10157e+08	131.26	32.86	4	4	217.346	40	6	7	157.61	32.86	4	5	136.54	32.86	4	5	140	14.8561	10.5063
O54724	Polymerase I and transcript release factor OS=Mus musculus GN=Ptrf PE=1 SV=1 - [PTRF_MOUSE]	22.96	1	8	8	21	3.56902e+07	3.37626e+08	2.51598e+07	4.46199e+07	227.668	14.54	4	5	330.526	18.62	6	8	208.883	12.76	4	5	162.79	6.38	2	3	392	43.927	5.51611
A6PWS5	Gelsolin (Fragment) OS=Mus musculus GN=Gsn PE=4 SV=1 - [A6PWS5_MOUSE]	39.04	3	1	8	21	7.24742e+06	272911801	1.77262e+07	1.83945e+07	72.0267	11.16	4	4	229.916	39.04	8	9	63.4285	11.16	4	4	78.1	12.35	4	4	251	28.0422	7.02002
F7CVJ5	Protein Ahnak2 (Fragment) OS=Mus musculus GN=Ahnak2 PE=4 SV=1 - [F7CVJ5_MOUSE]	43.96	3	5	5	21	2.86665e+07	2.79696e+08	4.63086e+07	4.93181e+07	67.01	15.1	2	3	260.99	43.96	5	7	133.32	23.98	3	4	199.13	30.64	4	7	1126	115.18	5.59229
P15532	Nucleoside diphosphate kinase A OS=Mus musculus GN=Nme1 PE=1 SV=1 - [NDKA_MOUSE]	47.37	3	2	7	21	8.27693e+07	9.55036e+08	1.49547e+08	1.41078e+08	100	30.26	4	5	86.54	36.18	6	7	65.8667	30.26	4	4	97.6367	30.92	5	5	152	17.1969	7.37158
P26369	Splicing factor U2AF 65 kDa subunit OS=Mus musculus GN=U2af2 PE=1 SV=3 - [U2AF2_MOUSE]	21.89	2	9	9	21	5.6652e+07	1.87914e+08	3.75642e+07	3.26177e+07	61.91	8.21	2	3	265.99	20	8	10	42.9067	11.58	3	4	53.05	10.11	3	4	475	53.4832	9.08545
P28658	Ataxin-10 OS=Mus musculus GN=Atxn10 PE=1 SV=2 - [ATX10_MOUSE]	27.37	1	11	11	21	1.75927e+07	1.66184e+08	2.60576e+07	2.35417e+07	173.452	12	5	5	316.26	24.63	10	10	118.113	9.47	4	4	130.845	4.63	2	2	475	53.6725	5.24951
P31230	Aminoacyl tRNA synthase complex-interacting multifunctional protein 1 OS=Mus musculus GN=Aimp1 PE=1 SV=2 - [AIMP1_MOUSE]	50.32	6	9	9	21	1.57918e+07	2.36062e+08	7.86632e+06	1.72431e+07	106.47	24.52	4	4	440.38	50.32	9	11	43.3	14.52	2	2	96.35	23.87	4	4	310	33.9759	8.35303
P35550	rRNA 2'-O-methyltransferase fibrillarin OS=Mus musculus GN=Fbl PE=1 SV=2 - [FBRL_MOUSE]	36.09	2	8	8	21	3.43123e+07	3.78575e+08	3.00438e+07	8.89012e+06	67.9767	11.31	3	3	279.228	36.09	8	10	91.26	14.07	4	4	49.18	14.07	4	4	327	34.2857	10.2427
P97447	Four and a half LIM domains protein 1 OS=Mus musculus GN=Fhl1 PE=2 SV=3 - [FHL1_MOUSE]	48.57	8	12	12	21	1.74247e+07	2.18213e+08	2.34299e+07	2.24082e+07	56.71	11.79	3	3	171.998	48.57	12	13	47.4943	7.14	2	2	94.7833	11.79	3	3	280	31.8668	8.36768
Q569Z6	Thyroid hormone receptor-associated protein 3 OS=Mus musculus GN=Thrap3 PE=1 SV=1 - [TR150_MOUSE]	12.93	3	9	9	21	9.55214e+06	1.15123e+08	1.48503e+07	1.57944e+07	39.1	4.21	3	3	120.397	10.94	7	8	88.37	7.68	5	5	44.81	5.47	4	5	951	108.114	10.1694
Q61686	Chromobox protein homolog 5 OS=Mus musculus GN=Cbx5 PE=1 SV=1 - [CBX5_MOUSE]	40.84	2	6	7	21	8.94906e+07	6.49571e+07	1.13732e+08	6.46781e+07	233.242	40.84	7	8	27.14	17.8	3	3	173.43	27.75	5	6	105.99	16.75	3	4	191	22.172	5.85889
Q6ZWQ9	MCG5400 OS=Mus musculus GN=Myl12a PE=2 SV=1 - [Q6ZWQ9_MOUSE]	45.35	5	7	7	21	1.23359e+08	8.73924e+08	1.96121e+08	1.8675e+08	175.2	29.65	5	5	265.407	34.3	5	7	110.43	30.23	4	5	98.73	23.84	4	4	172	19.8825	4.80518
Q7TNV0	Protein DEK OS=Mus musculus GN=Dek PE=1 SV=1 - [DEK_MOUSE]	24.21	3	9	9	21	7.70016e+07	1.37818e+08	7.12729e+07	5.00475e+07	161.69	17.11	6	6	99.58	11.05	4	4	147.32	18.42	7	7	77.93	8.95	4	4	380	43.132	6.85889
Q8CDN6	Thioredoxin-like protein 1 OS=Mus musculus GN=Txnl1 PE=1 SV=3 - [TXNL1_MOUSE]	40.14	1	8	8	21	3.527e+07	2.14799e+08	4.91361e+07	4.18378e+07	146.46	19.38	4	4	281.988	33.56	7	8	122.199	25.95	5	5	94.6473	19.03	4	4	289	32.2167	4.95752
Q920E5	Farnesyl pyrophosphate synthase OS=Mus musculus GN=Fdps PE=2 SV=1 - [FPPS_MOUSE]	31.44	5	10	10	21	1.03421e+07	9.89675e+07	1.03372e+07	1.57947e+07	103.48	18.7	6	6	203.752	29.18	9	10	27.27	11.05	4	4	21.99	3.68	1	1	353	40.5557	5.65576
Q922R8	Protein disulfide-isomerase A6 OS=Mus musculus GN=Pdia6 PE=1 SV=3 - [PDIA6_MOUSE]	28.86	2	10	10	21	2.06107e+07	2.69649e+08	4.09597e+07	5.64895e+07	55.1333	11.59	3	3	377.137	28.86	10	12	83.82	9.32	3	3	80.7367	11.36	3	3	440	48.0703	5.13525
Q9CQX4	PCNA-associated factor OS=Mus musculus GN=Paf PE=2 SV=1 - [PAF15_MOUSE]	77.27	1	9	9	21	1.29242e+08	0	1.44947e+08	0	332.379	77.27	9	11					262.077	77.27	9	10					110	11.9861	9.89111
Q9CSH3	Exosome complex exonuclease RRP44 OS=Mus musculus GN=Dis3 PE=2 SV=4 - [RRP44_MOUSE]	20.15	1	13	13	21	3.38965e+07	7.86942e+07	4.02173e+07	1.53257e+07	179.245	14.61	10	10	126.128	7.93	5	5	93.7369	5.95	5	5	24.76	1.15	1	1	958	108.769	7.53271
Q9QWT9	Kinesin-like protein KIFC1 OS=Mus musculus GN=Kifc1 PE=1 SV=2 - [KIFC1_MOUSE]	24.33	4	14	14	21	4.66009e+07	3.30655e+07	3.72661e+07	8.15078e+06	208.951	13.35	7	7	72.8867	9.79	5	5	129.304	10.53	7	7	117.24	4.01	2	2	674	74.1073	8.71924
Q9Z0N1	Eukaryotic translation initiation factor 2 subunit 3, X-linked OS=Mus musculus GN=Eif2s3x PE=1 SV=2 - [IF2G_MOUSE]	31.78	3	11	11	21	2.21865e+07	2.59506e+08	3.21252e+07	3.13768e+07	91.31	8.47	3	3	317.159	31.78	11	12	102.387	9.96	4	4	64.59	6.78	2	2	472	51.0332	8.39697
Q9Z2U0	Proteasome subunit alpha type-7 OS=Mus musculus GN=Psma7 PE=1 SV=1 - [PSA7_MOUSE]	31.05	2	6	6	21	3.58179e+07	1.64046e+08	4.31532e+07	3.75143e+07	151.48	25.4	5	5	154.91	25.4	5	5	179.24	25.4	5	5	162.36	31.05	6	6	248	27.8376	8.45557
A2AMW0	Capping protein (Actin filament) muscle Z-line, beta OS=Mus musculus GN=Capzb PE=4 SV=1 - [A2AMW0_MOUSE]	25.38	5	7	7	20	2.03154e+07	1.0337e+08	4.45085e+07	4.99432e+07	158.39	15.77	5	5	156.31	21.54	6	6	114.89	19.23	5	5	112.81	15.77	4	4	260	29.2768	6.91748
P53996	Cellular nucleic acid-binding protein OS=Mus musculus GN=Cnbp PE=2 SV=2 - [CNBP_MOUSE]	40.45	2	1	6	20	2.35517e+07	1.52989e+08	3.85689e+07	1.8882e+07	152.42	28.65	4	4	200.88	32.02	5	6	177.58	40.45	6	6	134.61	28.65	4	4	178	19.5786	7.57666
F8WJG3	Transformer-2 protein homolog beta OS=Mus musculus GN=Tra2b PE=4 SV=1 - [F8WJG3_MOUSE]	41.49	2	6	6	20	3.45688e+07	2.62934e+08	3.86238e+07	4.24005e+07	90.3567	17.55	3	3	285.145	41.49	6	8	103.49	17.55	3	5	97.67	17.55	3	4	188	21.9217	10.1548
H3BLQ0	Serine/threonine-protein phosphatase 2A 65 kDa regulatory subunit A beta isoform OS=Mus musculus GN=Ppp2r1b PE=4 SV=1 - [H3BLQ0_MOUSE]	14.57	10	1	6	20	7608569	95190631	5.33962e+06	5.84356e+06	247.16	8.63	3	5	280.498	14.57	5	7	97.87	5.4	2	2	162.543	10.79	4	6	556	61.0098	5.09717
A2ACG7	Dolichyl-diphosphooligosaccharide--protein glycosyltransferase subunit 2 OS=Mus musculus GN=Rpn2 PE=4 SV=1 - [A2ACG7_MOUSE]	29.11	2	10	10	20	9.21842e+06	8.83911e+07	0	1.4625e+07	67.57	4.72	2	3	273.42	27.32	9	9					183.966	16.42	6	8	615	67.4605	6.22705
F8VPX1	Ubiquitin carboxyl-terminal hydrolase OS=Mus musculus GN=Usp7 PE=3 SV=1 - [F8VPX1_MOUSE]	13.42	4	11	11	20	2.88941e+07	3.55987e+07	2.67647e+07	5.08546e+06	197.613	11.42	10	10	56.47	5.26	4	4	108.45	5.17	5	5	43.82	0.91	1	1	1103	128.392	5.5542
F8WJ41	40S ribosomal protein S15a (Fragment) OS=Mus musculus GN=Rps15a PE=4 SV=1 - [F8WJ41_MOUSE]	61.11	4	7	7	20	3.67978e+07	5.55811e+08	9.62171e+07	6.95069e+07	111.962	43.52	5	5	143.186	52.78	6	7	104.29	22.22	3	4	73.7853	24.07	3	4	108	12.3027	10.1548
G3UX26	Voltage-dependent anion-selective channel protein 2 (Fragment) OS=Mus musculus GN=Vdac2 PE=4 SV=1 - [G3UX26_MOUSE]	32.51	4	8	8	20	2.556e+07	1.76863e+08	5.87207e+07	5.9711e+07	57.29	14.13	3	3	173.157	29.68	6	7	99.15	21.91	5	5	103.74	19.08	5	5	283	30.427	7.57666
G5E896	Enhancer of mRNA decapping 4, isoform CRA_b OS=Mus musculus GN=Edc4 PE=4 SV=1 - [G5E896_MOUSE]	18.35	6	16	16	20	22818901	3.08591e+08	2.92823e+07	1.93046e+07	68.11	1.14	1	1	478.347	16.79	14	14	81.23	1.14	1	1	91.32	3.27	4	4	1406	152.389	5.8208
I7HLV2	60S ribosomal protein L10 (Fragment) OS=Mus musculus GN=Rpl10 PE=4 SV=1 - [I7HLV2_MOUSE]	44.78	4	8	8	20	1.56545e+07	554128097	0	4.53319e+07	68.04	25.37	5	5	171.289	44.78	8	8					115.726	26.87	5	7	201	23.0571	10.0083
O55142	60S ribosomal protein L35a OS=Mus musculus GN=Rpl35a PE=2 SV=2 - [RL35A_MOUSE]	32.73	1	5	5	20	5.0251e+07	1.65743e+08	3.62373e+07	5.55661e+07	61.67	26.36	4	5	96.16	26.36	4	5	66.25	26.36	4	5	55.5	31.82	4	5	110	12.5457	10.8872
O88271	Craniofacial development protein 1 OS=Mus musculus GN=Cfdp1 PE=1 SV=1 - [CFDP1_MOUSE]	32.54	1	8	8	20	1.03213e+08	1.66306e+08	8.89364e+07	4.45411e+07	177.657	24.75	6	8	104.843	12.54	2	3	183.877	21.36	5	6	57.66	17.63	3	3	295	32.9014	4.85596
P10922	Histone H1.0 OS=Mus musculus GN=H1f0 PE=2 SV=4 - [H10_MOUSE]	21.13	1	5	5	20	3.01889e+08	6.5024e+08	4.68389e+08	5.7306e+08	129.371	20.62	4	5	138.201	20.62	4	5	120.46	21.13	5	6	81.4633	15.46	3	4	194	20.8482	10.9019
P70698	CTP synthase 1 OS=Mus musculus GN=Ctps1 PE=1 SV=2 - [PYRG1_MOUSE]	23.86	1	10	10	20	8055813	1.48222e+08	9.2001e+06	1.65863e+07	43.36	3.05	2	2	325.141	23.86	10	11	100.11	4.4	2	2	150.43	11.51	5	5	591	66.6401	6.58057
Q00PI9	Heterogeneous nuclear ribonucleoprotein U-like protein 2 OS=Mus musculus GN=Hnrnpul2 PE=1 SV=2 - [HNRL2_MOUSE]	14.36	1	9	9	20	3.08647e+07	2.09676e+08	3.41143e+07	2.89417e+07	94.53	4.3	3	3	160.634	11.01	7	7	85.35	7.92	5	5	199.25	7.65	5	5	745	84.8878	4.89404
Q61074	Protein phosphatase 1G OS=Mus musculus GN=Ppm1g PE=2 SV=3 - [PPM1G_MOUSE]	18.45	4	9	9	20	3.30761e+07	7.61511e+07	4.10234e+07	1.8661e+07	168.69	13.84	7	7	99.79	10.33	4	4	117.54	9.23	5	5	96.3267	7.2	4	4	542	58.6915	4.38623
Q6ZWZ7	60S ribosomal protein L17 OS=Mus musculus GN=Rpl17 PE=2 SV=1 - [Q6ZWZ7_MOUSE]	36.96	3	7	7	20	2.11123e+07	565396312	3.47563e+07	1.76454e+07	88.14	19.02	3	3	192.019	36.96	7	10	109.45	26.63	4	5	41.74	16.3	2	2	184	21.3834	10.1841
Q99L45	Eukaryotic translation initiation factor 2 subunit 2 OS=Mus musculus GN=Eif2s2 PE=1 SV=1 - [IF2B_MOUSE]	29.31	2	9	9	20	1.67002e+07	1.55311e+08	2.60292e+07	2.31756e+07	110.4	16.31	4	4	263.59	27.19	7	8	71.39	19.03	5	5	116.801	11.18	3	3	331	38.0682	5.79541
Q9Z130	Heterogeneous nuclear ribonucleoprotein D-like OS=Mus musculus GN=Hnrpdl PE=1 SV=1 - [HNRDL_MOUSE]	16.61	4	3	5	20	2.4591e+08	7.83577e+08	1.74839e+08	1.2827e+08	112.093	5.98	2	3	127.177	16.61	5	6	98.24	11.3	3	6	111.723	16.28	4	5	301	33.5381	7.31299
Q9Z1X4	Interleukin enhancer-binding factor 3 OS=Mus musculus GN=Ilf3 PE=1 SV=2 - [ILF3_MOUSE]	16.04	3	11	11	20	32981126	1.3223e+08	1.65718e+07	9.81452e+06	74.29	2	1	1	197.918	14.7	10	12	87.49	4.79	3	4	73.66	4.79	3	3	898	95.9614	8.76318
Z4YL78	Cytoskeleton-associated protein 5 OS=Mus musculus GN=Ckap5 PE=1 SV=1 - [Z4YL78_MOUSE]	9.84	4	13	13	20	8.63382e+06	101108035	0	5.82263e+06	32.58	1.93	3	3	332.587	9.33	12	12					0	2.99	5	5	1972	218.569	8.11865
A0A0A6YXF6	Transforming protein RhoA (Fragment) OS=Mus musculus GN=Rhoa PE=1 SV=1 - [A0A0A6YXF6_MOUSE]	64.85	8	8	8	20	1.35679e+07	1.58451e+08	4.63506e+06	7.44101e+06	155.05	46.06	5	5	309.663	63.64	7	9	36.4767	21.21	3	3	118.267	23.03	3	3	165	18.6984	5.07178
P62281	40S ribosomal protein S11 OS=Mus musculus GN=Rps11 PE=2 SV=3 - [RS11_MOUSE]	44.94	1	7	7	19	3.38085e+07	4.69959e+08	3.42062e+07	4.14532e+07	55.21	29.11	4	4	187.953	44.94	7	8	55.08	18.99	3	3	77.18	29.11	4	4	158	18.419	10.3013
E9QAZ2	Ribosomal protein L15 OS=Mus musculus GN=Gm10020 PE=3 SV=1 - [E9QAZ2_MOUSE]	41.18	3	8	8	19	2.52301e+07	2.72479e+08	2.37729e+07	4.04559e+07	90.8191	13.73	3	3	183.128	41.18	8	9	65.5197	13.73	3	3	118.923	17.16	4	4	204	24.062	11.5757
A2BDX0	Activity-dependent neuroprotective protein OS=Mus musculus GN=Adnp PE=3 SV=1 - [A2BDX0_MOUSE]	13.9	1	12	12	19	4.94964e+07	19668755	1.73403e+07	6.63426e+06	132.687	13.9	12	13	20.59	3.07	2	2	53.29	2.71	2	2	47.37	2.71	2	2	1108	124.229	6.85889
O35638	Cohesin subunit SA-2 OS=Mus musculus GN=Stag2 PE=1 SV=3 - [STAG2_MOUSE]	7.15	4	4	7	19	2.37007e+07	4.3175e+07	3.10433e+07	1.93461e+07	74.95	5.04	6	6	50.7167	5.36	5	6	45.7633	3.25	4	5	21.33	1.22	2	2	1231	141.19	5.42725
O35654	DNA polymerase delta subunit 2 OS=Mus musculus GN=Pold2 PE=2 SV=2 - [DPOD2_MOUSE]	34.33	2	11	11	19	6.72631e+07	2.1261e+07	4.44912e+07	0	334.866	34.33	11	11	80.7	6.18	2	2	201.63	19.4	6	6					469	51.3221	5.78271
O70194	Eukaryotic translation initiation factor 3 subunit D OS=Mus musculus GN=Eif3d PE=1 SV=2 - [EIF3D_MOUSE]	18.98	1	9	9	19	20323055	2.96292e+08	2.76095e+07	2.58055e+07	48.85	6.39	2	2	452.183	18.98	9	12	86.2365	4.38	2	2	81.65	5.84	3	3	548	63.9484	6.04932
O70433	Four and a half LIM domains protein 2 OS=Mus musculus GN=Fhl2 PE=1 SV=1 - [FHL2_MOUSE]	35.48	1	8	8	19	2.57591e+06	1.32666e+08	9.64427e+06	5.667e+06	26.39	3.94	1	2	227.711	35.48	8	10	54.03	12.9	3	3	71.51	19	4	4	279	32.0505	7.29834
P17426	AP-2 complex subunit alpha-1 OS=Mus musculus GN=Ap2a1 PE=1 SV=1 - [AP2A1_MOUSE]	16.27	1	5	11	19	1.31488e+07	1.46836e+08	7.64813e+06	1.7581e+07	46.39	1.84	2	2	258.963	16.27	11	13	44.27	1.84	2	2	21.8	1.64	2	2	977	107.596	7.03467
P26638	Serine--tRNA ligase, cytoplasmic OS=Mus musculus GN=Sars PE=2 SV=3 - [SYSC_MOUSE]	28.71	4	11	11	19	1.53208e+07	1.864e+08	2.71382e+07	2.1792e+07	131.133	9.96	3	3	280.658	28.71	11	11	105.95	4.49	2	2	131.807	6.05	3	3	512	58.3517	6.30322
P30416	Peptidyl-prolyl cis-trans isomerase FKBP4 OS=Mus musculus GN=Fkbp4 PE=1 SV=5 - [FKBP4_MOUSE]	27.95	3	10	10	19	2.29883e+07	1.01498e+08	3.99903e+07	1.8627e+07	80.49	6.33	3	3	170.26	24.24	8	8	55.95	7.86	4	4	64.64	8.73	4	4	458	51.5399	5.71924
P62717	60S ribosomal protein L18a OS=Mus musculus GN=Rpl18a PE=1 SV=1 - [RL18A_MOUSE]	36.93	2	7	7	19	3.45991e+07	350399582	4.22913e+07	5.10318e+07	82.83	23.86	4	4	178.8	36.93	7	8	74.98	15.91	3	3	103.75	23.86	4	4	176	20.7189	10.7114
P62965	Cellular retinoic acid-binding protein 1 OS=Mus musculus GN=Crabp1 PE=1 SV=2 - [RABP1_MOUSE]	47.45	1	7	7	19	2.01131e+07	1.02408e+08	2.62206e+07	1.70336e+07	139.06	17.52	3	3	162.66	37.23	6	6	131.94	40.15	5	6	92.57	29.93	4	4	137	15.5818	5.37646
P97315	Cysteine and glycine-rich protein 1 OS=Mus musculus GN=Csrp1 PE=1 SV=3 - [CSRP1_MOUSE]	41.97	1	5	5	19	3.07721e+07	3.67986e+08	5.09764e+07	3.40716e+07	160.187	13.99	2	3	237.189	41.97	5	8	139.98	13.99	2	3	172.35	34.2	4	5	193	20.5698	8.57275
Q3UJB0	Protein Sf3b2 OS=Mus musculus GN=Sf3b2 PE=2 SV=1 - [Q3UJB0_MOUSE]	10.25	1	10	10	19	1.62292e+07	1.15812e+08	1.88552e+07	1.80314e+07	56.6696	5.13	5	5	106.883	8.31	8	8	34.05	3.19	3	4	35.3	2.05	2	2	878	98.1368	5.61768
Q5SUW3	Growth factor receptor bound protein 10 OS=Mus musculus GN=Grb10 PE=2 SV=1 - [Q5SUW3_MOUSE]	28.91	5	11	11	19	5.11441e+06	2.23997e+08	6.88413e+06	6.1492e+06	61.1333	3.82	3	3	312.865	25.27	9	9	130.34	5.82	4	4	34.19	3.45	3	3	550	62.2194	8.47021
Q60749	KH domain-containing, RNA-binding, signal transduction-associated protein 1 OS=Mus musculus GN=Khdrbs1 PE=1 SV=2 - [KHDR1_MOUSE]	22.12	2	9	9	19	2.3417e+07	4.36288e+08	5.45342e+07	8.7188e+06	61.58	14.67	3	3	95.3993	18.96	8	10	35.11	13.32	3	3	60.74	14.45	3	3	443	48.3404	8.71924
Q62266	Cornifin-A OS=Mus musculus GN=Sprr1a PE=2 SV=1 - [SPR1A_MOUSE]	72.22	2	7	7	19	4.06266e+07	7.47279e+07	1.38402e+08	1.46417e+08	58.11	44.44	4	4	68.24	33.33	3	3	100.42	72.22	7	7	88.3089	61.81	5	5	144	15.7546	7.85498
Q62376	U1 small nuclear ribonucleoprotein 70 kDa OS=Mus musculus GN=Snrnp70 PE=1 SV=2 - [RU17_MOUSE]	21.65	6	9	9	19	1.99434e+07	2.15638e+08	2.60736e+07	2.127e+07	58.0033	6.7	3	3	185.87	16.96	7	8	28.12	6.25	3	3	67.14	11.61	5	5	448	51.9609	9.93506
Q8BG81	Polymerase delta-interacting protein 3 OS=Mus musculus GN=Poldip3 PE=2 SV=1 - [PDIP3_MOUSE]	23.81	3	7	7	19	1.59816e+07	9.68539e+07	1.9111e+07	1.31491e+07	171.697	14.29	4	5	160.223	20.48	6	6	185.52	18.81	5	5	107.5	10	3	3	420	46.1037	10.0522
Q8BHD7	Polypyrimidine tract-binding protein 3 OS=Mus musculus GN=Ptbp3 PE=2 SV=1 - [PTBP3_MOUSE]	22.56	9	4	8	19	7.85036e+07	2.65967e+08	1.38386e+08	8.65824e+07	100.61	11.85	4	5	212.61	22.56	8	9	62.38	3.25	2	2	83.3668	4.78	3	3	523	56.6653	9.12939
Q8BQM4	HEAT repeat-containing protein 3 OS=Mus musculus GN=Heatr3 PE=2 SV=1 - [HEAT3_MOUSE]	19.29	2	12	12	19	4.00813e+07	4.88965e+07	1.87253e+07	1.29012e+07	64.29	8.69	7	7	155.37	11.19	5	5	35.4567	7.36	4	4	57.2533	4.71	3	3	679	74.2577	5.0083
Q8CH18	Cell division cycle and apoptosis regulator protein 1 OS=Mus musculus GN=Ccar1 PE=1 SV=1 - [CCAR1_MOUSE]	6.72	1	7	7	19	2.45598e+07	6.05477e+07	2.60243e+07	1.82806e+07	78.77	4.54	5	5	101.58	4.1	4	4	91.09	3.4	4	4	115.92	5.24	5	6	1146	131.979	5.75732
Q8QZT1	Acetyl-CoA acetyltransferase, mitochondrial OS=Mus musculus GN=Acat1 PE=1 SV=1 - [THIL_MOUSE]	30.42	1	9	9	19	16350091	3.96688e+08	2.4255e+07	3.12459e+07	23.51	2.83	1	1	219.48	27.36	8	11	43.81	8.73	2	2	111.4	16.75	5	5	424	44.7873	8.51416
Q8R010	Aminoacyl tRNA synthase complex-interacting multifunctional protein 2 OS=Mus musculus GN=Aimp2 PE=1 SV=2 - [AIMP2_MOUSE]	35	2	8	8	19	9.2692e+06	2.17882e+08	7.61149e+06	7.22125e+06	102.86	20.94	4	5	242.89	29.69	7	8	60.47	16.56	3	3	83.89	14.37	3	3	320	35.3552	7.82568
Q9DB77	Cytochrome b-c1 complex subunit 2, mitochondrial OS=Mus musculus GN=Uqcrc2 PE=1 SV=1 - [QCR2_MOUSE]	21.85	1	8	8	19	3.0348e+06	6.17895e+07	1.46833e+07	1.53599e+07	33.88	5.96	2	2	47.1161	10.38	4	5	115.675	17.22	6	6	125.811	17	6	6	453	48.205	9.24658
Q9QUR6	Prolyl endopeptidase OS=Mus musculus GN=Prep PE=2 SV=1 - [PPCE_MOUSE]	26.2	1	13	13	19	4.52649e+06	1.072e+08	4.74398e+06	1.62303e+07	20.83	3.94	2	2	368.667	21.97	11	12	16.9	3.94	2	2	109.033	4.51	2	3	710	80.6999	5.73193
Q9R207	Nibrin OS=Mus musculus GN=Nbn PE=1 SV=1 - [NBN_MOUSE]	17.44	2	11	11	19	3.13433e+07	9.63789e+06	2.31221e+07	0	225.973	16.25	10	11	76.14	2.13	1	1	87.01	9.99	7	7					751	83.7425	6.68311
Q9WVF7	DNA polymerase epsilon catalytic subunit A OS=Mus musculus GN=Pole PE=2 SV=3 - [DPOE1_MOUSE]	7.84	1	14	14	19	5.36652e+07	0	1.55575e+07	0	274.071	7.23	13	14					101.26	3.37	5	5					2283	261.932	6.44287
Q6PFD9	Nuclear pore complex protein Nup98-Nup96 OS=Mus musculus GN=Nup98 PE=1 SV=2 - [NUP98_MOUSE]	8.81	1	12	12	19	5576345	51600958	0	9.55684e+06	75.04	1.87	2	2	278.583	8.2	11	13					132.4	2.92	4	4	1816	197.118	6.17627
A0A0R4J0H7	Condensin complex subunit 1 OS=Mus musculus GN=Ncapd2 PE=1 SV=1 - [A0A0R4J0H7_MOUSE]	9.91	4	12	12	19	1.05336e+07	7.20181e+07	0	4.28165e+06	84.54	3.38	5	5	157.475	9.2	11	11					27.67	2.01	3	3	1392	155.495	6.41748
Q8K2B3	Succinate dehydrogenase [ubiquinone] flavoprotein subunit, mitochondrial OS=Mus musculus GN=Sdha PE=1 SV=1 - [DHSA_MOUSE]	26.36	1	12	12	19	0	149276788	6.7694e+06	1.80394e+08					385.961	20.78	9	11	21.85	2.26	1	1	109.18	13.86	7	7	664	72.5392	7.37158
Q5XJF6	Ribosomal protein OS=Mus musculus GN=Rpl10a PE=2 SV=1 - [Q5XJF6_MOUSE]	36.41	3	7	7	18	4.117e+07	2.45263e+08	2.41482e+07	1.23033e+07	87.75	19.82	4	4	105.74	29.03	5	7	46.48	11.06	3	3	22.6633	17.51	4	4	217	24.8155	9.93506
Q8BP67	60S ribosomal protein L24 OS=Mus musculus GN=Rpl24 PE=2 SV=2 - [RL24_MOUSE]	29.94	2	6	6	18	3.56182e+07	1.40391e+08	3.38478e+07	3.92784e+07	138.97	19.11	3	5	120.77	29.94	6	7	33.15	18.47	3	3	91.4567	19.11	3	3	157	17.7679	11.2534
P51410	60S ribosomal protein L9 OS=Mus musculus GN=Rpl9 PE=2 SV=2 - [RL9_MOUSE]	48.44	6	6	6	18	24728422	2.9054e+08	2.36727e+07	3.40698e+07	55.32	9.9	1	2	312.03	47.92	5	7	67.41	40.63	4	4	82.95	29.69	4	5	192	21.8678	9.94971
D3YXK2	Scaffold attachment factor B1 OS=Mus musculus GN=Safb PE=1 SV=2 - [SAFB1_MOUSE]	11.53	3	4	9	18	6.3818e+06	4.85483e+07	5.77546e+06	1.05518e+07	85.4833	5.76	3	3	203.366	8.11	6	7	87.0033	7.68	5	5	70.33	4.7	3	3	937	105.04	5.35107
E9Q4Q2	Splicing factor 1 OS=Mus musculus GN=Sf1 PE=4 SV=1 - [E9Q4Q2_MOUSE]	12.59	5	7	7	18	2.80053e+07	1.62137e+08	3.35765e+07	0	76.51	8.94	4	5	205.05	10.4	6	9	64.65	7.12	3	4					548	59.6609	9.49561
E9QAT0	Fragile X mental retardation protein 1 homolog OS=Mus musculus GN=Fmr1 PE=4 SV=1 - [E9QAT0_MOUSE]	16.64	7	7	9	18	0	1.73236e+08	6.42373e+06	1.40373e+07	31.06	1.36	1	1	124.097	12.05	7	7	130.132	9.17	5	5	113.75	9	5	5	589	66.1297	8.52881
E9QN31	Putative ribosomal RNA methyltransferase NOP2 OS=Mus musculus GN=Nop2 PE=4 SV=1 - [E9QN31_MOUSE]	16.5	3	9	9	18	2.43652e+07	1.42751e+08	2.88737e+07	2.61689e+07	86.81	3.02	2	2	150.801	10.71	7	8	117.577	9.45	4	4	138.12	9.45	4	4	794	86.8538	9.18799
F8WHU7	Cohesin subunit SA-1 OS=Mus musculus GN=Stag1 PE=4 SV=1 - [F8WHU7_MOUSE]	7.7	6	6	9	18	2.25994e+07	3.85898e+07	3.10433e+07	1.34389e+07	30.4067	5.32	7	7	19.54	3.77	4	4	34.58	2.78	4	4	21.33	1.88	3	3	1221	140.044	5.45264
F8WHY8	Metastasis-associated protein MTA1 OS=Mus musculus GN=Mta1 PE=4 SV=1 - [F8WHY8_MOUSE]	16.48	3	5	9	18	4.98446e+07	3.69993e+07	3.90399e+07	6.58324e+06	215.417	12.46	7	7	116.497	5.3	3	3	173.96	11.46	6	6	67.76	3.87	2	2	698	79.1396	9.42236
G3UW90	Trichorhinophalangeal syndrome I (Human), isoform CRA_b OS=Mus musculus GN=Trps1 PE=4 SV=1 - [G3UW90_MOUSE]	13.9	8	13	13	18	34432432	0	1.42136e+07	0	233.15	12.96	12	12	49.71	1.17	1	1	60.04	5.15	5	5					1281	140.851	7.63525
O70400	PDZ and LIM domain protein 1 OS=Mus musculus GN=Pdlim1 PE=2 SV=4 - [PDLI1_MOUSE]	40.06	3	8	8	18	8.23014e+06	1.44172e+08	1.69742e+07	2.36328e+07	60.51	7.95	2	2	294.05	40.06	8	10	91.4667	12.54	3	3	81.0967	12.23	3	3	327	35.7519	6.84424
P24527	Leukotriene A-4 hydrolase OS=Mus musculus GN=Lta4h PE=1 SV=4 - [LKHA4_MOUSE]	16.69	1	8	8	18	1.83033e+07	5.95567e+07	2.88097e+07	1.19889e+07	102.74	9.17	4	4	98.49	10.15	5	5	167.94	10.97	6	6	86.71	5.4	3	3	611	69.0071	6.41748
P33610	DNA primase large subunit OS=Mus musculus GN=Prim2 PE=1 SV=1 - [PRI2_MOUSE]	20.59	1	9	9	18	7.46354e+07	4.6033e+07	7.10707e+07	0	208.414	17.62	8	9	44.53	2.18	1	1	176.384	13.86	6	8					505	58.3717	8.32373
P48758	Carbonyl reductase [NADPH] 1 OS=Mus musculus GN=Cbr1 PE=1 SV=3 - [CBR1_MOUSE]	40.07	2	8	8	18	1.40244e+07	9.68564e+07	2.52518e+07	1.87606e+07	88.5837	17.69	4	4	119.668	40.07	8	9	40.91	5.78	2	2	50.5091	10.47	3	3	277	30.622	8.30908
P97377	Cyclin-dependent kinase 2 OS=Mus musculus GN=Cdk2 PE=1 SV=2 - [CDK2_MOUSE]	22.54	50	5	7	18	1.12879e+08	4.17229e+08	1.54244e+08	64769875	76.402	15.9	5	5	77.8873	8.38	3	4	134.997	15.03	5	6	81.4962	8.38	3	3	346	38.9534	8.54346
Q3TKT4	Transcription activator BRG1 OS=Mus musculus GN=Smarca4 PE=1 SV=1 - [SMCA4_MOUSE]	4.71	8	7	7	18	1.49438e+07	3.37783e+07	8.97114e+06	5.71107e+06	82.94	4.09	6	6	37.1167	2.73	4	4	71.6	3.22	5	5	52.23	1.92	3	3	1613	181.313	8.00146
Q3U3A7	Metastasis-associated protein MTA3 OS=Mus musculus GN=Mta3 PE=2 SV=1 - [Q3U3A7_MOUSE]	20.66	5	3	9	18	3.75869e+07	3.83831e+07	1.43437e+07	0	110.62	17.15	8	8	132.02	12.09	5	5	91.18	10.53	5	5					513	58.3301	8.26514
Q3UEB3	Poly(U)-binding-splicing factor PUF60 OS=Mus musculus GN=Puf60 PE=2 SV=2 - [PUF60_MOUSE]	22.7	1	8	8	18	3.32872e+07	1.89552e+08	2.85512e+07	2.01015e+07	104.15	13.65	4	4	98.28	20.92	7	7	59.2096	8.51	3	3	65.4933	9.75	4	4	564	60.2108	5.2876
Q5PSV9	Mediator of DNA damage checkpoint protein 1 OS=Mus musculus GN=Mdc1 PE=1 SV=1 - [MDC1_MOUSE]	10.31	2	11	11	18	4.18927e+07	3.214e+07	1.75139e+07	1.49365e+07	232.99	7.26	8	8	23.85	1.52	2	2	59.85	3.34	3	3	138.43	4.16	5	5	1707	184.558	5.18604
Q61768	Kinesin-1 heavy chain OS=Mus musculus GN=Kif5b PE=1 SV=3 - [KINH_MOUSE]	18.9	4	13	13	18	1.94309e+06	1.04375e+08	0	4.41322e+06	30.86	2.28	2	2	598.664	17.03	11	13					101.1	4.36	3	3	963	109.484	6.44287
Q6DFW4	Nucleolar protein 58 OS=Mus musculus GN=Nop58 PE=1 SV=1 - [NOP58_MOUSE]	14.18	7	7	7	18	1.82413e+07	2.25066e+08	2.77668e+07	1.37485e+07	97.3633	7.09	3	3	254.26	11.38	6	8	79.9967	7.84	4	4	37.43	6.16	3	3	536	60.3047	8.33838
Q80VD1	Protein FAM98B OS=Mus musculus GN=Fam98b PE=2 SV=1 - [FA98B_MOUSE]	19.58	1	6	6	18	11945967	6.77385e+07	2.20954e+07	8.93978e+06	155.59	17.02	5	6	113.607	5.59	2	3	153.36	11.66	4	5	121.35	11.89	4	4	429	45.3208	8.49951
Q8BY71	Histone acetyltransferase type B catalytic subunit OS=Mus musculus GN=Hat1 PE=2 SV=1 - [HAT1_MOUSE]	20.91	2	6	6	18	3.01009e+07	3.94722e+07	2.18003e+07	2.74573e+06	230.631	20.91	6	7	150.22	12.98	3	3	138.78	11.78	4	4	108.467	10.58	3	4	416	49.2469	6.32861
Q8JZQ9	Eukaryotic translation initiation factor 3 subunit B OS=Mus musculus GN=Eif3b PE=1 SV=1 - [EIF3B_MOUSE]	24.16	1	13	13	18	2.12202e+07	2.19695e+08	0	1.80986e+07	72.31	1.62	1	1	379.609	24.16	13	14					101.673	4.23	3	3	803	91.3131	5.021
Q8R1F1	Niban-like protein 1 OS=Mus musculus GN=Fam129b PE=1 SV=2 - [NIBL1_MOUSE]	19.89	2	13	13	18	0	9.12974e+07	0	11357684	30.15	1.2	1	1	202.225	17.62	11	13					78.5567	5.21	4	4	749	84.765	5.93506
Q9CQE8	UPF0568 protein C14orf166 homolog OS=Mus musculus PE=2 SV=1 - [CN166_MOUSE]	42.62	1	9	9	18	3.25252e+07	8.59889e+07	4.92472e+07	2.21273e+07	88.86	13.52	3	3	204.005	35.25	7	8	124.775	17.21	4	4	77.6667	16.8	3	3	244	28.1348	6.88818
Q9DBR7	Protein phosphatase 1 regulatory subunit 12A OS=Mus musculus GN=Ppp1r12a PE=1 SV=2 - [MYPT1_MOUSE]	15.55	3	13	13	18	4.68408e+06	1.38409e+08	0	9753232	53.64	2.53	2	2	234.273	14.09	12	12					79.78	4.76	4	4	1029	114.927	5.49072
Q9DCN2	NADH-cytochrome b5 reductase 3 OS=Mus musculus GN=Cyb5r3 PE=1 SV=3 - [NB5R3_MOUSE]	27.57	3	7	7	18	1.95069e+07	132809172	4.28956e+07	5.33035e+07	77.35	5.65	1	1	228.83	24.92	6	6	147.418	19.6	5	5	218.297	17.28	5	6	301	34.1057	8.38232
P61164	Alpha-centractin OS=Mus musculus GN=Actr1a PE=2 SV=1 - [ACTZ_MOUSE]	30.59	1	3	9	17	9.81229e+06	2.44947e+08	1.6431e+07	1.77536e+07	54.39	6.91	2	2	148.223	26.06	8	9	39.59	8.78	2	2	68.7071	11.44	3	4	376	42.5869	6.63916
P61255	60S ribosomal protein L26 OS=Mus musculus GN=Rpl26 PE=2 SV=1 - [RL26_MOUSE]	17.93	3	4	4	17	2.21654e+07	1.61817e+08	3.47714e+07	4.37276e+07	121.24	17.93	4	5	111.006	17.93	4	4	95.93	17.93	4	4	99.42	17.93	4	4	145	17.2475	10.5503
P62751	60S ribosomal protein L23a OS=Mus musculus GN=Rpl23a PE=1 SV=1 - [RL23A_MOUSE]	29.49	2	7	7	17	4.63071e+07	330198242	7.31197e+07	8.05631e+07	90.8667	27.56	4	4	199.004	29.49	6	6	111.847	20.51	3	3	108.34	20.51	3	4	156	17.6841	10.4478
P62852	40S ribosomal protein S25 OS=Mus musculus GN=Rps25 PE=2 SV=1 - [RS25_MOUSE]	29.6	1	5	5	17	1.46254e+08	8.57354e+08	2.04979e+08	2.3287e+08	87.09	29.6	4	4	109.17	29.6	4	4	89.37	24	3	3	137.84	29.6	5	6	125	13.7337	10.1108
P62880	Guanine nucleotide-binding protein G(I)/G(S)/G(T) subunit beta-2 OS=Mus musculus GN=Gnb2 PE=1 SV=3 - [GBB2_MOUSE]	31.47	8	5	9	17	2.12192e+07	2.22873e+08	4.01724e+07	5.56778e+07	141.59	11.47	3	3	292.016	26.47	7	8	150.106	13.53	4	4	121.77	8.53	2	2	340	37.3071	5.99854
P09602	Non-histone chromosomal protein HMG-17 OS=Mus musculus GN=Hmgn2 PE=1 SV=2 - [HMGN2_MOUSE]	53.33	8	4	4	17	2.81598e+07	1.42362e+08	4.40958e+07	6.46825e+07	53.32	53.33	3	3	100.8	45.56	3	5	35.53	45.56	3	4	125.9	45.56	3	5	90	9.41707	9.99365
F6RJ39	Apoptotic chromatin condensation inducer in the nucleus (Fragment) OS=Mus musculus GN=Acin1 PE=4 SV=1 - [F6RJ39_MOUSE]	10.22	7	10	10	17	2.01167e+07	1.4651e+08	5.86194e+06	5.19097e+06	86.5132	2.2	2	2	173.383	10.22	10	12	70.62	1.26	1	1	62.74	2.04	2	2	1272	143.565	5.74463
B7ZCP4	Copine I OS=Mus musculus GN=Cpne1 PE=4 SV=1 - [B7ZCP4_MOUSE]	15	12	5	6	17	1.57196e+07	8.67036e+07	8.47648e+06	9.55051e+06	110.16	15	6	6	105.73	13.13	5	5	40.95	7.08	3	3	44.47	7.08	3	3	480	52.8203	5.84619
D3YYI8	Histone deacetylase OS=Mus musculus GN=Gm10093 PE=3 SV=1 - [D3YYI8_MOUSE]	24.9	2	7	10	17	6.37011e+07	2.69621e+08	2.13892e+07	9.05996e+06	177.735	20.54	8	8	62.11	2.49	1	1	77.2932	14.73	6	6	39.25	5.39	2	2	482	55.0126	5.42725
E9PYL9	Uncharacterized protein OS=Mus musculus GN=Gm10036 PE=3 SV=1 - [E9PYL9_MOUSE]	20.79	4	4	4	17	1.55619e+08	7.81741e+08	1.87807e+08	169064804	59.06	11.8	2	3	83.3367	16.85	3	4	86.21	16.85	3	5	93.05	20.79	4	5	178	20.2536	9.51025
F8WHM5	Golgi apparatus protein 1 (Fragment) OS=Mus musculus GN=Glg1 PE=4 SV=1 - [F8WHM5_MOUSE]	13.5	3	11	11	17	4.29297e+06	6.10084e+07	4.27706e+06	8.88832e+06	60.19	2.41	3	3	211.817	10.92	8	8	37.13	0.95	1	1	101	4.56	5	5	1163	132.265	6.93213
O88544	COP9 signalosome complex subunit 4 OS=Mus musculus GN=Cops4 PE=1 SV=1 - [CSN4_MOUSE]	19.46	4	5	5	17	1.2599e+07	3.81292e+07	7.63435e+06	6.02868e+06	164.49	11.58	3	4	169.893	19.46	5	6	81.81	11.58	3	4	60.71	12.32	3	3	406	46.2557	5.8335
P09055	Integrin beta-1 OS=Mus musculus GN=Itgb1 PE=1 SV=1 - [ITB1_MOUSE]	13.91	1	9	9	17	8.98461e+06	9.68422e+07	1.4066e+07	3.3615e+07	67.04	3.76	3	3	152.363	10.03	6	6	72.3903	3.88	3	3	192.4	6.27	5	5	798	88.1733	5.93506
P14602	Heat shock protein beta-1 OS=Mus musculus GN=Hspb1 PE=1 SV=3 - [HSPB1_MOUSE]	48.8	2	8	8	17	1.09737e+07	2.73508e+08	1.32902e+07	3.53909e+07	54.91	19.62	2	2	201.475	44.98	6	8	44.27	4.78	1	1	118.72	33.01	6	6	209	22.9997	6.55127
P30285	Cyclin-dependent kinase 4 OS=Mus musculus GN=Cdk4 PE=1 SV=1 - [CDK4_MOUSE]	36.63	53	7	8	17	9.20099e+07	3.43343e+08	1.52003e+08	5.5169e+07	86.9267	13.53	3	3	193.72	36.63	8	9	88.33	8.25	2	3	102.74	8.25	2	2	303	33.7294	6.62451
P37804	Transgelin OS=Mus musculus GN=Tagln PE=1 SV=3 - [TAGL_MOUSE]	40.3	1	7	7	17	1.9374e+07	1.23333e+08	3.32602e+07	2.68355e+07	78.98	14.43	3	3	140.377	28.86	5	6	91.39	21.89	4	4	44.73	19.9	4	4	201	22.5614	8.80713
P97855	Ras GTPase-activating protein-binding protein 1 OS=Mus musculus GN=G3bp1 PE=1 SV=1 - [G3BP1_MOUSE]	22.15	1	7	7	17	1.49852e+07	2.68602e+08	19412002	2.19086e+07	121.29	13.55	5	5	225.166	18.71	6	7	119.05	6.02	2	2	118.337	7.96	3	3	465	51.7969	5.59229
Q05816	Fatty acid-binding protein, epidermal OS=Mus musculus GN=Fabp5 PE=1 SV=3 - [FABP5_MOUSE]	37.78	1	8	8	17	5.66024e+07	1.15246e+08	2.81072e+07	5.24412e+07	86.5869	28.89	3	3	187.82	31.11	6	6	106.144	37.04	4	5	109.103	21.48	3	3	135	15.1274	6.53662
Q3UC82	DNA ligase OS=Mus musculus GN=Lig3 PE=2 SV=1 - [Q3UC82_MOUSE]	12.27	7	11	11	17	5.351e+07	1.23139e+07	4.14836e+07	0	151.119	8.21	8	8	61.6567	3.56	3	3	110.901	5.64	6	6					1011	112.638	8.98291
Q60710	SAM domain and HD domain-containing protein 1 OS=Mus musculus GN=Samhd1 PE=1 SV=2 - [SAMH1_MOUSE]	16.91	5	9	9	17	30464293	5.77324e+07	2.54858e+07	1.24559e+07	45.3267	5.26	4	4	46.2048	6.86	4	4	80.7689	10.53	6	6	21.14	4.31	3	3	627	72.6042	7.95752
Q61584	Fragile X mental retardation syndrome-related protein 1 OS=Mus musculus GN=Fxr1 PE=1 SV=2 - [FXR1_MOUSE]	17.58	4	6	9	17	1.76034e+07	2.66293e+08	28997475	0	80.9343	5.02	3	3	264.138	17.58	9	10	58.3979	2.36	2	2	80.37	3.1	2	2	677	76.1753	6.97607
Q6NXL1	Protein Sec24d OS=Mus musculus GN=Sec24d PE=2 SV=1 - [Q6NXL1_MOUSE]	11.14	1	7	7	17	1.06688e+07	1.62754e+08	8.4973e+06	1.23828e+07	25.29	3.2	3	3	166.405	11.14	7	8	48.48	2.42	2	2	78.38	5.33	4	4	1032	112.603	7.18115
Q8BML9	Glutaminyl-tRNA synthetase OS=Mus musculus GN=Qars PE=2 SV=1 - [Q8BML9_MOUSE]	24.13	5	15	15	17	0	1.72025e+08	0	8.02449e+06	23.86	1.03	1	1	194.512	22.97	14	15					21.26	1.16	1	1	775	87.6209	7.31299
Q8CI11	Guanine nucleotide-binding protein-like 3 OS=Mus musculus GN=Gnl3 PE=1 SV=2 - [GNL3_MOUSE]	30.11	1	10	10	17	7.21187e+06	4.25266e+07	1.45234e+07	0	91.15	9.11	4	4	283.514	23.98	8	8	72.09	10.04	4	4	74.8	2.6	1	1	538	60.7488	9.11475
Q99LG2	Transportin-2 OS=Mus musculus GN=Tnpo2 PE=2 SV=1 - [TNPO2_MOUSE]	13.64	2	4	9	17	1.23839e+06	1.87036e+08	1.7608e+07	3.78225e+07	44.96	2.14	2	2	132.757	11.27	7	7	114.45	4.4	4	4	122.897	4.62	4	4	887	100.391	4.98291
Q9CZU3	Superkiller viralicidic activity 2-like 2 OS=Mus musculus GN=Skiv2l2 PE=2 SV=1 - [SK2L2_MOUSE]	8.46	1	7	7	17	1.45728e+07	7.49844e+07	2.46321e+07	1.44081e+07	95.06	4.04	4	4	197.941	8.46	7	7	120.82	4.04	4	4	62.28	1.73	2	2	1040	117.561	6.40479
Q9R1P4	Proteasome subunit alpha type-1 OS=Mus musculus GN=Psma1 PE=1 SV=1 - [PSA1_MOUSE]	25.48	1	7	7	17	1.35995e+07	8.99569e+07	2.59698e+07	3.1577e+07	104.906	11.41	3	3	92.24	22.81	6	6	73.12	15.59	4	4	117.207	14.07	4	4	263	29.5278	6.45557
Q9WUK2	Eukaryotic translation initiation factor 4H OS=Mus musculus GN=Eif4h PE=1 SV=3 - [IF4H_MOUSE]	36.69	1	6	6	17	7.00801e+07	4.09285e+08	4.10222e+07	4.95631e+07	72.06	33.47	5	5	117.68	33.06	5	5	61.53	18.15	3	3	84.87	29.84	4	4	248	27.3244	7.2251
Q9WUM3	Coronin-1B OS=Mus musculus GN=Coro1b PE=1 SV=1 - [COR1B_MOUSE]	18.8	2	6	6	17	3.96142e+06	8.44743e+07	9.20673e+06	2.22827e+07	35.96	2.27	1	1	155.87	18.8	6	7	60.72	9.09	4	4	93.2323	10.74	5	5	484	53.878	5.78271
A1L3S7	Gatad2b protein OS=Mus musculus GN=Gatad2b PE=1 SV=1 - [A1L3S7_MOUSE]	19.55	3	8	8	17	5.57434e+07	9.74582e+07	3.90397e+07	1.60829e+07	179.67	14.36	5	6	156.71	16.09	6	6	97.7733	5.71	3	3	101.09	4.15	2	2	578	63.5991	9.67139
A0A0J9YU62	C-terminal-binding protein 1 OS=Mus musculus GN=Ctbp1 PE=1 SV=1 - [A0A0J9YU62_MOUSE]	28.44	9	7	8	17	6.88347e+07	6.14931e+07	8.70143e+07	42411925	198.029	20.75	7	7	109.885	16.55	4	4	129.295	11.66	5	5	51.11	1.86	1	1	429	46.4978	6.65381
A0A0N4SVS6	Cellular nucleic acid-binding protein OS=Mus musculus GN=Cnbp PE=1 SV=1 - [A0A0N4SVS6_MOUSE]	41.52	3	1	6	17	2.10993e+07	1.52989e+08	3.85689e+07	1.85348e+07	87.6333	21.05	3	3	157.51	32.75	5	6	145.78	33.33	5	5	79.3333	21.05	3	3	171	18.7863	7.7085
E0CX20	Protein BUD31 homolog OS=Mus musculus GN=Bud31 PE=4 SV=1 - [E0CX20_MOUSE]	53.47	2	9	9	16	1.73129e+07	3.8556e+07	1.37797e+07	0	90.68	27.08	4	4	123.107	45.14	7	8	80.9	28.47	3	4					144	16.9886	8.82178
P62267	40S ribosomal protein S23 OS=Mus musculus GN=Rps23 PE=2 SV=3 - [RS23_MOUSE]	48.95	1	7	7	16	6.16473e+07	4.57229e+08	4.20284e+07	3.96084e+07	46.72	7.69	1	1	205.114	48.95	7	10	42.19	16.08	2	2	52.74	34.97	3	3	143	15.7977	10.4917
P28656	Nucleosome assembly protein 1-like 1 OS=Mus musculus GN=Nap1l1 PE=1 SV=2 - [NP1L1_MOUSE]	26.6	2	7	8	16	7.42792e+07	4.32897e+08	3.97958e+07	3.16841e+07	44.15	7.16	2	2	135.907	26.6	8	9	40.48	4.35	1	1	33.98	10.74	3	4	391	45.3169	4.4624
P62960	Nuclease-sensitive element-binding protein 1 OS=Mus musculus GN=Ybx1 PE=1 SV=3 - [YBOX1_MOUSE]	27.33	5	4	6	16	2.17972e+07	1.87181e+08	2.20611e+07	3.23878e+07	103.267	20.81	4	4	239.917	27.33	6	6	128.47	12.42	2	2	150.86	20.81	4	4	322	35.7086	9.87646
A2CG76	Euchromatic histone lysine N-methyltransferase 2 OS=Mus musculus GN=Ehmt2 PE=3 SV=1 - [A2CG76_MOUSE]	13.67	3	12	12	16	3.73997e+07	0	3.15232e+07	0	117.343	11.64	11	11					96.0279	4.72	5	5					1229	134.602	5.96045
D3Z0M9	MCG18410, isoform CRA_a OS=Mus musculus GN=Ddx23 PE=3 SV=1 - [D3Z0M9_MOUSE]	11.97	1	9	9	16	2.39501e+07	4.38886e+07	3.31196e+07	1.4706e+07	141.53	7.94	6	6	50.18	3.66	3	3	110.9	6.11	4	4	58.1933	3.79	3	3	819	95.4359	9.5835
E9PUD2	Dynamin-1-like protein OS=Mus musculus GN=Dnm1l PE=3 SV=1 - [E9PUD2_MOUSE]	25.56	2	11	11	16	867978	1.11399e+08	0	1.31672e+07	33.36	2.95	1	1	379.209	23.46	10	11					100.338	7.72	4	4	712	79.4829	7.07861
E9PYI8	Ubiquitin carboxyl-terminal hydrolase OS=Mus musculus GN=Usp14 PE=3 SV=1 - [E9PYI8_MOUSE]	19.87	3	8	8	16	1.39584e+07	1.04385e+08	1.73278e+07	1.44947e+07	109.3	13.1	5	5	94.9003	9.61	4	4	94.4774	9.17	4	4	58.3935	6.11	3	3	458	52.2853	5.65576
E9Q5H2	Acidic leucine-rich nuclear phosphoprotein 32 family member E (Fragment) OS=Mus musculus GN=Anp32e PE=4 SV=1 - [E9Q5H2_MOUSE]	57.94	4	5	5	16	1.15478e+08	157174573	9.41847e+07	2.20802e+07	296.397	45.79	4	6	200.52	57.94	4	4	142.93	40.19	3	4	77.7	25.23	2	2	107	12.0702	4.51318
P12382	6-phosphofructokinase, liver type OS=Mus musculus GN=Pfkl PE=1 SV=4 - [K6PL_MOUSE]	16.28	3	9	10	16	2.40762e+07	2.01783e+08	1.64727e+07	1.25376e+07	76.16	3.46	2	2	292.512	16.28	9	10	51.17	1.92	1	1	77.68	3.46	3	3	780	85.3054	7.1665
P14115	60S ribosomal protein L27a OS=Mus musculus GN=Rpl27a PE=2 SV=5 - [RL27A_MOUSE]	31.08	1	6	6	16	7.47068e+07	4.02952e+08	9.31133e+07	9.97045e+07	100.733	22.3	3	3	180.46	31.08	6	6	91.8767	22.3	3	3	117.543	22.3	4	4	148	16.595	11.1216
P19157	Glutathione S-transferase P 1 OS=Mus musculus GN=Gstp1 PE=1 SV=2 - [GSTP1_MOUSE]	28.57	2	4	4	16	1.49712e+07	3.26266e+08	1.59142e+07	3.11267e+07	91.87	23.33	3	3	129.13	28.57	4	4	43.08	23.33	3	6	114.863	13.81	2	3	210	23.5941	7.86963
P41105	60S ribosomal protein L28 OS=Mus musculus GN=Rpl28 PE=1 SV=2 - [RL28_MOUSE]	35.04	2	6	6	16	3.49459e+07	2.60543e+08	4.419e+07	5.09558e+07	73.1133	23.36	4	4	108.947	33.58	5	5	84.6567	21.9	3	3	115.98	27.74	4	4	137	15.7237	12.0151
P54823	Probable ATP-dependent RNA helicase DDX6 OS=Mus musculus GN=Ddx6 PE=2 SV=1 - [DDX6_MOUSE]	18.43	1	6	6	16	1.74045e+07	1.3893e+08	8.79948e+06	9.82298e+06	59.6333	6	2	3	250.65	18.43	6	8	32.0667	8.49	3	3	26.79	4.35	2	2	483	54.1573	8.66064
Q05CL8	La-related protein 7 OS=Mus musculus GN=Larp7 PE=1 SV=2 - [LARP7_MOUSE]	19.47	3	9	9	16	23511173	6.94294e+07	1.0885e+07	1.30268e+07	129.64	8.95	4	4	178.74	11.4	5	5	129.903	11.05	5	5	104.09	5.09	2	2	570	64.7623	9.53955
Q08288	Cell growth-regulating nucleolar protein OS=Mus musculus GN=Lyar PE=1 SV=2 - [LYAR_MOUSE]	27.32	4	9	9	16	2.11144e+07	1.00413e+08	0	5.90528e+06	67.54	6.19	2	3	308.455	27.32	9	10					49	12.89	3	3	388	43.7085	9.49561
Q5SF07	Insulin-like growth factor 2 mRNA-binding protein 2 OS=Mus musculus GN=Igf2bp2 PE=1 SV=1 - [IF2B2_MOUSE]	16.05	2	6	7	16	2.06709e+06	7.90962e+07	4.98128e+06	5.63917e+06	123.03	5.57	2	2	367	16.05	7	8	148.53	5.07	2	2	182.31	8.28	3	4	592	65.5433	8.03076
Q60865	Caprin-1 OS=Mus musculus GN=Caprin1 PE=1 SV=2 - [CAPR1_MOUSE]	14.71	2	10	10	16	1.46878e+07	1.46225e+08	32555758	1.58194e+07	80.69	2.55	2	2	272.34	14.71	9	11	32.74	1.56	1	1	68.32	2.55	2	2	707	78.1208	5.24951
Q61024	Asparagine synthetase [glutamine-hydrolyzing] OS=Mus musculus GN=Asns PE=2 SV=3 - [ASNS_MOUSE]	17.11	2	9	9	16	1.8443e+07	1.52152e+08	2.53511e+07	3.06826e+07	63.8	4.81	3	3	118.517	11.41	6	6	55.01	5.17	3	3	82.91	7.66	4	4	561	64.2415	6.58057
Q61166	Microtubule-associated protein RP/EB family member 1 OS=Mus musculus GN=Mapre1 PE=1 SV=3 - [MARE1_MOUSE]	33.96	1	7	7	16	1.80173e+07	109793340	1.90994e+07	2.23445e+07	70.05	20.9	4	4	177.59	17.54	3	5	21.4467	20.52	4	4	38.2	13.81	2	3	268	29.9972	5.22412
Q6ZQ08	CCR4-NOT transcription complex subunit 1 OS=Mus musculus GN=Cnot1 PE=1 SV=2 - [CNOT1_MOUSE]	5.26	2	12	12	16	3.41737e+06	4.9345e+07	1.03098e+07	9.74988e+06	34.79	0.84	2	2	112.229	3.62	8	8	28.29	0.84	2	2	31.97	1.68	4	4	2375	266.637	7.10791
Q6ZWX6	Eukaryotic translation initiation factor 2 subunit 1 OS=Mus musculus GN=Eif2s1 PE=1 SV=3 - [IF2A_MOUSE]	28.57	1	7	7	16	1.36746e+07	2.04324e+08	5.01431e+07	4.29265e+07	41.1667	13.65	3	3	230.23	24.13	5	6	93.08	10.79	4	4	106.154	8.57	3	3	315	36.0854	5.08447
Q810A7	ATP-dependent RNA helicase DDX42 OS=Mus musculus GN=Ddx42 PE=1 SV=3 - [DDX42_MOUSE]	8.72	1	8	8	16	2.19452e+07	6.3213e+07	2.02152e+07	7.86413e+06	99.71	5.49	5	5	88.62	5.6	5	5	41.57	4.2	4	4	36.6	2.37	2	2	929	101.902	6.97607
Q8BGH2	Sorting and assembly machinery component 50 homolog OS=Mus musculus GN=Samm50 PE=1 SV=1 - [SAM50_MOUSE]	17.06	1	7	7	16	9.73235e+06	2.12614e+08	9.34167e+06	1.74444e+07	21.98	3.84	2	2	51.5521	14.5	6	6	46.0974	7.89	4	4	94.66	7.89	4	4	469	51.8313	6.80029
Q8R326	Paraspeckle component 1 OS=Mus musculus GN=Pspc1 PE=1 SV=1 - [PSPC1_MOUSE]	13.58	2	6	6	16	2.46612e+07	2.16147e+08	2.95948e+07	2.48287e+07	65.63	6.12	2	2	172.4	9.37	4	5	75.87	9.37	3	4	118.35	11.85	4	5	523	58.7213	6.66846
Q8R5C5	Beta-centractin OS=Mus musculus GN=Actr1b PE=1 SV=1 - [ACTY_MOUSE]	36.97	3	3	9	16	9.81229e+06	2.44947e+08	17765485	10472099	54.39	6.91	2	2	191.948	36.97	9	10	39.59	4.26	1	1	48.37	6.91	2	3	376	42.2547	6.40479
Q9CZD3	Glycine--tRNA ligase OS=Mus musculus GN=Gars PE=1 SV=1 - [SYG_MOUSE]	17.15	1	12	12	16	4.1557e+06	9.77406e+07	1.51975e+07	1.55277e+07	40.56	2.88	1	1	53.5267	11.52	8	8	53.5	3.84	3	3	69.5533	7.13	4	4	729	81.8257	6.65381
Q9DAW9	Calponin-3 OS=Mus musculus GN=Cnn3 PE=2 SV=1 - [CNN3_MOUSE]	23.64	3	5	6	16	3.43172e+07	5.27087e+08	5.31231e+07	4.43933e+07	49.22	10.91	3	3	104.66	23.64	6	7	47.9933	10.91	3	3	44.34	12.42	3	3	330	36.4058	5.71924
Q9DCH4	Eukaryotic translation initiation factor 3 subunit F OS=Mus musculus GN=Eif3f PE=1 SV=2 - [EIF3F_MOUSE]	23.55	1	7	7	16	1.57819e+07	1.63315e+08	19074037	1.21774e+07	123.777	7.2	2	3	252.747	21.05	6	6	74.62	4.71	1	2	150.03	13.57	4	5	361	37.9603	5.57959
Q9R1X4	Protein timeless homolog OS=Mus musculus GN=Timeless PE=1 SV=3 - [TIM_MOUSE]	9.69	2	8	8	16	1.82165e+07	1.56517e+07	2.05903e+07	0	300.384	7.52	6	7	132.54	6.02	4	4	128.73	4.34	4	5					1197	137.417	5.49072
Q9WV32	Actin-related protein 2/3 complex subunit 1B OS=Mus musculus GN=Arpc1b PE=1 SV=4 - [ARC1B_MOUSE]	20.16	6	6	6	16	1.02557e+07	1.49341e+08	3.27553e+07	1.94894e+07	55.6433	9.68	3	3	166.06	15.86	4	5	101.748	13.98	5	5	99.309	9.68	3	3	372	41.0375	8.35303
Q9Z2N8	Actin-like protein 6A OS=Mus musculus GN=Actl6a PE=1 SV=2 - [ACL6A_MOUSE]	21.21	7	6	6	16	2.60482e+07	8.00289e+07	2.89195e+07	1.42178e+07	168.71	14.22	5	5	80.41	15.62	4	5	76.22	4.66	2	2	96.98	11.89	4	4	429	47.4173	5.60498
A0A0R4J047	Luc7 homolog (S. cerevisiae)-like, isoform CRA_c OS=Mus musculus GN=Luc7l PE=1 SV=1 - [A0A0R4J047_MOUSE]	24	3	2	6	16	1.4327e+07	8.07134e+07	1.85038e+07	1.69725e+07	78.21	15.08	4	4	111.72	12.92	3	5	95.56	13.85	4	5	66.33	7.69	2	2	325	38.4418	10.0083
Q99K51	Plastin-3 OS=Mus musculus GN=Pls3 PE=1 SV=3 - [PLST_MOUSE]	14.76	4	8	8	16	0	7.60907e+07	7.33482e+06	1.14238e+07					160.914	14.76	8	8	53.85	5.24	3	3	71.97	8.57	5	5	630	70.6972	5.61768
Q6ZWZ6	40S ribosomal protein S12 OS=Mus musculus GN=Rps12 PE=2 SV=1 - [Q6ZWZ6_MOUSE]	40.15	2	5	5	15	4.34954e+07	2.02722e+08	5.04477e+07	3.80027e+07	47.3133	24.24	3	3	67.71	31.82	4	4	61.0367	24.24	3	3	91.34	40.15	5	5	132	14.5055	7.21045
P61620	Protein transport protein Sec61 subunit alpha isoform 1 OS=Mus musculus GN=Sec61a1 PE=2 SV=2 - [S61A1_MOUSE]	12.18	4	5	5	15	2.66243e+07	2.23316e+08	5.53391e+07	7.20407e+07	69.34	4.2	2	2	127.47	10.71	4	5	79.8681	9.87	4	4	74.2133	9.87	4	4	476	52.2305	8.06006
P62334	26S protease regulatory subunit 10B OS=Mus musculus GN=Psmc6 PE=1 SV=1 - [PRS10_MOUSE]	24.68	1	8	8	15	1.61615e+07	1.59815e+08	4.73364e+06	1.25278e+07	60.35	6.17	2	2	236.18	24.68	8	10	43.89	2.31	1	1	62.37	6.94	2	2	389	44.1451	7.48877
Q62093	Serine/arginine-rich splicing factor 2 OS=Mus musculus GN=Srsf2 PE=1 SV=4 - [SRSF2_MOUSE]	15.38	1	4	4	15	7.43765e+07	5.50217e+08	1.05047e+08	9.02515e+07	91.56	15.38	4	4	133.202	15.38	4	5	81.9682	11.76	3	3	91.0349	11.76	3	3	221	25.4612	11.854
Q9CXY6	Interleukin enhancer-binding factor 2 OS=Mus musculus GN=Ilf2 PE=1 SV=1 - [ILF2_MOUSE]	21.28	1	6	6	15	1.99785e+07	1.54312e+08	3.90534e+07	4.62593e+07	67.26	6.41	2	2	128.92	18.72	5	5	135.46	13.08	4	4	139.12	13.08	4	4	390	43.0352	5.26221
D3Z1J5	Palladin (Fragment) OS=Mus musculus GN=Palld PE=4 SV=1 - [D3Z1J5_MOUSE]	31.55	1	2	7	15	11429802	1.75888e+08	3.86342e+07	2.46107e+07	51.2759	10.12	2	2	195.48	31.55	7	10	52.29	2.38	1	1	37.15	9.82	2	2	336	37.5537	6.97607
E9Q624	Protein Zfp644 OS=Mus musculus GN=Zfp644 PE=4 SV=1 - [E9Q624_MOUSE]	11.92	5	11	11	15	1.78257e+07	0	9.7944e+06	0	185.715	9.44	9	9					184.563	6.42	6	6					1292	144.901	8.26514
G3UZ44	Paired mesoderm homeobox protein 1 OS=Mus musculus GN=Prrx1 PE=3 SV=1 - [G3UZ44_MOUSE]	21	18	2	4	15	24995371	7.24324e+07	41413261	2.46867e+07	138.05	17	3	3	125.307	17	3	3	155.29	21	4	4	136.647	21	4	5	200	22.5164	9.43701
O08784	Treacle protein OS=Mus musculus GN=Tcof1 PE=1 SV=1 - [TCOF_MOUSE]	9.77	5	10	10	15	1.17313e+07	2.46137e+07	1.5771e+07	1.52913e+07	92.84	1.67	3	3	182.034	9.02	8	8	146.75	3.03	3	3	51.66	0.76	1	1	1320	134.921	9.34912
P26231	Catenin alpha-1 OS=Mus musculus GN=Ctnna1 PE=1 SV=1 - [CTNA1_MOUSE]	17.11	4	9	9	15	1.17583e+07	1.46495e+08	2.6351e+07	3.07548e+06	95.46	6.18	4	4	251.128	17.11	9	9	35.37	0.99	1	1	67.67	1.88	1	1	906	100.044	6.22705
P63037	DnaJ homolog subfamily A member 1 OS=Mus musculus GN=Dnaja1 PE=1 SV=1 - [DNJA1_MOUSE]	23.17	4	6	6	15	1.48114e+07	1.73903e+08	2.23415e+07	9.31658e+06	135.327	10.58	3	3	185.41	23.17	6	7	75.67	5.79	2	2	68.8067	8.82	3	3	397	44.8395	7.07861
Q04692	SWI/SNF-related matrix-associated actin-dependent regulator of chromatin subfamily A containing DEAD/H box 1 OS=Mus musculus GN=Smarcad1 PE=1 SV=2 - [SMRCD_MOUSE]	9.7	1	8	8	15	3.19218e+07	9.87454e+06	1.94313e+07	0	151.39	8.03	7	7	59.32	2.64	2	2	125.38	7.93	6	6					1021	116.378	5.68115
Q91WK2	Eukaryotic translation initiation factor 3 subunit H OS=Mus musculus GN=Eif3h PE=1 SV=1 - [EIF3H_MOUSE]	11.08	1	4	4	15	6.61732e+06	8.14871e+07	7.4012e+06	4.73906e+06	118.833	8.52	3	3	203.363	11.08	4	6	124.83	8.52	3	3	90.3033	8.52	3	3	352	39.807	6.66846
Q91YR7	Pre-mRNA-processing factor 6 OS=Mus musculus GN=Prpf6 PE=2 SV=1 - [PRP6_MOUSE]	14.67	1	11	11	15	1.32011e+07	6.263e+07	1.79393e+07	1.09104e+07	35.18	1.7	2	2	137.37	10.52	7	7	34.48	1.7	2	2	86.4789	4.14	4	4	941	106.655	8.08936
Q9CR57	60S ribosomal protein L14 OS=Mus musculus GN=Rpl14 PE=2 SV=3 - [RL14_MOUSE]	21.2	1	4	4	15	8.82133e+07	9.08095e+08	1.53844e+08	1.137e+08	51.41	15.67	3	3	156.317	21.2	4	6	50.12	11.52	2	2	80.92	21.2	4	4	217	23.5492	11.019
Q9CX86	Heterogeneous nuclear ribonucleoprotein A0 OS=Mus musculus GN=Hnrnpa0 PE=1 SV=1 - [ROA0_MOUSE]	35.41	1	7	7	15	2.35401e+07	3.18474e+08	17340194	1.67332e+07	174.41	13.44	3	3	277.95	31.8	6	7	168.07	9.84	2	2	183.427	13.44	3	3	305	30.5117	9.30518
Q9ERU3	Zinc finger protein 22 OS=Mus musculus GN=Znf22 PE=1 SV=2 - [ZNF22_MOUSE]	37.13	179	7	8	15	1.67851e+07	0	5.38657e+06	41280232	63.2	24.47	5	5					22.29	6.75	2	2	155.09	34.18	7	8	237	27.277	10.2866
Q9JIA6	Galactokinase OS=Mus musculus GN=Galk1 PE=2 SV=1 - [Q9JIA6_MOUSE]	25.77	1	7	7	15	3.15538e+07	188703408	3.27123e+07	35888296	90.0333	8.16	3	3	184.55	19.64	6	6	85.7767	14.29	4	4	68.11	5.87	2	2	392	42.2685	5.26221
Q9JJI8	60S ribosomal protein L38 OS=Mus musculus GN=Rpl38 PE=2 SV=3 - [RL38_MOUSE]	50	1	4	4	15	2.33722e+07	2.48857e+08	1.20013e+07	2.04303e+07	101.337	35.71	3	3	191.359	50	4	7	80.19	35.71	2	2	74.23	48.57	3	3	70	8.19872	10.0962
Q9Z1Z2	Serine-threonine kinase receptor-associated protein OS=Mus musculus GN=Strap PE=1 SV=2 - [STRAP_MOUSE]	22.86	1	6	6	15	6.92053e+06	8.42515e+07	8.69572e+06	9.12816e+06	36.1867	15.71	4	4	216.53	22.86	6	6	80.2167	10.57	3	3	67.8	7.43	2	2	350	38.418	5.12256
A0A0R4J0V5	DNA-directed RNA polymerase OS=Mus musculus GN=Polr2a PE=1 SV=1 - [A0A0R4J0V5_MOUSE]	3.78	2	5	5	15	1.09084e+07	4.08167e+07	6.04944e+06	4.00423e+06	146.543	3.78	5	5	146.28	1.86	3	3	120.03	3.31	4	4	76.2467	2.85	3	3	1932	213.346	7.43018
Q8CGK3	Lon protease homolog, mitochondrial OS=Mus musculus GN=Lonp1 PE=1 SV=2 - [LONM_MOUSE]	20.13	1	14	14	15	0	1.09116e+08	0	6.81649e+06					282.611	19.07	13	14					57.68	1.05	1	1	949	105.776	6.56592
Q8K009	Mitochondrial 10-formyltetrahydrofolate dehydrogenase OS=Mus musculus GN=Aldh1l2 PE=2 SV=2 - [AL1L2_MOUSE]	20.26	3	12	12	15	0	1.66361e+08	0	0					367.433	20.26	12	15									923	101.526	6.29053
P61290	Proteasome activator complex subunit 3 OS=Mus musculus GN=Psme3 PE=1 SV=1 - [PSME3_MOUSE]	24.02	3	6	6	14	9.91565e+06	7.18263e+07	1.35569e+07	1.64801e+06	155.638	13.78	3	4	200.02	16.93	3	5	59.3529	12.2	4	4	38.84	5.91	1	1	254	29.4876	5.94775
P62264	40S ribosomal protein S14 OS=Mus musculus GN=Rps14 PE=2 SV=3 - [RS14_MOUSE]	39.74	3	6	6	14	1.35175e+08	7.56695e+08	2.2721e+08	1.52261e+08	93.17	15.89	2	2	203.88	25.83	5	6	110.37	15.89	2	2	137.7	30.46	4	4	151	16.2625	10.0522
P63001	Ras-related C3 botulinum toxin substrate 1 OS=Mus musculus GN=Rac1 PE=1 SV=1 - [RAC1_MOUSE]	40.63	6	6	7	14	6.66771e+07	283162758	3.81551e+07	9.13184e+07	36.61	4.17	1	1	75.25	33.33	6	6	48.65	20.83	3	4	35.08	10.42	2	3	192	21.4362	8.49951
Q9CQC6	Basic leucine zipper and W2 domain-containing protein 1 OS=Mus musculus GN=Bzw1 PE=1 SV=1 - [BZW1_MOUSE]	19.33	5	9	9	14	7.6327e+06	116587193	1.70686e+07	2.48998e+07	21.64	1.91	1	1	73.39	15.75	7	7	34.22	9.31	4	4	37.33	3.34	2	2	419	48.0127	5.92236
P83870	PHD finger-like domain-containing protein 5A OS=Mus musculus GN=Phf5a PE=1 SV=1 - [PHF5A_MOUSE]	40	1	4	4	14	1.8001e+07	44252443	3.19018e+07	2.00418e+07	120.502	40	4	4	140.636	32.73	3	3	107.768	40	4	4	99.7125	25.45	3	3	110	12.397	8.41162
Q9DB20	ATP synthase subunit O, mitochondrial OS=Mus musculus GN=Atp5o PE=1 SV=1 - [ATPO_MOUSE]	39.91	3	6	6	14	1.17522e+07	1.93652e+08	2.24446e+07	4.13697e+07	46.84	6.57	1	1	207.97	30.05	4	6	44.44	11.27	2	2	131.16	31.92	5	5	213	23.3487	9.99365
P24369	Peptidyl-prolyl cis-trans isomerase B OS=Mus musculus GN=Ppib PE=2 SV=2 - [PPIB_MOUSE]	15.74	1	4	4	14	1.51051e+07	1.00024e+08	3.10126e+07	3.76637e+07	51.75	15.28	3	3	78.8	15.74	4	4	62.6333	15.74	4	4	42.2	9.26	3	3	216	23.6986	9.5542
E9Q3G8	Protein Nup153 OS=Mus musculus GN=Nup153 PE=4 SV=1 - [E9Q3G8_MOUSE]	4.04	1	5	5	14	6.71491e+06	2.9049e+07	7.88496e+06	3.0035e+07	90.097	2.46	3	3	81.29	3.49	4	4	71.4	1.85	2	2	97.8804	4.04	5	5	1462	151.914	8.83643
Q99LD4	COP9 signalosome complex subunit 1 OS=Mus musculus GN=Gps1 PE=1 SV=1 - [CSN1_MOUSE]	15.5	4	5	5	14	13784271	7.58831e+07	2.06426e+07	1.2787e+07	113.573	11.46	3	3	148.35	13.59	4	4	88.7433	7.43	3	3	65.96	9.55	4	4	471	53.4081	6.84424
P97329	Kinesin-like protein KIF20A OS=Mus musculus GN=Kif20a PE=2 SV=1 - [KI20A_MOUSE]	10.82	1	6	6	14	7.46062e+06	1.25957e+07	5.07485e+06	1.66495e+06	249.86	9.81	5	5	143.02	8.23	4	4	99.63	4.4	3	3	73.88	4.85	2	2	887	99.8144	6.99072
B1AWE0	Clathrin light chain A OS=Mus musculus GN=Clta PE=4 SV=1 - [B1AWE0_MOUSE]	22.22	6	5	5	14	1.55673e+07	3.29217e+07	2.85206e+07	1.9612e+07	98.21	18.06	3	3	145.59	14.35	2	2	148.68	21.76	4	5	103.18	18.52	3	4	216	23.4643	4.50049
D3YX34	Dynactin subunit 1 OS=Mus musculus GN=Dctn1 PE=4 SV=1 - [D3YX34_MOUSE]	14.36	4	11	11	14	3.78914e+06	3.7561e+07	0	0	23.07	1.93	2	2	180.552	13.31	10	11		0			35.01	1.05	1	1	1142	126.742	5.47803
E9PWG6	Protein Ncapg OS=Mus musculus GN=Ncapg PE=4 SV=1 - [E9PWG6_MOUSE]	10.76	1	8	8	14	8.47519e+06	9.53462e+07	7.76966e+06	9.2026e+06	72.6567	5.28	4	4	294.066	9.26	7	7	45.69	2.09	2	2	45.57	1.1	1	1	1004	112.798	5.5542
G3X972	Protein Sec24c OS=Mus musculus GN=Sec24c PE=4 SV=1 - [G3X972_MOUSE]	10.95	1	9	9	14	4.35502e+06	6.82484e+07	4975120	7.92995e+06	69.34	2.74	2	2	182.196	9.58	8	8	52.58	2.74	2	2	44.44	2.74	2	2	1096	118.505	6.84424
O08579	Emerin OS=Mus musculus GN=Emd PE=1 SV=1 - [EMD_MOUSE]	44.02	4	7	7	14	1.02855e+07	124147832	1.51879e+07	3.13432e+07	71.2	10.04	2	2	178.12	33.98	5	5	66.26	10.04	2	2	149.26	31.27	5	5	259	29.4174	5.0083
P14148	60S ribosomal protein L7 OS=Mus musculus GN=Rpl7 PE=2 SV=2 - [RL7_MOUSE]	23.7	2	7	7	14	2.72744e+07	7.03676e+07	67194058	6.96739e+07	32.91	8.52	3	3	89.25	14.07	4	4	80.98	12.22	3	3	82.67	16.3	4	4	270	31.3998	10.8872
P33611	DNA polymerase alpha subunit B OS=Mus musculus GN=Pola2 PE=1 SV=2 - [DPOA2_MOUSE]	20	2	9	9	14	4.72774e+07	0	5.4925e+07	0	217.747	15.5	7	7					176.257	15.17	7	7					600	66.1725	5.33838
P47856	Glutamine--fructose-6-phosphate aminotransferase [isomerizing] 1 OS=Mus musculus GN=Gfpt1 PE=1 SV=3 - [GFPT1_MOUSE]	14.63	4	9	9	14	1.05257e+07	1.17683e+08	16174542	0	25.27	2.3	2	2	184.242	14.63	9	10	24.13	2.3	2	2					697	78.4892	6.84424
P54775	26S protease regulatory subunit 6B OS=Mus musculus GN=Psmc4 PE=1 SV=2 - [PRS6B_MOUSE]	27.51	1	7	7	14	1.52789e+07	1.35045e+08	3.45157e+07	2.01362e+07	44.9033	9.81	3	3	166.897	25.36	6	7	28.3	2.15	1	1	40.9767	7.66	3	3	418	47.3786	5.21143
P54822	Adenylosuccinate lyase OS=Mus musculus GN=Adsl PE=2 SV=2 - [PUR8_MOUSE]	20.45	4	7	7	14	2.91803e+07	1.03741e+08	3.47917e+07	2.3886e+07	74.19	4.13	2	3	93.17	16.53	6	6	65.83	8.06	3	3	73.06	7.02	2	2	484	54.8309	7.26904
Q3TXS7	26S proteasome non-ATPase regulatory subunit 1 OS=Mus musculus GN=Psmd1 PE=1 SV=1 - [PSMD1_MOUSE]	11.12	2	8	8	14	14882888	8.93824e+07	1.20169e+07	1.29638e+07	79.81	4.72	3	3	189.304	7.76	6	7	98.6633	4.3	3	3	38.78	2.2	1	1	953	105.663	5.38916
Q3UYV9	Nuclear cap-binding protein subunit 1 OS=Mus musculus GN=Ncbp1 PE=1 SV=2 - [NCBP1_MOUSE]	11.9	1	6	6	14	1.19052e+07	4.09116e+07	2.10037e+07	1.13604e+07	150.583	4.81	3	3	170.92	9.11	4	5	105.537	4.81	3	3	83.6967	6.33	3	3	790	91.8677	6.63916
Q61550	Double-strand-break repair protein rad21 homolog OS=Mus musculus GN=Rad21 PE=1 SV=3 - [RAD21_MOUSE]	21.1	3	9	9	14	1.22422e+07	58298450	3.3898e+07	2.79675e+07	88.07	11.02	6	6	39.85	8.03	2	2	94.3722	6.14	4	4	86.56	3.78	2	2	635	72.0379	4.64014
Q8BMF4	Dihydrolipoyllysine-residue acetyltransferase component of pyruvate dehydrogenase complex, mitochondrial OS=Mus musculus GN=Dlat PE=1 SV=2 - [ODP2_MOUSE]	20.87	1	8	8	14	1.69221e+07	2.0118e+08	1.34235e+07	5.27873e+07	32.69	2.34	1	1	152.79	18.22	6	6	83.98	4.21	2	2	135.7	10.28	5	5	642	67.8987	8.57275
Q8BQ10	Histone deacetylase 2 OS=Mus musculus GN=Hdac2 PE=2 SV=1 - [Q8BQ10_MOUSE]	23.68	3	3	6	14	6.18405e+07	1.37997e+08	2.01618e+07	1.77846e+07	175.85	23.68	6	6	74.42	9.87	2	2	74.37	9.87	3	3	45.51	11.51	3	3	304	34.6678	7.91357
Q8C196	Carbamoyl-phosphate synthase [ammonia], mitochondrial OS=Mus musculus GN=Cps1 PE=1 SV=2 - [CPSM_MOUSE]	5.13	1	3	4	14	2.00771e+07	0	0	0	142.12	5.13	4	14													1500	164.514	6.91748
Q91WN1	DnaJ homolog subfamily C member 9 OS=Mus musculus GN=Dnajc9 PE=2 SV=2 - [DNJC9_MOUSE]	16.99	1	5	5	14	5.3451e+07	48304837	6.22038e+07	2.84063e+07	133.31	16.6	4	4	90.42	8.11	2	2	133.71	16.99	5	5	50.18	11.97	3	3	259	30.0403	5.93506
Q91WQ3	Tyrosine--tRNA ligase, cytoplasmic OS=Mus musculus GN=Yars PE=2 SV=3 - [SYYC_MOUSE]	23.3	3	11	11	14	1.14496e+07	7.32924e+07	9.68438e+06	1.53561e+07	41.47	2.08	1	1	119.247	17.61	8	8	66.76	5.11	2	2	60.3	5.68	3	3	528	59.0681	7.00537
Q99PT1	Rho GDP-dissociation inhibitor 1 OS=Mus musculus GN=Arhgdia PE=1 SV=3 - [GDIR1_MOUSE]	31.86	1	5	5	14	4.17676e+07	2.57156e+08	6.91829e+07	6.61821e+07	89.77	27.94	3	3	126.3	28.43	3	3	85.2367	28.43	4	4	113.973	19.61	4	4	204	23.3928	5.19873
Q9DBR1	5'-3' exoribonuclease 2 OS=Mus musculus GN=Xrn2 PE=1 SV=1 - [XRN2_MOUSE]	13.14	1	9	9	14	1.93276e+07	7.48724e+07	4.06727e+06	9.33779e+06	98.24	4.21	3	3	142.754	11.88	8	8	37.12	1.16	1	1	45.63	3.05	2	2	951	108.618	7.59131
Q9ESX5	H/ACA ribonucleoprotein complex subunit 4 OS=Mus musculus GN=Dkc1 PE=1 SV=4 - [DKC1_MOUSE]	21.41	5	7	7	14	1.1813e+07	1.75872e+08	1.40507e+07	15207948	57	7.47	2	2	232.917	21.41	7	7	110.753	8.84	3	3	55.82	4.91	2	2	509	57.3653	9.27588
Q9JKB3	DNA-binding protein A OS=Mus musculus GN=Csda PE=1 SV=2 - [DBPA_MOUSE]	17.45	4	2	4	14	2.55176e+07	125462445	2.00442e+07	2.19679e+07	106.78	17.45	4	4	159.03	17.45	4	4	156.783	15.24	3	3	172.007	12.19	3	3	361	38.7903	9.68604
Q9QXK3-4	Isoform 4 of Coatomer subunit gamma-2 OS=Mus musculus GN=Copg2 - [COPG2_MOUSE]	8.28	2	3	5	14	2.86485e+07	2.56733e+08	1.80369e+07	2.09682e+07	40.11	2.3	2	2	164.78	8.28	5	6	91.21	1.38	1	3	52.68	1.38	1	3	870	97.4884	5.85889
Q9R0E1	Procollagen-lysine,2-oxoglutarate 5-dioxygenase 3 OS=Mus musculus GN=Plod3 PE=1 SV=1 - [PLOD3_MOUSE]	16.33	1	9	9	14	1.57622e+07	1.14021e+08	3.36071e+07	2.72249e+07	55.09	2.83	2	2	174.726	13.77	7	7	84.97	2.83	2	2	94.34	4.45	3	3	741	84.8686	6.22705
Q9Z1Z0	General vesicular transport factor p115 OS=Mus musculus GN=Uso1 PE=1 SV=2 - [USO1_MOUSE]	14.6	1	9	9	14	6801640	6.96647e+07	1.2822e+07	1.80486e+07	35.76	0.73	1	1	124.771	13.56	8	8	54.6145	1.77	2	2	50.5645	4.59	3	3	959	106.917	4.93213
A0A0G2JDW7	40S ribosomal protein S27 (Fragment) OS=Mus musculus GN=Rps27 PE=1 SV=1 - [A0A0G2JDW7_MOUSE]	41.46	7	5	5	14	3.89609e+07	2.80906e+08	3.44183e+07	1.3151e+08	74.3168	40.24	3	3	128.799	41.46	5	7	30.97	15.85	1	1	59.22	40.24	3	3	82	9.22674	9.45166
Q9D0R2	Threonine--tRNA ligase, cytoplasmic OS=Mus musculus GN=Tars PE=1 SV=2 - [SYTC_MOUSE]	14.27	1	8	8	14	0	1.17944e+08	7.87397e+06	1.95925e+07					144.755	12.6	7	8	45.52	3.05	2	2	55.36	6.93	4	4	722	83.3029	7.35693
Q9Z0W3	Nuclear pore complex protein Nup160 OS=Mus musculus GN=Nup160 PE=1 SV=2 - [NU160_MOUSE]	9.91	1	11	11	14	0	5.86311e+07	0	1.33831e+07					259.843	9.34	10	11					34.0767	2.07	3	3	1402	158.13	5.51611
Q9D0T1	NHP2-like protein 1 OS=Mus musculus GN=Nhp2l1 PE=2 SV=4 - [NH2L1_MOUSE]	46.88	2	6	6	13	3.78564e+07	2.14887e+08	48504284	38029030	68.4867	28.13	3	3	145.2	40.63	5	6	62.59	28.13	3	3	75.15	9.38	1	1	128	14.1646	8.45557
P59999	Actin-related protein 2/3 complex subunit 4 OS=Mus musculus GN=Arpc4 PE=1 SV=3 - [ARPC4_MOUSE]	22.62	3	4	4	13	1.83324e+07	165628157	3.63693e+07	3.09918e+07	66.15	11.31	2	2	63.5033	22.62	4	4	70.22	22.62	4	4	64.0233	17.86	3	3	168	19.6543	8.42627
P62317	Small nuclear ribonucleoprotein Sm D2 OS=Mus musculus GN=Snrpd2 PE=2 SV=1 - [SMD2_MOUSE]	40.68	2	5	5	13	9.23933e+06	3.11303e+08	50828209	4.75736e+07	78.24	23.73	2	3	187.42	40.68	5	6	80.3167	24.58	3	3	42.02	7.63	1	1	118	13.5182	9.90576
P62889	60S ribosomal protein L30 OS=Mus musculus GN=Rpl30 PE=2 SV=2 - [RL30_MOUSE]	56.52	1	6	6	13	7.03854e+07	7.36462e+08	6.40623e+07	9.69388e+07	67.2	18.26	2	2	217.96	48.7	5	6	103.05	28.7	3	3	103.01	20.87	2	2	115	12.7757	9.62744
Q9D1J3	SAP domain-containing ribonucleoprotein OS=Mus musculus GN=Sarnp PE=1 SV=3 - [SARNP_MOUSE]	22.86	1	4	4	13	4.7921e+07	1.06227e+08	7.92814e+07	7.22356e+07	213.73	22.86	4	4	139.63	13.33	2	2	174.26	22.86	4	4	96.8167	13.81	3	3	210	23.5183	6.65381
E9QKA4	Serine/arginine repetitive matrix protein 1 OS=Mus musculus GN=Srrm1 PE=4 SV=1 - [E9QKA4_MOUSE]	7.92	9	4	4	13	9.87106e+06	6.46001e+07	7.31057e+06	6.96492e+06	53.7967	4.12	3	3	106.25	5.13	2	2	79.93	4.12	3	3	98.51	7.92	4	5	897	101.101	11.9419
A2APZ7	Paired mesoderm homeobox protein 2 OS=Mus musculus GN=Prrx2 PE=2 SV=1 - [A2APZ7_MOUSE]	16.6	19	2	4	13	2.19385e+07	7.53256e+07	3.87498e+07	1.8617e+07	119.84	16.6	4	4	99.27	13.36	3	3	137.02	13.36	3	3	103.02	13.36	3	3	247	26.4263	9.979
D3Z1U9	NADH dehydrogenase [ubiquinone] flavoprotein 1, mitochondrial OS=Mus musculus GN=Ndufv1 PE=4 SV=1 - [D3Z1U9_MOUSE]	31.95	5	7	7	13	2.48459e+06	6.23471e+07	3.1135e+06	8.48113e+06	52.56	3.9	1	1	130.831	31.95	7	7	55.21	6.49	2	2	42.9	8.83	3	3	385	41.8069	6.96143
E9Q5B5	Hexokinase-2 OS=Mus musculus GN=Hk2 PE=3 SV=1 - [E9Q5B5_MOUSE]	7.65	2	6	7	13	8.66658e+06	7.43722e+07	1.26385e+07	1.23378e+07	34.51	0.9	1	1	221.393	6.86	6	7	34.57	1.69	2	2	35.2	2.59	3	3	889	99.1501	6.0874
F6YVP7	Uncharacterized protein OS=Mus musculus GN=Gm10260 PE=3 SV=2 - [F6YVP7_MOUSE]	38.16	3	6	6	13	3.79578e+07	2.57272e+08	3.28662e+07	6.536e+07	91.41	16.45	3	3	68.8133	17.11	3	3	97.21	16.45	3	3	107.153	26.97	4	4	152	17.6608	10.7407
O35326	Serine/arginine-rich splicing factor 5 OS=Mus musculus GN=Srsf5 PE=1 SV=2 - [SRSF5_MOUSE]	14.13	2	3	4	13	6.42443e+07	5.52173e+08	1.17194e+08	1.18334e+08	70.2953	11.52	3	3	104.219	14.13	4	4	59.31	14.13	4	4	52.28	8.92	2	2	269	30.8731	11.561
O35691	Pinin OS=Mus musculus GN=Pnn PE=1 SV=4 - [PININ_MOUSE]	12	2	7	7	13	4.53695e+06	2.4709e+07	1.33453e+07	1.22468e+07	38.7	2.48	2	2	88.7633	6.62	3	4	83.7367	2.76	2	3	52.5167	5.93	4	4	725	82.3864	7.00537
O70251	Elongation factor 1-beta OS=Mus musculus GN=Eef1b PE=1 SV=5 - [EF1B_MOUSE]	33.78	6	5	5	13	3.0472e+07	6.13522e+08	6.65034e+07	1.06771e+08	95.98	15.56	3	3	68.8467	28	4	4	74.902	13.78	3	3	119.86	16.44	3	3	225	24.6782	4.69092
P20664	DNA primase small subunit OS=Mus musculus GN=Prim1 PE=1 SV=1 - [PRI1_MOUSE]	20.62	2	8	8	13	4.74913e+07	4.35922e+07	38595192	0	71.33	16.55	7	7	63.5	7.67	2	2	50.33	10.07	4	4					417	49.264	8.60205
P32233	Developmentally-regulated GTP-binding protein 1 OS=Mus musculus GN=Drg1 PE=1 SV=1 - [DRG1_MOUSE]	23.16	2	6	6	13	7.85034e+06	5.67409e+07	9.51928e+06	8.37261e+06	45.2	6.81	2	2	85.72	14.71	4	5	53.24	7.08	2	2	149.23	15.26	4	4	367	40.4868	8.89502
P55258	Ras-related protein Rab-8A OS=Mus musculus GN=Rab8a PE=1 SV=2 - [RAB8A_MOUSE]	20.77	38	1	4	13	2.8304e+07	2.12048e+08	3.02317e+07	3.29157e+07	56.16	10.63	2	2	54.47	20.77	4	5	96.7331	10.63	2	3	50.37	8.7	2	3	207	23.6532	9.0708
Q3TE40	Replication protein A 32 kDa subunit OS=Mus musculus GN=Rpa2 PE=2 SV=1 - [Q3TE40_MOUSE]	24.07	3	4	4	13	116180224	7.39244e+07	8.59273e+07	614497	138.76	24.07	4	6	69.22	8.52	1	1	63.4	15.56	3	4	29.96	11.48	2	2	270	29.4215	5.75732
Q5SX75	Procollagen-proline, 2-oxoglutarate 4-dioxygenase (Proline 4-hydroxylase), alpha II polypeptide OS=Mus musculus GN=P4ha2 PE=2 SV=1 - [Q5SX75_MOUSE]	11.73	6	5	5	13	0	1.50324e+08	1.69001e+07	1.77826e+07	45.57	4.47	2	2	93.01	11.73	5	5	95.29	7.08	3	3	80.6867	8.38	3	3	537	60.9768	5.89697
Q61216	Double-strand break repair protein MRE11A OS=Mus musculus GN=Mre11a PE=2 SV=1 - [MRE11_MOUSE]	15.58	4	9	9	13	7.36143e+07	0	5.61854e+07	0	291.468	15.58	9	9					79.01	6.66	4	4					706	80.1731	6.01123
Q8BH74	Nuclear pore complex protein Nup107 OS=Mus musculus GN=Nup107 PE=2 SV=1 - [NU107_MOUSE]	9.4	2	7	7	13	3.03009e+06	4.32008e+07	1.20789e+07	1.06439e+07	23.75	1.08	1	1	169.28	7.34	5	5	64.28	2.27	2	2	152.3	5.72	5	5	926	106.65	5.42725
Q8CFE2	UPF0609 protein C4orf27 homolog OS=Mus musculus PE=2 SV=1 - [CD027_MOUSE]	20.23	1	5	5	13	1.93244e+07	25031083	2.10685e+07	2.13723e+07	113.38	20.23	5	5	73.2867	13.87	3	3	103.11	10.98	3	3	70.36	6.36	2	2	346	39.2661	7.69385
Q8VE97	Serine/arginine-rich splicing factor 4 OS=Mus musculus GN=Srsf4 PE=2 SV=1 - [SRSF4_MOUSE]	8.38	2	1	4	13	8.55873e+07	4.95848e+08	1.60288e+08	7.83209e+07	63.1367	5.73	3	3	76.69	8.38	4	4	38.16	5.73	3	3	72.3433	5.93	3	3	489	55.9468	11.3999
Q8VI75	Importin-4 OS=Mus musculus GN=Ipo4 PE=1 SV=1 - [IPO4_MOUSE]	9.7	2	9	9	13	7.77556e+06	1.04304e+08	0	6.46715e+06	57.6667	3.51	3	3	172.275	8.78	8	8	101.13	1.57	1	1	112.18	1.57	1	1	1082	119.198	5.03369
Q9CQ65	S-methyl-5'-thioadenosine phosphorylase OS=Mus musculus GN=Mtap PE=2 SV=1 - [MTAP_MOUSE]	24.73	1	5	5	13	2.15223e+07	1.28981e+08	3.62288e+07	3.50604e+07	129.04	8.83	2	2	151.79	24.73	5	5	125.95	14.84	3	3	136.847	14.84	3	3	283	31.0417	7.13721
Q9CX34	Suppressor of G2 allele of SKP1 homolog OS=Mus musculus GN=Sugt1 PE=2 SV=3 - [SUGT1_MOUSE]	26.49	1	6	6	13	1.07241e+07	9.72908e+07	1.0929e+07	1.40553e+07	111.683	15.77	4	4	149.73	26.49	6	6	64.41	7.44	2	2	28.07	4.17	1	1	336	38.135	5.45264
Q9D902	General transcription factor IIE subunit 2 OS=Mus musculus GN=Gtf2e2 PE=2 SV=2 - [T2EB_MOUSE]	20.89	3	5	5	13	1.01877e+07	0	1.24387e+07	3.07318e+06	90.1733	20.89	5	6	25.48	6.51	1	1	74.14	13.7	3	4	53.63	6.85	2	2	292	33.0264	9.64209
Q9WVM1	Rac GTPase-activating protein 1 OS=Mus musculus GN=Racgap1 PE=2 SV=1 - [RGAP1_MOUSE]	20.7	1	9	9	13	4.82291e+07	2.7811e+07	1.65096e+06	0	141.636	16.56	7	7	50.61	5.41	3	3	21.53	7.01	3	3					628	70.1142	8.51416
Q9Z1D1	Eukaryotic translation initiation factor 3 subunit G OS=Mus musculus GN=Eif3g PE=1 SV=2 - [EIF3G_MOUSE]	29.38	1	6	6	13	1.64057e+07	1.96845e+08	1.75959e+07	2.3407e+07	63.0533	11.88	3	3	101.34	24.38	5	5	92.3384	9.69	3	3	47.83	7.81	2	2	320	35.6159	5.89697
A0A0R4J282	Forkhead box protein P1 OS=Mus musculus GN=Foxp1 PE=1 SV=1 - [A0A0R4J282_MOUSE]	13.54	12	5	5	13	4.52253e+07	71976720	2.27624e+07	9.05342e+06	79.6	13.54	5	5	28.78	2.78	1	1	33.21	10.76	4	4	23.56	6.94	3	3	576	64.5092	6.62451
Q3TWV4	AP-2 complex subunit mu OS=Mus musculus GN=Ap2m1 PE=2 SV=1 - [Q3TWV4_MOUSE]	11.55	2	6	6	13	0	1.16243e+08	1.0675e+07	1.40734e+07					27.62	9.93	5	6	36.2884	5.31	3	3	53.1238	6.93	4	4	433	49.3579	9.53955
F7CBP1	Eukaryotic translation initiation factor 4 gamma 2 OS=Mus musculus GN=Eif4g2 PE=4 SV=1 - [F7CBP1_MOUSE]	13.82	6	9	9	13	0	8.54542e+07	0	6.81747e+06					234.626	13.82	9	9					81.81	6.68	4	4	868	97.8267	6.99072
G3X922	MCG115602 OS=Mus musculus GN=Dnajc13 PE=4 SV=1 - [G3X922_MOUSE]	5.44	5	10	10	13	0	3.6466e+07	1.31999e+06	3.57965e+06					191.087	4.28	8	8	42.58	1.43	2	2	43.24	0.94	2	3	2243	254.278	6.771
Q8R1Q8	Cytoplasmic dynein 1 light intermediate chain 1 OS=Mus musculus GN=Dync1li1 PE=1 SV=1 - [DC1L1_MOUSE]	21.8	1	9	9	13	0	1.02375e+08	0	1.49131e+07					181.46	19.12	8	8					74.08	11.66	5	5	523	56.5791	6.41748
Q91VD9	NADH-ubiquinone oxidoreductase 75 kDa subunit, mitochondrial OS=Mus musculus GN=Ndufs1 PE=1 SV=2 - [NDUS1_MOUSE]	16.23	5	9	9	13	0	1.38751e+08	1.23906e+07	1.19449e+07					180.73	14.03	8	9	34.3423	2.48	2	2	81.53	3.3	2	2	727	79.7256	5.71924
Q91W50	Cold shock domain-containing protein E1 OS=Mus musculus GN=Csde1 PE=2 SV=1 - [CSDE1_MOUSE]	14.79	3	11	11	13	0	1.02324e+08	7.8533e+06	1.04104e+07					170.658	13.66	10	11	20.17	1.13	1	1	23.25	1.13	1	1	798	88.7348	6.3667
Q99LC5	Electron transfer flavoprotein subunit alpha, mitochondrial OS=Mus musculus GN=Etfa PE=1 SV=2 - [ETFA_MOUSE]	36.04	1	8	8	13	0	1.19298e+08	18579953	8.61071e+06					197.644	32.13	7	8	36.28	6.91	2	2	58.85	13.51	3	3	333	34.9875	8.38232
P61027	Ras-related protein Rab-10 OS=Mus musculus GN=Rab10 PE=1 SV=1 - [RAB10_MOUSE]	16.5	37	1	3	12	2.8304e+07	2.22102e+08	3.02317e+07	1.78573e+07	56.16	11	2	2	89.67	16.5	3	4	96.7331	11	2	3	72.63	11	2	3	200	22.5266	8.38232
P61082	NEDD8-conjugating enzyme Ubc12 OS=Mus musculus GN=Ube2m PE=2 SV=1 - [UBC12_MOUSE]	27.32	5	6	6	12	2.0938e+07	1.30624e+08	2.19664e+07	0	86.43	14.75	3	3	77.15	20.77	4	4	104.59	21.31	5	5					183	20.8866	7.69385
P62715	Serine/threonine-protein phosphatase 2A catalytic subunit beta isoform OS=Mus musculus GN=Ppp2cb PE=1 SV=1 - [PP2AB_MOUSE]	25.89	2	6	6	12	1.71156e+07	1.33516e+08	1.78842e+07	1.84836e+07	99.1835	10.68	3	3	141.02	23.3	5	5	59.48	3.56	1	2	75.48	8.09	2	2	309	35.5523	5.42725
P35980	60S ribosomal protein L18 OS=Mus musculus GN=Rpl18 PE=2 SV=3 - [RL18_MOUSE]	28.72	4	5	5	12	8.51367e+07	1.09267e+08	8.15139e+07	8.67312e+07	102.65	16.49	3	3	60.8567	17.02	3	3	80.32	14.36	3	3	74.67	14.36	3	3	188	21.6312	11.7808
Q04857	Collagen alpha-1(VI) chain OS=Mus musculus GN=Col6a1 PE=2 SV=1 - [CO6A1_MOUSE]	11.8	2	8	8	12	5.16516e+06	3.69738e+07	6.91205e+06	8.56753e+06	81.87	1.56	1	1	153.863	9.56	6	6	77.79	1.56	1	1	87.53	3.8	3	4	1025	108.422	5.36377
A2AWT6	Nucleolar transcription factor 1 OS=Mus musculus GN=Ubtf PE=4 SV=1 - [A2AWT6_MOUSE]	8.94	6	5	5	12	4.00855e+07	1.0009e+08	3.67185e+07	0	80.7267	7.57	4	4	116.91	8.94	5	6	55.87	3.58	2	2					727	84.9568	5.5542
E9Q5C9	Protein Nolc1 OS=Mus musculus GN=Nolc1 PE=4 SV=1 - [E9Q5C9_MOUSE]	9.4	1	6	6	12	4.70311e+06	9.50319e+07	7.6057e+06	1.49557e+07	110.39	3.85	2	2	121.89	9.4	6	6	92.3633	5.41	3	3	26.68	1.85	1	1	702	73.6543	9.36377
F6TN03	Ribosome maturation protein SBDS (Fragment) OS=Mus musculus GN=Sbds PE=4 SV=1 - [F6TN03_MOUSE]	31.21	2	5	5	12	1.81462e+07	6.38488e+07	1.52528e+07	3.97146e+07	46.0633	16.18	3	3	27.98	9.83	2	2	37.76	21.39	3	3	52.9933	15.61	3	4	173	19.9897	9.0415
G5E8S0	PHD finger protein 14 OS=Mus musculus GN=Phf14 PE=4 SV=1 - [G5E8S0_MOUSE]	10.56	2	8	8	12	1.81915e+07	0	1.2449e+07	0	141.573	8.85	7	7					93.425	6.02	5	5					881	99.029	5.33838
O54946	DnaJ homolog subfamily B member 6 OS=Mus musculus GN=Dnajb6 PE=1 SV=4 - [DNJB6_MOUSE]	15.07	9	5	5	12	1.18724e+07	30729217	6.52655e+06	4.39912e+06	138.3	12.88	4	4	64.51	6.3	2	2	85.5695	8.49	3	3	64.17	10.41	3	3	365	39.7829	9.36377
O70126	Aurora kinase B OS=Mus musculus GN=Aurkb PE=1 SV=2 - [AURKB_MOUSE]	22.61	1	5	6	12	1.14335e+07	4.40342e+07	1.39098e+07	1.64911e+07	84.1467	11.88	3	3	75.26	8.41	2	2	21.96	7.83	2	2	131.83	18.84	5	5	345	39.3595	9.43701
O88532	Zinc finger RNA-binding protein OS=Mus musculus GN=Zfr PE=1 SV=2 - [ZFR_MOUSE]	8.57	3	6	6	12	7.96009e+06	2.62968e+07	8.77772e+06	1.0846e+07	77.52	3.91	3	3	174.807	6.24	4	4	102.09	3.63	3	3	80.34	2.61	2	2	1074	116.786	9.0415
P22892	AP-1 complex subunit gamma-1 OS=Mus musculus GN=Ap1g1 PE=1 SV=3 - [AP1G1_MOUSE]	12.65	2	8	8	12	0	8.77918e+07	0	1.06713e+07	23.46	1.09	1	1	120.346	11.8	7	7					37.1223	4.26	4	4	822	91.2921	6.80029
P36916	Guanine nucleotide-binding protein-like 1 OS=Mus musculus GN=Gnl1 PE=1 SV=4 - [GNL1_MOUSE]	18.45	1	8	8	12	4.95345e+06	5.21036e+07	3.7673e+06	6.07293e+06	56.62	4.94	3	3	198.67	14.83	6	6	24.41	1.48	1	1	85.95	3.13	2	2	607	68.7286	5.68115
P46978	Dolichyl-diphosphooligosaccharide--protein glycosyltransferase subunit STT3A OS=Mus musculus GN=Stt3a PE=1 SV=1 - [STT3A_MOUSE]	5.82	2	4	5	12	1.38871e+07	1.15983e+08	1.33228e+07	2.13395e+07	21.96	2.55	2	2	69.4967	3.55	3	3	34.8567	3.26	3	3	49.73	4.54	4	4	705	80.5449	8.104
P57784	U2 small nuclear ribonucleoprotein A' OS=Mus musculus GN=Snrpa1 PE=1 SV=2 - [RU2A_MOUSE]	22.75	3	4	4	12	2.72481e+07	8.80859e+07	2.23264e+07	2.0124e+07	57.5	12.94	3	3	45.76	19.22	3	3	92.86	12.94	3	3	47.9133	12.94	3	3	255	28.3401	8.6167
Q08024	Core-binding factor subunit beta OS=Mus musculus GN=Cbfb PE=1 SV=1 - [PEBB_MOUSE]	28.34	1	4	4	12	1.9842e+07	1.01386e+08	1.4753e+07	9.08537e+06	106.43	28.34	4	4	111.8	13.9	2	2	204.09	23.53	3	4	32.23	13.37	2	2	187	22.0168	5.77002
Q60596	DNA repair protein XRCC1 OS=Mus musculus GN=Xrcc1 PE=1 SV=2 - [XRCC1_MOUSE]	12.2	1	7	7	12	4.16059e+07	3.22329e+07	3.84706e+07	7.83432e+06	132.226	12.2	7	7	48.91	2.06	1	1	42.8	5.07	3	3	54.06	2.06	1	1	631	68.9286	6.32861
Q61655	ATP-dependent RNA helicase DDX19A OS=Mus musculus GN=Ddx19a PE=2 SV=2 - [DD19A_MOUSE]	17.57	3	6	6	12	1.52016e+07	1.31959e+08	19128838	2.25519e+07	115.81	3.14	1	1	217.07	17.57	6	7	101.26	3.14	1	1	129.01	11.72	3	3	478	53.8988	6.66846
Q61792	LIM and SH3 domain protein 1 OS=Mus musculus GN=Lasp1 PE=1 SV=1 - [LASP1_MOUSE]	24.33	10	6	6	12	1.96612e+07	1.08007e+08	2.84557e+07	2.43618e+07	40.5	8.37	2	2	118.83	19.01	5	5	116.62	9.51	2	2	98.35	14.83	3	3	263	29.9753	7.04932
Q62418	Drebrin-like protein OS=Mus musculus GN=Dbnl PE=1 SV=2 - [DBNL_MOUSE]	19.04	1	6	6	12	9.08256e+06	1.18279e+08	12585326	1.85306e+07	39.75	9.63	3	3	172.967	19.04	6	6	42.1	2.52	1	1	112.96	5.05	2	2	436	48.6696	4.91943
Q80YR5	Scaffold attachment factor B2 OS=Mus musculus GN=Safb2 PE=1 SV=2 - [SAFB2_MOUSE]	7.87	1	1	6	12	6.33677e+06	1.1056e+08	7.54412e+06	7.5748e+06	87.59	5.35	3	3	95.33	4.14	3	3	72.44	5.05	3	3	72.0233	4.94	3	3	991	111.77	6.37939
Q8BUK6	Protein Hook homolog 3 OS=Mus musculus GN=Hook3 PE=1 SV=2 - [HOOK3_MOUSE]	19.64	2	10	10	12	5.61008e+06	5.13337e+07	2.46355e+06	0	35.71	2.23	1	1	330.035	19.64	10	10	58.79	2.23	1	1					718	83.1665	5.18604
Q8CGF7	Transcription elongation regulator 1 OS=Mus musculus GN=Tcerg1 PE=1 SV=2 - [TCRG1_MOUSE]	6.73	2	8	8	12	1.09808e+07	5.64099e+07	1.35956e+07	0	86.11	3.91	4	4	88.11	4.91	5	5	27.61	2.36	3	3					1100	123.71	8.646
Q8VE37	Regulator of chromosome condensation OS=Mus musculus GN=Rcc1 PE=1 SV=1 - [RCC1_MOUSE]	11.64	2	5	5	12	3.32739e+07	2.14499e+07	5.09734e+07	2.51943e+07	104.61	11.64	5	5	28.73	3.8	2	2	35.66	3.8	2	2	37.96	5.7	3	3	421	44.9027	8.104
Q8VEH5	EPM2A-interacting protein 1 OS=Mus musculus GN=Epm2aip1 PE=2 SV=1 - [EPMIP_MOUSE]	13.2	1	6	6	12	1.7469e+07	6.13879e+07	22199205	1.0338e+07	77.6921	6.77	4	4	78.7533	7.92	3	3	37.8	3.63	2	2	53.9898	5.61	3	3	606	70.0519	5.87158
Q91Z31	Polypyrimidine tract-binding protein 2 OS=Mus musculus GN=Ptbp2 PE=1 SV=2 - [PTBP2_MOUSE]	13.37	3	3	5	12	2.11112e+07	5.27416e+07	9.1112e+06	1.6859e+07	82.32	6.4	3	4	48.66	5.84	3	3	50.43	10.55	3	3	61.27	7.16	2	2	531	57.4528	8.66064
Q99JB2	Stomatin-like protein 2 OS=Mus musculus GN=Stoml2 PE=1 SV=1 - [STML2_MOUSE]	25.78	4	6	6	12	5.24548e+06	1.00813e+08	7.90866e+06	1.12737e+07	89.71	3.97	1	1	199.32	25.78	6	7	121.97	7.65	2	2	134.56	7.65	2	2	353	38.3612	8.86572
Q99LB4	Capping protein (Actin filament), gelsolin-like OS=Mus musculus GN=Capg PE=1 SV=1 - [Q99LB4_MOUSE]	15.47	6	4	4	12	1.21292e+07	6.19031e+07	2.21299e+07	1.72746e+07	83.1045	9.17	3	3	186.927	13.47	3	3	104.994	9.17	3	3	97.7078	9.17	3	3	349	38.7447	6.94678
Q9D1R9	60S ribosomal protein L34 OS=Mus musculus GN=Rpl34 PE=3 SV=2 - [RL34_MOUSE]	28.21	4	4	4	12	4.76357e+07	4.18143e+08	6.1114e+07	7.63867e+07	102.51	28.21	4	4	71.5367	20.51	3	3	61.3	14.53	2	2	76.2733	20.51	3	3	117	13.2844	11.4731
Q9D662	Protein transport protein Sec23B OS=Mus musculus GN=Sec23b PE=2 SV=1 - [SC23B_MOUSE]	19.69	5	7	9	12	7.81045e+06	9.61669e+07	0	8.35983e+06	31.25	1.3	1	1	265.681	19.69	9	9					53.33	3.65	2	2	767	86.3815	6.96143
Q9D9P1	Coiled-coil-helix-coiled-coil-helix domain-containing protein 3, mitochondrial OS=Mus musculus GN=Chchd3 PE=2 SV=1 - [Q9D9P1_MOUSE]	29.14	5	5	5	12	7.55797e+06	1.07346e+08	1.18143e+07	2.05176e+07	40.91	6.29	1	1	94.5903	22.86	4	4	105.39	19.43	3	3	109.48	20.57	4	4	175	20.3634	8.26514
Q9DBD5	Proline-, glutamic acid- and leucine-rich protein 1 OS=Mus musculus GN=Pelp1 PE=1 SV=2 - [PELP1_MOUSE]	8.01	2	7	7	12	5.33348e+06	3.01667e+07	7.06204e+06	1.26777e+07	35.52	0.71	1	1	174.633	6.95	6	7	56.1167	2.76	3	3	20.99	0.71	1	1	1123	117.995	4.36084
Q9QUM9	Proteasome subunit alpha type-6 OS=Mus musculus GN=Psma6 PE=1 SV=1 - [PSA6_MOUSE]	26.02	3	5	5	12	1.05914e+07	2.39967e+08	2.73634e+07	2.1087e+07	51.32	8.94	2	2	140.924	26.02	5	5	71.2933	14.23	3	3	64.75	10.16	2	2	246	27.3548	6.75635
A0A0H2UH17	Ubiquitin associated protein 2-like, isoform CRA_b OS=Mus musculus GN=Ubap2l PE=1 SV=1 - [A0A0H2UH17_MOUSE]	10.99	8	7	7	12	14782034	1.51014e+08	1.5852e+07	1.63954e+07	39.2	1.53	1	1	262.84	9.46	6	8	53.38	1.53	1	1	80.95	3.97	2	2	983	103.883	6.97607
F8VPU2	Protein Farp1 OS=Mus musculus GN=Farp1 PE=4 SV=1 - [F8VPU2_MOUSE]	12.98	2	9	9	12	0	1.11772e+08	8.20477e+06	7.26711e+06					234.596	12.98	9	9	29.61	2.58	2	2	26.54	1.43	1	1	1048	118.801	7.88428
P45377	Aldose reductase-related protein 2 OS=Mus musculus GN=Akr1b8 PE=1 SV=2 - [ALD2_MOUSE]	14.24	9	4	5	12	0	8.93923e+07	2.54379e+07	1.91844e+07					64.9075	9.81	4	4	82.1419	11.71	4	4	34.7419	9.81	4	4	316	36.0976	6.3667
Q07417	Short-chain specific acyl-CoA dehydrogenase, mitochondrial OS=Mus musculus GN=Acads PE=2 SV=2 - [ACADS_MOUSE]	33.01	1	10	10	12	0	1.5344e+08	0	9.9101e+06					224.583	29.85	9	10					120.32	6.31	2	2	412	44.8611	8.47021
Q8VCW8	Acyl-CoA synthetase family member 2, mitochondrial OS=Mus musculus GN=Acsf2 PE=2 SV=1 - [ACSF2_MOUSE]	17.24	1	8	8	12	0	2.14225e+08	0	1.46108e+07					219.22	17.24	8	9					105.637	6.02	3	3	615	67.907	8.17725
Q9CVB6	Actin-related protein 2/3 complex subunit 2 OS=Mus musculus GN=Arpc2 PE=1 SV=3 - [ARPC2_MOUSE]	32.67	3	6	6	12	0	133006786	1.22768e+07	2.01847e+07					162.16	32.67	6	6	36.09	6.67	2	2	52.68	19	4	4	300	34.3355	7.35693
P62855	40S ribosomal protein S26 OS=Mus musculus GN=Rps26 PE=2 SV=3 - [RS26_MOUSE]	26.96	1	3	3	11	71848157	5.36347e+08	1.67262e+07	9.28657e+07	50.51	13.04	1	1	119.533	26.96	3	4	50.19	26.96	3	3	43.1	26.96	3	3	115	13.0071	11.0044
P62874	Guanine nucleotide-binding protein G(I)/G(S)/G(T) subunit beta-1 OS=Mus musculus GN=Gnb1 PE=1 SV=3 - [GBB1_MOUSE]	20.29	4	2	6	11	2.68365e+07	1.93086e+08	4.07621e+07	1.00264e+08	85.32	5.88	2	2	115.714	15.29	4	4	113.196	11.47	4	4	35.51	2.94	1	1	340	37.353	5.99854
Q6PHN9	Ras-related protein Rab-35 OS=Mus musculus GN=Rab35 PE=1 SV=1 - [RAB35_MOUSE]	16.42	37	1	3	11	2.8304e+07	2.05065e+08	3.02317e+07	3.29157e+07	56.16	10.95	2	2	58.57	16.42	3	4	96.7331	10.95	2	3	45.28	5.47	1	2	201	23.0108	8.29443
Q3UKJ7	WD40 repeat-containing protein SMU1 OS=Mus musculus GN=Smu1 PE=2 SV=2 - [SMU1_MOUSE]	15.4	1	6	6	11	8.72535e+06	2.43617e+08	9.12335e+06	8.58105e+06	47.89	1.56	1	1	109.206	11.89	5	5	59.7533	7.02	3	3	31.4	3.51	2	2	513	57.5072	7.18115
Q9D0M5	Dynein light chain 2, cytoplasmic OS=Mus musculus GN=Dynll2 PE=1 SV=1 - [DYL2_MOUSE]	32.58	3	3	3	11	3.25148e+07	1.21538e+08	2.76032e+07	2.06134e+07	55.87	20.22	2	3	98.72	32.58	3	4	37.99	20.22	2	2	36.78	20.22	2	2	89	10.3431	7.37158
A0A0A6YXE3	Muscleblind-like protein 1 OS=Mus musculus GN=Mbnl1 PE=1 SV=1 - [A0A0A6YXE3_MOUSE]	14.57	10	5	5	11	2.06914e+07	73469078	3.90069e+07	2.92731e+07	36.42	5.3	2	2	34.4	9.27	3	3	55.7	7.95	3	3	43.07	7.95	3	3	302	33.0283	8.82178
D3Z0S6	U1 small nuclear ribonucleoprotein A (Fragment) OS=Mus musculus GN=Snrpa PE=4 SV=1 - [D3Z0S6_MOUSE]	15.79	4	3	4	11	3.78963e+07	132555245	4.87465e+07	3.66471e+07	43.26	10.53	3	3	25.02	3.24	1	1	63.3433	15.79	4	4	35.56	10.53	3	3	247	27.3542	9.84717
P34884	Macrophage migration inhibitory factor OS=Mus musculus GN=Mif PE=1 SV=2 - [MIF_MOUSE]	17.39	1	2	2	11	1.04443e+08	631034786	1.77256e+08	1.13971e+08	124.04	17.39	2	3	116.35	17.39	2	3	83.5	17.39	2	2	129.54	17.39	2	3	115	12.4962	7.34229
E9PZM7	Protein Scaf11 OS=Mus musculus GN=Scaf11 PE=4 SV=1 - [E9PZM7_MOUSE]	4.74	2	6	6	11	1.48096e+07	8.38028e+06	1.03794e+07	1.52088e+07	77.36	3.78	5	5	68.81	0.82	1	1	96.9533	3.43	4	4	28.39	0.69	1	1	1456	162	6.771
P26443	Glutamate dehydrogenase 1, mitochondrial OS=Mus musculus GN=Glud1 PE=1 SV=1 - [DHE3_MOUSE]	14.34	2	6	6	11	18896377	1.19455e+08	23513044	2.37987e+07	66.15	3.76	1	1	74.5241	12.19	5	6	49.6	3.76	1	1	83.2933	8.78	3	3	558	61.2982	8.00146
P35278	Ras-related protein Rab-5C OS=Mus musculus GN=Rab5c PE=1 SV=2 - [RAB5C_MOUSE]	22.69	5	3	4	11	1.19216e+07	1.39279e+08	1.65255e+07	3.25347e+07	56.8	5.56	1	1	86.4716	16.2	3	3	86.8967	16.2	3	3	84.0689	22.69	4	4	216	23.3978	8.41162
P37889	Fibulin-2 OS=Mus musculus GN=Fbln2 PE=1 SV=2 - [FBLN2_MOUSE]	10.24	1	9	9	11	1.08459e+07	8.87581e+07	0	6.45423e+06	44.09	1.47	1	1	160.663	10.24	9	9					25.39	1.47	1	1	1221	131.746	4.67822
P42227	Signal transducer and activator of transcription 3 OS=Mus musculus GN=Stat3 PE=1 SV=2 - [STAT3_MOUSE]	11.43	2	6	6	11	8.76284e+06	7.90619e+07	7.94862e+06	4.58903e+06	23.63	2.86	2	2	133.81	11.43	6	6	42.86	1.82	1	1	30.87	2.86	2	2	770	87.9974	6.30322
P46664	Adenylosuccinate synthetase isozyme 2 OS=Mus musculus GN=Adss PE=1 SV=2 - [PURA2_MOUSE]	17.98	1	7	7	11	9.59838e+06	1.19878e+08	0	8.90926e+06	85.76	3.07	1	1	264.164	17.98	7	8					82.17	4.61	2	2	456	49.9896	6.37939
P47754	F-actin-capping protein subunit alpha-2 OS=Mus musculus GN=Capza2 PE=1 SV=3 - [CAZA2_MOUSE]	26.57	3	4	6	11	2.10044e+07	6.82696e+07	3.57104e+07	1.80726e+07	60.2157	11.54	3	3	96.6333	20.28	4	4	87.54	8.74	2	2	60.17	11.54	2	2	286	32.9466	5.84619
P50396	Rab GDP dissociation inhibitor alpha OS=Mus musculus GN=Gdi1 PE=1 SV=3 - [GDIA_MOUSE]	14.54	3	2	5	11	1.4338e+07	1.1657e+08	0	1.63346e+07	36.65	6.04	2	2	179.78	12.08	4	5					60.4133	11.86	4	4	447	50.4891	5.08447
P70296	Phosphatidylethanolamine-binding protein 1 OS=Mus musculus GN=Pebp1 PE=1 SV=3 - [PEBP1_MOUSE]	49.73	4	6	6	11	7.04072e+07	1.631e+08	66752659	3.35793e+07	88.15	13.9	1	1	136.44	41.71	4	5	83.34	13.9	1	1	102.94	26.2	4	4	187	20.8173	5.40186
P97434	Myosin phosphatase Rho-interacting protein OS=Mus musculus GN=Mprip PE=1 SV=2 - [MPRIP_MOUSE]	9.67	5	8	8	11	0	3.38668e+07	6.04968e+06	6.55235e+06	32.67	1.95	1	1	129.5	9.67	8	8	23.49	1.95	1	1	26.27	1.95	1	1	1024	116.337	6.21436
Q3UGB5	DAZ associated protein 1, isoform CRA_b OS=Mus musculus GN=Dazap1 PE=2 SV=1 - [Q3UGB5_MOUSE]	14.04	3	4	4	11	1.67393e+07	1.40152e+08	4.16153e+07	3.59058e+07	61.3	6.16	2	2	139.48	10.1	3	4	75.5	6.16	2	2	84.15	10.1	3	3	406	43.13	8.55811
Q5SWD9	Pre-rRNA-processing protein TSR1 homolog OS=Mus musculus GN=Tsr1 PE=2 SV=1 - [TSR1_MOUSE]	9.22	1	6	6	11	1.88093e+07	51601869	1.14523e+07	7.76395e+06	85.26	5.11	3	3	84.71	3.36	2	2	103.46	3.99	3	3	59.45	3.99	3	3	803	92.0467	6.99072
Q61699	Heat shock protein 105 kDa OS=Mus musculus GN=Hsph1 PE=1 SV=2 - [HS105_MOUSE]	11.54	4	6	8	11	8.80696e+06	5.05778e+07	1.47515e+07	0	85.2633	3.5	3	3	159.97	8.97	6	6	64.67	2.68	2	2					858	96.3464	5.52881
Q6PE01	U5 small nuclear ribonucleoprotein 40 kDa protein OS=Mus musculus GN=Snrnp40 PE=2 SV=1 - [SNR40_MOUSE]	22.91	1	5	5	11	1.39499e+07	9.51822e+07	7.87549e+06	8.9518e+06	109.35	11.45	2	2	181.187	19.83	4	4	75.6	14.53	3	3	37.95	6.98	2	2	358	39.2507	8.104
Q7TMI3	E3 ubiquitin-protein ligase UHRF2 OS=Mus musculus GN=Uhrf2 PE=1 SV=1 - [UHRF2_MOUSE]	9.34	1	4	5	11	7.38123e+07	4.3632e+07	8.17877e+07	2.23106e+07	141.85	9.34	5	5	36.13	3.36	2	2	63.18	3.61	2	2	47.41	3.61	2	2	803	90.0487	8.03076
Q8BG32	26S proteasome non-ATPase regulatory subunit 11 OS=Mus musculus GN=Psmd11 PE=1 SV=3 - [PSD11_MOUSE]	13.27	12	5	5	11	1.03678e+07	8.43235e+07	0	1.69071e+07	53.95	5.45	2	2	113.69	13.27	5	6					43.4667	7.11	3	3	422	47.407	6.48096
Q8BH64	EH domain-containing protein 2 OS=Mus musculus GN=Ehd2 PE=1 SV=1 - [EHD2_MOUSE]	16.02	2	9	9	11	7.55205e+06	1.73746e+08	0	1.28788e+07	20.32	1.66	1	1	117.33	12.89	6	6					66.4217	6.45	4	4	543	61.1358	6.50732
Q8CHH9	Septin-8 OS=Mus musculus GN=Sept8 PE=1 SV=4 - [SEPT8_MOUSE]	8.39	6	1	3	11	7.0854e+07	4.06267e+08	4.47729e+07	4.67639e+07	53.7464	2.1	1	2	84.4152	6.53	2	3	49.0664	3.96	2	3	50.4364	3.96	2	3	429	49.7812	5.99854
Q8K224	N-acetyltransferase 10 OS=Mus musculus GN=Nat10 PE=2 SV=1 - [NAT10_MOUSE]	11.52	1	7	7	11	2.34808e+06	2.96466e+07	0	411125	41.16	3.22	2	3	219.88	9.96	6	7					28.32	1.66	1	1	1024	115.346	8.32373
Q8K297	Procollagen galactosyltransferase 1 OS=Mus musculus GN=Glt25d1 PE=1 SV=2 - [GT251_MOUSE]	12.8	1	6	6	11	7.85273e+06	8.6591e+07	1.16399e+07	6.64531e+06	47.08	3.08	2	2	202.643	8.75	4	5	25.05	1.78	1	1	66.2667	5.83	3	3	617	71.0151	7.28369
Q8K366	Exosc10 protein OS=Mus musculus GN=Exosc10 PE=2 SV=1 - [Q8K366_MOUSE]	11.02	3	7	7	11	8.23655e+06	2.01898e+07	7.92973e+06	0	67.38	9.74	6	6	25.1	5.57	3	3	25.11	2.55	2	2					862	98.0541	8.29443
Q91VU7	Protein Pus7 OS=Mus musculus GN=Pus7 PE=2 SV=2 - [Q91VU7_MOUSE]	15.3	3	6	6	11	2.02328e+07	47418866	1.79917e+07	0	125.81	11.67	5	5	112.933	8.03	3	3	70.7233	7.27	3	3					660	74.7457	5.87158
Q99JW4	LIM and senescent cell antigen-like-containing domain protein 1 OS=Mus musculus GN=Lims1 PE=1 SV=3 - [LIMS1_MOUSE]	26.15	4	7	7	11	35257145	1.45095e+08	4.71781e+07	0	56.19	3.69	1	1	167.409	26.15	7	9	54.58	3.69	1	1					325	37.2148	8.04541
Q9CQ43	Deoxyuridine triphosphatase OS=Mus musculus GN=Dut PE=2 SV=1 - [Q9CQ43_MOUSE]	32.1	2	4	4	11	9.55093e+06	4.24037e+07	3.37381e+06	0	140.347	27.16	3	3	139.89	32.1	4	4	111.5	18.52	2	2	84.74	15.43	2	2	162	17.3737	6.03662
Q9D2G2	Dihydrolipoyllysine-residue succinyltransferase component of 2-oxoglutarate dehydrogenase complex, mitochondrial OS=Mus musculus GN=Dlst PE=1 SV=1 - [ODO2_MOUSE]	12.56	1	5	5	11	0	6.85039e+07	0	2.52334e+07	29.49	2.42	1	2	122.18	10.79	4	5		0			50.3451	8.15	3	4	454	48.9635	8.95361
Q9DBP5	UMP-CMP kinase OS=Mus musculus GN=Cmpk1 PE=1 SV=1 - [KCY_MOUSE]	27.55	2	5	5	11	1.04069e+07	9.00417e+08	1.95311e+07	9.30511e+06	29.23	15.31	3	3	34.94	27.55	5	5	27.57	9.69	2	2	25.83	4.08	1	1	196	22.1513	5.8335
Q9QYB1	Chloride intracellular channel protein 4 OS=Mus musculus GN=Clic4 PE=1 SV=3 - [CLIC4_MOUSE]	18.18	1	3	3	11	5.69605e+06	6.26497e+07	2.77022e+07	1.75399e+07	74.59	11.07	2	2	145.913	18.18	3	3	113.513	11.07	2	3	114.083	11.07	2	3	253	28.7107	5.59229
Q9QYJ3	DnaJ homolog subfamily B member 1 OS=Mus musculus GN=Dnajb1 PE=2 SV=3 - [DNJB1_MOUSE]	25.59	1	7	7	11	0	7.0937e+07	5929142	9.63511e+06	106.69	7.65	2	2	80.05	20.88	6	6	40.19	2.94	1	1	98.87	7.65	2	2	340	38.1434	8.63135
Q9R1P1	Proteasome subunit beta type-3 OS=Mus musculus GN=Psmb3 PE=1 SV=1 - [PSB3_MOUSE]	20	2	3	3	11	1.51038e+07	7.46702e+07	1.75022e+07	1.4142e+07	84.91	16.59	2	2	162.597	20	3	4	40.25	11.22	2	2	80.1	16.59	2	3	205	22.9494	6.55127
Q9WU62	Inner centromere protein OS=Mus musculus GN=Incenp PE=1 SV=2 - [INCE_MOUSE]	9.55	1	5	5	11	2.53847e+07	27611333	1.26359e+07	1.97782e+07	82.22	8.07	4	4	45.39	1.82	1	1	43.08	6.59	3	3	151.953	6.93	3	3	880	101.147	9.5542
A0A0R4J195	Regulation of nuclear pre-mRNA domain-containing protein 1B OS=Mus musculus GN=Rprd1b PE=1 SV=1 - [A0A0R4J195_MOUSE]	14.46	4	3	3	11	1.3591e+08	46158920	1.48232e+07	1.25577e+07	154.503	14.46	3	5	84.39	4.92	1	1	125.427	14.46	3	3	86.83	9.85	2	2	325	36.7902	5.97314
F8VQC1	Protein Srp72 OS=Mus musculus GN=Srp72 PE=4 SV=1 - [F8VQC1_MOUSE]	20.57	2	9	9	11	0	6.64906e+07	2.35864e+06	3.19928e+06					262.016	16.39	7	7	31.49	2.38	1	1	67.16	6.56	3	3	671	74.6109	9.23193
P16110	Galectin-3 OS=Mus musculus GN=Lgals3 PE=1 SV=3 - [LEG3_MOUSE]	19.7	2	5	5	11	0	8.86616e+07	4.40235e+06	1.21632e+07					51.7233	17.05	4	5	32.94	6.82	2	2	45.26	15.91	4	4	264	27.4975	8.38232
P18406	Protein CYR61 OS=Mus musculus GN=Cyr61 PE=1 SV=1 - [CYR61_MOUSE]	22.69	1	8	8	11	0	1.23053e+08	0	5.47597e+06					243.026	22.69	8	8					68.9242	8.18	3	3	379	41.681	8.11865
P63085	Mitogen-activated protein kinase 1 OS=Mus musculus GN=Mapk1 PE=1 SV=3 - [MK01_MOUSE]	33.8	6	6	9	11	0	1.00131e+08	0	27559569					165.421	33.8	9	9					58.6389	4.47	2	2	358	41.2492	6.97607
Q3T9X3	Dynamin-2 OS=Mus musculus GN=Dnm2 PE=2 SV=1 - [Q3T9X3_MOUSE]	14.19	9	5	9	11	0	1.24816e+08	7.11211e+06	0					115.873	13.02	8	8	53.41	4.53	3	3					860	97.1346	7.62061
Q64737	Trifunctional purine biosynthetic protein adenosine-3 OS=Mus musculus GN=Gart PE=2 SV=3 - [PUR2_MOUSE]	15.74	2	9	9	11	0	8.28903e+07	3.9309e+06	0					392.465	14.16	8	10	29.27	1.58	1	1					1010	107.436	6.68311
Q6PB44	Tyrosine-protein phosphatase non-receptor type 23 OS=Mus musculus GN=Ptpn23 PE=1 SV=2 - [PTN23_MOUSE]	6.74	1	8	8	11	0	4.85525e+07	0	7.57844e+06					124.83	5.26	7	8					80.9453	2.66	3	3	1692	185.1	6.80029
Q9CZ13	Cytochrome b-c1 complex subunit 1, mitochondrial OS=Mus musculus GN=Uqcrc1 PE=1 SV=2 - [QCR1_MOUSE]	21.46	3	9	9	11	0	9.77695e+06	0	1.61295e+07					103.66	15.21	6	6					47.87	15	5	5	480	52.8185	6.21436
Q9DBC7	cAMP-dependent protein kinase type I-alpha regulatory subunit OS=Mus musculus GN=Prkar1a PE=1 SV=3 - [KAP0_MOUSE]	18.37	1	6	6	11	0	1.12078e+08	2.02104e+07	2.59932e+07					137.7	18.37	5	5	74.52	4.46	1	2	104.69	7.35	3	4	381	43.158	5.35107
Q9DCW4	Electron transfer flavoprotein subunit beta OS=Mus musculus GN=Etfb PE=1 SV=3 - [ETFB_MOUSE]	35.29	7	7	7	11	0	1.00033e+08	0	1.11614e+07					187.257	31.37	6	7					99.8065	15.69	4	4	255	27.606	8.104
Q9EQK5	Major vault protein OS=Mus musculus GN=Mvp PE=1 SV=4 - [MVP_MOUSE]	16.72	3	9	9	11	0	6.35124e+07	5.46192e+06	1.03827e+07					254.153	14.52	7	7	33.64	1.28	1	1	50.83	3.48	3	3	861	95.8652	5.59229
A2A547	Ribosomal protein L19 OS=Mus musculus GN=Rpl19 PE=3 SV=1 - [A2A547_MOUSE]	18.56	2	3	3	10	6.78644e+07	2.35717e+08	6.28525e+07	8.82346e+07	146.68	13.4	2	2	156.447	18.56	3	3	134.283	18.56	3	3	154.76	13.4	2	2	194	23.2332	11.4731
P60867	40S ribosomal protein S20 OS=Mus musculus GN=Rps20 PE=1 SV=1 - [RS20_MOUSE]	23.53	1	4	4	10	5.29168e+07	2.88605e+08	9.90459e+07	0	71.2933	22.69	3	4	103.97	23.53	3	3	47.66	22.69	3	3					119	13.3643	9.93506
P61205	ADP-ribosylation factor 3 OS=Mus musculus GN=Arf3 PE=2 SV=2 - [ARF3_MOUSE]	31.49	6	2	5	10	5.15225e+06	7.16754e+07	0	8.92896e+06	29.83	27.62	3	3	62.1367	25.41	3	4					51.26	17.13	2	3	181	20.5877	7.43018
P62320	Small nuclear ribonucleoprotein Sm D3 OS=Mus musculus GN=Snrpd3 PE=1 SV=1 - [SMD3_MOUSE]	31.75	1	3	3	10	7.578e+07	2.26867e+08	107109717	8.63392e+07	68.27	15.08	2	3	91.0327	31.75	3	3	68.89	15.08	2	2	72.5585	15.08	2	2	126	13.9073	10.3159
A2BE93	Protein SET (Fragment) OS=Mus musculus GN=Set PE=3 SV=1 - [A2BE93_MOUSE]	32.09	3	4	4	10	4.39304e+07	1.62338e+08	3.91537e+07	41481118	64.0167	17.21	3	3	97.82	32.09	4	4	58.13	10.7	2	2	58.61	4.65	1	1	215	24.9085	5.5542
E9Q555	E3 ubiquitin-protein ligase RNF213 OS=Mus musculus GN=Rnf213 PE=2 SV=1 - [RN213_MOUSE]	2.49	2	10	10	10	1.61892e+06	2.67159e+07	0	0	20.6	0.16	1	1	158.867	2.33	9	9									5150	584.127	6.771
O08749	Dihydrolipoyl dehydrogenase, mitochondrial OS=Mus musculus GN=Dld PE=1 SV=2 - [DLDH_MOUSE]	12.18	1	5	5	10	6.81235e+06	8.84622e+07	1.21157e+07	1.53504e+07	44.65	4.72	2	2	143.81	10.61	4	4	41.16	4.72	2	2	67.64	3.73	2	2	509	54.2382	7.89893
O88487	Cytoplasmic dynein 1 intermediate chain 2 OS=Mus musculus GN=Dync1i2 PE=2 SV=1 - [DC1I2_MOUSE]	19.12	5	6	6	10	0	5.51827e+07	0	5.8997e+06	85.74	8.33	3	3	85.51	19.12	6	6					44.29	1.63	1	1	612	68.3517	5.2876
P08752	Guanine nucleotide-binding protein G(i) subunit alpha-2 OS=Mus musculus GN=Gnai2 PE=1 SV=5 - [GNAI2_MOUSE]	22.82	3	5	7	10	3.66665e+07	2.60644e+08	42923888	3.62509e+07	60.21	4.23	1	1	167.31	20.28	6	6	66.47	4.23	1	1	119.28	6.76	2	2	355	40.463	5.45264
P13439	Uridine 5'-monophosphate synthase OS=Mus musculus GN=Umps PE=2 SV=3 - [UMPS_MOUSE]	10.19	2	5	5	10	9.14839e+06	1.20679e+07	7.40483e+06	2.92147e+06	59.7166	8.11	4	4	30.82	4.37	2	2	74.9	5.82	3	3	32.68	2.08	1	1	481	52.2593	6.60986
P18608	Non-histone chromosomal protein HMG-14 OS=Mus musculus GN=Hmgn1 PE=1 SV=2 - [HMGN1_MOUSE]	43.75	2	2	2	10	1.52758e+07	6.94363e+07	3.04747e+07	3.01884e+07	63.6991	43.75	2	2	70.8791	43.75	2	2	82.7591	43.75	2	3	88.2754	43.75	2	3	96	10.1464	9.75928
P33174	Chromosome-associated kinesin KIF4 OS=Mus musculus GN=Kif4 PE=2 SV=3 - [KIF4_MOUSE]	7.8	1	10	10	10	1.55526e+07	0	0	0	84.4167	7.8	10	10						0							1231	139.432	6.68311
P45952	Medium-chain specific acyl-CoA dehydrogenase, mitochondrial OS=Mus musculus GN=Acadm PE=1 SV=1 - [ACADM_MOUSE]	18.05	2	7	7	10	7.66267e+06	1.19752e+08	8.65915e+06	1.17593e+07	37.98	1.9	1	1	130.73	15.68	6	6	25.4	1.9	1	1	42.33	4.28	2	2	421	46.4516	8.36768
P50516	V-type proton ATPase catalytic subunit A OS=Mus musculus GN=Atp6v1a PE=1 SV=2 - [VATA_MOUSE]	17.18	2	8	8	10	0	62577569	0	809143	30.4	2.43	1	1	145.536	14.42	6	7	59.73	3.24	1	1	22.56	2.92	1	1	617	68.2826	5.57959
P51859	Hepatoma-derived growth factor OS=Mus musculus GN=Hdgf PE=1 SV=2 - [HDGF_MOUSE]	46.84	4	7	8	10	2.4118e+07	1.0796e+08	0	2.36091e+07	27.7367	8.02	2	3	157.483	38.82	6	6					21.46	3.8	1	1	237	26.2526	4.83057
P60670	Nuclear protein localization protein 4 homolog OS=Mus musculus GN=Nploc4 PE=1 SV=3 - [NPL4_MOUSE]	15.46	1	5	5	10	1.09606e+07	4.68708e+07	0	0	59.2267	6.74	3	4	134.7	15.46	5	6									608	67.974	6.45557
P99027	60S acidic ribosomal protein P2 OS=Mus musculus GN=Rplp2 PE=1 SV=3 - [RLA2_MOUSE]	46.09	1	3	3	10	1.63817e+07	6.99432e+07	1.8888e+07	2.20318e+07	50.6918	46.09	3	3	38.1403	39.13	2	2	32.59	46.09	3	3	64.036	39.13	2	2	115	11.6438	4.53857
Q0P678	Zinc finger CCCH domain-containing protein 18 OS=Mus musculus GN=Zc3h18 PE=1 SV=1 - [ZCH18_MOUSE]	10.55	4	6	6	10	1.53211e+07	35103526	5.02861e+06	1.12394e+07	31.1	2.22	2	2	50.9154	8.33	4	4	41.0971	1.69	2	2	37.8752	2.74	2	2	948	105.631	7.79639
Q60692	Proteasome subunit beta type-6 OS=Mus musculus GN=Psmb6 PE=1 SV=3 - [PSB6_MOUSE]	29.41	1	4	4	10	1.28052e+07	4.27645e+07	1.82367e+07	1.37501e+07	87.83	13.03	3	3	67.9333	25.21	3	3	100.67	8.82	2	2	60.47	8.82	2	2	238	25.3625	5.10986
Q61398	Procollagen C-endopeptidase enhancer 1 OS=Mus musculus GN=Pcolce PE=1 SV=2 - [PCOC1_MOUSE]	24.79	5	8	8	10	0	7.03748e+07	0	3.58195e+06	57.64	8.76	2	2	147.28	21.37	6	6					38.97	9.62	2	2	468	50.1361	8.41162
Q62422	Osteoclast-stimulating factor 1 OS=Mus musculus GN=Ostf1 PE=1 SV=2 - [OSTF1_MOUSE]	35.35	1	5	5	10	6.30095e+06	1.11373e+08	1.40332e+07	1.21276e+07	68.33	18.14	3	3	119.28	26.51	4	4	37.98	15.35	2	2	25.62	3.72	1	1	215	23.7679	5.68115
Q6P5B5	Fragile X mental retardation syndrome-related protein 2 OS=Mus musculus GN=Fxr2 PE=2 SV=1 - [Q6P5B5_MOUSE]	10.39	2	2	5	10	2.26621e+07	2.23683e+08	28997475	0	49.0307	2.37	2	2	199.707	10.39	5	5	58.3979	2.37	2	2	40.24	1.19	1	1	674	74.2081	6.22705
Q6PAM1	Alpha-taxilin OS=Mus musculus GN=Txlna PE=2 SV=1 - [TXLNA_MOUSE]	13.54	5	5	5	10	6.1826e+06	5.84215e+07	5.57224e+06	8.51025e+06	100.81	2.89	1	1	278.49	13.54	5	5	140.36	5.78	2	2	121.55	5.78	2	2	554	62.3305	6.7417
Q7M6Y3	Phosphatidylinositol-binding clathrin assembly protein OS=Mus musculus GN=Picalm PE=1 SV=1 - [PICA_MOUSE]	18.03	7	9	9	10	1.17194e+07	8.69107e+07	0	0	67.15	4.55	2	2	236.061	16.52	8	8		0				0			660	71.4983	7.91357
Q7TSZ8	Nucleus accumbens-associated protein 1 OS=Mus musculus GN=Nacc1 PE=1 SV=1 - [NACC1_MOUSE]	9.53	2	5	5	10	2.20972e+07	1.53482e+07	1.93533e+07	4.83941e+06	156.07	9.53	5	5	22.29	3.7	1	1	101.79	4.28	2	2	35.24	4.28	2	2	514	56.5005	5.73193
Q8BFW7	Lipoma-preferred partner homolog OS=Mus musculus GN=Lpp PE=1 SV=1 - [LPP_MOUSE]	13.7	1	6	6	10	7.36334e+06	1.2247e+08	8.84594e+06	0	67.13	5.22	2	2	143.55	13.7	6	6	70.79	5.22	2	2					613	65.8479	7.37158
Q8BH76	DNA polymerase delta subunit 3 OS=Mus musculus GN=Pold3 PE=2 SV=1 - [Q8BH76_MOUSE]	14.75	2	6	6	10	5.73491e+07	0	4.54748e+07	0	119.34	11.71	5	5					157.55	13.02	5	5					461	50.7171	9.31982
Q8BI72	CDKN2A-interacting protein OS=Mus musculus GN=Cdkn2aip PE=2 SV=1 - [CARF_MOUSE]	17.94	1	7	7	10	2.18229e+06	2.60742e+07	5.51659e+06	1.599e+06	54.43	3.73	2	2	111.38	14.21	5	5	42.51	4.62	2	2	47.17	2.31	1	1	563	59.7082	9.15869
Q8BJW6	Eukaryotic translation initiation factor 2A OS=Mus musculus GN=Eif2a PE=2 SV=2 - [EIF2A_MOUSE]	15.15	2	6	6	10	3.8471e+06	7.09984e+07	0	5.52243e+06	34.27	4.82	2	2	146.033	15.15	6	6					28.6	4.82	2	2	581	64.3628	8.90967
Q8BT60	Copine-3 OS=Mus musculus GN=Cpne3 PE=1 SV=2 - [CPNE3_MOUSE]	16.89	10	4	6	10	1.24567e+07	5.46093e+07	2.20321e+07	1.31938e+07	25.53	1.69	1	1	100.8	11.82	3	3	29.71	5.07	3	3	35.85	5.07	3	3	533	59.5469	5.78271
Q8K2F0	Bromodomain-containing protein 3 OS=Mus musculus GN=Brd3 PE=1 SV=2 - [BRD3_MOUSE]	7.16	2	4	5	10	2.39552e+07	22024683	1.9549e+07	0	103.672	7.16	5	5	22.02	2.75	1	1	109.324	3.44	3	4					726	79.7122	9.36377
Q922Q1	MOSC domain-containing protein 2, mitochondrial OS=Mus musculus GN=Marc2 PE=1 SV=1 - [MOSC2_MOUSE]	13.61	2	5	5	10	3289135	2.99449e+07	6.36563e+06	7.28868e+06	40.31	2.96	1	1	102.91	11.54	4	4	35.02	5.03	2	2	103.05	9.47	3	3	338	38.1696	8.67529
Q922V4	Pleiotropic regulator 1 OS=Mus musculus GN=Plrg1 PE=2 SV=1 - [PLRG1_MOUSE]	18.71	3	6	6	10	1.01918e+07	6.06247e+07	6.95206e+06	6.56293e+06	22.23	5.46	2	2	79.6167	15.4	4	4	22.36	3.9	1	2	26.13	5.65	2	2	513	56.902	9.17334
Q9D554	Splicing factor 3A subunit 3 OS=Mus musculus GN=Sf3a3 PE=2 SV=2 - [SF3A3_MOUSE]	16.37	1	6	6	10	1.39963e+07	7.47138e+07	1.76434e+07	0	33.06	5.79	2	2	164.993	16.37	6	6	53.79	5.99	2	2					501	58.8052	5.33838
Q9DBY8	Nuclear valosin-containing protein-like OS=Mus musculus GN=Nvl PE=1 SV=1 - [NVL_MOUSE]	5.73	1	3	3	10	9.83292e+06	0	1.35767e+07	0	104.343	5.73	3	3	158.277	5.73	3	3	164.777	5.73	3	3	59.98	1.75	1	1	855	94.417	6.354
Q9EPL8	Importin-7 OS=Mus musculus GN=Ipo7 PE=1 SV=2 - [IPO7_MOUSE]	8.67	1	7	7	10	4.58661e+06	8.21867e+07	0	0	39.86	2.12	2	2	238.874	7.42	6	7	35.5	1.25	1	1					1038	119.41	4.81787
A0A0R4J1Y7	Thioredoxin domain-containing protein 5 OS=Mus musculus GN=Txndc5 PE=1 SV=1 - [A0A0R4J1Y7_MOUSE]	28.48	3	6	6	10	6.75818e+06	7.4208e+07	8.56329e+06	4148596	75.67	4.95	1	1	210.556	28.48	6	7	72.64	4.95	1	1	85.45	4.95	1	1	323	36.0607	5.30029
P61327	Protein mago nashi homolog OS=Mus musculus GN=Magoh PE=2 SV=1 - [MGN_MOUSE]	43.84	4	6	6	10	0	1.18911e+08	1.08099e+07	1.96164e+07					144.8	38.36	4	4	46.37	19.18	3	3	62.1867	21.23	3	3	146	17.1528	6.11279
B9EHJ3	Tight junction protein ZO-1 OS=Mus musculus GN=Tjp1 PE=2 SV=1 - [B9EHJ3_MOUSE]	7.72	4	10	10	10	0	3.88022e+07	0	0					156.974	7.72	10	10									1685	188.736	6.66846
Q80WQ2	Protein VAC14 homolog OS=Mus musculus GN=Vac14 PE=1 SV=1 - [VAC14_MOUSE]	10.74	1	6	6	10	0	3.85774e+07	1.86989e+07	1.17742e+07					107.82	9.46	5	5	54.84	2.94	2	2	61.6063	4.35	3	3	782	87.9916	6.12549
Q8CFI7	DNA-directed RNA polymerase II subunit RPB2 OS=Mus musculus GN=Polr2b PE=2 SV=2 - [RPB2_MOUSE]	8.26	1	8	8	10	0	6.46262e+07	1.70043e+07	3.75023e+06					108.103	4.43	4	4	32.19	3.75	4	4	34.07	1.7	2	2	1174	133.825	6.87354
Q99LE6	ATP-binding cassette sub-family F member 2 OS=Mus musculus GN=Abcf2 PE=2 SV=1 - [ABCF2_MOUSE]	12.42	1	7	7	10	0	9.18987e+07	9.71064e+06	0					109.26	11.31	6	8	25.61	2.87	2	2					628	71.7358	7.04932
Q9CRT8	Exportin-T OS=Mus musculus GN=Xpot PE=2 SV=3 - [XPOT_MOUSE]	9.14	1	6	6	10	0	5.33192e+07	5.88471e+06	5.7308e+06					159.218	9.14	6	7	55.1506	2.28	2	2	64.28	1.35	1	1	963	109.663	5.24951
Q9D8W5	26S proteasome non-ATPase regulatory subunit 12 OS=Mus musculus GN=Psmd12 PE=1 SV=4 - [PSD12_MOUSE]	10.75	3	5	5	10	0	1.03352e+08	1.63546e+07	1.70265e+07					113.93	10.75	5	5	39.55	2.41	1	1	52.2067	7.89	4	4	456	52.8615	7.06396
Q9QXB9	Developmentally-regulated GTP-binding protein 2 OS=Mus musculus GN=Drg2 PE=1 SV=1 - [DRG2_MOUSE]	14.29	1	4	4	10	0	7.39509e+07	1.10435e+07	1.27022e+06					117.63	11.26	3	4	41.02	10.71	3	3	80.28	8.52	2	3	364	40.6924	8.88037
Q9Z2I9	Succinyl-CoA ligase [ADP-forming] subunit beta, mitochondrial OS=Mus musculus GN=Sucla2 PE=1 SV=2 - [SUCB1_MOUSE]	24.19	1	7	7	10	0	1.84927e+08	0	1.55128e+07					113.45	22.03	6	6					82.7067	7.56	4	4	463	50.0821	7.00537
P62315	Small nuclear ribonucleoprotein Sm D1 OS=Mus musculus GN=Snrpd1 PE=2 SV=1 - [SMD1_MOUSE]	10.92	1	2	2	9	6.61259e+07	3.92252e+08	4.05533e+07	84326801	67.2	10.92	1	2	68.11	10.92	1	2	110.85	10.92	2	3	74.16	10.92	1	2	119	13.2734	11.561
P62900	60S ribosomal protein L31 OS=Mus musculus GN=Rpl31 PE=2 SV=1 - [RL31_MOUSE]	24.8	3	3	3	9	4.74233e+07	2.6273e+08	5.57478e+07	6.90971e+07	59.56	24.8	3	3	71.04	18.4	2	2	39.8	18.4	2	2	61.14	18.4	2	2	125	14.4539	10.5356
A2A813	Parkinson disease (Autosomal recessive, early onset) 7 OS=Mus musculus GN=Park7 PE=4 SV=1 - [A2A813_MOUSE]	20.57	5	3	3	9	2.24537e+07	6.70063e+07	42473170	2.01035e+07	59.68	9.14	1	1	72.83	20.57	3	4	84.78	9.14	1	2	51.79	15.43	2	2	175	18.4625	6.53662
A2AAN2	Signal recognition particle 68 OS=Mus musculus GN=Srp68 PE=4 SV=1 - [A2AAN2_MOUSE]	25.04	2	8	8	9	0	7.45758e+07	0	0	39.24	4.09	1	1	357.731	25.04	8	8									587	65.9118	7.26904
A2AUR7	Ras suppressor protein 1 OS=Mus musculus GN=Rsu1 PE=4 SV=1 - [A2AUR7_MOUSE]	38.85	4	6	6	9	4.68768e+06	8.16893e+07	1.12839e+07	0	42.8	2.69	1	1	155.05	35.38	5	6	38.6	6.15	2	2					260	29.5246	8.22119
B1ARD6	Protein Slfn9 OS=Mus musculus GN=Slfn9 PE=4 SV=1 - [B1ARD6_MOUSE]	6.81	5	6	6	9	1.12304e+07	0	1.31036e+07	0	70.37	5.27	5	5					51.02	5.16	4	4					910	103.925	7.29834
D3YVI6	COP9 signalosome complex subunit 7a (Fragment) OS=Mus musculus GN=Cops7a PE=4 SV=1 - [D3YVI6_MOUSE]	35.8	4	5	5	9	7454490	2.49116e+07	1.36298e+07	9.11737e+06	106.7	17.05	2	2	178.02	30.68	4	4	39.83	7.95	1	1	71.19	13.07	2	2	176	19.5204	5.37646
E9QMH7	Inhibitor of nuclear factor kappa-B kinase-interacting protein OS=Mus musculus GN=Ikbip PE=4 SV=1 - [E9QMH7_MOUSE]	12.87	2	4	4	9	8.35548e+06	5.19095e+07	13009133	1.26752e+07	103.41	6.7	2	2	108.523	10.19	3	3	68.73	4.02	1	1	113.19	9.38	3	3	373	42.4715	5.09717
F6WZH1	Methyl-CpG-binding domain protein 3 (Fragment) OS=Mus musculus GN=Mbd3 PE=4 SV=1 - [F6WZH1_MOUSE]	23.24	4	5	5	9	9.80549e+06	4.5378e+07	6.72835e+06	0	132.107	17.84	4	4	106.466	8.65	2	2	46.24	19.46	3	3					185	20.5423	4.66553
F6YJB6	Copine-1 (Fragment) OS=Mus musculus GN=Cpne1 PE=4 SV=1 - [F6YJB6_MOUSE]	8.6	3	4	4	9	25509316	5.18237e+07	2.3842e+07	1.40828e+07	27.92	2.46	1	1	49.71	8.6	4	5	52.92	2.46	1	1	52.61	4.04	2	2	570	61.6246	8.93896
F8WGW3	S1 RNA-binding domain-containing protein 1 OS=Mus musculus GN=Srbd1 PE=4 SV=1 - [F8WGW3_MOUSE]	5.4	2	5	5	9	6.09223e+06	9.00201e+06	8.55439e+06	3.98641e+06	37.66	1.73	2	2	16.29	0.92	1	1	47.95	3.57	3	3	45.48	2.65	3	3	981	110.125	8.77783
H3BJU7	Rho guanine nucleotide exchange factor 2 OS=Mus musculus GN=Arhgef2 PE=4 SV=1 - [H3BJU7_MOUSE]	13.08	13	9	9	9	3.05115e+06	5.00928e+07	0	0	32.8	0.73	1	1	193.38	12.34	8	8									956	108.52	6.87354
O54941	SWI/SNF-related matrix-associated actin-dependent regulator of chromatin subfamily E member 1 OS=Mus musculus GN=Smarce1 PE=1 SV=1 - [SMCE1_MOUSE]	8.52	1	3	3	9	8.99498e+06	4.94428e+07	1.86448e+07	5.42035e+06	40.07	5.35	2	2	94.67	8.52	3	3	89.79	8.52	3	3	40.47	2.43	1	1	411	46.6096	4.88135
P00493	Hypoxanthine-guanine phosphoribosyltransferase OS=Mus musculus GN=Hprt1 PE=1 SV=3 - [HPRT_MOUSE]	35.78	1	5	5	9	9395551	4.78271e+07	1.98237e+07	1.21421e+07	38.94	5.96	1	1	131.01	30.28	4	4	69.08	5.96	1	2	87.57	11.47	2	2	218	24.5546	6.68311
P27641	X-ray repair cross-complementing protein 5 OS=Mus musculus GN=Xrcc5 PE=2 SV=4 - [XRCC5_MOUSE]	8.06	1	4	4	9	1.14579e+07	5.93765e+07	1.28897e+07	2.07544e+06	131.2	2.73	2	2	71.61	1.5	1	1	148.1	8.06	4	4	49.65	3.28	2	2	732	83.004	5.16064
P28033	CCAAT/enhancer-binding protein beta OS=Mus musculus GN=Cebpb PE=1 SV=1 - [CEBPB_MOUSE]	19.93	1	5	5	9	2.20024e+07	3.53976e+07	4.0963e+07	1.26762e+07	79.6	16.55	4	4	30.72	5.41	1	1	156.007	13.18	3	3	50.42	5.41	1	1	296	31.4259	8.55811
P49586	Choline-phosphate cytidylyltransferase A OS=Mus musculus GN=Pcyt1a PE=1 SV=1 - [PCY1A_MOUSE]	16.62	3	5	5	9	1.28178e+07	2.69113e+07	2.04612e+07	1.58354e+07	107.2	9.26	3	3	63.4533	11.44	3	3	42.27	5.18	2	2	30.83	3.27	1	1	367	41.6407	7.03467
Q3TA68	Protein Wdr36 OS=Mus musculus GN=Wdr36 PE=2 SV=1 - [Q3TA68_MOUSE]	8.95	2	6	6	9	4318046	4.69112e+07	6.94015e+06	0	31.22	2.15	2	2	121.873	8.95	6	6	32.82	1.13	1	1					883	97.7223	7.28369
Q3TJD7	PDZ and LIM domain protein 7 OS=Mus musculus GN=Pdlim7 PE=2 SV=1 - [PDLI7_MOUSE]	24.95	5	8	8	9	9.18357e+06	9.94394e+07	0	1.34813e+07	36.97	2.41	1	1	69.63	20.35	6	6					22.83	4.81	2	2	457	50.0867	8.47021
Q3UMU9	Hepatoma-derived growth factor-related protein 2 OS=Mus musculus GN=Hdgfrp2 PE=1 SV=1 - [HDGR2_MOUSE]	6.28	2	3	4	9	1.12533e+07	65235355	1.45244e+07	1.09509e+06	77.21	5.08	3	4	46.21	2.84	2	2	61.91	4.04	2	2	36.32	1.64	1	1	669	74.2464	8.66064
Q5SUT0	Ewing sarcoma breakpoint region 1 OS=Mus musculus GN=Ewsr1 PE=2 SV=1 - [Q5SUT0_MOUSE]	7.77	3	3	3	9	7.9725e+06	2.57647e+08	102266432	6.18527e+07	25.18	2.43	1	1	113.9	7.77	3	4	18.59	2.27	1	1	69.6833	4.69	2	3	618	64.9481	9.37842
Q64674	Spermidine synthase OS=Mus musculus GN=Srm PE=2 SV=1 - [SPEE_MOUSE]	24.5	1	5	5	9	1.90051e+07	55933342	1.93591e+07	2.3301e+07	35.3	5.96	2	2	84.61	18.54	3	3	53.55	5.96	2	2	47.87	5.96	2	2	302	33.9728	5.50342
Q6A0A9	Constitutive coactivator of PPAR-gamma-like protein 1 OS=Mus musculus GN=FAM120A PE=1 SV=2 - [F120A_MOUSE]	6.92	1	6	6	9	3.11257e+06	43422634	4.3931e+06	7.91601e+06	38.7	1.53	1	1	83.39	6.29	5	5	35.4	1.53	1	1	77.13	2.16	2	2	1112	121.569	8.92432
Q6KCD5	Nipped-B-like protein OS=Mus musculus GN=Nipbl PE=1 SV=1 - [NIPBL_MOUSE]	2.07	1	6	6	9	8.18075e+06	0	1.57664e+07	4643567	80.0978	1.14	3	3					64.5	1.79	5	5	24.51	0.32	1	1	2798	315.253	7.91357
Q80VB6	Dclk1 protein OS=Mus musculus GN=Dclk1 PE=2 SV=1 - [Q80VB6_MOUSE]	20.39	4	5	5	9	1.00593e+07	6.72713e+07	1.01442e+07	1.48558e+07	54.88	6.61	2	2	138.94	20.39	5	5	34.49	3.58	1	1	47.1	3.58	1	1	363	40.3558	9.67139
Q8BGW1	Alpha-ketoglutarate-dependent dioxygenase FTO OS=Mus musculus GN=Fto PE=1 SV=1 - [FTO_MOUSE]	10.16	3	4	4	9	8.32613e+06	1.52571e+07	1.95259e+07	8.15844e+06	78.7267	8.76	3	3	36.73	2.79	1	1	88.66	6.37	3	3	30.6	3.59	2	2	502	57.9697	5.12256
Q91VH2	Sorting nexin-9 OS=Mus musculus GN=Snx9 PE=1 SV=1 - [SNX9_MOUSE]	14.96	1	6	6	9	6.4586e+06	9.92074e+07	4770099	9.10726e+06	49.73	2.35	1	1	112.48	12.94	5	5	45.71	2.35	1	1	60.35	4.37	2	2	595	66.5036	5.51611
Q921H8	3-ketoacyl-CoA thiolase A, peroxisomal OS=Mus musculus GN=Acaa1a PE=2 SV=1 - [THIKA_MOUSE]	22.41	6	6	6	9	7.66235e+06	1.54699e+08	0	1.46049e+07	36.06	3.07	1	1	151.01	15.33	4	5					70.7567	10.14	3	3	424	43.9257	8.44092
Q9CPY3	Sororin OS=Mus musculus GN=Cdca5 PE=1 SV=1 - [CDCA5_MOUSE]	23.11	1	5	5	9	1.91562e+07	0	1.1948e+07	7.46074e+06	75.81	9.47	2	2	23.48	7.95	1	1	76.38	10.98	3	3	81.4	15.91	3	3	264	28.9734	9.5835
Q9D0B0	Serine/arginine-rich splicing factor 9 OS=Mus musculus GN=Srsf9 PE=1 SV=1 - [SRSF9_MOUSE]	25.68	2	6	6	9	4.30551e+06	1.16372e+08	2.02664e+07	0	23.1	4.05	1	1	92.31	23.42	5	5	57.44	11.26	3	3					222	25.6454	8.646
Q9D1M0	Protein SEC13 homolog OS=Mus musculus GN=Sec13 PE=2 SV=3 - [SEC13_MOUSE]	13.98	1	4	4	9	0	1.92092e+08	1.96883e+07	3.17233e+07	50.53	3.42	1	1	84.0227	11.49	3	3	67.7245	5.9	2	2	83.9952	9.32	3	3	322	35.5431	5.37646
Q9D753	Exosome complex component RRP43 OS=Mus musculus GN=Exosc8 PE=2 SV=1 - [EXOS8_MOUSE]	26.81	3	4	4	9	1.57017e+07	0	1.27988e+07	4.27374e+06	92.64	26.81	4	4					66.9967	17.39	3	3	42.87	10.51	2	2	276	29.9302	5.19873
Q9D883	Splicing factor U2AF 35 kDa subunit OS=Mus musculus GN=U2af1 PE=1 SV=4 - [U2AF1_MOUSE]	12.97	2	2	2	9	3.14339e+07	2.1617e+08	3.15321e+07	3.90786e+07	65.4	12.97	2	2	126.65	12.97	2	4	98.85	12.97	2	2	85.06	5.44	1	1	239	27.7974	8.80713
Q9EPU4	Cleavage and polyadenylation specificity factor subunit 1 OS=Mus musculus GN=Cpsf1 PE=1 SV=1 - [CPSF1_MOUSE]	3.89	1	4	4	9	4.31726e+06	1.96018e+07	5.82314e+06	3.6122e+06	96.78	1.67	2	2	65.6967	3.19	3	3	43.17	1.18	1	1	97.09	2.36	3	3	1441	160.716	6.39209
Q9Z1F9	SUMO-activating enzyme subunit 2 OS=Mus musculus GN=Uba2 PE=2 SV=1 - [SAE2_MOUSE]	6.9	3	5	5	9	8.51335e+06	0	1.30189e+07	8.90984e+06	33.1199	3.45	3	3					49.2271	6.9	5	5	28.02	1.57	1	1	638	70.5247	5.23682
Q9Z2D6	Methyl-CpG-binding protein 2 OS=Mus musculus GN=Mecp2 PE=1 SV=1 - [MECP2_MOUSE]	11.16	1	4	4	9	1.48803e+07	17521825	1.06607e+07	1.48074e+07	110.85	5.99	2	2	64.36	3.72	1	1	121.97	11.16	4	4	149.5	5.79	2	2	484	52.2755	9.96436
A0A087WNZ7	E3 ubiquitin-protein ligase TRIP12 OS=Mus musculus GN=Trip12 PE=1 SV=1 - [A0A087WNZ7_MOUSE]	3.61	4	5	5	9	4.77831e+06	1.64106e+07	7.71628e+06	4536804	139.36	2.91	4	4	58.13	1.31	2	2	103.39	1.56	2	2	84.23	0.7	1	1	1992	220.523	8.44092
A0A0R4J233	Septin-10 OS=Mus musculus GN=Sept10 PE=1 SV=1 - [A0A0R4J233_MOUSE]	7.96	4	1	2	9	7.0854e+07	3.61257e+08	87151534	8.53223e+07	53.7464	2.11	1	2	104.232	7.96	2	3	49.0664	2.11	1	2	50.4364	2.11	1	2	427	49.7969	6.7124
A0A0A6YW80	N-alpha-acetyltransferase 15, NatA auxiliary subunit OS=Mus musculus GN=Naa15 PE=1 SV=1 - [A0A0A6YW80_MOUSE]	8.34	4	6	6	9	2.06768e+06	6.80001e+07	9.65903e+06	0	22.82	0.86	1	1	79.8711	8.34	6	6	53.07	1.1	1	1	22.69	0.86	1	1	815	95.2355	6.97607
A0A0R4J187	X-ray repair cross-complementing protein 6 OS=Mus musculus GN=Xrcc6 PE=1 SV=1 - [A0A0R4J187_MOUSE]	10.69	3	6	6	9	1.31609e+07	6.74725e+06	1.85992e+07	3.73935e+06	78.3467	7.89	4	4	34.14	1.64	1	1	53.65	4.77	3	3	39.15	1.64	1	1	608	69.4419	6.52197
Q9CPS5	26S proteasome non-ATPase regulatory subunit 8 OS=Mus musculus GN=Psmd8 PE=1 SV=2 - [Q9CPS5_MOUSE]	19.72	2	4	4	9	1.27749e+07	8.49606e+07	1.59709e+07	0	53.88	5.54	2	2	59.51	19.72	4	4	64.5145	9	3	3					289	32.7479	6.37939
A0A087WRN1	Bcl-2-associated transcription factor 1 (Fragment) OS=Mus musculus GN=Bclaf1 PE=1 SV=1 - [A0A087WRN1_MOUSE]	7.2	4	4	4	9	1.35134e+07	8.85174e+07	2.29527e+07	0	24.58	3.77	2	2	70.7633	5.66	3	3	38.02	7.2	4	4					583	67.663	9.15869
A0A0G2JGD2	Protein S100-A4 (Fragment) OS=Mus musculus GN=S100a4 PE=1 SV=1 - [A0A0G2JGD2_MOUSE]	42.31	2	4	4	9	2.41477e+07	9.60858e+07	127342200	2.81934e+07	41.48	42.31	4	4	49.0803	21.79	2	2	0	10.26	1	1	31.75	21.79	2	2	78	9.05655	5.21143
Q6P542	ATP-binding cassette sub-family F member 1 OS=Mus musculus GN=Abcf1 PE=1 SV=1 - [ABCF1_MOUSE]	20.07	1	9	9	9	0	7.16564e+07	0	0					189.791	20.07	9	9									837	94.8869	6.50732
E9PWE8	Dihydropyrimidinase-related protein 3 OS=Mus musculus GN=Dpysl3 PE=4 SV=1 - [E9PWE8_MOUSE]	6.3	5	3	4	9	0	1.05402e+08	2.24829e+07	2.36025e+07					77.15	4.98	3	3	34.71	3.51	2	2	63.99	6.3	4	4	683	73.8379	6.45557
P35564	Calnexin OS=Mus musculus GN=Canx PE=1 SV=1 - [CALX_MOUSE]	8.97	1	4	4	9	0	8.35958e+07	3.78911e+06	1.22065e+07					98.36	7.61	3	5	55.88	2.71	1	1	104.24	6.43	3	3	591	67.2357	4.64014
P50544	Very long-chain specific acyl-CoA dehydrogenase, mitochondrial OS=Mus musculus GN=Acadvl PE=1 SV=3 - [ACADV_MOUSE]	19.97	2	8	8	9	0	7.85017e+07	0	7.71484e+06					167.877	18.45	7	7					49.89	4.42	2	2	656	70.8307	8.74854
Q4VBE8	WD repeat-containing protein 18 OS=Mus musculus GN=Wdr18 PE=1 SV=1 - [WDR18_MOUSE]	9.74	1	4	4	9	0	18809026	8.68324e+06	5.32051e+06					52.87	5.1	2	3	57.6	6.5	3	3	35.56	6.5	3	3	431	47.181	6.88818
Q60759	Glutaryl-CoA dehydrogenase, mitochondrial OS=Mus musculus GN=Gcdh PE=2 SV=2 - [GCDH_MOUSE]	20.78	3	6	6	9	0	1.07793e+08	2.08478e+07	3.27451e+07					202.42	20.78	6	7	24.11	2.05	1	1	27.65	2.05	1	1	438	48.5749	8.73389
Q6GQT9	Nodal modulator 1 OS=Mus musculus GN=Nomo1 PE=1 SV=1 - [NOMO1_MOUSE]	9.14	1	8	8	9	0	5.67662e+07	0	0					142.25	9.14	8	9									1214	133.336	6.0874
Q8BH95	Enoyl-CoA hydratase, mitochondrial OS=Mus musculus GN=Echs1 PE=1 SV=1 - [ECHM_MOUSE]	23.1	2	5	5	9	0	9.80532e+07	17922661	1.56605e+07					142.52	23.1	5	5	47.34	3.79	1	1	41.49	12.41	3	3	290	31.4542	8.48486
Q8BL66	Early endosome antigen 1 OS=Mus musculus GN=Eea1 PE=2 SV=2 - [EEA1_MOUSE]	7.51	1	7	7	9	0	5.51791e+07	0	6.21165e+06					209.532	6.8	6	6					31.08	2.06	3	3	1411	160.817	5.77002
Q99LP6	GrpE protein homolog 1, mitochondrial OS=Mus musculus GN=Grpel1 PE=1 SV=1 - [GRPE1_MOUSE]	42.4	1	7	7	9	0	1.46979e+08	0	1.35043e+07					84.1548	42.4	7	7					36.91	10.14	2	2	217	24.2919	8.38232
Q9EP71	Ankycorbin OS=Mus musculus GN=Rai14 PE=1 SV=1 - [RAI14_MOUSE]	9.81	1	8	8	9	0	9.02193e+07	5.32837e+06	2.80815e+06					218.31	7.66	6	6	28.48	1.02	1	1	71.99	2.15	2	2	979	108.785	6.26514
A0A087WQF8	Kinectin OS=Mus musculus GN=Ktn1 PE=1 SV=1 - [A0A087WQF8_MOUSE]	7.75	18	8	8	9	0	9.18588e+08	0	0					216.745	7.75	8	9									1200	137.551	6.30322
P61514	60S ribosomal protein L37a OS=Mus musculus GN=Rpl37a PE=2 SV=2 - [RL37A_MOUSE]	38.04	1	3	3	8	1.28e+07	5.06898e+07	1.45994e+07	0	34.53	18.48	2	2	63.26	38.04	3	4	51.92	18.48	2	2					92	10.2685	10.4331
P63280	SUMO-conjugating enzyme UBC9 OS=Mus musculus GN=Ube2i PE=1 SV=1 - [UBC9_MOUSE]	33.54	4	3	3	8	46305526	65299540	2.74546e+07	1.65474e+07	55.15	25.95	2	2	67.68	25.95	2	2	46.86	13.92	2	2	32.75	13.92	2	2	158	17.9952	8.66064
P68037	Ubiquitin-conjugating enzyme E2 L3 OS=Mus musculus GN=Ube2l3 PE=2 SV=1 - [UB2L3_MOUSE]	53.25	2	5	5	8	1.85165e+07	1.22816e+08	0	0	31.83	25.97	2	2	118.32	37.01	4	5	0	9.74	1	1					154	17.8502	8.51416
P83917	Chromobox protein homolog 1 OS=Mus musculus GN=Cbx1 PE=1 SV=1 - [CBX1_MOUSE]	14.59	3	1	2	8	2.85158e+07	0	2.82261e+07	2.44025e+07	139.01	14.59	2	5					42.87	14.59	2	2	20.63	5.95	1	1	185	21.4046	4.93213
Q9Z0H3	SWI/SNF-related matrix-associated actin-dependent regulator of chromatin subfamily B member 1 OS=Mus musculus GN=Smarcb1 PE=1 SV=1 - [SNF5_MOUSE]	13.51	2	4	4	8	2.13453e+07	4.02665e+07	2.27958e+07	2.18022e+07	41.65	9.09	3	3	79.81	4.42	1	2	55.43	5.45	2	2	38.69	3.38	1	1	385	44.1132	6.22705
E9PUM4	Talin-2 OS=Mus musculus GN=Tln2 PE=4 SV=1 - [E9PUM4_MOUSE]	2.56	2	1	5	8	3.73029e+07	1.80023e+08	0	3.49765e+07	13.83	0.43	1	1	140.4	2.56	5	5					71.39	0.87	2	2	2542	271.497	5.5542
F6QL70	Protein Gm17669 OS=Mus musculus GN=Gm17669 PE=4 SV=1 - [F6QL70_MOUSE]	25.32	6	4	4	8	2.57063e+07	1.9519e+08	1.58023e+07	6.98486e+07	36.36	12.99	2	2	75.23	25.32	4	4	30.5	7.14	1	1	57.23	7.14	1	1	154	16.9557	11.8394
Q60737	Casein kinase II subunit alpha OS=Mus musculus GN=Csnk2a1 PE=1 SV=2 - [CSK21_MOUSE]	17.39	3	4	5	8	1.15602e+07	7.31511e+07	967875	0	34.02	5.63	2	2	67.86	15.6	4	4	24.52	5.63	2	2					391	45.1048	7.73779
P17897	Lysozyme C-1 OS=Mus musculus GN=Lyz1 PE=1 SV=1 - [LYZ1_MOUSE]	12.84	1	2	2	8	3.47867e+07	123468516	7.33153e+07	9.67205e+07	56.64	12.84	2	2	36.52	8.11	1	1	110.24	12.84	2	3	47.12	12.84	2	2	148	16.7834	9.40771
A2ADR8	Nuclear inhibitor of protein phosphatase 1 OS=Mus musculus GN=Ppp1r8 PE=4 SV=1 - [A2ADR8_MOUSE]	10.86	2	2	2	8	1.51027e+07	4.67297e+07	11705614	0	131.217	10.86	2	3	92.88	10.86	2	2	88.32	10.86	2	3					350	38.3758	7.15186
A2AEK1	AlphaCstF-64 variant 4 OS=Mus musculus GN=Cstf2 PE=2 SV=1 - [A2AEK1_MOUSE]	9.03	4	3	3	8	8.23387e+06	4.90047e+07	1.1754e+07	1.17105e+07	31.61	3.61	2	2	100.68	9.03	3	3	44.75	3.61	2	2	29.81	1.62	1	1	554	58.5341	6.48096
B1AU25	Apoptosis-inducing factor 1, mitochondrial OS=Mus musculus GN=Aifm1 PE=4 SV=1 - [B1AU25_MOUSE]	7.73	2	3	3	8	4.87186e+06	4.46904e+07	1.73004e+07	1.41207e+07	62.35	4.28	2	2	114.2	7.73	3	3	56.28	2.47	1	1	99.35	4.28	2	2	608	66.0726	9.11475
D3YWF6	Ubiquitin thioesterase OTUB1 OS=Mus musculus GN=Otub1 PE=4 SV=1 - [D3YWF6_MOUSE]	16.18	3	3	3	8	2.30018e+07	5.57058e+07	1.29855e+07	1.37331e+07	111.48	9.96	2	2	109.54	12.45	2	3	81.7	6.22	1	1	98.2	9.96	2	2	241	28.019	5.2876
D3Z734	E3 ubiquitin-protein ligase RAD18 OS=Mus musculus GN=Rad18 PE=4 SV=1 - [D3Z734_MOUSE]	11.45	5	5	5	8	9.93549e+06	0	2.0676e+07	0	123.923	7.71	3	3					152.6	11.45	5	5					428	48.3993	7.54736
G3XA79	Protein regulator of cytokinesis 1 OS=Mus musculus GN=Prc1 PE=4 SV=1 - [G3XA79_MOUSE]	9.33	10	5	5	8	2.16248e+07	4.5079e+07	0	0	124.857	9.33	5	5	37.41	5.9	3	3									525	61.692	8.27979
O08915	AH receptor-interacting protein OS=Mus musculus GN=Aip PE=1 SV=1 - [AIP_MOUSE]	14.55	2	4	4	8	2.17142e+07	1.04706e+08	2.7418e+07	0	65.23	7.27	2	2	80.33	14.55	4	5	26.54	4.24	1	1					330	37.5811	6.40479
O35685	Nuclear migration protein nudC OS=Mus musculus GN=Nudc PE=1 SV=1 - [NUDC_MOUSE]	17.77	1	5	5	8	8.16609e+06	8.1494e+07	9.43201e+06	6.83402e+06	72.2903	5.42	2	2	91.2967	12.35	3	3	76.5803	5.42	2	2	43.05	2.71	1	1	332	38.3343	5.26221
O35864	COP9 signalosome complex subunit 5 OS=Mus musculus GN=Cops5 PE=1 SV=3 - [CSN5_MOUSE]	7.49	3	3	3	8	6.64646e+06	1.90969e+07	1.29972e+07	8.36508e+06	70.38	5.39	2	2	78.1153	5.39	2	2	87.4868	7.49	3	3	59.86	2.99	1	1	334	37.5247	6.53662
O54734	Dolichyl-diphosphooligosaccharide--protein glycosyltransferase 48 kDa subunit OS=Mus musculus GN=Ddost PE=1 SV=2 - [OST48_MOUSE]	8.62	1	4	4	8	1.11014e+07	2.78004e+08	0	1.38726e+07	35.44	2.49	1	1	108.792	8.62	4	4		0			52.4738	6.58	3	3	441	48.997	5.8335
O70435	Proteasome subunit alpha type-3 OS=Mus musculus GN=Psma3 PE=1 SV=3 - [PSA3_MOUSE]	14.9	2	4	4	8	1.6701e+07	7.80651e+07	1.3232e+07	1.47234e+07	40.18	4.71	1	1	52.35	4.71	1	1	89.29	14.9	4	4	71.05	7.45	2	2	255	28.3871	5.43994
P08121	Collagen alpha-1(III) chain OS=Mus musculus GN=Col3a1 PE=2 SV=4 - [CO3A1_MOUSE]	3.76	2	4	4	8	0	3.92849e+07	5.11444e+06	8.21397e+06	31.93	1.5	1	1	41.71	3.76	4	4	28.51	0.89	1	1	52.87	2.39	2	2	1464	138.858	6.52197
P11031	Activated RNA polymerase II transcriptional coactivator p15 OS=Mus musculus GN=Sub1 PE=1 SV=3 - [TCP4_MOUSE]	17.32	1	3	3	8	5.83431e+07	6.81742e+07	6.91129e+07	61602546	59.83	16.54	2	2	70.47	17.32	3	3	63.18	16.54	2	2	63.42	8.66	1	1	127	14.4184	9.59814
P14152	Malate dehydrogenase, cytoplasmic OS=Mus musculus GN=Mdh1 PE=1 SV=3 - [MDHC_MOUSE]	10.48	2	3	3	8	1.23286e+07	4.48829e+07	2.09672e+07	1.91189e+07	48.34	5.09	1	1	43.86	8.08	2	3	50.52	7.49	2	2	76.55	8.08	2	2	334	36.4881	6.58057
P27048	Small nuclear ribonucleoprotein-associated protein B OS=Mus musculus GN=Snrpb PE=1 SV=1 - [RSMB_MOUSE]	6.49	3	2	2	8	6.4663e+07	3.88198e+08	7.66218e+07	7.2374e+07	56.6985	6.49	2	2	59.29	6.49	2	2	54.1085	6.49	2	2	53.95	6.49	2	2	231	23.6402	10.9019
P46460	Vesicle-fusing ATPase OS=Mus musculus GN=Nsf PE=1 SV=2 - [NSF_MOUSE]	7.8	1	5	5	8	4.28304e+06	4.96119e+07	1.00326e+07	1.0587e+07	15.24	2.96	2	2	41.8	3.49	2	2	19.82	2.96	2	2	46.77	2.96	2	2	744	82.561	6.94678
P47758	Signal recognition particle receptor subunit beta OS=Mus musculus GN=Srprb PE=1 SV=1 - [SRPRB_MOUSE]	22.68	2	4	4	8	9.58852e+06	6.36615e+07	15260745	13974199	100.54	12.27	2	2	123.06	12.27	2	2	90.27	7.06	1	1	159.517	17.47	3	3	269	29.5607	9.27588
P49615	Cyclin-dependent kinase 5 OS=Mus musculus GN=Cdk5 PE=1 SV=1 - [CDK5_MOUSE]	9.25	49	2	3	8	256417300	2.92639e+08	2.82519e+08	9.89759e+07	38.47	2.74	1	1	52.07	9.25	3	4	51.51	2.74	1	2	49.29	2.74	1	1	292	33.2672	7.66455
P51943	Cyclin-A2 OS=Mus musculus GN=Ccna2 PE=1 SV=2 - [CCNA2_MOUSE]	7.82	3	3	3	8	1.03077e+07	5.28636e+06	3.11324e+06	6.66672e+06	38.43	4.27	2	2	67.0929	7.82	3	3	60.02	4.27	2	2	29.67	1.9	1	1	422	47.2392	6.21436
Q3UW66	Sulfurtransferase OS=Mus musculus GN=Mpst PE=2 SV=1 - [Q3UW66_MOUSE]	23.91	2	5	5	8	2.94153e+06	1.20603e+08	4.49491e+06	1.00023e+07	43.14	3.03	1	1	97.97	23.91	5	5	30.9	3.03	1	1	23.19	3.03	1	1	297	33.0765	6.46826
Q5EG47	5'-AMP-activated protein kinase catalytic subunit alpha-1 OS=Mus musculus GN=Prkaa1 PE=1 SV=2 - [AAPK1_MOUSE]	9.3	2	4	4	8	1.06568e+07	1.48197e+08	2.50725e+07	23977416	40.31	1.43	1	1	122.47	9.3	4	5	29.02	1.43	1	1	26.02	1.43	1	1	559	63.8885	8.11865
Q61127	NGFI-A-binding protein 2 OS=Mus musculus GN=Nab2 PE=1 SV=2 - [NAB2_MOUSE]	13.71	2	5	5	8	1.02009e+07	3.376e+07	8.99652e+06	0	36.21	5.33	2	2	29.15	6.1	2	2	41.68	9.71	4	4					525	56.542	6.85889
Q6P069	Sorcin OS=Mus musculus GN=Sri PE=1 SV=1 - [SORCN_MOUSE]	25.25	1	4	4	8	4.37178e+07	9.34016e+07	9.62366e+07	3.68286e+07	61.3026	9.09	2	2	102.723	21.72	3	3	69.95	5.56	1	1	59.4761	9.09	2	2	198	21.6133	5.59229
Q8BNV1	tRNA (uracil-5-)-methyltransferase homolog A OS=Mus musculus GN=Trmt2a PE=2 SV=1 - [TRM2A_MOUSE]	10.45	5	5	5	8	1.06473e+07	1.91272e+07	0	0	47.38	7.84	4	4	55.58	9.23	4	4									574	63.2611	7.25439
Q8BTS4	Nuclear pore complex protein Nup54 OS=Mus musculus GN=Nup54 PE=1 SV=1 - [NUP54_MOUSE]	7.84	1	3	3	8	4.19881e+06	2.40569e+07	3.08287e+06	7.34454e+06	22.58	3.33	1	1	65.67	6.47	2	2	24.08	4.71	2	2	49.86	7.84	3	3	510	55.6975	7.02002
Q8C4Y3	Negative elongation factor B OS=Mus musculus GN=Cobra1 PE=2 SV=2 - [NELFB_MOUSE]	7.76	2	4	4	8	7.33946e+06	1.94402e+07	1.14973e+07	2.26766e+06	84.6818	5.52	3	3	42.74	1.72	1	1	28.77	2.24	1	1	33.39	6.21	3	3	580	65.5944	6.02393
Q8VDM6	Heterogeneous nuclear ribonucleoprotein U-like protein 1 OS=Mus musculus GN=Hnrnpul1 PE=1 SV=1 - [HNRL1_MOUSE]	7.1	1	4	4	8	8.2612e+06	5.96632e+07	5.43707e+06	4.85615e+06	72.04	1.75	1	1	150.37	7.1	4	4	62.75	1.75	1	1	55.45	4.31	2	2	859	95.9425	6.58057
Q91W39	Nuclear receptor coactivator 5 OS=Mus musculus GN=Ncoa5 PE=1 SV=1 - [NCOA5_MOUSE]	14.68	3	5	5	8	5.74787e+06	4.03724e+07	7.08409e+06	0	24.14	3.11	2	2	106.4	13.3	4	4	35.31	4.84	2	2					579	65.2797	9.81787
Q922Y1	UBX domain-containing protein 1 OS=Mus musculus GN=Ubxn1 PE=1 SV=1 - [UBXN1_MOUSE]	12.79	1	4	4	8	1.00308e+07	0	5.37477e+06	17245562	64.3985	10.1	3	3	41.2	3.03	1	1	61.59	6.73	2	2	60.02	7.07	2	2	297	33.552	5.26221
Q99KC8	von Willebrand factor A domain-containing protein 5A OS=Mus musculus GN=Vwa5a PE=1 SV=2 - [VMA5A_MOUSE]	7.44	2	5	5	8	0	4.62363e+09	1.63227e+07	2.41094e+06	21.67	1.01	1	1	103.975	4.92	3	3	57.98	1.77	1	1	85.1333	4.41	3	3	793	87.0874	6.58057
Q9CQ60	6-phosphogluconolactonase OS=Mus musculus GN=Pgls PE=2 SV=1 - [6PGL_MOUSE]	40.47	4	5	5	8	2.22763e+07	5.97023e+07	0	9.76838e+06	87.89	16.34	2	2	121.957	37.35	4	4					35.88	13.23	2	2	257	27.2374	5.84619
Q9CQS8	Protein transport protein Sec61 subunit beta OS=Mus musculus GN=Sec61b PE=1 SV=3 - [SC61B_MOUSE]	37.5	2	3	3	8	1.41403e+07	2.08518e+08	2.86258e+07	1.81696e+07	69.29	15.63	1	1	96.28	26.04	2	2	95.42	26.04	2	2	74.8633	37.5	3	3	96	9.9521	11.561
Q9CT10	Ran-binding protein 3 OS=Mus musculus GN=Ranbp3 PE=1 SV=2 - [RANB3_MOUSE]	8.35	1	3	3	8	1.03226e+07	1.37191e+07	1.0572e+07	4.36792e+06	87.76	4.48	2	2	86.86	8.35	3	3	61.64	2.44	1	1	53.62	4.48	2	2	491	52.5407	5.12256
Q9D1C1	Ubiquitin-conjugating enzyme E2 C OS=Mus musculus GN=Ube2c PE=2 SV=1 - [UBE2C_MOUSE]	51.96	2	6	6	8	1.83162e+07	6.56382e+07	0	0	64.8	26.82	4	4	146.17	41.9	4	4									179	19.5939	7.32764
Q9D358	Low molecular weight phosphotyrosine protein phosphatase OS=Mus musculus GN=Acp1 PE=1 SV=3 - [PPAC_MOUSE]	24.05	2	3	3	8	1.80992e+07	8.42167e+07	0	5.71986e+06	88.7409	24.05	3	3	42.05	24.05	3	3	44.15	5.7	1	1	35.62	5.7	1	1	158	18.1799	6.7417
Q9D819	Inorganic pyrophosphatase OS=Mus musculus GN=Ppa1 PE=1 SV=1 - [IPYR_MOUSE]	13.84	1	4	4	8	1.23255e+07	74584837	1.15928e+07	9.13881e+06	70.5	10.73	2	2	104.45	7.61	2	2	49.72	7.61	1	1	91.87	10.73	3	3	289	32.6462	5.60498
Q9DAW6	U4/U6 small nuclear ribonucleoprotein Prp4 OS=Mus musculus GN=Prpf4 PE=2 SV=1 - [PRP4_MOUSE]	11.71	1	4	4	8	5.42381e+06	7.2277e+07	8.90724e+06	1.451e+07	37	6.14	2	2	119.487	11.71	4	4	29.7	2.5	1	1	44.82	3.07	1	1	521	58.3333	7.28369
Q9JHI7	Exosome complex component RRP45 OS=Mus musculus GN=Exosc9 PE=2 SV=1 - [EXOS9_MOUSE]	10.96	3	4	4	8	1.24918e+07	80223363	1.96186e+07	1.32987e+07	102.76	5.48	2	2	38.4	2.51	1	1	88.7833	7.76	3	3	76.69	4.79	2	2	438	48.9059	5.10986
Q9JM05	E3 SUMO-protein ligase PIAS4 OS=Mus musculus GN=Pias4 PE=1 SV=2 - [PIAS4_MOUSE]	9.86	3	5	5	8	2.00357e+07	0	1.42636e+07	0	121.592	8.09	4	4					74.2458	9.86	4	4					507	55.5343	6.3667
Q9R1T2	SUMO-activating enzyme subunit 1 OS=Mus musculus GN=Sae1 PE=2 SV=1 - [SAE1_MOUSE]	19.14	1	5	5	8	2.04251e+07	1.63567e+07	1.63053e+07	1.16264e+07	55.16	6.57	2	2	94.39	12.86	3	3	84.36	6.57	2	2	56.8	3.43	1	1	350	38.5956	5.36377
Q3TFP0	FUS interacting protein (Serine-arginine rich) 1 OS=Mus musculus GN=Srsf10 PE=2 SV=1 - [Q3TFP0_MOUSE]	27.47	3	4	4	8	0	1.77227e+08	0	8.10534e+06					138.561	27.47	4	5	46.79	8.79	1	1	46.3487	8.79	1	2	182	22.1219	10.3306
A2AN08	E3 ubiquitin-protein ligase UBR4 OS=Mus musculus GN=Ubr4 PE=1 SV=1 - [UBR4_MOUSE]	2.12	3	7	7	8	0	1.6084e+07	0	4.79846e+06					82.35	2.12	7	7					49.89	0.25	1	1	5180	571.927	6.06201
D3YWT1	MCG11326, isoform CRA_b OS=Mus musculus GN=Hnrnph3 PE=4 SV=1 - [D3YWT1_MOUSE]	17.82	3	4	5	8	0	2.19644e+08	7.20682e+07	5.29981e+07					65.7633	9.97	3	3	20.75	5.14	2	2	35.22	11.18	3	3	331	35.1594	6.87354
F7ANV6	Annexin (Fragment) OS=Mus musculus GN=Anxa4 PE=3 SV=1 - [F7ANV6_MOUSE]	30.7	6	5	5	8	0	5.90922e+07	3.1508e+07	1.4576e+07					250.14	30.7	5	5	44.69	5.12	1	1	81.13	12.09	2	2	215	24.2113	7.82568
O55128	Histone deacetylase complex subunit SAP18 OS=Mus musculus GN=Sap18 PE=1 SV=1 - [SAP18_MOUSE]	36.6	5	6	6	8	0	8.64769e+07	4.20114e+07	2.15879e+07					97.26	22.22	3	3	27.69	9.15	2	2	23.89	14.38	3	3	153	17.584	9.34912
P28301	Protein-lysine 6-oxidase OS=Mus musculus GN=Lox PE=1 SV=1 - [LYOX_MOUSE]	23.36	1	6	6	8	0	6.79657e+07	0	1.11885e+07					117.187	21.65	5	5					68.1833	7.54	3	3	411	46.6715	8.42627
P29268	Connective tissue growth factor OS=Mus musculus GN=Ctgf PE=2 SV=3 - [CTGF_MOUSE]	14.94	2	5	5	8	0	7.10031e+07	0	1.2543e+07					102.69	14.94	5	5	26.58	3.16	1	1	48.9363	5.75	2	2	348	37.7977	7.81104
Q6NS46	Protein RRP5 homolog OS=Mus musculus GN=Pdcd11 PE=2 SV=2 - [RRP5_MOUSE]	6.12	1	8	8	8	0	3.9604e+07	0	0					131.89	6.12	8	8									1862	207.649	8.74854
Q6PDL0	Cytoplasmic dynein 1 light intermediate chain 2 OS=Mus musculus GN=Dync1li2 PE=1 SV=2 - [DC1L2_MOUSE]	14.84	1	5	5	8	0	5.14392e+07	0	8.84159e+06					116.687	11.59	4	4	47.47	6.71	2	2	35.72	6.71	2	2	492	54.1846	6.27783
Q80WJ7	Protein LYRIC OS=Mus musculus GN=Mtdh PE=1 SV=1 - [LYRIC_MOUSE]	12.44	6	7	7	8	0	8.56914e+07	0	1.06238e+07					150.74	10.88	5	5					28.24	5.35	3	3	579	63.8077	9.33447
Q8BWT1	3-ketoacyl-CoA thiolase, mitochondrial OS=Mus musculus GN=Acaa2 PE=1 SV=3 - [THIM_MOUSE]	19.4	1	5	5	8	0	2.23108e+08	3.29458e+07	36428858					222.45	19.4	5	6	36.02	3.53	1	1	32.71	3.53	1	1	397	41.8034	8.08936
Q99JY0	Trifunctional enzyme subunit beta, mitochondrial OS=Mus musculus GN=Hadhb PE=1 SV=1 - [ECHB_MOUSE]	12.84	2	5	5	8	0	9.61189e+07	0	1.62344e+07					121.83	10.53	4	5					100.6	7.37	3	3	475	51.3534	9.37842
Q99K01	Pyridoxal-dependent decarboxylase domain-containing protein 1 OS=Mus musculus GN=Pdxdc1 PE=1 SV=2 - [PDXD1_MOUSE]	11.82	2	7	7	8	0	9.41402e+07	0	5.89104e+06					144.54	9.02	5	5					31.0729	3.81	3	3	787	87.2807	5.47803
Q99LB7	Sarcosine dehydrogenase, mitochondrial OS=Mus musculus GN=Sardh PE=1 SV=1 - [SARDH_MOUSE]	11.43	1	7	7	8	0	6.99673e+07	0	7.52419e+06					188.984	11.43	7	7					26.28	1.2	1	1	919	101.618	6.7417
Q9CY50	Translocon-associated protein subunit alpha OS=Mus musculus GN=Ssr1 PE=1 SV=1 - [SSRA_MOUSE]	11.89	1	3	3	8	0	1.19278e+08	3.35073e+07	6.25616e+07					116.897	9.09	2	3	65.08	11.89	3	3	27.15	6.64	2	2	286	32.0451	4.44971
Q9JIH2	Nuclear pore complex protein Nup50 OS=Mus musculus GN=Nup50 PE=1 SV=3 - [NUP50_MOUSE]	22.75	1	7	7	8	0	5.12159e+07	0	0					194.453	22.75	7	8									466	49.4546	6.23975
Q9Z1T1	AP-3 complex subunit beta-1 OS=Mus musculus GN=Ap3b1 PE=1 SV=2 - [AP3B1_MOUSE]	7.6	1	7	7	8	0	7.10337e+07	0	5.37649e+06					139.894	6.79	6	6					27.04	2.53	2	2	1105	122.664	5.65576
P83882	60S ribosomal protein L36a OS=Mus musculus GN=Rpl36a PE=3 SV=2 - [RL36A_MOUSE]	17.92	2	2	2	7	2.26388e+07	1.64899e+08	5.49867e+07	3.20267e+07	50.41	17.92	2	2	67.18	17.92	2	2	31.21	8.49	1	1	49.39	17.92	2	2	106	12.4328	10.5796
P84084	ADP-ribosylation factor 5 OS=Mus musculus GN=Arf5 PE=2 SV=2 - [ARF5_MOUSE]	28.89	3	1	4	7	6.41266e+06	8.58104e+07	0	8.92896e+06	29.83	17.78	2	2	50.84	11.67	1	1					70.2929	22.78	3	4	180	20.5166	6.78564
O08547	Vesicle-trafficking protein SEC22b OS=Mus musculus GN=Sec22b PE=1 SV=3 - [SC22B_MOUSE]	15.35	3	3	3	7	7.83996e+06	93184044	1.24836e+07	3.28841e+07	64.95	6.51	1	1	76.42	10.7	2	2	77.83	6.51	1	1	135.113	15.35	3	3	215	24.7248	8.51416
D3YZ00	Nuclear factor 1 (Fragment) OS=Mus musculus GN=Nfix PE=3 SV=1 - [D3YZ00_MOUSE]	17.62	9	4	4	7	2.19585e+07	1.183e+08	0	0	110.83	12.09	3	4	120.5	15.16	3	3									488	53.3809	8.67529
D3Z795	Proteasome assembly chaperone 1 OS=Mus musculus GN=Psmg1 PE=4 SV=1 - [D3Z795_MOUSE]	15.67	3	4	4	7	1.13917e+07	0	1.22774e+07	9.5756e+06	98.9033	10.45	3	3					32.2	10.45	2	2	63.57	10.07	2	2	268	30.5205	7.12256
D3Z7P3	Glutaminase kidney isoform, mitochondrial OS=Mus musculus GN=Gls PE=1 SV=1 - [GLSK_MOUSE]	10.39	2	4	4	7	1.02427e+06	1.11205e+08	0	3.51732e+06	30.19	2.23	1	1	243.87	10.39	4	5					60.56	2.23	1	1	674	73.9162	7.98682
E9Q1P8	Interferon regulatory factor 2-binding protein 2 OS=Mus musculus GN=Irf2bp2 PE=1 SV=1 - [I2BP2_MOUSE]	10	1	3	4	7	4.68697e+06	5.31453e+07	4.39949e+06	0	46.18	3.86	2	2	39.04	7.37	3	3	37.34	3.86	2	2					570	59.2548	8.68994
G3X8W7	CDC23 (Cell division cycle 23, yeast, homolog), isoform CRA_a OS=Mus musculus GN=Cdc23 PE=4 SV=1 - [G3X8W7_MOUSE]	5.6	3	3	3	7	5.53584e+06	20169840	1.49309e+06	0	59.6	1.58	1	1	54.79	5.6	3	3	28.44	4.03	2	2	18.35	2.45	1	1	571	65.8354	6.82959
O35218	Cleavage and polyadenylation specificity factor subunit 2 OS=Mus musculus GN=Cpsf2 PE=1 SV=1 - [CPSF2_MOUSE]	7.29	1	4	4	7	9.89769e+06	1.993e+07	1.35389e+07	8.61684e+06	68.12	1.92	1	1	73.7467	6.14	3	3	82	3.07	2	2	76.11	1.92	1	1	782	88.3267	5.10986
O54956	DNA polymerase epsilon subunit 2 OS=Mus musculus GN=Pole2 PE=2 SV=2 - [DPOE2_MOUSE]	17.46	1	6	6	7	2.0754e+07	0	5896629	0	107.044	17.46	6	6					18.39	3.42	1	1					527	59.3491	6.25244
O88543	COP9 signalosome complex subunit 3 OS=Mus musculus GN=Cops3 PE=1 SV=3 - [CSN3_MOUSE]	10.4	2	3	3	7	1.69949e+07	59856769	2.91041e+07	1.7959e+07	20.94	1.89	1	1	58.8	8.51	2	2	48.71	4.49	2	2	27.4	4.49	2	2	423	47.801	6.65381
P47753	F-actin-capping protein subunit alpha-1 OS=Mus musculus GN=Capza1 PE=1 SV=4 - [CAZA1_MOUSE]	24.48	3	3	5	7	2.09095e+07	1.57176e+08	58995645	0	79.3668	8.74	2	2	42.51	20.98	4	4	55.35	3.5	1	1					286	32.9193	5.5542
P62774	Myotrophin OS=Mus musculus GN=Mtpn PE=1 SV=2 - [MTPN_MOUSE]	14.41	1	1	1	7	5.73825e+07	1.90798e+08	75185393	4.97882e+07	64.38	14.41	1	1	65.94	14.41	1	2	78.4	14.41	1	2	71.4	14.41	1	2	118	12.8526	5.51611
Q3UF95	Large proline-rich protein BAG6 OS=Mus musculus GN=Bag6 PE=2 SV=1 - [Q3UF95_MOUSE]	11.09	8	6	6	7	0	7.9898e+07	0	8.25996e+06		0			173.973	10.04	5	5		0			39.3123	1.94	2	2	1136	119.07	5.8208
Q8BJQ2	Ubiquitin carboxyl-terminal hydrolase 1 OS=Mus musculus GN=Usp1 PE=2 SV=1 - [UBP1_MOUSE]	8.16	2	6	6	7	1.03592e+07	0	1.5362e+07	0	41.18	4.46	3	3					128.617	4.97	4	4					784	87.402	5.41455
Q8CCF0	U4/U6 small nuclear ribonucleoprotein Prp31 OS=Mus musculus GN=Prpf31 PE=2 SV=3 - [PRP31_MOUSE]	13.43	1	4	4	7	2.87467e+07	5.65274e+07	2.28279e+07	0	33.99	7.41	2	2	94.92	11.22	3	3	24.41	6.41	2	2					499	55.3953	5.66846
Q921U8	Smoothelin OS=Mus musculus GN=Smtn PE=2 SV=2 - [SMTN_MOUSE]	7.69	5	6	6	7	1.84722e+07	7765127	469620	0	113.53	5.42	4	4	43.08	1.3	1	1	31.29	2.17	2	2					923	100.228	8.95361
Q922P9	Putative oxidoreductase GLYR1 OS=Mus musculus GN=Glyr1 PE=2 SV=1 - [GLYR1_MOUSE]	6.78	2	3	3	7	1.74149e+07	5.75799e+07	1.11565e+07	8.65003e+06	57.86	3.11	1	1	70.56	5.49	2	2	68.85	5.49	2	2	54.89	4.4	2	2	546	59.6776	9.21729
Q9D735	Uncharacterized protein C19orf43 homolog OS=Mus musculus PE=2 SV=1 - [CS043_MOUSE]	27.75	1	3	3	7	2.28731e+07	73019804	3.78361e+07	1.50359e+07	97.4367	27.75	3	3	22.54	22.54	2	2	57.73	6.94	1	1	29.73	6.94	1	1	173	18.3653	9.67139
Q9DB05	Alpha-soluble NSF attachment protein OS=Mus musculus GN=Napa PE=1 SV=1 - [SNAA_MOUSE]	16.95	1	4	4	7	3.76345e+07	8.89685e+07	12658997	1.26869e+07	47.22	3.39	1	1	92.49	16.95	4	4	63.54	3.39	1	1	49.73	3.39	1	1	295	33.1682	5.45264
Q9EP69	Phosphatidylinositide phosphatase SAC1 OS=Mus musculus GN=Sacm1l PE=2 SV=1 - [SAC1_MOUSE]	10.56	1	5	5	7	6.73492e+06	4.07961e+07	1.06252e+07	4.8349e+06	37.64	1.7	1	1	173.49	9.37	4	4	41.48	1.7	1	1	26.56	1.19	1	1	587	66.9009	7.29834
Q9QYI3	DnaJ homolog subfamily C member 7 OS=Mus musculus GN=Dnajc7 PE=1 SV=2 - [DNJC7_MOUSE]	9.72	3	4	4	7	7.9259e+06	4.85527e+07	6.43523e+06	8.62942e+06	45.39	2.23	1	1	142.057	7.49	3	3	35.45	5.06	2	2	51.74	2.23	1	1	494	56.4396	6.49365
Q9WTK2	Chromodomain Y-like protein OS=Mus musculus GN=Cdyl PE=1 SV=1 - [CDYL_MOUSE]	5.9	1	3	3	7	9.48194e+06	0	8.30977e+06	0	132.623	5.9	3	3					104.573	5.9	3	3	71.14	2.53	1	1	593	65.1701	8.60205
Q9WTX5	S-phase kinase-associated protein 1 OS=Mus musculus GN=Skp1 PE=1 SV=3 - [SKP1_MOUSE]	20.25	2	3	3	7	1.14491e+07	40016996	2.26109e+07	6.12437e+06	58.78	20.25	3	3	26.27	7.36	1	1	55.51	7.36	1	1	57.45	11.66	2	2	163	18.6603	4.53857
Q9WTX6	Cullin-1 OS=Mus musculus GN=Cul1 PE=1 SV=1 - [CUL1_MOUSE]	5.41	4	4	4	7	9.83895e+06	44196467	1.49371e+07	0	49.3	3.09	2	2	55.92	3.09	2	2	58.94	4.25	3	3					776	89.635	8.00146
Q9WTX8	Mitotic spindle assembly checkpoint protein MAD1 OS=Mus musculus GN=Mad1l1 PE=2 SV=1 - [MD1L1_MOUSE]	5.3	1	3	3	7	1.58975e+07	2.86559e+07	5.08578e+06	8.55903e+06	38.64	3.91	2	2	41.01	2.51	1	1	48.63	3.91	2	2	94.85	3.91	2	2	717	83.4896	5.65576
Q9WVE8	Protein kinase C and casein kinase substrate in neurons protein 2 OS=Mus musculus GN=Pacsin2 PE=1 SV=1 - [PACN2_MOUSE]	7.41	1	3	3	7	7.06825e+07	144171822	1.00528e+07	0	28.18	3.7	2	2	35.7	7.41	3	3	26.08	1.85	1	1	28.54	1.85	1	1	486	55.7982	5.19873
A0A0R4J119	Cytoplasmic FMR1-interacting protein 1 OS=Mus musculus GN=Cyfip1 PE=1 SV=1 - [A0A0R4J119_MOUSE]	5.92	6	7	7	7	0	5.29467e+07	0	7.3802e+06		0			101.07	5.04	6	6		0			27.79	0.88	1	1	1251	144.824	6.94678
A0A0R4J0I4	CTF18, chromosome transmission fidelity factor 18 homolog (S. cerevisiae), isoform CRA_a OS=Mus musculus GN=Chtf18 PE=1 SV=1 - [A0A0R4J0I4_MOUSE]	9.49	3	7	7	7	9.59837e+06	0	0	0	192.633	9.49	7	7													969	108.07	6.72705
E9QPY6	DNA mismatch repair protein Msh3 OS=Mus musculus GN=Msh3 PE=1 SV=2 - [E9QPY6_MOUSE]	5.94	8	5	5	7	1.63883e+07	0	1.1096e+07	0	121.49	5.03	4	4					131.1	3.47	3	3					1094	123.199	7.82568
A0A0J9YTU9	Zinc finger protein 512 OS=Mus musculus GN=Zfp512 PE=1 SV=1 - [A0A0J9YTU9_MOUSE]	8.5	4	3	3	7	9.99164e+06	7.06973e+06	22549882	1.78564e+07	78.62	4.74	2	2	79.64	3.75	1	1	82.71	4.74	2	2	69.66	4.74	2	2	506	57.6034	9.53955
A0A0R4J098	DBIRD complex subunit ZNF326 OS=Mus musculus GN=Zfp326 PE=1 SV=1 - [A0A0R4J098_MOUSE]	8.62	3	4	4	7	7.65127e+06	5.18416e+07	2863450	0	23.64	1.55	1	1	131.38	8.62	4	4	41.02	3.62	2	2					580	65.1265	5.21143
P51150	Ras-related protein Rab-7a OS=Mus musculus GN=Rab7a PE=1 SV=2 - [RAB7A_MOUSE]	29.95	3	5	5	7	0	1.343e+08	0	4.13664e+07					85.9767	16.91	3	3					46.99	23.19	4	4	207	23.4748	6.69775
Q99JX7	Nuclear RNA export factor 1 OS=Mus musculus GN=Nxf1 PE=1 SV=3 - [NXF1_MOUSE]	16.18	3	6	6	7	0	3.80306e+07	2.51259e+07	0					185.62	13.43	4	5	22.63	2.75	2	2					618	70.2556	8.73389
G3UXH4	Serine/threonine-protein kinase N2 OS=Mus musculus GN=Pkn2 PE=4 SV=1 - [G3UXH4_MOUSE]	11.76	3	6	6	7	0	2.0045e+07	0	1.18312e+06					62.82	10.27	5	5	76.16	1.5	1	1	40.19	1.5	1	1	935	105.723	6.41748
A2AGN7	26S protease regulatory subunit 6A OS=Mus musculus GN=Psmc3 PE=3 SV=1 - [A2AGN7_MOUSE]	15	5	4	4	7	0	1.36197e+08	2.25163e+07	2.13043e+07					122.45	15	4	4	35.98	2.5	1	1	86.3	6.5	2	2	400	44.6409	5.021
D3Z3G6	Mitogen-activated protein kinase 3 OS=Mus musculus GN=Mapk3 PE=4 SV=1 - [D3Z3G6_MOUSE]	18.16	10	3	6	7	0	3.6991e+07	8.77733e+06	0					69.7367	14.47	4	4	21.52	8.16	3	3					380	42.3749	8.60205
O35887	Calumenin OS=Mus musculus GN=Calu PE=1 SV=1 - [CALU_MOUSE]	15.24	7	4	4	7	0	38954792	0	2.51735e+07					85.93	13.02	3	4					73.02	6.35	2	3	315	37.0405	4.66553
P10852	4F2 cell-surface antigen heavy chain OS=Mus musculus GN=Slc3a2 PE=1 SV=1 - [4F2_MOUSE]	10.84	5	4	4	7	0	4.91922e+07	3.42408e+06	4.21481e+06					26.54	3.23	1	1	49.81	5.32	2	2	64.52	10.84	4	4	526	58.3003	5.90967
P23492	Purine nucleoside phosphorylase OS=Mus musculus GN=Pnp PE=1 SV=2 - [PNPH_MOUSE]	17.65	4	4	4	7	0	1.88584e+07	1.8485e+06	6.84372e+06					29.39	14.19	3	3	39.56	2.77	1	1	59.01	9.34	3	3	289	32.2561	6.16357
P26516	26S proteasome non-ATPase regulatory subunit 7 OS=Mus musculus GN=Psmd7 PE=1 SV=2 - [PSD7_MOUSE]	28.66	1	6	6	7	0	1.2634e+08	0	0					167.287	28.66	6	7									321	36.5172	6.771
P27046	Alpha-mannosidase 2 OS=Mus musculus GN=Man2a1 PE=1 SV=2 - [MA2A1_MOUSE]	7.04	2	7	7	7	0	2.32862e+07	4.59705e+06	1.80691e+07					183.55	5.48	5	5	30.93	0.61	1	1	47.14	0.96	1	1	1150	131.548	8.03076
P40124	Adenylyl cyclase-associated protein 1 OS=Mus musculus GN=Cap1 PE=1 SV=4 - [CAP1_MOUSE]	18.57	3	5	5	7	0	7.01008e+07	0	2.64128e+06					170.417	14.77	4	6					22.89	3.8	1	1	474	51.5324	7.51807
P63005	Platelet-activating factor acetylhydrolase IB subunit alpha OS=Mus musculus GN=Pafah1b1 PE=1 SV=2 - [LIS1_MOUSE]	8.05	2	2	3	7	0	6.25922e+07	1.96109e+07	2.10264e+07					101.12	8.05	3	4	20.2	1.71	1	2	42.36	1.71	1	1	410	46.6401	7.37158
Q3TW96	UDP-N-acetylhexosamine pyrophosphorylase-like protein 1 OS=Mus musculus GN=Uap1l1 PE=2 SV=1 - [UAP1L_MOUSE]	12.23	1	5	5	7	0	2.95102e+07	0	6.04929e+06					107.217	7.1	3	3					104.359	8.28	3	4	507	56.5777	5.42725
Q3UHJ0	AP2-associated protein kinase 1 OS=Mus musculus GN=Aak1 PE=1 SV=2 - [AAK1_MOUSE]	8.13	1	5	5	7	0	2.807e+07	3.54145e+06	3.5713e+06					80.3267	6.57	4	4	32.04	1.56	1	1	91.09	3.13	2	2	959	103.282	6.69775
Q7TSC1	Protein PRRC2A OS=Mus musculus GN=Prrc2a PE=1 SV=1 - [PRC2A_MOUSE]	5.93	4	6	7	7	0	4.01423e+07	0	0					46.44	5.93	7	7									2158	229.063	9.39307
Q80ZM5	H1 histone family, member X OS=Mus musculus GN=H1fx PE=2 SV=1 - [Q80ZM5_MOUSE]	21.81	1	4	4	7	0	0	1.68565e+07	1.71076e+07					32.54	5.85	1	1	90.06	15.96	3	3	133.377	17.02	3	3	188	20.1391	11.2241
Q8BIJ6	Isoleucine--tRNA ligase, mitochondrial OS=Mus musculus GN=Iars2 PE=2 SV=1 - [SYIM_MOUSE]	9.19	3	6	6	7	0	5.29265e+07	0	0					214.197	9.19	6	7									1012	112.732	6.81494
Q8K411	Presequence protease, mitochondrial OS=Mus musculus GN=Pitrm1 PE=2 SV=1 - [PREP_MOUSE]	11.1	1	7	7	7	0	8.73223e+07	0	0					149.92	11.1	7	7									1036	117.297	7.1958
Q8VD75	Huntingtin-interacting protein 1 OS=Mus musculus GN=Hip1 PE=1 SV=2 - [HIP1_MOUSE]	8.26	3	5	5	7	0	3.26866e+07	0	6.34523e+06					71.2367	7.39	4	5					20.93	2.43	2	2	1029	115.13	5.42725
Q9CZW5	Mitochondrial import receptor subunit TOM70 OS=Mus musculus GN=Tomm70a PE=1 SV=2 - [TOM70_MOUSE]	11.62	1	6	6	7	0	9.03011e+07	0	1.39064e+07					71.26	9.82	5	5					54.87	3.27	2	2	611	67.5469	7.53271
Q9D1E6	Tubulin-folding cofactor B OS=Mus musculus GN=Tbcb PE=1 SV=2 - [TBCB_MOUSE]	22.95	1	5	5	7	0	7.88942e+07	8.41548e+06	0					124.053	18.85	4	4	61.03	11.07	3	3					244	27.3684	5.23682
Q9D6R2	Isocitrate dehydrogenase [NAD] subunit alpha, mitochondrial OS=Mus musculus GN=Idh3a PE=1 SV=1 - [IDH3A_MOUSE]	17.76	1	5	5	7	0	8.75457e+07	0	1.22373e+07					113.89	15.03	4	4					61.89	8.2	3	3	366	39.6131	6.72705
Q9WV55	Vesicle-associated membrane protein-associated protein A OS=Mus musculus GN=Vapa PE=1 SV=2 - [VAPA_MOUSE]	14.86	1	3	4	7	0	4.18026e+07	1.11596e+07	5.5569e+06					42.03	14.86	4	4	26.06	4.82	1	1	32.19	7.63	2	2	249	27.8373	8.39697
Q9WVJ2	26S proteasome non-ATPase regulatory subunit 13 OS=Mus musculus GN=Psmd13 PE=1 SV=1 - [PSD13_MOUSE]	16.49	5	6	6	7	0	9.53915e+07	3.76809e+06	1.25142e+07					74.6554	14.1	5	5	20.8	2.39	1	1	0	2.13	1	1	376	42.7821	5.70654
Q9Z2I8	Succinyl-CoA ligase [GDP-forming] subunit beta, mitochondrial OS=Mus musculus GN=Suclg2 PE=2 SV=3 - [SUCB2_MOUSE]	21.94	1	5	5	7	0	7.71756e+07	0	1.16503e+07					144.13	21.94	5	5					51.9	7.16	2	2	433	46.8107	7.02002
A0A0R4J0I9	Low density lipoprotein receptor-related protein 1 OS=Mus musculus GN=Lrp1 PE=1 SV=1 - [A0A0R4J0I9_MOUSE]	2.29	4	7	7	7	0	3.14149e+07	0	7.06601e+06					137.71	2.11	6	6					0	0.18	1	1	4545	504.441	5.36377
A0A0R4J1H6	Golgin subfamily A member 3 OS=Mus musculus GN=Golga3 PE=1 SV=1 - [A0A0R4J1H6_MOUSE]	5.74	4	6	6	7	0	1.09515e+07	0	0					153.873	5.74	6	7									1447	162.792	5.37646
Q921T2	Torsin-1A-interacting protein 1 OS=Mus musculus GN=Tor1aip1 PE=1 SV=3 - [TOIP1_MOUSE]	15.46	6	7	7	7	0	0	0	2.65052e+07													145.73	15.46	7	7	595	66.7405	7.04932
Q91V41	Ras-related protein Rab-14 OS=Mus musculus GN=Rab14 PE=1 SV=3 - [RAB14_MOUSE]	23.26	33	2	3	6	33053539	1.13081e+08	2.61311e+07	0	46.24	5.12	1	1	53.6067	23.26	3	3	74.9	9.3	2	2					215	23.8819	6.21436
Q6P4S8	Integrator complex subunit 1 OS=Mus musculus GN=Ints1 PE=1 SV=2 - [INT1_MOUSE]	1.91	4	4	4	6	4.65556e+06	0	1952860	2.52844e+06	79.98	1.91	4	4					50.32	0.59	1	1	23.24	0.36	1	1	2195	245.013	6.27783
Q02257	Junction plakoglobin OS=Mus musculus GN=Jup PE=1 SV=3 - [PLAK_MOUSE]	6.04	2	3	4	6	3.13845e+06	4.06416e+07	0	0	65.57	4.97	3	3	81.02	3.49	2	2					18.76	2.42	1	1	745	81.7488	6.13818
Q60817	Nascent polypeptide-associated complex subunit alpha OS=Mus musculus GN=Naca PE=1 SV=1 - [NACA_MOUSE]	19.53	2	3	3	6	2.87982e+07	81038512	3.64539e+07	3.34859e+07	107.58	6.98	1	1	64.08	13.02	2	2	61.79	6.98	1	1	96.06	13.49	2	2	215	23.3697	4.56396
B1ASE2	ATP synthase subunit d, mitochondrial (Fragment) OS=Mus musculus GN=Atp5h PE=4 SV=1 - [B1ASE2_MOUSE]	36.23	3	3	3	6	8.38409e+06	6.8882e+07	0	1.84101e+07	30.25	12.32	1	1	57.5133	36.23	3	4					40.22	12.32	1	1	138	15.8721	5.22412
B1AYU4	Novel protein OS=Mus musculus GN=Cwc22 PE=4 SV=1 - [B1AYU4_MOUSE]	5.81	5	4	4	6	4.1487e+06	1.8931e+07	0	0	72.0867	3.6	3	3	83.8767	4.84	3	3									723	82.7012	5.74463
B1AZI6	THO complex subunit 2 OS=Mus musculus GN=Thoc2 PE=3 SV=1 - [THOC2_MOUSE]	2.7	1	3	3	6	4.16487e+06	2.46615e+07	0	0	73.5249	2.7	3	3	100.405	1.76	2	2					56.42	0.56	1	1	1594	182.658	8.44092
D3YUW8	Pogo transposable element with ZNF domain OS=Mus musculus GN=Pogz PE=4 SV=1 - [D3YUW8_MOUSE]	7.53	5	4	4	6	1.86964e+07	0	1.76336e+07	0	132.25	7.53	4	4					47	1.14	1	1	33.98	1.14	1	1	1314	144.765	7.28369
D3YVL0	Putative helicase MOV-10 OS=Mus musculus GN=Mov10 PE=4 SV=1 - [D3YVL0_MOUSE]	3.39	4	2	2	6	0	5.4631e+07	0	3.86819e+06	29.89	1.59	1	1	26.59	3.39	2	2	41.56	1.59	1	1	42.17	3.39	2	2	1004	113.528	8.98291
D3YW09	Splicing factor 3A subunit 2 OS=Mus musculus GN=Sf3a2 PE=4 SV=1 - [D3YW09_MOUSE]	12.37	4	2	2	6	7.64393e+06	1.05598e+07	1.51432e+06	1.16152e+06	89.58	12.37	2	2	94.7	12.37	2	2	45.33	7.22	1	1	44.86	7.22	1	1	194	22.1213	9.42236
D3YZP9	Coiled-coil domain-containing protein 6 OS=Mus musculus GN=Ccdc6 PE=3 SV=1 - [CCDC6_MOUSE]	9.59	1	4	4	6	6.25278e+06	0	10483478	2.30078e+06	29.15	3.84	2	2	0	5.76	2	2	30.1	1.92	1	1	33.25	1.92	1	1	469	52.9058	7.34229
D3Z263	Protein Rtcd1 (Fragment) OS=Mus musculus GN=Rtcd1 PE=4 SV=1 - [D3Z263_MOUSE]	21.83	2	3	3	6	2.45339e+07	0	1.481e+07	1.75461e+07	45.31	16.2	2	2					61.96	16.2	2	2	36.24	12.68	2	2	142	15.5042	9.45166
D3Z7C6	Prostaglandin E synthase 3 OS=Mus musculus GN=Ptges3 PE=4 SV=1 - [D3Z7C6_MOUSE]	24.62	2	3	3	6	9.65344e+06	1.50764e+08	1.19941e+07	8.86178e+06	43.35	7.69	1	1	70.92	24.62	3	3	55.61	7.69	1	1	21.67	7.69	1	1	130	14.9729	4.79248
E9PYY0	Protein Serpinb6a (Fragment) OS=Mus musculus GN=Serpinb6a PE=4 SV=1 - [E9PYY0_MOUSE]	14.17	10	2	2	6	8.66347e+06	4.55931e+07	1.61886e+07	1.54861e+07	45.62	7.5	1	1	53.74	14.17	2	2	83.93	14.17	2	2	36.87	6.67	1	1	120	12.8124	5.41455
E9Q4Y2	Protein Rsf1 OS=Mus musculus GN=Rsf1 PE=4 SV=1 - [E9Q4Y2_MOUSE]	5.55	2	6	6	6	7.28409e+06	0	0	0	79.7354	5.55	6	6													1441	161.651	5.021
E9Q7G6	RNA-binding motif, single-stranded-interacting protein 2 OS=Mus musculus GN=Rbms2 PE=4 SV=1 - [E9Q7G6_MOUSE]	20.28	2	5	5	6	8.24337e+06	8.30735e+07	0	0	20.25	6.2	2	2	97.1933	18.31	4	4									355	37.5595	8.55811
E9Q9A5	Bifunctional polynucleotide phosphatase/kinase OS=Mus musculus GN=Pnkp PE=4 SV=1 - [E9Q9A5_MOUSE]	15.23	7	5	5	6	0	0	1.18914e+07	0	47.45	4.53	2	2					32.9067	12.55	4	4					486	53.2843	7.38623
F6QCI0	Protein Taf15 (Fragment) OS=Mus musculus GN=Taf15 PE=4 SV=1 - [F6QCI0_MOUSE]	9.57	2	1	3	6	51608699	1.69469e+08	5.7772e+07	4.67065e+07	65.27	2.78	1	1	83.2857	9.57	3	3	46.79	2.78	1	1	46.81	2.78	1	1	324	33.6935	9.53955
F6YRW4	F-box and leucine-rich repeat protein 11 OS=Mus musculus GN=Kdm2a PE=4 SV=2 - [F6YRW4_MOUSE]	5.6	2	5	5	6	1.04253e+07	1.15868e+07	6.80639e+06	0	27.46	1.89	2	2	56.73	2.33	2	2	28.6	2.24	2	2					1161	132.582	7.51807
F8WHR6	Probable ATP-dependent RNA helicase DDX46 OS=Mus musculus GN=Ddx46 PE=4 SV=1 - [F8WHR6_MOUSE]	5.25	2	5	5	6	1.45924e+07	8.50623e+06	0	0	103.96	4.28	4	4	52.15	2.43	2	2									1028	116.933	9.26123
F8WIP7	Zinc finger protein ubi-d4 (Fragment) OS=Mus musculus GN=Dpf2 PE=4 SV=1 - [F8WIP7_MOUSE]	14.49	3	2	2	6	1.86883e+07	4.4294e+07	1.16512e+07	0	111.21	14.49	2	2	117.023	14.49	2	3	38.15	7.01	1	1					214	24.3742	7.86963
G3UWZ0	Bromodomain adjacent to zinc finger domain protein 1A OS=Mus musculus GN=Baz1a PE=4 SV=1 - [G3UWZ0_MOUSE]	5.09	2	6	6	6	7.83428e+06	0	0	0	184.727	5.09	6	6													1552	178.057	6.53662
G8JL68	Myelin expression factor 2 (Fragment) OS=Mus musculus GN=Myef2 PE=4 SV=1 - [G8JL68_MOUSE]	13.58	5	4	4	6	5.43923e+06	4.65228e+07	5.4321e+06	0	61.77	3.77	2	2	33.42	11.51	3	3	36.95	1.7	1	1					530	57.1074	9.15869
H7BWX9	Small ubiquitin-related modifier 2 OS=Mus musculus GN=Sumo2 PE=4 SV=1 - [H7BWX9_MOUSE]	26.42	3	2	2	6	6.50082e+07	4.14639e+07	1.02085e+08	0	85.07	26.42	2	3	48.35	18.87	1	1	64.24	18.87	1	2					53	6.01008	8.90967
O09167	60S ribosomal protein L21 OS=Mus musculus GN=Rpl21 PE=2 SV=3 - [RL21_MOUSE]	14.37	2	2	2	6	2.88027e+07	3.68158e+08	2.01474e+07	4.44347e+07	40.04	9.38	1	1	66.37	14.37	2	3	33.44	9.38	1	1	29.07	9.38	1	1	160	18.5501	10.4917
P06745	Glucose-6-phosphate isomerase OS=Mus musculus GN=Gpi PE=1 SV=4 - [G6PI_MOUSE]	10.22	5	4	4	6	2.91888e+06	4.58007e+07	0	0	47.08	1.97	1	1	132.68	10.22	4	4	36.06	1.97	1	1					558	62.7272	8.1333
P09450	Transcription factor jun-B OS=Mus musculus GN=Junb PE=1 SV=1 - [JUNB_MOUSE]	20.35	1	4	4	6	1.38378e+07	5.53349e+07	0	1.14146e+07	41.89	4.65	1	1	168.69	16.28	3	4					43.42	4.07	1	1	344	35.7431	9.21729
P10639	Thioredoxin OS=Mus musculus GN=Txn PE=1 SV=3 - [THIO_MOUSE]	20.95	2	2	2	6	6.25319e+07	108549460	7.68102e+07	6.53337e+07	67.16	20.95	2	2	27.48	8.57	1	1	74.3	20.95	2	2	36.66	8.57	1	1	105	11.6676	4.91943
P48024	Eukaryotic translation initiation factor 1 OS=Mus musculus GN=Eif1 PE=2 SV=2 - [EIF1_MOUSE]	51.33	4	3	3	6	1.09903e+07	3.18542e+07	0	5.64307e+06	51.91	14.16	1	1	112.88	51.33	3	4					27.58	14.16	1	1	113	12.7386	7.44482
P58389	Serine/threonine-protein phosphatase 2A activator OS=Mus musculus GN=Ppp2r4 PE=1 SV=1 - [PTPA_MOUSE]	15.17	1	3	3	6	9.14563e+06	4.85581e+07	7.75076e+06	6.13256e+06	46.34	3.1	1	1	48.1601	12.07	2	2	40.4	3.1	1	1	45.87	6.19	2	2	323	36.6867	6.39209
P59325	Eukaryotic translation initiation factor 5 OS=Mus musculus GN=Eif5 PE=1 SV=1 - [IF5_MOUSE]	13.05	1	5	5	6	4.61329e+06	92705821	0	0	29.22	2.1	1	1	58.2	13.05	5	5									429	48.9377	5.51611
P61750	ADP-ribosylation factor 4 OS=Mus musculus GN=Arf4 PE=2 SV=2 - [ARF4_MOUSE]	23.33	5	1	3	6	6.41266e+06	8.58104e+07	0	7.17718e+06	29.83	17.78	2	2	79.35	17.22	2	2					22.23	11.67	1	2	180	20.3836	7.13721
P62915	Transcription initiation factor IIB OS=Mus musculus GN=Gtf2b PE=1 SV=1 - [TF2B_MOUSE]	19.3	1	5	5	6	1.27202e+07	0	2.59217e+07	0	79.8	19.3	5	5					73.34	4.43	1	1					316	34.7966	8.35303
P67984	60S ribosomal protein L22 OS=Mus musculus GN=Rpl22 PE=2 SV=2 - [RL22_MOUSE]	18.75	1	2	2	6	1.04175e+08	5.69133e+08	181250834	1.7627e+08	108.93	18.75	2	2	116.77	18.75	2	2	59.82	10.16	1	1	56.91	10.16	1	1	128	14.7498	9.18799
P70271	PDZ and LIM domain protein 4 OS=Mus musculus GN=Pdlim4 PE=1 SV=3 - [PDLI4_MOUSE]	15.76	3	5	5	6	5.87286e+06	1.35195e+08	0	0	39.91	7.27	3	3	98.21	11.52	3	3									330	35.5337	8.04541
P97384	Annexin A11 OS=Mus musculus GN=Anxa11 PE=1 SV=2 - [ANX11_MOUSE]	4.97	2	1	2	6	8.68094e+06	4.64834e+07	1.12415e+07	1.12359e+07	47.85	1.79	1	1	98.6367	4.97	2	3	35.52	1.79	1	1	50.08	1.79	1	1	503	54.0448	7.66455
Q02248	Catenin beta-1 OS=Mus musculus GN=Ctnnb1 PE=1 SV=1 - [CTNB1_MOUSE]	9.73	6	4	5	6	5.20135e+06	9.81917e+07	0	13891872	24.16	0.9	1	1	97.0406	8.19	4	4		0			25.81	1.54	1	1	781	85.4162	5.85889
Q03147	Cyclin-dependent kinase 7 OS=Mus musculus GN=Cdk7 PE=1 SV=2 - [CDK7_MOUSE]	12.43	1	3	3	6	31216931	3.05299e+07	19680956	8.34063e+06	77.29	6.65	2	2	61.22	10.12	2	2	56.72	4.34	1	1	52.64	4.34	1	1	346	38.9435	8.47021
Q3TM89	PEST proteolytic signal-containing nuclear protein OS=Mus musculus GN=Pcnp PE=2 SV=1 - [Q3TM89_MOUSE]	27.21	4	3	3	6	8.60544e+06	34930566	1.78961e+07	0	75.9367	27.21	3	3	26.4	6.12	1	1	44.92	17.01	2	2					147	15.5519	6.81494
Q61666	Protein HIRA OS=Mus musculus GN=Hira PE=1 SV=3 - [HIRA_MOUSE]	4.73	1	4	4	6	9.3116e+06	0	1.83089e+06	0	132.33	3.94	3	3					85.9867	3.74	3	3					1015	111.696	8.06006
Q62433	Protein NDRG1 OS=Mus musculus GN=Ndrg1 PE=1 SV=1 - [NDRG1_MOUSE]	8.38	10	2	2	6	5.60581e+06	9.41248e+07	7.17374e+06	4.27689e+06	77.59	4.31	1	1	106.46	8.38	2	3	92.49	4.31	1	1	78.44	4.31	1	1	394	42.9809	6.1001
Q6ZQI3	Malectin OS=Mus musculus GN=Mlec PE=2 SV=2 - [MLEC_MOUSE]	9.97	1	3	3	6	1.2983e+07	0	1.56951e+07	1.63831e+07	57.62	4.47	1	1					74.18	7.56	2	2	61.96	9.97	3	3	291	32.3218	6.04932
Q7TT18	Activating transcription factor 7-interacting protein 1 OS=Mus musculus GN=Atf7ip PE=1 SV=1 - [MCAF1_MOUSE]	5.36	4	4	4	6	1.63056e+07	0	2.00005e+06	0	165.33	5.36	4	5					30.23	0.69	1	1					1306	138.508	4.76709
Q7TT37	Elongator complex protein 1 OS=Mus musculus GN=Ikbkap PE=2 SV=2 - [ELP1_MOUSE]	3.45	1	4	4	6	0	4.81764e+07	0	3.76896e+06	66.5	1.43	1	1	121.91	2.93	3	3					29.3826	1.35	2	2	1333	149.489	5.99854
Q80X41	Serine/threonine-protein kinase VRK1 OS=Mus musculus GN=Vrk1 PE=1 SV=2 - [VRK1_MOUSE]	5	1	2	2	6	1.91439e+07	33044494	1.65553e+07	1.80809e+07	86.87	5	2	2	0	1.82	1	1	49.26	3.18	1	1	50.18	5	2	2	440	49.7093	8.93896
Q8BH59	Calcium-binding mitochondrial carrier protein Aralar1 OS=Mus musculus GN=Slc25a12 PE=1 SV=1 - [CMC1_MOUSE]	11.67	2	4	5	6	0	5.91483e+07	1.77826e+07	0	25.65	1.92	1	1	136.12	9.75	4	4	40.96	1.18	1	1					677	74.5227	8.25049
Q8BHG9	CGG triplet repeat-binding protein 1 OS=Mus musculus GN=Cggbp1 PE=2 SV=1 - [CGBP1_MOUSE]	30.54	1	4	4	6	1.58254e+07	3.59376e+07	1.32659e+07	0	44.16	16.77	2	3	22.08	13.77	2	2	26.32	8.38	1	1					167	18.7496	8.95361
Q8CCM0	Calcium/calmodulin-dependent protein kinase type II subunit delta OS=Mus musculus GN=Camk2d PE=2 SV=1 - [Q8CCM0_MOUSE]	6.09	21	2	2	6	1.11916e+07	9.83174e+07	2.36445e+07	1.70501e+07	38.19	6.09	2	2	33.81	3.32	1	1	64.57	6.09	2	2	20.52	3.32	1	1	361	40.6516	7.78174
Q8CFB8	NAD+ ADP-ribosyltransferase 3 PARP-3 OS=Mus musculus GN=Parp3 PE=2 SV=1 - [Q8CFB8_MOUSE]	14.96	4	5	5	6	2.21499e+07	1.28922e+07	0	0	0	6.63	2	2	59.8133	10.8	4	4									528	59.4149	7.12256
Q8CGZ0	Calcium homeostasis endoplasmic reticulum protein OS=Mus musculus GN=Cherp PE=1 SV=1 - [CHERP_MOUSE]	8.76	2	6	6	6	7.48946e+06	5.34453e+07	0	0	25.9	0.75	1	1	79.15	8.01	5	5									936	106.102	9.14404
Q91XU0	ATPase WRNIP1 OS=Mus musculus GN=Wrnip1 PE=1 SV=2 - [WRIP1_MOUSE]	5.61	1	4	4	6	2.02443e+07	6455666	1.81008e+07	0	53.96	4.09	3	3	28.39	1.52	1	1	21.88	2.73	2	2					660	71.7488	6.17627
Q93092	Transaldolase OS=Mus musculus GN=Taldo1 PE=1 SV=2 - [TALDO_MOUSE]	8.9	1	3	3	6	1.74059e+07	355614277	3.92278e+06	4.12357e+06	37.01	2.08	1	1	27.13	2.08	1	2	0	3.56	1	1	25.75	5.34	2	2	337	37.3634	7.03467
Q9CQ71	Replication protein A 14 kDa subunit OS=Mus musculus GN=Rpa3 PE=2 SV=1 - [RFA3_MOUSE]	22.31	1	2	2	6	1.55607e+07	23100368	1.0084e+07	0	47.36	22.31	2	2	29.65	14.05	1	1	42.17	22.31	2	3					121	13.575	4.84326
Q9D4G5	Protein Pop1 OS=Mus musculus GN=Pop1 PE=2 SV=1 - [Q9D4G5_MOUSE]	4.24	2	3	3	6	1.08374e+07	2.76616e+07	7.39306e+06	0	96.7867	4.24	3	3	36.59	1.48	1	1	37.66	2.56	2	2					1015	113.955	9.33447
Q9DC51	Guanine nucleotide-binding protein G(k) subunit alpha OS=Mus musculus GN=Gnai3 PE=1 SV=3 - [GNAI3_MOUSE]	14.41	2	2	4	6	5.10704e+06	2.69259e+08	5.05019e+06	1.71924e+07	20.99	4.24	1	1	65.55	11.86	3	3	41.33	4.24	1	1	41.88	2.54	1	1	354	40.5122	5.69385
Q9QZD9	Eukaryotic translation initiation factor 3 subunit I OS=Mus musculus GN=Eif3i PE=1 SV=1 - [EIF3I_MOUSE]	23.69	2	5	5	6	1.52973e+06	117218274	0	3.27781e+06	30.5	3.69	1	1	94.1111	20	4	4					40.35	3.69	1	1	325	36.4376	5.64307
Q9R1C7	Pre-mRNA-processing factor 40 homolog A OS=Mus musculus GN=Prpf40a PE=1 SV=1 - [PR40A_MOUSE]	4.62	1	4	4	6	9.21924e+06	0	7.83588e+06	0	31.52	2.2	2	2					63.0667	4.62	4	4					953	108.412	7.69385
Q9R1P0	Proteasome subunit alpha type-4 OS=Mus musculus GN=Psma4 PE=1 SV=1 - [PSA4_MOUSE]	19.54	3	4	4	6	2.31317e+07	1.13527e+08	0	2.00094e+07	60.97	3.83	1	1	91.35	19.54	4	4					57.12	3.83	1	1	261	29.4522	7.72314
Q9WU56	tRNA pseudouridine synthase A, mitochondrial OS=Mus musculus GN=Pus1 PE=1 SV=2 - [TRUA_MOUSE]	4.96	2	2	2	6	1.62371e+07	63699223	1.61939e+07	4445619	88.13	4.96	2	2	30.49	2.36	1	1	105.922	4.96	2	2	27.71	2.36	1	1	423	47.4721	8.89502
Q9Z315	U4/U6.U5 tri-snRNP-associated protein 1 OS=Mus musculus GN=Sart1 PE=2 SV=1 - [SNUT1_MOUSE]	9.43	1	5	5	6	3.128e+06	3.28653e+07	0	0	35.4	1.99	1	1	157.46	9.43	5	5									806	90.8304	5.8208
A0A0B4J1E2	SNW domain-containing protein 1 OS=Mus musculus GN=Snw1 PE=1 SV=1 - [A0A0B4J1E2_MOUSE]	10.26	2	4	4	6	7.34598e+06	4.93588e+07	0	0	80.2	4.29	2	2	111.36	8.77	3	3					70.18	2.8	1	1	536	61.4235	9.48096
A0A0A6YXC8	Protein enabled homolog OS=Mus musculus GN=Enah PE=1 SV=1 - [A0A0A6YXC8_MOUSE]	11.45	7	3	3	6	6.02765e+06	1.29116e+07	1.10616e+07	1.38125e+07	42.29	2.1	1	1	110.507	11.45	3	3	54.61	2.1	1	1	59.33	2.1	1	1	524	58.3149	8.00146
A0A0G2JFX7	RNA-binding protein 8A OS=Mus musculus GN=Rbm8a PE=1 SV=1 - [A0A0G2JFX7_MOUSE]	16.37	5	2	2	6	9.19657e+06	0	1.18566e+07	6.37023e+06	40.23	16.37	2	2					58.11	16.37	2	2	42.32	16.37	2	2	171	19.1312	4.97021
A0A0G2JE32	Ubiquitin-conjugating enzyme E2 D3 (Fragment) OS=Mus musculus GN=Ube2d3 PE=1 SV=1 - [A0A0G2JE32_MOUSE]	26.52	5	2	2	6	29680190	7.63212e+07	3.2519e+07	1.77466e+07	44.45	8.33	1	1	49.13	18.18	1	1	53.59	26.52	2	2	61.2	26.52	2	2	132	14.7214	6.29053
P62911	60S ribosomal protein L32 OS=Mus musculus GN=Rpl32 PE=2 SV=2 - [RL32_MOUSE]	20	1	3	3	6	0	1.17055e+08	2.29565e+06	2.90543e+06					75.21	20	3	4	53.4	9.63	1	1	32.6	9.63	1	1	135	15.8498	11.3267
Q78ZA7	Nucleosome assembly protein 1-like 4 OS=Mus musculus GN=Nap1l4 PE=1 SV=1 - [NP1L4_MOUSE]	17.33	1	4	5	6	0	1.14794e+08	9.5426e+06	0					141.68	17.33	5	5	50.54	2.93	1	1					375	42.6529	4.66553
P49817	Caveolin-1 OS=Mus musculus GN=Cav1 PE=1 SV=1 - [CAV1_MOUSE]	35.96	5	5	5	6	0	1.36257e+08	0	0					119.9	35.96	5	6									178	20.5255	6.02393
O08583	THO complex subunit 4 OS=Mus musculus GN=Alyref PE=1 SV=3 - [THOC4_MOUSE]	29.02	3	4	4	6	0	1.19856e+08	2.0053e+07	0					115.51	29.02	4	5	20.3	3.92	1	1					255	26.9236	11.1509
D3Z2J3	Putative ATP-dependent RNA helicase DHX30 OS=Mus musculus GN=Dhx30 PE=4 SV=1 - [D3Z2J3_MOUSE]	7.42	2	5	6	6	0	3.96409e+07	0	0					102.93	7.42	6	6									1186	132.945	8.5874
D3Z7B5	Protein C330027C09Rik OS=Mus musculus GN=C330027C09Rik PE=4 SV=1 - [D3Z7B5_MOUSE]	6.17	2	5	5	6	0	30568753	0	0					51.0032	6.17	5	6									907	102.069	6.39209
E9Q5Q0	Ataxin-2-like protein (Fragment) OS=Mus musculus GN=Atxn2l PE=4 SV=2 - [E9Q5Q0_MOUSE]	7.53	5	6	6	6	0	7.29925e+07	0	0					81.23	7.53	6	6									863	92.0149	8.27979
E9Q983	Supervillin OS=Mus musculus GN=Svil PE=4 SV=1 - [E9Q983_MOUSE]	3.17	5	4	4	6	0	5.12686e+06	1.72184e+06	2.29543e+06					140.863	3.17	4	4	31.53	0.79	1	1	49.61	0.79	1	1	1766	198.405	6.55127
E9Q9H2	DnaJ homolog subfamily C member 2 OS=Mus musculus GN=Dnajc2 PE=4 SV=1 - [E9Q9H2_MOUSE]	11.52	4	5	5	6	0	1.64687e+08	0	0					124.83	11.52	5	6									547	63.4013	9.17334
F8WH20	Oxysterol-binding protein OS=Mus musculus GN=Osbpl3 PE=3 SV=1 - [F8WH20_MOUSE]	8.06	5	4	4	6	0	2.94396e+07	2.25325e+06	3.96809e+06					121.65	6.35	3	3	20.19	1.71	1	1	28.23	4.76	2	2	819	92.9629	6.53662
G3X9B1	HEAT repeat containing 1 OS=Mus musculus GN=Heatr1 PE=4 SV=1 - [G3X9B1_MOUSE]	3.36	1	5	5	6	0	1.93179e+07	0	2.3641e+06					61.39	3.36	5	5					42.2	0.47	1	1	2143	241.917	6.97607
O55222	Integrin-linked protein kinase OS=Mus musculus GN=Ilk PE=1 SV=2 - [ILK_MOUSE]	10.18	2	4	4	6	0	1.20539e+08	8.48888e+06	6.11599e+06					25.89	8.41	3	3	25.76	1.77	1	1	28.16	3.76	2	2	452	51.3399	8.07471
P28660	Nck-associated protein 1 OS=Mus musculus GN=Nckap1 PE=1 SV=2 - [NCKP1_MOUSE]	6.21	2	6	6	6	0	3.69461e+07	0	0					107.2	6.21	6	6									1128	128.7	6.62451
P35486	Pyruvate dehydrogenase E1 component subunit alpha, somatic form, mitochondrial OS=Mus musculus GN=Pdha1 PE=1 SV=1 - [ODPA_MOUSE]	13.33	1	4	4	6	0	1.91125e+08	3.57636e+07	2.09921e+07					94.84	9.49	2	2	74.72	3.33	1	1	88.19	7.18	3	3	390	43.2036	8.19189
P46467	Vacuolar protein sorting-associated protein 4B OS=Mus musculus GN=Vps4b PE=1 SV=2 - [VPS4B_MOUSE]	8.56	2	2	3	6	0	76338471	1.19644e+07	1.53719e+07					60.23	6.98	2	2	29.94	4.28	2	2	51.51	4.28	2	2	444	49.3885	7.10791
P58742	Aladin OS=Mus musculus GN=Aaas PE=1 SV=1 - [AAAS_MOUSE]	11.9	1	5	5	6	0	4.21791e+07	0	1.0667e+07					108.477	9.52	4	4					45.04	4.4	2	2	546	59.393	6.87354
P63028	Translationally-controlled tumor protein OS=Mus musculus GN=Tpt1 PE=1 SV=1 - [TCTP_MOUSE]	13.95	2	3	3	6	0	1.38552e+08	3.05694e+07	744896					86.9	13.95	2	3	53.48	5.81	1	2	20.58	4.65	1	1	172	19.4496	4.85596
P68181	cAMP-dependent protein kinase catalytic subunit beta OS=Mus musculus GN=Prkacb PE=1 SV=2 - [KAPCB_MOUSE]	17.95	4	5	5	6	0	4.85048e+07	1.61874e+07	0					98.43	15.38	4	5	22.97	2.56	1	1					351	40.682	8.55811
Q3ULB1	Testin OS=Mus musculus GN=Tes PE=2 SV=1 - [Q3ULB1_MOUSE]	18.54	4	6	6	6	0	2.76462e+07	0	0					83.49	18.54	6	6									410	46.5552	7.86963
Q4FJZ2	Importin subunit alpha OS=Mus musculus GN=Kpna6 PE=2 SV=1 - [Q4FJZ2_MOUSE]	9.57	3	2	3	6	0	83163801	0	0					223.54	9.57	3	5	39.49	3.56	1	1					533	59.5653	4.98291
Q60902	Epidermal growth factor receptor substrate 15-like 1 OS=Mus musculus GN=Eps15l1 PE=1 SV=3 - [EP15R_MOUSE]	7.06	1	5	5	6	0	4.75676e+07	0	0					181.593	7.06	5	5					13.94	1.1	1	1	907	99.2475	5.021
Q64433	10 kDa heat shock protein, mitochondrial OS=Mus musculus GN=Hspe1 PE=1 SV=2 - [CH10_MOUSE]	40.2	1	4	4	6	0	5.20972e+07	0	4.18811e+06					86.07	40.2	4	4					32.99	18.63	2	2	102	10.9559	8.35303
Q6P5E4	UDP-glucose:glycoprotein glucosyltransferase 1 OS=Mus musculus GN=Uggt1 PE=1 SV=4 - [UGGG1_MOUSE]	4.71	1	5	5	6	0	4.24225e+07	0	6.74908e+06					38.48	3.16	3	3					54.7833	2.51	3	3	1551	176.323	5.61768
Q6P9P6	Kinesin-like protein KIF11 OS=Mus musculus GN=Kif11 PE=2 SV=1 - [KIF11_MOUSE]	6.46	1	5	5	6	0	3.23873e+07	0	0					125.59	6.46	5	6									1052	117.953	5.99854
Q6ZQ73	Cullin-associated NEDD8-dissociated protein 2 OS=Mus musculus GN=Cand2 PE=1 SV=2 - [CAND2_MOUSE]	4.53	1	3	4	6	0	5.3721e+07	0	4.19301e+06					76.76	3.89	3	3	63.43	1.21	1	1	48.35	1.86	2	2	1235	135.546	5.57959
Q80ZX0	Protein Sec24b OS=Mus musculus GN=Sec24b PE=2 SV=1 - [Q80ZX0_MOUSE]	5.04	2	4	4	6	0	4.06225e+07	4.3782e+06	0					201.56	5.04	4	5	34.04	0.8	1	1					1251	135.465	6.96143
Q8BHN3	Neutral alpha-glucosidase AB OS=Mus musculus GN=Ganab PE=1 SV=1 - [GANAB_MOUSE]	4.98	1	3	3	6	0	7.39755e+07	8.04381e+06	15930240					72.16	4.98	3	3	36.05	0.95	1	1	32.9	2.54	2	2	944	106.844	6.06201
Q8C0C7	Phenylalanine--tRNA ligase alpha subunit OS=Mus musculus GN=Farsa PE=2 SV=1 - [SYFA_MOUSE]	8.07	3	4	4	6	0	5.83709e+07	9.19227e+06	0					88.8319	8.07	4	4	33.52	3.74	2	2					508	57.5628	8.27979
Q8VEM8	Phosphate carrier protein, mitochondrial OS=Mus musculus GN=Slc25a3 PE=1 SV=1 - [MPCP_MOUSE]	12.89	2	4	4	6	0	94531471	3.88167e+07	105722918					85.5	10.08	3	3	65.41	6.16	2	2	44.52	3.36	1	1	357	39.6065	9.26123
Q99LI7	Cleavage stimulation factor subunit 3 OS=Mus musculus GN=Cstf3 PE=1 SV=1 - [CSTF3_MOUSE]	9.34	1	4	4	6	0	1.41422e+08	0	2.94912e+07					85.7243	9.34	4	4					33.46	4.46	2	2	717	82.8237	8.11865
Q99M31	Heat shock 70 kDa protein 14 OS=Mus musculus GN=Hspa14 PE=2 SV=2 - [HSP7E_MOUSE]	17.88	3	5	5	6	0	5.64179e+07	0	4651777					156.957	15.52	4	4					24.23	4.52	2	2	509	54.6159	5.92236
Q9CW46	Ribonucleoprotein PTB-binding 1 OS=Mus musculus GN=Raver1 PE=1 SV=2 - [RAVR1_MOUSE]	18.58	1	6	6	6	0	1.25399e+08	0	0					231.22	18.58	6	6									748	79.3328	8.71924
Q9D1M7	Peptidyl-prolyl cis-trans isomerase FKBP11 OS=Mus musculus GN=Fkbp11 PE=2 SV=1 - [FKB11_MOUSE]	8.96	1	3	3	6	0	6.88157e+07	2.04783e+07	1.90634e+07					40.56	8.96	2	2	34.53	4.98	1	1	38.47	8.96	3	3	201	22.1232	9.36377
Q9DC61	Mitochondrial-processing peptidase subunit alpha OS=Mus musculus GN=Pmpca PE=1 SV=1 - [MPPA_MOUSE]	17.75	2	6	6	6	0	8.01277e+07	0	0					113.14	17.75	6	6									524	58.2416	6.82959
Q9DCT8	Cysteine-rich protein 2 OS=Mus musculus GN=Crip2 PE=1 SV=1 - [CRIP2_MOUSE]	25.96	1	2	2	6	0	7.81297e+07	9.23081e+06	1.89971e+07					65.04	25.96	2	3	58.87	15.38	1	1	78.47	15.38	1	2	208	22.7121	8.63135
Q9JJ28	Protein flightless-1 homolog OS=Mus musculus GN=Flii PE=1 SV=1 - [FLII_MOUSE]	5.98	1	5	5	6	0	4.49016e+07	0	4.34419e+06					169.26	5.98	5	5					33.85	0.87	1	1	1271	144.712	6.06201
A0A0J9YUE9	Dynamin-1 OS=Mus musculus GN=Dnm1 PE=1 SV=1 - [A0A0J9YUE9_MOUSE]	7.54	3	1	5	6	0	1.09977e+08	9.74344e+06	0					32.6033	6.35	4	4	53.41	2.4	2	2					835	93.9742	6.63916
Z4YJU8	Golgin subfamily A member 2 (Fragment) OS=Mus musculus GN=Golga2 PE=1 SV=2 - [Z4YJU8_MOUSE]	4.18	3	4	4	6	0	1.84288e+07	0	2.48374e+06					73.7434	4.18	4	4	32.35	1.15	1	1	54.03	1.15	1	1	956	108.622	4.99561
S4R294	Protein PRRC2C OS=Mus musculus GN=Prrc2c PE=1 SV=1 - [S4R294_MOUSE]	3.05	9	5	6	6	0	9.17021e+06	0	0					80.45	3.05	6	6									2724	297.93	9.15869
P62849	40S ribosomal protein S24 OS=Mus musculus GN=Rps24 PE=1 SV=1 - [RS24_MOUSE]	9.02	1	1	1	5	8.37972e+06	8.47427e+07	0	1.43216e+06	55.47	9.02	1	2	80.94	9.02	1	2					34.97	9.02	1	1	133	15.4134	10.7847
Q9QYS9	Protein quaking OS=Mus musculus GN=Qki PE=1 SV=1 - [QKI_MOUSE]	13.78	1	3	3	5	1.18396e+07	7.19354e+07	0	1.61342e+07	51.12	4.99	1	1	32.34	9.09	2	2					39.27	8.8	2	2	341	37.6467	8.55811
Q80U95	Ubiquitin-protein ligase E3C OS=Mus musculus GN=Ube3c PE=2 SV=2 - [UBE3C_MOUSE]	5.36	1	4	4	5	0	1.40151e+07	0	0	21.28	0.92	1	1	62.6	4.43	3	3	24.21	0.92	1	1					1083	123.896	6.39209
Q8CGE8	Interferon-activable protein 205-A OS=Mus musculus GN=Ifi205a PE=2 SV=1 - [IFI5A_MOUSE]	6.68	2	2	2	5	21259467	5.2533e+07	1.16791e+07	1.08405e+07	75.89	4.21	1	1	67.26	6.68	2	2	61.57	4.21	1	1	41.11	4.21	1	1	404	45.1478	8.48486
A2CES4	U2 small nuclear ribonucleoprotein B (Fragment) OS=Mus musculus GN=Snrpb2 PE=4 SV=1 - [A2CES4_MOUSE]	13.29	2	1	2	5	1.9208e+07	132555245	2.23501e+07	0	59.39	13.29	2	2	25.02	5.59	1	1	37.4	13.29	2	2					143	15.9994	10.0669
B0V2V8	Bromodomain containing 4 OS=Mus musculus GN=Brd4 PE=4 SV=1 - [B0V2V8_MOUSE]	4.03	7	2	3	5	2.73964e+07	0	2.42675e+07	0	36.089	2.95	2	2					59.2861	4.03	3	3					745	83.2824	8.68994
B1AYJ9	Obg-like ATPase 1 OS=Mus musculus GN=Ola1 PE=4 SV=1 - [B1AYJ9_MOUSE]	5.34	2	1	1	5	6.24398e+06	1.52428e+08	8.25158e+06	3.46236e+06	51.34	5.34	1	1	66.96	5.34	1	2	58.73	5.34	1	1	65.92	5.34	1	1	281	31.6915	7.79639
D3YYC2	Dr1-associated corepressor OS=Mus musculus GN=Drap1 PE=4 SV=1 - [D3YYC2_MOUSE]	13.58	5	2	2	5	1.40095e+07	0	3.46286e+07	1.62997e+07	61.81	13.58	2	2	31.91	6.79	1	1	37.14	6.79	1	1	27.97	6.79	1	1	162	17.5766	5.43994
E0CYQ2	NudC domain-containing protein 2 OS=Mus musculus GN=Nudcd2 PE=4 SV=1 - [E0CYQ2_MOUSE]	21.21	2	2	2	5	2.25927e+07	95560420	40780922	2.60278e+07	46.44	7.58	1	1	63.08	21.21	2	2	50.29	7.58	1	1	23.93	7.58	1	1	132	14.7202	4.67822
E9Q3M9	Protein 2010300C02Rik OS=Mus musculus GN=2010300C02Rik PE=4 SV=1 - [E9Q3M9_MOUSE]	4.77	1	1	2	5	3.48091e+09	17326595187	7.53434e+09	7.90076e+09	42.69	0.6	1	1	42.69	4.77	2	2	42.7	0.6	1	1	42.64	0.6	1	1	1175	125.832	7.37158
F8VQ93	PH-interacting protein OS=Mus musculus GN=Phip PE=4 SV=1 - [F8VQ93_MOUSE]	3.02	3	3	3	5	0	4.03475e+07	7.96916e+07	0	27.95	0.99	1	1	95.04	3.02	3	3	48.57	0.99	1	1					1821	206.595	8.85107
G3UX05	Protein Gstt3 OS=Mus musculus GN=Gstt3 PE=4 SV=1 - [G3UX05_MOUSE]	11	3	2	2	5	4.4625e+06	1.33336e+07	1.15765e+07	8.43514e+06	92.11	7.5	1	1	103.85	7.5	1	1	90.35	11	2	2	99.61	7.5	1	1	200	22.6697	7.37158
G5E8N3	Histone-lysine N-methyltransferase SETDB1 OS=Mus musculus GN=Setdb1 PE=3 SV=1 - [G5E8N3_MOUSE]	3.6	3	4	4	5	1.13784e+07	0	3.37767e+06	0	100.79	3.6	4	4					25.53	0.61	1	1					1307	144.447	5.98584
O35226	26S proteasome non-ATPase regulatory subunit 4 OS=Mus musculus GN=Psmd4 PE=1 SV=1 - [PSMD4_MOUSE]	25.53	1	5	5	5	0	7.73236e+07	0	0		0			158.166	25.53	5	5						0			376	40.6782	4.79248
O88907	E3 SUMO-protein ligase PIAS1 OS=Mus musculus GN=Pias1 PE=1 SV=2 - [PIAS1_MOUSE]	3.84	4	2	2	5	3.06235e+07	0	2.49782e+07	0	102.07	3.84	2	2					106.86	3.84	2	2	67.38	2.3	1	1	651	71.5722	7.28369
P08207	Protein S100-A10 OS=Mus musculus GN=S100a10 PE=2 SV=2 - [S10AA_MOUSE]	27.84	1	2	2	5	1.00388e+08	166356103	0	0	26.5	17.53	1	2	67.67	27.84	2	3									97	11.1785	6.771
P12815	Programmed cell death protein 6 OS=Mus musculus GN=Pdcd6 PE=1 SV=2 - [PDCD6_MOUSE]	25.13	1	3	3	5	5.87424e+06	4.46981e+07	5.24918e+06	5.95084e+06	38.13	5.76	1	1	42.13	19.9	2	2	28.37	5.76	1	1	42.41	5.24	1	1	191	21.8538	5.40186
P19253	60S ribosomal protein L13a OS=Mus musculus GN=Rpl13a PE=1 SV=4 - [RL13A_MOUSE]	19.21	1	4	4	5	0	1.08477e+08	0	0	0	3.94	1	1	37.027	15.27	3	4									203	23.4493	11.019
P35585	AP-1 complex subunit mu-1 OS=Mus musculus GN=Ap1m1 PE=1 SV=3 - [AP1M1_MOUSE]	8.27	1	3	3	5	2.26008e+06	42953418	0	0	39.07	2.6	1	1	96.96	8.27	3	3	36.03	2.6	1	1					423	48.512	7.29834
P54728	UV excision repair protein RAD23 homolog B OS=Mus musculus GN=Rad23b PE=1 SV=2 - [RD23B_MOUSE]	10.34	4	4	4	5	4.90851e+06	6.55078e+06	0	7.25491e+06	27.83	1.92	1	1	25.337	6.49	2	2					36.01	3.85	2	2	416	43.4858	4.83057
P59235	Nucleoporin Nup43 OS=Mus musculus GN=Nup43 PE=2 SV=2 - [NUP43_MOUSE]	6.32	1	2	2	5	9.97828e+06	4.80467e+07	12720762	1.84891e+07	48.56	3.68	1	1	71.46	3.68	1	1	47.43	3.68	1	1	82.9	6.32	2	2	380	41.9633	5.38916
P70255	Nuclear factor 1 C-type OS=Mus musculus GN=Nfic PE=1 SV=1 - [NFIC_MOUSE]	4.78	1	2	2	5	9.748e+06	4.29709e+06	8.50743e+06	0	39.29	4.78	2	2	31.85	2.51	1	1	74.64	4.78	2	2					439	48.7378	8.32373
Q05C51	Ribonuclease OS=Mus musculus GN=Rnaseh2a PE=2 SV=1 - [Q05C51_MOUSE]	18.9	3	5	5	5	1.51065e+07	0	0	0	58.6148	18.9	5	5													254	28.1302	5.07178
Q3UHX2	28 kDa heat- and acid-stable phosphoprotein OS=Mus musculus GN=Pdap1 PE=1 SV=1 - [HAP28_MOUSE]	22.1	1	3	3	5	2.64276e+06	3.23307e+07	0	0	59.81	14.92	2	2	160.69	22.1	3	3									181	20.5925	7.38623
Q4FE56	Ubiquitin carboxyl-terminal hydrolase OS=Mus musculus GN=Usp9x PE=2 SV=1 - [Q4FE56_MOUSE]	1.57	6	4	4	5	0	2.8138e+07	0	0		0			39.9967	1.06	3	3	13.3	0.51	1	1	39.41	0.51	1	1	2554	290.031	5.8335
Q5SUR0	Phosphoribosylformylglycinamidine synthase OS=Mus musculus GN=Pfas PE=2 SV=1 - [PUR4_MOUSE]	1.72	2	2	2	5	6.36104e+06	24199676	7.44083e+06	4.14745e+06	60.67	1.72	2	2	51.22	0.9	1	1	30.24	0.9	1	1	41.51	0.9	1	1	1337	144.538	5.66846
Q62419	Endophilin-A2 OS=Mus musculus GN=Sh3gl1 PE=1 SV=1 - [SH3G1_MOUSE]	13.59	5	4	4	5	6.93371e+06	5.24931e+07	0	0	43.85	5.43	2	2	122.07	10.33	3	3									368	41.4922	5.71924
Q66JV6	Origin recognition complex subunit 6 OS=Mus musculus GN=Orc6 PE=2 SV=1 - [Q66JV6_MOUSE]	14.12	3	3	3	5	1.63424e+07	0	1.26846e+07	1.14811e+07	42.91	3.82	1	1					38.4041	14.12	3	3	30.09	3.82	1	1	262	29.1086	8.83643
Q6DID5	PWWP domain-containing protein MUM1 OS=Mus musculus GN=Mum1 PE=2 SV=1 - [MUM1_MOUSE]	6.01	2	4	4	5	4.49998e+06	0	2.12704e+06	0	40.45	4.84	3	3					29.74	2.64	2	2					682	76.0219	8.45557
Q6ZQF0	DNA topoisomerase 2-binding protein 1 OS=Mus musculus GN=Topbp1 PE=1 SV=2 - [TOPB1_MOUSE]	3.3	2	5	5	5	6.67139e+06	0	0	0	50.7333	2.38	4	4	26.02	0.92	1	1									1515	168.754	6.66846
Q6ZWV7	60S ribosomal protein L35 OS=Mus musculus GN=Rpl35 PE=2 SV=1 - [RL35_MOUSE]	18.7	1	2	2	5	5.49663e+07	2.61217e+08	1.18938e+08	1.29637e+08	49.04	18.7	2	2	30.14	8.13	1	1	45.58	8.13	1	1	45.54	8.13	1	1	123	14.5436	11.0483
Q80X98	DEAH (Asp-Glu-Ala-His) box polypeptide 38 OS=Mus musculus GN=Dhx38 PE=2 SV=1 - [Q80X98_MOUSE]	3.66	1	4	4	5	7.51204e+06	0	1.75044e+06	0	36.12	2.85	3	3					34.07	1.79	2	2					1228	140.535	6.49365
Q80YR7	Claspin OS=Mus musculus GN=Clspn PE=2 SV=2 - [CLSPN_MOUSE]	2.81	1	3	3	5	1.05903e+07	0	9.59293e+06	0	68.76	1.98	2	2					82.63	2.81	3	3					1315	146.626	4.79248
Q80ZV0	Ribonuclease H2 subunit B OS=Mus musculus GN=Rnaseh2b PE=1 SV=2 - [RNH2B_MOUSE]	13.31	1	4	4	5	1.67154e+07	0	0	0	105.12	13.31	4	5													308	34.7074	9.45166
Q8BTV2	Cleavage and polyadenylation specificity factor subunit 7 OS=Mus musculus GN=Cpsf7 PE=1 SV=2 - [CPSF7_MOUSE]	8.28	1	4	4	5	9.90465e+06	4.57864e+07	0	3.63364e+06	37.73	2.34	1	1	40.38	5.94	3	3					28.47	2.34	1	1	471	51.9793	8.00146
Q8CG46	Structural maintenance of chromosomes protein 5 OS=Mus musculus GN=Smc5 PE=2 SV=1 - [SMC5_MOUSE]	4.09	1	4	4	5	1.78622e+07	0	1.15501e+07	0	50.64	2.09	2	2					91.41	2.82	3	3					1101	128.733	8.55811
Q8R3N6	THO complex subunit 1 OS=Mus musculus GN=Thoc1 PE=1 SV=1 - [THOC1_MOUSE]	3.35	1	2	2	5	4.40835e+06	2.3774e+07	0	3.6201e+06	43.65	2.28	1	1	62.7988	3.35	2	2					32.35	3.35	2	2	657	75.3885	4.97021
Q8R3Y8	Interferon regulatory factor 2-binding protein 1 OS=Mus musculus GN=Irf2bp1 PE=1 SV=2 - [I2BP1_MOUSE]	5.65	1	2	3	5	1.929e+07	5.68747e+07	0	0	58.07	3.77	2	2	71.59	5.65	3	3									584	61.712	8.17725
Q91YZ2	C-terminal binding protein 2, isoform CRA_b OS=Mus musculus GN=Ctbp2 PE=2 SV=1 - [Q91YZ2_MOUSE]	9.05	4	2	3	5	5.88313e+07	0	7.75531e+07	0	77.7674	9.05	3	3					74.1856	4.29	2	2					420	45.9424	6.48096
Q924W5	Structural maintenance of chromosomes protein 6 OS=Mus musculus GN=Smc6 PE=2 SV=1 - [SMC6_MOUSE]	2.28	1	2	2	5	7.30528e+06	129694652	7.90487e+06	0	90.31	2.28	2	2	32.3	1.28	1	1	91.8	2.28	2	2					1097	127.118	7.1665
Q925B0	PRKC apoptosis WT1 regulator protein OS=Mus musculus GN=Pawr PE=1 SV=2 - [PAWR_MOUSE]	9.61	1	2	2	5	0	2.17447e+07	4457536	4.49005e+06	23.34	4.8	1	1	72.87	9.61	2	2	68.98	4.8	1	1	61.53	4.8	1	1	333	35.8868	5.92236
Q99ME9	Nucleolar GTP-binding protein 1 OS=Mus musculus GN=Gtpbp4 PE=2 SV=3 - [NOG1_MOUSE]	8.2	1	5	5	5	8.59753e+06	4.60813e+07	0	0	56.81	3.47	2	2	84.6367	4.73	3	3									634	74.0659	9.5249
Q99N15	17beta-hydroxysteroid dehydrogenase type 10/short chain L-3-hydroxyacyl-CoA dehydrogenase OS=Mus musculus GN=Hsd17b10 PE=2 SV=1 - [Q99N15_MOUSE]	24.9	3	3	3	5	4.81775e+06	6.85784e+07	0	0	30.59	7.66	1	1	191.2	24.9	3	4									261	27.2566	8.76318
Q9CQM9	Glutaredoxin-3 OS=Mus musculus GN=Glrx3 PE=1 SV=1 - [GLRX3_MOUSE]	14.84	1	3	3	5	1.06438e+07	7.61608e+07	1.86551e+07	0	32.99	7.42	2	2	38.02	10.68	2	2	34.46	3.26	1	1					337	37.7544	5.59229
Q9CWV1	DNA helicase MCM8 OS=Mus musculus GN=Mcm8 PE=1 SV=3 - [MCM8_MOUSE]	2.16	1	1	2	5	7.40087e+07	1.54976e+08	98408704	3.82035e+07	37.6417	2.16	2	2	43.84	0.84	1	1	41.76	0.84	1	1	31.93	0.84	1	1	833	92.3132	7.62061
Q9CX00	IST1 homolog OS=Mus musculus GN=Ist1 PE=2 SV=1 - [IST1_MOUSE]	9.67	1	3	3	5	0	1.74239e+08	0	4.55499e+06	20.3	1.93	1	1	39.6469	9.67	3	3					26.1	1.93	1	1	362	39.4435	5.43994
Q9CXG3	Peptidyl-prolyl cis-trans isomerase-like 4 OS=Mus musculus GN=Ppil4 PE=2 SV=2 - [PPIL4_MOUSE]	7.72	1	3	3	5	1.04228e+07	28106877	1.57345e+07	0	67.0367	7.72	3	3	22.8	2.64	1	1	31.56	2.64	1	1					492	57.1946	6.11279
Q9CXW3	Calcyclin-binding protein OS=Mus musculus GN=Cacybp PE=1 SV=1 - [CYBP_MOUSE]	20.09	2	3	3	5	1.00256e+07	3.30632e+07	0	6.55608e+06	44.4	6.11	1	1	62.2233	20.09	3	3					21.3	6.11	1	1	229	26.4938	7.86963
Q9CZ15	DNA replication complex GINS protein PSF1 OS=Mus musculus GN=Gins1 PE=2 SV=1 - [PSF1_MOUSE]	18.88	1	3	3	5	1.24505e+07	0	1.31958e+07	0	109.04	18.88	3	3					82	14.8	2	2					196	22.8786	7.43018
Q9D0M0	Exosome complex exonuclease RRP42 OS=Mus musculus GN=Exosc7 PE=2 SV=2 - [EXOS7_MOUSE]	21.65	1	3	3	5	2.04613e+07	3.16078e+07	1.67656e+07	0	74.48	12.71	2	2	72	14.09	2	2	53.87	5.15	1	1					291	31.8051	5.18604
Q9DC33	High mobility group protein 20A OS=Mus musculus GN=Hmg20a PE=2 SV=1 - [HM20A_MOUSE]	13.87	1	3	3	5	1.67354e+07	0	8.07624e+06	0	84.63	13.87	3	3					23.31	8.96	2	2					346	39.893	6.40479
Q9EQ61	Pescadillo homolog OS=Mus musculus GN=Pes1 PE=1 SV=1 - [PESC_MOUSE]	4.97	2	3	3	5	1.09861e+07	73079105	1.87054e+07	0	47.48	4.97	3	3	35.19	1.71	1	1	38.1	1.71	1	1					584	67.753	6.84424
Z4YKV1	Guanine nucleotide-binding protein G(s) subunit alpha isoforms short OS=Mus musculus GN=Gnas PE=1 SV=1 - [Z4YKV1_MOUSE]	12.14	3	3	4	5	4.62751e+06	1.89103e+08	0	0	58.24	4.22	1	1	43.1	12.14	4	4									379	44.1503	6.46826
Z4YN97	Adenylate kinase isoenzyme 1 (Fragment) OS=Mus musculus GN=Ak1 PE=1 SV=1 - [Z4YN97_MOUSE]	43.82	3	3	3	5	2.51595e+07	8.71118e+07	4.10444e+07	0	26.03	28.09	2	2	66.31	30.34	2	2	38.49	13.48	1	1					89	9.53501	8.67529
Q3UXU8	CST complex subunit STN1 OS=Mus musculus GN=Obfc1 PE=1 SV=1 - [Q3UXU8_MOUSE]	9.4	2	3	3	5	5.17126e+06	0	6.39634e+06	0	63.31	9.4	3	3					96.17	7.12	2	2					351	40.4137	6.80029
A0A0N4SWC5	Probable ATP-dependent RNA helicase DDX47 (Fragment) OS=Mus musculus GN=Ddx47 PE=1 SV=2 - [A0A0N4SWC5_MOUSE]	17.13	4	2	2	5	1.40605e+07	4.0069e+07	0	4.46864e+06	25.72	7.18	1	1	96.69	17.13	2	2					77.66	17.13	2	2	181	19.7422	4.83057
P61161	Actin-related protein 2 OS=Mus musculus GN=Actr2 PE=1 SV=1 - [ARP2_MOUSE]	8.63	1	3	3	5	0	91480081	0	1.85981e+07					79.2185	6.85	2	3					19.95	5.08	2	2	394	44.7322	6.7417
Q8JZM7	Parafibromin OS=Mus musculus GN=Cdc73 PE=2 SV=1 - [CDC73_MOUSE]	7.53	1	4	4	5	0	2.20801e+07	7.2529e+06	0					26.81	3.77	2	2	22.58	5.65	3	3					531	60.5391	9.61279
Q9R0P5	Destrin OS=Mus musculus GN=Dstn PE=1 SV=3 - [DEST_MOUSE]	24.24	2	3	3	5	0	27114300	0	1.6511e+07					59.3667	24.24	3	3					30.85	7.88	1	2	165	18.5095	7.97217
Q9D824	Pre-mRNA 3'-end-processing factor FIP1 OS=Mus musculus GN=Fip1l1 PE=1 SV=1 - [FIP1_MOUSE]	14.46	2	4	4	5	0	63169559	0	1.54131e+07					66.8	14.46	4	4					23.7	1.89	1	1	581	64.92	5.77002
P97376	Protein FRG1 OS=Mus musculus GN=Frg1 PE=1 SV=2 - [FRG1_MOUSE]	15.12	1	3	3	5	0	4.80785e+07	1.76336e+07	5.76491e+06					38.88	11.24	2	2	29.21	6.2	1	1	64.33	10.08	2	2	258	29.1091	8.92432
Q8K3Z9	Nuclear envelope pore membrane protein POM 121 OS=Mus musculus GN=Pom121 PE=1 SV=2 - [PO121_MOUSE]	2.67	1	3	3	5	0	1.07405e+07	0	8.64663e+06					23.04	2.08	2	2					53.7732	2.67	3	3	1200	120.948	10.1987
Q80U93	Nuclear pore complex protein Nup214 OS=Mus musculus GN=Nup214 PE=1 SV=2 - [NU214_MOUSE]	2.78	1	4	4	5	0	2.72446e+07	0	7.89148e+06					61.63	2.16	3	3					60.99	1.44	2	2	2085	212.847	7.07861
B2RXS4	Plexin-B2 OS=Mus musculus GN=Plxnb2 PE=1 SV=1 - [PLXB2_MOUSE]	2.66	4	5	5	5	0	2.34663e+07	0	0					73.65	2.66	5	5		0							1842	206.099	5.87158
B2RY56	RNA-binding protein 25 OS=Mus musculus GN=Rbm25 PE=1 SV=2 - [RBM25_MOUSE]	7.4	2	4	4	5	0	3.71116e+07	0	0					170.26	7.4	4	5									838	99.4912	6.31592
D3Z1Z8	Stathmin (Fragment) OS=Mus musculus GN=Stmn1 PE=3 SV=1 - [D3Z1Z8_MOUSE]	25.49	8	3	3	5	0	4.93645e+07	0	2.42428e+06					60.7067	25.49	3	4					21.73	7.84	1	1	102	11.7222	6.02393
E9PX48	Dedicator of cytokinesis protein 7 OS=Mus musculus GN=Dock7 PE=4 SV=1 - [E9PX48_MOUSE]	2.1	6	4	4	5	0	8.54264e+06	0	903833					60.46	2.1	4	4					0	0.48	1	1	2098	237.945	6.78564
E9PYT3	Atlastin-3 OS=Mus musculus GN=Atl3 PE=4 SV=1 - [E9PYT3_MOUSE]	17.54	2	5	5	5	0	3.54048e+07	0	0					106.22	17.54	5	5									536	60.1933	5.80811
E9QNH6	Unconventional myosin-Ib OS=Mus musculus GN=Myo1b PE=4 SV=1 - [E9QNH6_MOUSE]	7.33	8	5	5	5	0	3.05264e+07	0	0					94.76	7.33	5	5									1078	124.955	9.14404
O08582	GTP-binding protein 1 OS=Mus musculus GN=Gtpbp1 PE=1 SV=2 - [GTPB1_MOUSE]	8.83	1	4	4	5	0	5.06456e+07	0	3.74453e+06					200.65	8.83	4	4					44.32	2.4	1	1	668	72.255	8.29443
O08795	Glucosidase 2 subunit beta OS=Mus musculus GN=Prkcsh PE=1 SV=1 - [GLU2B_MOUSE]	4.22	1	2	2	5	0	3.67899e+07	5.52209e+06	7.65527e+06					43.33	2.3	1	1	79.41	4.22	2	2	88.39	4.22	2	2	521	58.7558	4.4624
O35295	Transcriptional activator protein Pur-beta OS=Mus musculus GN=Purb PE=1 SV=3 - [PURB_MOUSE]	31.17	1	5	5	5	0	6.00311e+07	0	0					155.29	31.17	5	5									324	33.8808	5.42725
O35382	Exocyst complex component 4 OS=Mus musculus GN=Exoc4 PE=1 SV=2 - [EXOC4_MOUSE]	7.49	2	5	5	5	0	1.31172e+07	0	1.99389e+06					43.91	4.1	3	3					64.99	3.38	2	2	975	110.475	6.49365
O35857	Mitochondrial import inner membrane translocase subunit TIM44 OS=Mus musculus GN=Timm44 PE=2 SV=2 - [TIM44_MOUSE]	9.29	2	3	3	5	0	2.52322e+07	0	8.15513e+06					147.027	9.29	3	3					89.64	5.75	2	2	452	51.0593	8.1333
O70492	Sorting nexin-3 OS=Mus musculus GN=Snx3 PE=1 SV=3 - [SNX3_MOUSE]	16.67	8	3	3	5	0	7.07222e+07	2.96953e+07	0					25.3862	16.67	3	3	29.41	9.88	2	2					162	18.7457	8.66064
P07742	Ribonucleoside-diphosphate reductase large subunit OS=Mus musculus GN=Rrm1 PE=1 SV=2 - [RIR1_MOUSE]	12.75	1	5	5	5	0	4.04285e+07	0	0					120.027	12.75	5	5									792	90.1525	6.69775
P08030	Adenine phosphoribosyltransferase OS=Mus musculus GN=Aprt PE=2 SV=2 - [APT_MOUSE]	18.33	1	2	2	5	0	3.08519e+07	3.50199e+06	0					49.9733	18.33	2	3	30.05	7.22	1	1	20.32	7.22	1	1	180	19.7115	6.78564
P23927	Alpha-crystallin B chain OS=Mus musculus GN=Cryab PE=1 SV=2 - [CRYAB_MOUSE]	21.71	1	4	4	5	0	2.05358e+07	0	0					66.01	21.71	4	5									175	20.0564	7.32764
P58871	182 kDa tankyrase-1-binding protein OS=Mus musculus GN=Tnks1bp1 PE=1 SV=2 - [TB182_MOUSE]	4.71	2	5	5	5	0	9.45335e+06	0	2.81873e+06					219.42	4.01	4	4					35.7	0.7	1	1	1720	181.714	4.88135
P63073	Eukaryotic translation initiation factor 4E OS=Mus musculus GN=Eif4e PE=1 SV=1 - [IF4E_MOUSE]	16.59	4	4	4	5	0	1.20457e+08	0	0					100.81	16.59	4	5									217	25.0375	6.15088
Q05D44	Eukaryotic translation initiation factor 5B OS=Mus musculus GN=Eif5b PE=1 SV=2 - [IF2P_MOUSE]	4.61	1	4	4	5	0	5.04207e+07	5986855	0					66.9267	4.61	4	4	30.42	0.82	1	1					1216	137.532	5.59229
Q3B7Z2	Oxysterol-binding protein 1 OS=Mus musculus GN=Osbp PE=1 SV=3 - [OSBP1_MOUSE]	6.71	1	3	3	5	0	2.72413e+07	0	4.10097e+06					113.34	6.71	3	4					42.59	3.6	1	1	805	88.7411	7.1958
Q3U7R1	Extended synaptotagmin-1 OS=Mus musculus GN=Esyt1 PE=2 SV=2 - [ESYT1_MOUSE]	2.29	1	2	2	5	0	3.61944e+07	0	1.2389e+06					101.54	2.29	2	3					58.82	1.47	1	2	1092	121.478	5.94775
Q3UF75	Alpha-parvin OS=Mus musculus GN=Parva PE=2 SV=1 - [Q3UF75_MOUSE]	22.62	2	5	5	5	0	87040960	0	0					222.72	22.62	5	5									336	38.3372	5.12256
Q3UG37	Histone deacetylase 6 (Fragment) OS=Mus musculus GN=Hdac6 PE=2 SV=1 - [Q3UG37_MOUSE]	5.45	3	3	3	5	0	2.38538e+07	0	2.61543e+06					95.5933	5.45	3	3	52.28	1.39	1	1	23.58	1.39	1	1	1009	110.173	5.8335
Q3V1H1	Cytoskeleton-associated protein 2 OS=Mus musculus GN=Ckap2 PE=2 SV=1 - [CKAP2_MOUSE]	10.99	1	5	5	5	0	2.60138e+07	0	0					73.76	10.99	5	5									664	73.9835	9.23193
Q61235	Beta-2-syntrophin OS=Mus musculus GN=Sntb2 PE=1 SV=2 - [SNTB2_MOUSE]	5.77	1	3	3	5	0	6.95465e+07	8.24312e+06	1.03228e+07					98.4799	3.85	2	2	78.64	4.04	2	2	39.49	2.12	1	1	520	56.3462	8.68994
Q6P2B1	Transportin-3 OS=Mus musculus GN=Tnpo3 PE=1 SV=1 - [TNPO3_MOUSE]	7.48	3	4	5	5	0	2.00192e+07	0	0					94.67	7.48	5	5									923	104.103	5.56689
Q6PDI5	Proteasome-associated protein ECM29 homolog OS=Mus musculus GN=Ecm29 PE=1 SV=3 - [ECM29_MOUSE]	3.59	5	4	4	5	0	2.08894e+07	0	0					146.338	3.59	4	5									1840	203.573	7.06396
Q8BX02	KN motif and ankyrin repeat domain-containing protein 2 OS=Mus musculus GN=Kank2 PE=1 SV=1 - [KANK2_MOUSE]	5.81	1	4	4	5	0	2.98826e+07	0	0					264.483	5.81	4	5									843	90.1896	5.5542
Q8BYA0	Tubulin-specific chaperone D OS=Mus musculus GN=Tbcd PE=2 SV=1 - [TBCD_MOUSE]	4.77	1	4	4	5	0	180649300	0	0					133.99	3.93	3	4	44.46	0.84	1	1					1196	133.236	6.50732
Q8K0C4	Lanosterol 14-alpha demethylase OS=Mus musculus GN=Cyp51a1 PE=2 SV=1 - [CP51A_MOUSE]	12.92	1	5	5	5	0	1.79222e+07	0	0					56.8833	12.92	5	5									503	56.7394	8.41162
Q8R349	Cell division cycle protein 16 homolog OS=Mus musculus GN=Cdc16 PE=2 SV=1 - [CDC16_MOUSE]	8.06	1	5	5	5	0	1.499e+07	8.86538e+06	0					21.05	3.87	2	2	45.26	4.19	3	3					620	71.4143	5.75732
Q8R5L1	Complement component 1 Q subcomponent-binding protein, mitochondrial OS=Mus musculus GN=C1qbp PE=2 SV=1 - [Q8R5L1_MOUSE]	16.85	2	3	3	5	0	1.24414e+08	5.58142e+06	1.02022e+07					69.0767	16.85	3	3	40.8	7.17	1	1	59.22	7.17	1	1	279	31.0055	4.86865
Q91YT7	Protein Ythdf2 OS=Mus musculus GN=Ythdf2 PE=2 SV=1 - [Q91YT7_MOUSE]	6.91	1	3	4	5	0	40304575	0	0					101.017	6.91	4	5									579	62.2417	8.79248
Q922Q4	Pyrroline-5-carboxylate reductase 2 OS=Mus musculus GN=Pycr2 PE=2 SV=1 - [P5CR2_MOUSE]	16.88	3	4	4	5	0	2.69468e+08	0	0					102.17	16.88	4	5									320	33.6376	7.76709
Q99JI4	26S proteasome non-ATPase regulatory subunit 6 OS=Mus musculus GN=Psmd6 PE=1 SV=1 - [PSMD6_MOUSE]	14.91	1	5	5	5	0	5.62182e+07	0	2.14975e+06					78.9267	11.57	4	4					24.49	3.34	1	1	389	45.5072	5.51611
Q99JX4	Eukaryotic translation initiation factor 3 subunit M OS=Mus musculus GN=Eif3m PE=2 SV=1 - [EIF3M_MOUSE]	16.04	3	4	4	5	0	4.49538e+07	663727	0					78.19	16.04	4	4	22.8	2.67	1	1					374	42.4899	5.74463
Q99L48	60S ribosomal export protein NMD3 OS=Mus musculus GN=Nmd3 PE=2 SV=1 - [NMD3_MOUSE]	8.15	1	3	3	5	0	1.23247e+07	2.05338e+06	0					54.25	8.15	3	4	44.45	3.38	1	1					503	57.574	7.1665
Q99M87	DnaJ homolog subfamily A member 3, mitochondrial OS=Mus musculus GN=Dnaja3 PE=1 SV=1 - [DNJA3_MOUSE]	13.13	1	5	5	5	0	7.94171e+07	0	0					89.95	13.13	5	5									480	52.4104	9.21729
Q99ME2	WD repeat-containing protein 6 OS=Mus musculus GN=Wdr6 PE=2 SV=1 - [WDR6_MOUSE]	5.6	1	4	4	5	0	4.26449e+07	0	5.04106e+06					65.28	4.8	3	3					58.74	2.04	2	2	1125	121.82	6.97607
Q9CQ62	2,4-dienoyl-CoA reductase, mitochondrial OS=Mus musculus GN=Decr1 PE=1 SV=1 - [DECR_MOUSE]	17.31	1	4	4	5	0	5.78644e+07	0	1.81033e+07					94.37	13.43	3	3					79.0945	10.45	2	2	335	36.1907	8.95361
Q9CQD1	Ras-related protein Rab-5A OS=Mus musculus GN=Rab5a PE=1 SV=1 - [RAB5A_MOUSE]	17.21	2	2	3	5	0	1.71641e+08	1.39066e+07	2.90203e+07					37.01	5.12	1	1	28.29	10.7	2	2	64.8442	11.63	2	2	215	23.5838	8.14795
Q9CWK8	Sorting nexin-2 OS=Mus musculus GN=Snx2 PE=1 SV=2 - [SNX2_MOUSE]	10.6	1	3	5	5	0	4.37078e+07	4.05487e+06	11971516					41.03	4.62	2	2	22.82	2.12	1	1	37.97	3.85	2	2	519	58.4348	5.12256
Q9CXT8	Mitochondrial-processing peptidase subunit beta OS=Mus musculus GN=Pmpcb PE=2 SV=1 - [MPPB_MOUSE]	13.91	1	5	5	5	0	4.49716e+07	0	0					80.04	13.91	5	5									489	54.5797	6.99072
Q9D1Q6	Endoplasmic reticulum resident protein 44 OS=Mus musculus GN=Erp44 PE=1 SV=1 - [ERP44_MOUSE]	7.39	1	1	2	5	0	1.08189e+08	1.96109e+07	2.10264e+07					30.77	7.39	2	2	20.2	1.72	1	2	42.36	1.72	1	1	406	46.8233	5.2749
Q9D8S3	ADP-ribosylation factor GTPase-activating protein 3 OS=Mus musculus GN=Arfgap3 PE=2 SV=2 - [ARFG3_MOUSE]	12.62	2	5	5	5	0	4.41706e+07	0	0					146.23	12.62	5	5									523	57.4202	8.47021
Q9DBZ5	Eukaryotic translation initiation factor 3 subunit K OS=Mus musculus GN=Eif3k PE=1 SV=1 - [EIF3K_MOUSE]	17.89	1	3	3	5	0	1.09828e+08	5.95975e+06	2.3845e+07					90.89	17.89	3	3	40.69	6.42	1	1	30.23	5.05	1	1	218	25.0705	4.93213
Q9ER72	Cysteine--tRNA ligase, cytoplasmic OS=Mus musculus GN=Cars PE=1 SV=2 - [SYCC_MOUSE]	5.29	1	3	3	5	0	6.12809e+07	1.84431e+07	24096411					59.1233	5.29	3	3	33.59	1.32	1	1	24.72	1.32	1	1	831	94.8	6.75635
Q9JMH6	Thioredoxin reductase 1, cytoplasmic OS=Mus musculus GN=Txnrd1 PE=1 SV=3 - [TRXR1_MOUSE]	11.75	1	5	5	5	0	3.7517e+07	0	4.82304e+06					51.25	7.34	3	3	33.8	2.45	1	1	29.11	1.96	1	1	613	67.042	7.44482
Q9R059	Four and a half LIM domains protein 3 OS=Mus musculus GN=Fhl3 PE=2 SV=2 - [FHL3_MOUSE]	19.72	2	5	5	5	0	9.75657e+07	0	0					94.4284	19.72	5	5									289	31.7729	6.20166
Q9R0X4	Acyl-coenzyme A thioesterase 9, mitochondrial OS=Mus musculus GN=Acot9 PE=1 SV=1 - [ACOT9_MOUSE]	11.16	2	4	4	5	0	3.55741e+07	0	0					121.25	11.16	4	5									439	50.528	8.5874
Q9R112	Sulfide:quinone oxidoreductase, mitochondrial OS=Mus musculus GN=Sqrdl PE=2 SV=3 - [SQRD_MOUSE]	9.11	2	3	3	5	0	2.39649e+07	0	0					88.96	5.78	2	2	44.07	3.11	1	1	54.7	6.44	2	2	450	50.2499	9.08545
Q9WTQ5	A-kinase anchor protein 12 OS=Mus musculus GN=Akap12 PE=1 SV=1 - [AKA12_MOUSE]	6.47	1	5	5	5	0	2.64092e+07	0	0					115.297	6.47	5	5									1684	180.586	4.43701
Q9Z108	Double-stranded RNA-binding protein Staufen homolog 1 OS=Mus musculus GN=Stau1 PE=2 SV=1 - [STAU1_MOUSE]	11.5	5	5	5	5	0	4.7963e+07	0	0					74.5	11.5	5	5									487	53.8908	9.5249
Q9Z1G3	V-type proton ATPase subunit C 1 OS=Mus musculus GN=Atp6v1c1 PE=1 SV=4 - [VATC1_MOUSE]	13.61	1	4	4	5	0	1.28861e+07	0	0					139.013	11.26	3	4	23.13	2.36	1	1					382	43.8599	7.45947
B2RUJ2	Erbb2ip protein OS=Mus musculus GN=Erbb2ip PE=1 SV=1 - [B2RUJ2_MOUSE]	5.18	3	5	5	5	0	2.17117e+07	0	0					68.2421	5.18	5	5									1294	145.006	5.41455
Q99M28	RNA-binding protein with serine-rich domain 1 OS=Mus musculus GN=Rnps1 PE=2 SV=1 - [RNPS1_MOUSE]	4.92	1	1	1	4	9382957	157347603	1.40076e+07	11097233	44.73	4.92	1	1	63.43	4.92	1	1	27.28	4.92	1	1	30.84	4.92	1	1	305	34.1877	11.8394
Q8BPB0	MOB kinase activator 1B OS=Mus musculus GN=Mob1b PE=1 SV=3 - [MOB1B_MOUSE]	10.65	3	2	2	4	0	7.6174e+07	1.71594e+07	0	29.06	5.09	1	1	78.89	10.65	2	2	23.64	5.09	1	1					216	25.0746	6.72705
Q8K409	DNA polymerase beta OS=Mus musculus GN=Polb PE=2 SV=3 - [DPOLB_MOUSE]	7.46	1	2	2	4	1.70881e+07	0	8.21673e+06	0	63.06	7.46	2	2					53.54	7.46	2	2					335	38.2638	8.85107
A2BDX3	Adenylyltransferase and sulfurtransferase MOCS3 OS=Mus musculus GN=Mocs3 PE=2 SV=1 - [MOCS3_MOUSE]	1.96	1	1	1	4	0	6.87404e+08	3.10123e+08	362648128	0	1.96	1	1	29.2	1.96	1	1	35.76	1.96	1	1	34.41	1.96	1	1	460	49.3438	7.48877
B0R1E3	Histidine triad nucleotide binding protein OS=Mus musculus GN=Hint1 PE=4 SV=1 - [B0R1E3_MOUSE]	34.45	2	3	3	4	9.20943e+07	0	1.65676e+08	0	35.98	28.57	2	2					85.76	17.65	2	2					119	13.4298	5.04639
B7ZC85	Serine/threonine-protein kinase tousled-like 2 OS=Mus musculus GN=Tlk2 PE=4 SV=1 - [B7ZC85_MOUSE]	4.42	39	2	3	4	2.26419e+07	0	24963624	0	33.12	1.26	1	1					47.1067	4.42	3	3					633	73.0823	8.36768
B9EHJ7	Tcf20 protein OS=Mus musculus GN=Tcf20 PE=2 SV=1 - [B9EHJ7_MOUSE]	2.16	1	3	3	4	2.37309e+07	0	6.40869e+06	0	42.77	1.46	2	2					28.81	1.41	2	2					1987	215.55	8.98291
D3YZ09	H/ACA ribonucleoprotein complex subunit 1 (Fragment) OS=Mus musculus GN=Gar1 PE=4 SV=1 - [D3YZ09_MOUSE]	8.08	2	2	2	4	1.66977e+07	0	18812505	17346312	35.6	8.08	2	2					36.49	4.55	1	1	36.54	4.55	1	1	198	20.4351	10.1401
D3Z3D0	Nuclear-interacting partner of ALK OS=Mus musculus GN=Zc3hc1 PE=4 SV=1 - [D3Z3D0_MOUSE]	3.95	3	1	1	4	5.55379e+06	23863817	6814933	7.42425e+06	43.78	3.95	1	1	54.03	3.95	1	1	22.02	3.95	1	1	27.1	3.95	1	1	430	47.6392	5.04639
D3Z6W2	Tyrosine-protein phosphatase non-receptor type OS=Mus musculus GN=Ptpn2 PE=3 SV=1 - [D3Z6W2_MOUSE]	9.64	2	2	2	4	1.25714e+07	0	1.46313e+07	5.97656e+06	56.19	3.86	1	1	67.05	5.79	1	1	61.63	3.86	1	1	65.69	3.86	1	1	363	42.2643	8.29443
D3Z7P7	cAMP-responsive element modulator OS=Mus musculus GN=Crem PE=4 SV=1 - [D3Z7P7_MOUSE]	16.84	15	2	2	4	2.87711e+07	0	3.65786e+07	0	60.6053	16.84	2	2					50.22	16.84	2	2					95	10.9128	9.5249
E0CXE7	Uncharacterized protein OS=Mus musculus GN=Ctc1 PE=4 SV=1 - [E0CXE7_MOUSE]	4.77	2	3	3	4	4.31981e+06	0	0	0	29.59	2.59	2	2	51.49	2.18	1	1	39.02	1.76	1	1					965	106.403	8.27979
E0CY91	Ubiquitin-like protein 5 OS=Mus musculus GN=Ubl5 PE=4 SV=1 - [E0CY91_MOUSE]	19.15	7	1	1	4	2.02839e+07	4.60871e+07	3.00266e+07	2.29316e+07	48.1	19.15	1	1	40.34	19.15	1	1	49.63	19.15	1	1	25.03	19.15	1	1	47	5.39697	9.80322
E9PYJ8	Histone acetyltransferase p300 OS=Mus musculus GN=Ep300 PE=4 SV=1 - [E9PYJ8_MOUSE]	0.79	4	2	2	4	5.3154e+06	15540928	0	0	18.9	0.79	2	3	0	0.46	1	1		0							2412	263.136	8.54346
E9QME5	E3 ubiquitin-protein ligase TRIM33 OS=Mus musculus GN=Trim33 PE=4 SV=1 - [E9QME5_MOUSE]	2.94	4	3	3	4	1.23147e+07	15071687	0	0	102.02	2.94	3	3	69.19	1.16	1	1									1123	121.605	6.72705
F6RPJ9	Insulin-degrading enzyme (Fragment) OS=Mus musculus GN=Ide PE=3 SV=1 - [F6RPJ9_MOUSE]	3.85	2	3	3	4	5.29218e+06	42257603	0	0	26.13	0.91	1	1	44.6	3.85	3	3									987	114.188	6.26514
G3UYV7	40S ribosomal protein S28 (Fragment) OS=Mus musculus GN=Rps28 PE=4 SV=1 - [G3UYV7_MOUSE]	19.64	3	1	1	4	2.72946e+06	1.49863e+07	4.28233e+06	2.44874e+06	60.53	19.64	1	1	93.01	19.64	1	1	83.92	19.64	1	1	73.46	19.64	1	1	56	6.34037	9.96436
G3X9V0	MCG22048, isoform CRA_a OS=Mus musculus GN=Psme2 PE=4 SV=1 - [G3X9V0_MOUSE]	22.94	3	3	3	4	5.52334e+06	2.75432e+07	0	0	34.7	6.06	1	1	85.65	16.88	2	2	34.26	6.06	1	1					231	26.1427	5.19873
G8JL40	Lysine-specific histone demethylase 1A (Fragment) OS=Mus musculus GN=Kdm1a PE=4 SV=1 - [G8JL40_MOUSE]	7.47	4	4	4	4	7.21789e+06	27955955	0	0	85.42	6	3	3	23.64	1.46	1	1									683	75.4856	6.80029
O08738	Caspase-6 OS=Mus musculus GN=Casp6 PE=2 SV=1 - [CASP6_MOUSE]	2.9	2	1	1	4	1.71656e+07	113870039	35506106	3.50646e+07	38.15	2.9	1	1	35.57	2.9	1	1	35.17	2.9	1	1	33.26	2.9	1	1	276	31.5747	6.88818
O54825	Bystin OS=Mus musculus GN=Bysl PE=1 SV=3 - [BYST_MOUSE]	4.13	1	2	2	4	3.67048e+06	1.52436e+07	0	3.29327e+06	53.76	1.83	1	1	63.5793	4.13	2	2					28.82	1.83	1	1	436	49.752	7.78174
O55135	Eukaryotic translation initiation factor 6 OS=Mus musculus GN=Eif6 PE=1 SV=2 - [IF6_MOUSE]	13.88	1	2	2	4	1.27369e+07	92097795	0	0	23.01	9.8	1	1	72.95	13.88	2	3									245	26.4942	4.7417
P24270	Catalase OS=Mus musculus GN=Cat PE=1 SV=4 - [CATA_MOUSE]	5.31	1	2	2	4	5.42098e+06	4.1762e+07	6.02899e+06	0	29.53	2.47	1	1	76.64	5.31	2	2	44.6	2.47	1	1					527	59.7577	7.88428
P42128	Forkhead box protein K1 OS=Mus musculus GN=Foxk1 PE=1 SV=2 - [FOXK1_MOUSE]	2.23	2	2	2	4	19900350	0	0	0	34.63	2.23	2	2					37.36	2.23	2	2					719	74.8733	9.17334
P47955	60S acidic ribosomal protein P1 OS=Mus musculus GN=Rplp1 PE=1 SV=1 - [RLA1_MOUSE]	51.75	2	2	2	4	2.99035e+07	282373160	0	0	29.98	37.72	1	1	128.94	51.75	2	3									114	11.4677	4.32275
P47964	60S ribosomal protein L36 OS=Mus musculus GN=Rpl36 PE=2 SV=2 - [RL36_MOUSE]	9.52	2	1	1	4	43555091	274930969	5.55001e+07	5.88744e+07	32.66	9.52	1	1	26.23	9.52	1	1	29.63	9.52	1	1	28.75	9.52	1	1	105	12.2078	11.3413
P63154	Crooked neck-like protein 1 OS=Mus musculus GN=Crnkl1 PE=2 SV=1 - [CRNL1_MOUSE]	7.25	1	4	4	4	1.44005e+07	2.13785e+07	0	0	95.38	1.74	1	1	103.84	5.51	3	3									690	83.3634	6.93213
P70362	Ubiquitin fusion degradation protein 1 homolog OS=Mus musculus GN=Ufd1l PE=1 SV=2 - [UFD1_MOUSE]	4.89	1	1	1	4	0	71786855	1.42199e+07	1.34996e+07	55.18	4.89	1	1	56.51	4.89	1	1	53.74	4.89	1	1	66.53	4.89	1	1	307	34.4593	6.69775
P97452	Ribosome biogenesis protein BOP1 OS=Mus musculus GN=Bop1 PE=1 SV=1 - [BOP1_MOUSE]	8.06	1	3	3	4	9.64163e+06	1.14848e+08	0	0	23.97	4.64	2	2	75.7	6.56	2	2									732	82.4936	6.27783
Q3TYX3	SET and MYND domain-containing protein 5 OS=Mus musculus GN=Smyd5 PE=2 SV=2 - [SMYD5_MOUSE]	4.81	1	2	2	4	7.67995e+06	2.35019e+06	7.46628e+06	6.62079e+06	39.44	2.16	1	1	39.88	2.64	1	1	33.66	2.16	1	1	30.22	2.16	1	1	416	47.0648	5.21143
Q3UL36	Arginine and glutamate-rich protein 1 OS=Mus musculus GN=Arglu1 PE=1 SV=2 - [ARGL1_MOUSE]	5.9	1	2	2	4	2.35555e+07	1.28782e+07	1.07848e+08	2.80494e+07	38.91	2.95	1	1	17.26	2.95	1	1	40.47	2.95	1	1	43.05	2.95	1	1	271	32.8677	10.3599
Q3V300	Kinesin-like protein KIF22 OS=Mus musculus GN=Kif22 PE=2 SV=2 - [KIF22_MOUSE]	7.88	2	4	4	4	1.23184e+07	0	0	0	65.5567	7.88	4	4													660	73.1446	9.24658
Q4FZF3	Probable ATP-dependent RNA helicase DDX49 OS=Mus musculus GN=Ddx49 PE=2 SV=1 - [DDX49_MOUSE]	9.17	1	3	3	4	3.88461e+07	2.48845e+06	0	1.63573e+06	20.01	1.67	1	1	22.01	4.79	1	1		0			24.06	4.38	2	2	480	54.0597	8.77783
Q60953	Protein PML OS=Mus musculus GN=Pml PE=1 SV=3 - [PML_MOUSE]	5.08	4	3	3	4	1.64583e+06	1.25336e+07	0	0	80.39	3.16	2	2	60.84	3.95	2	2						0			885	98.1796	5.63037
Q61624	Zinc finger protein 148 OS=Mus musculus GN=Znf148 PE=1 SV=2 - [ZN148_MOUSE]	4.03	1	3	3	4	7554342	0	1.06293e+07	0	20.9	2.77	2	2					37.08	2.27	2	2					794	88.6955	6.48096
Q6P3Y5	Zinc finger protein 280C OS=Mus musculus GN=Znf280c PE=2 SV=1 - [Z280C_MOUSE]	2.83	1	2	2	4	6.57573e+06	4.26419e+06	0	0	33.22	2.83	2	3	42.61	1.62	1	1									742	83.0929	9.05615
Q6PR54	Telomere-associated protein RIF1 OS=Mus musculus GN=Rif1 PE=1 SV=2 - [RIF1_MOUSE]	2.15	1	4	4	4	6624509	0	0	0	107.797	2.15	4	4													2419	266.063	5.56689
Q8C052	Microtubule-associated protein 1S OS=Mus musculus GN=Map1s PE=1 SV=2 - [MAP1S_MOUSE]	3.49	1	3	3	4	0	1.92713e+07	0	0		0			116.26	3.49	3	4									973	102.875	7.02002
Q8C156	Condensin complex subunit 2 OS=Mus musculus GN=Ncaph PE=2 SV=1 - [CND2_MOUSE]	5.47	1	3	3	4	0	4.76971e+07	0	0	25.52	1.5	1	1	52.02	3.97	2	2					29.1	1.5	1	1	731	82.2511	4.95752
Q8CH02	SURP and G-patch domain-containing protein 1 OS=Mus musculus GN=Sugp1 PE=1 SV=1 - [SUGP1_MOUSE]	5.44	1	2	2	4	7.2888e+06	0	8.61572e+06	0	61.5	5.44	2	2					56.41	2.64	1	1	37.29	2.64	1	1	643	72.6035	7.63525
Q8CI33	CWF19-like protein 1 OS=Mus musculus GN=Cwf19l1 PE=2 SV=2 - [C19L1_MOUSE]	3.72	1	2	2	4	7.43621e+06	0	7.82207e+06	3.03785e+06	51.69	2.23	1	1					41.33	3.72	2	2	21.45	2.23	1	1	537	60.1556	7.13721
Q8K119	Postmeiotic segregation increased 1 (S. cerevisiae) OS=Mus musculus GN=Pms1 PE=2 SV=1 - [Q8K119_MOUSE]	3.93	2	4	4	4	8.54038e+06	0	6.47282e+06	0	61.5876	2.84	3	3					40.26	1.09	1	1					917	103.53	7.04932
Q8VHN8	Protein syndesmos OS=Mus musculus GN=Nudt16l1 PE=1 SV=2 - [SDOS_MOUSE]	15.17	1	3	3	4	0	13705840	0	0	38.64	5.21	1	1	55.2557	15.17	3	3									211	23.3993	9.26123
Q91WM3	U3 small nucleolar RNA-interacting protein 2 OS=Mus musculus GN=Rrp9 PE=1 SV=1 - [U3IP2_MOUSE]	5.47	1	2	2	4	26267310	47886250	5.76985e+06	0	30.11	5.47	2	2	26.51	3.58	1	1	20.33	3.58	1	1					475	52.0748	7.88428
Q922M5	Cell division cycle-associated 7-like protein OS=Mus musculus GN=Cdca7l PE=2 SV=1 - [CDA7L_MOUSE]	6.39	2	3	3	4	7.18471e+06	0	0	0	76.87	6.39	3	4													438	50.2167	7.6499
Q925I1	ATPase family AAA domain-containing protein 3 OS=Mus musculus GN=Atad3 PE=1 SV=1 - [ATAD3_MOUSE]	8.63	3	4	4	4	0	4.90127e+07	0	0		0			103.66	8.63	4	4									591	66.7006	9.29053
Q99J77	N-acetylneuraminic acid synthase (Sialic acid synthase) OS=Mus musculus GN=Nans PE=2 SV=1 - [Q99J77_MOUSE]	10.86	1	3	3	4	6.29558e+06	0	1.63549e+07	0	21.19	5.01	1	1					31.45	5.85	2	2	20.72	5.01	1	1	359	39.9984	7.06396
Q99JR8	SWI/SNF-related matrix-associated actin-dependent regulator of chromatin subfamily D member 2 OS=Mus musculus GN=Smarcd2 PE=2 SV=2 - [SMRD2_MOUSE]	6.59	1	3	3	4	2.52648e+06	0	2.19728e+06	0	43.87	3.77	1	1					30.2	6.59	3	3					531	59.0476	9.64209
Q99K85	Phosphoserine aminotransferase OS=Mus musculus GN=Psat1 PE=1 SV=1 - [SERC_MOUSE]	12.97	2	3	3	4	0	2.67327e+07	0	0	42.48	3.78	1	1	46.1	12.97	3	3									370	40.4467	8.03076
Q9CQM5	Thioredoxin domain-containing protein 17 OS=Mus musculus GN=Txndc17 PE=1 SV=1 - [TXD17_MOUSE]	11.38	1	1	1	4	0	3.94291e+07	0	6598910	64.72	11.38	1	1	108.95	11.38	1	2					47.79	11.38	1	1	123	14.0057	4.76709
Q9CU65	Zinc finger MYM-type protein 2 OS=Mus musculus GN=Zmym2 PE=2 SV=3 - [ZMYM2_MOUSE]	2.98	1	4	4	4	5.73802e+06	0	0	0	45.13	2.98	4	4													1376	154.541	6.3667
Q9D2R0	Acetoacetyl-CoA synthetase OS=Mus musculus GN=Aacs PE=1 SV=1 - [AACS_MOUSE]	4.17	1	3	3	4	4.01588e+06	4.33683e+07	0	0	29.02	1.64	1	1	65.9701	4.17	3	3		0							672	75.1521	6.7124
Q9D7S7	60S ribosomal protein L22-like 1 OS=Mus musculus GN=Rpl22l1 PE=1 SV=1 - [RL22L_MOUSE]	15.57	1	2	2	4	1.58301e+06	4.34006e+07	0	0	59.62	9.84	1	1	40.05	15.57	2	2					44.12	9.84	1	1	122	14.4586	9.45166
Q9D832	DnaJ homolog subfamily B member 4 OS=Mus musculus GN=Dnajb4 PE=2 SV=1 - [DNJB4_MOUSE]	7.12	1	2	2	4	2.75759e+06	8133824	5.50929e+06	0	26.44	2.97	1	1	26.2	4.15	1	1	50.71	7.12	2	2					337	37.7582	8.5874
Q9JJN0	DNA polymerase eta OS=Mus musculus GN=Polh PE=1 SV=1 - [POLH_MOUSE]	4.76	1	3	3	4	1.28447e+07	0	1.9527e+07	0	53.77	3.03	2	2					52.65	3.03	2	2					694	76.1185	8.33838
Q9JK91	DNA mismatch repair protein Mlh1 OS=Mus musculus GN=Mlh1 PE=2 SV=2 - [MLH1_MOUSE]	7.37	1	4	4	4	2.32806e+07	0	0	0	33.2667	7.37	4	4													760	84.617	5.61768
Q9QXA5	U6 snRNA-associated Sm-like protein LSm4 OS=Mus musculus GN=Lsm4 PE=2 SV=1 - [LSM4_MOUSE]	10.22	3	2	2	4	30709970	0	2.54901e+06	13480811	33.9	5.11	1	1	25.19	5.11	1	1	28.23	5.11	1	1	22.71	5.11	1	1	137	15.0667	10.0522
Q9QXK7	Cleavage and polyadenylation specificity factor subunit 3 OS=Mus musculus GN=Cpsf3 PE=1 SV=2 - [CPSF3_MOUSE]	5.12	1	3	3	4	2.5896e+07	16256767	0	0	35.89	2.49	1	1	29.91	2.63	2	2	44.06	2.49	1	1					684	77.4552	5.60498
Q9Z2M7	Phosphomannomutase 2 OS=Mus musculus GN=Pmm2 PE=2 SV=1 - [PMM2_MOUSE]	7.44	3	2	2	4	1.23986e+07	0	2.19478e+07	1.77844e+07	25.55	4.55	1	1					37.99	4.55	1	1	40.84	7.44	2	2	242	27.639	6.41748
A0A0R4J1E3	Drebrin OS=Mus musculus GN=Dbn1 PE=1 SV=1 - [A0A0R4J1E3_MOUSE]	4.39	2	2	2	4	6.32288e+06	83363220	0	1.52693e+06	73.02	2.72	1	1	112.93	2.72	1	1					74.85	4.39	2	2	661	72.5	4.43701
A0A0A6YVU8	MCG119397 OS=Mus musculus GN=Gm9774 PE=4 SV=1 - [A0A0A6YVU8_MOUSE]	3.93	2	1	1	4	7.08732e+06	3.20841e+07	8.50711e+06	9825774	57.72	3.93	1	1	53.69	3.93	1	1	42.92	3.93	1	1	39.95	3.93	1	1	407	42.1207	5.07178
A0A0U1RPJ4	E3 ubiquitin-protein ligase BRE1B OS=Mus musculus GN=Rnf40 PE=4 SV=1 - [A0A0U1RPJ4_MOUSE]	4.88	2	3	3	4	7338247	0	4.29274e+06	0	35.51	1.78	1	1					73.52	4.88	3	3					901	102.314	6.88818
A0A0R4J0J6	THO complex subunit 5 homolog OS=Mus musculus GN=Thoc5 PE=1 SV=1 - [A0A0R4J0J6_MOUSE]	3.51	3	3	3	4	0	28404708	8.86014e+06	0		0			26.16	1.02	1	1	34.6211	3.51	3	3					683	78.6502	7.12256
A0A0J9YUV5	Biorientation of chromosomes in cell division protein 1-like 1 OS=Mus musculus GN=Bod1l PE=1 SV=1 - [A0A0J9YUV5_MOUSE]	1.24	2	3	3	4	2.15045e+06	2.8794e+06	0	17765402	43.07	0.84	2	2	37.14	0.47	1	1					34.22	0.4	1	1	2985	322.106	5.24951
A0A087WP81	Ubiquitin carboxyl-terminal hydrolase isozyme L5 (Fragment) OS=Mus musculus GN=Uchl5 PE=1 SV=1 - [A0A087WP81_MOUSE]	8.44	2	2	2	4	4988632	29490628	0	0	29.79	8.44	2	2	44.55	4.89	1	2									225	25.5547	4.83057
Q3UFY7	7-methylguanosine phosphate-specific 5'-nucleotidase OS=Mus musculus GN=Nt5c3b PE=1 SV=3 - [5NT3B_MOUSE]	5.67	1	2	2	4	4.98988e+06	9.73718e+07	0	0	33.74	3	1	1	0	5.67	2	2	0	3	1	1		0			300	34.4034	6.23975
F7CVW0	Protein strawberry notch homolog 1 (Fragment) OS=Mus musculus GN=Sbno1 PE=1 SV=1 - [F7CVW0_MOUSE]	3.88	3	3	3	4	1.19979e+07	0	5.99157e+06	0	123.65	3.88	3	3					90.47	1.01	1	1					1390	153.699	8.07471
A0A0R4J0B4	Cytidine monophospho-N-acetylneuraminic acid synthetase OS=Mus musculus GN=Cmas PE=1 SV=1 - [A0A0R4J0B4_MOUSE]	5.79	2	2	2	4	0	0	13746377	7.19383e+06	22.75	3.7	1	1					35.43	3.7	1	1	53.61	5.79	2	2	432	47.9997	8.104
A0A0N4SVC2	Transformer-2 protein homolog alpha OS=Mus musculus GN=Tra2a PE=1 SV=1 - [A0A0N4SVC2_MOUSE]	5	3	1	1	4	1.82242e+07	176566057	1.6421e+07	1.96324e+07	93.38	5	1	1	74.94	5	1	1	65.92	5	1	1	101.96	5	1	1	280	32.2399	11.2827
Q99JI6	Ras-related protein Rap-1b OS=Mus musculus GN=Rap1b PE=2 SV=2 - [RAP1B_MOUSE]	19.57	5	3	3	4	0	3.38496e+07	1.7923e+07	1.23235e+07					64.73	6.52	1	1	36.6	5.98	1	1	61.4	13.04	2	2	184	20.8116	5.78271
P61967	AP-1 complex subunit sigma-1A OS=Mus musculus GN=Ap1s1 PE=1 SV=1 - [AP1S1_MOUSE]	14.56	1	2	2	4	0	3.26843e+07	7.64772e+06	1.02045e+07					102.18	14.56	2	2	91.93	10.13	1	1	106.89	10.13	1	1	158	18.7206	5.73193
Q8BWY3	Eukaryotic peptide chain release factor subunit 1 OS=Mus musculus GN=Etf1 PE=1 SV=4 - [ERF1_MOUSE]	5.26	1	2	2	4	0	1.10883e+08	0	3.73439e+06					118.244	5.26	2	3					25.08	2.97	1	1	437	49.0002	5.70654
P62862	40S ribosomal protein S30 OS=Mus musculus GN=Fau PE=3 SV=1 - [RS30_MOUSE]	32.2	2	3	3	4	0	1.65751e+07	5.02827e+07	0					43.15	32.2	2	3	43.85	16.95	1	1					59	6.64382	12.147
P84089	Enhancer of rudimentary homolog OS=Mus musculus GN=Erh PE=1 SV=1 - [ERH_MOUSE]	14.42	2	2	2	4	0	8.8502e+07	0	2.15288e+07					30.12	14.42	2	3					25.2	14.42	1	1	104	12.251	5.92236
Q6NV83	U2 snRNP-associated SURP motif-containing protein OS=Mus musculus GN=U2surp PE=1 SV=3 - [SR140_MOUSE]	2.24	2	3	3	4	0	5.47884e+07	9.78667e+06	0					25.42	1.46	2	2	0	1.46	2	2					1029	118.188	8.47021
E9QL31	Disabled homolog 2 OS=Mus musculus GN=Dab2 PE=4 SV=1 - [E9QL31_MOUSE]	8.99	8	4	4	4	0	2.52477e+07	0	0					70.7533	8.99	4	4									745	79.944	6.50732
Q8CBM2	Aspartate-beta-hydroxylase OS=Mus musculus GN=Asph PE=2 SV=1 - [Q8CBM2_MOUSE]	10.18	3	4	4	4	0	1.13745e+07	0	0					49.61	8.05	3	3	39.64	2.13	1	1					658	75.0813	4.90674
Q8R0W0	Epiplakin OS=Mus musculus GN=Eppk1 PE=1 SV=2 - [EPIPL_MOUSE]	0.99	1	1	3	4	0	3.01866e+08	0	7.38644e+06					183.16	0.87	2	3					40.13	0.12	1	1	6548	724.183	6.07471
E9Q179	G-rich sequence factor 1 OS=Mus musculus GN=Grsf1 PE=4 SV=1 - [E9Q179_MOUSE]	15.75	4	3	3	4	0	8.73212e+07	0	0					106.9	15.75	3	4									362	41.5837	5.32568
E9Q264	Protein Myh15 OS=Mus musculus GN=Myh15 PE=4 SV=1 - [E9Q264_MOUSE]	0.88	12	1	2	4	0	149036696	55835059	6.9206e+06					50.06	0.47	1	1	31.32	0.47	1	1	38.41	0.88	2	2	1925	221.708	6.12549
E9Q9C7	Actin-binding LIM protein 1 OS=Mus musculus GN=Ablim1 PE=4 SV=1 - [E9Q9C7_MOUSE]	6.89	11	4	4	4	0	3.43315e+07	0	0					63.4533	6.89	4	4									668	75.2437	8.08936
E9QKG6	Ankyrin repeat domain-containing protein 17 OS=Mus musculus GN=Ankrd17 PE=4 SV=1 - [E9QKG6_MOUSE]	2.38	7	4	4	4	0	1.26681e+07	0	0					43.89	2.38	4	4									2352	246.472	6.69775
E9QP59	Inner nuclear membrane protein Man1 OS=Mus musculus GN=Lemd3 PE=4 SV=1 - [E9QP59_MOUSE]	6.86	3	4	4	4	0	8.19859e+06	0	1.10763e+07					14.74	2.83	1	1					50.39	4.03	3	3	918	100.103	7.54736
F8WH41	Striatin OS=Mus musculus GN=Strn PE=4 SV=1 - [F8WH41_MOUSE]	11.48	3	4	4	4	0	1.95986e+07	0	0					44.01	9.25	3	3					34.26	2.23	1	1	627	69.0773	5.18604
J3QNB1	La-related protein 1 OS=Mus musculus GN=Larp1 PE=4 SV=1 - [J3QNB1_MOUSE]	5.97	2	4	4	4	0	2.61185e+07	0	0					147.46	5.97	4	4									1072	121.05	8.79248
O08917	Flotillin-1 OS=Mus musculus GN=Flot1 PE=1 SV=1 - [FLOT1_MOUSE]	9.81	4	3	3	4	0	16404875	4.69651e+06	6084572					28.98	6.78	2	2	34.85	3.04	1	1	38.33	3.04	1	1	428	47.4836	7.15186
O09110	Dual specificity mitogen-activated protein kinase kinase 3 OS=Mus musculus GN=Map2k3 PE=1 SV=2 - [MP2K3_MOUSE]	17	3	4	4	4	0	1.87344e+07	0	13882207					108.08	12.39	2	2					23.73	4.61	2	2	347	39.2711	7.43018
O35343	Importin subunit alpha-4 OS=Mus musculus GN=Kpna4 PE=2 SV=1 - [IMA4_MOUSE]	19.96	3	3	4	4	0	4.19284e+07	0	0					104.3	19.96	4	4									521	57.8867	4.94482
O54931	A-kinase anchor protein 2 OS=Mus musculus GN=Akap2 PE=1 SV=3 - [AKAP2_MOUSE]	5.82	3	3	3	4	0	3.09475e+07	0	0					118.967	5.82	3	4									893	98.5186	5.21143
O88477	Insulin-like growth factor 2 mRNA-binding protein 1 OS=Mus musculus GN=Igf2bp1 PE=1 SV=1 - [IF2B1_MOUSE]	9.36	1	4	4	4	0	5.00469e+07	0	6.67302e+06					78.97	5.37	2	2					49.27	3.99	2	2	577	63.4112	9.20264
P29758	Ornithine aminotransferase, mitochondrial OS=Mus musculus GN=Oat PE=1 SV=1 - [OAT_MOUSE]	8.88	1	3	3	4	0	3.09836e+07	0	4.4506e+06					58.6	5.69	2	2					27.59	5.24	2	2	439	48.3239	6.62451
P40336	Vacuolar protein sorting-associated protein 26A OS=Mus musculus GN=Vps26a PE=2 SV=1 - [VP26A_MOUSE]	9.17	1	2	2	4	0	94662056	0	2.70164e+07					87.48	9.17	2	2	35.47	5.5	1	1	36.68	3.67	1	1	327	38.0897	6.56592
P47791	Glutathione reductase, mitochondrial OS=Mus musculus GN=Gsr PE=2 SV=3 - [GSHR_MOUSE]	6.6	1	2	2	4	0	5.48477e+07	1.16539e+07	1.33303e+07					70.57	6.6	2	2	34.02	2.4	1	1	32.54	2.4	1	1	500	53.6285	7.98682
P49722	Proteasome subunit alpha type-2 OS=Mus musculus GN=Psma2 PE=1 SV=3 - [PSA2_MOUSE]	24.36	1	4	4	4	0	5.30145e+07	0	0					84.64	24.36	4	4									234	25.9103	7.43018
P51660	Peroxisomal multifunctional enzyme type 2 OS=Mus musculus GN=Hsd17b4 PE=1 SV=3 - [DHB4_MOUSE]	7.48	1	4	4	4	0	4.95833e+07	0	5.53973e+07					36.38	5.85	3	3					34.68	1.63	1	1	735	79.432	8.57275
P56183	Ribosomal RNA processing protein 1 homolog A OS=Mus musculus GN=Rrp1 PE=2 SV=2 - [RRP1_MOUSE]	10.73	1	3	3	4	0	20789630	11745429	0					97.93	10.73	3	3	24.47	2.43	1	1					494	54.7434	5.17334
P62814	V-type proton ATPase subunit B, brain isoform OS=Mus musculus GN=Atp6v1b2 PE=1 SV=1 - [VATB2_MOUSE]	9.98	3	3	3	4	0	7.69001e+07	0	0					131.793	9.98	3	3	59.41	2.94	1	1					511	56.5149	5.80811
P97807	Fumarate hydratase, mitochondrial OS=Mus musculus GN=Fh PE=1 SV=3 - [FUMH_MOUSE]	13.21	1	4	4	4	0	7651604	0	10724474					75.3967	11.64	3	3					25.21	1.58	1	1	507	54.3221	9.0415
Q02013	Aquaporin-1 OS=Mus musculus GN=Aqp1 PE=1 SV=3 - [AQP1_MOUSE]	10.78	1	2	2	4	0	0	2.78324e+07	26839758					68.99	7.43	1	1	26.38	3.35	1	1	32.45	10.78	2	2	269	28.7752	7.43018
Q04207	Transcription factor p65 OS=Mus musculus GN=Rela PE=1 SV=1 - [TF65_MOUSE]	7.83	1	3	3	4	0	36343958	5.41634e+06	6.66687e+06					30.78	3.83	1	1	48.38	2.55	1	1	39.43	4.01	2	2	549	60.1742	5.75732
Q505F5	Leucine-rich repeat-containing protein 47 OS=Mus musculus GN=Lrrc47 PE=1 SV=1 - [LRC47_MOUSE]	7.23	2	3	3	4	0	3.63806e+07	1.82534e+06	0					86.79	7.23	3	3	69.57	2.41	1	1					581	63.5507	8.104
Q5SS83	Flotillin 2 OS=Mus musculus GN=Flot2 PE=2 SV=1 - [Q5SS83_MOUSE]	9.35	2	3	3	4	0	2.69662e+07	4.71523e+06	0					47.6	9.35	3	3	44.73	2.1	1	1					428	47.0866	5.24951
Q61081	Hsp90 co-chaperone Cdc37 OS=Mus musculus GN=Cdc37 PE=2 SV=1 - [CDC37_MOUSE]	12.4	1	3	3	4	0	1.66447e+08	0	0					88.7467	12.4	3	4									379	44.5649	5.33838
Q61733	28S ribosomal protein S31, mitochondrial OS=Mus musculus GN=Mrps31 PE=2 SV=1 - [RT31_MOUSE]	13.54	1	3	4	4	0	1.42363e+07	0	0					97.4563	13.54	4	4									384	43.8536	8.51416
Q6A099	MKIAA0248 protein (Fragment) OS=Mus musculus GN=Gbf1 PE=2 SV=1 - [Q6A099_MOUSE]	2.94	3	4	4	4	0	18022120	0	0					52.3367	2.94	4	4									1803	200.055	5.79541
Q6NZD2	Sorting nexin 1 OS=Mus musculus GN=Snx1 PE=2 SV=1 - [Q6NZD2_MOUSE]	6.72	2	1	3	4	0	43490563	4.05487e+06	5.57159e+06					28.16	4.61	2	2	22.82	2.11	1	1	36.55	2.69	1	1	521	58.8426	5.26221
Q6ZQH8	Nucleoporin NUP188 homolog OS=Mus musculus GN=Nup188 PE=1 SV=2 - [NU188_MOUSE]	2.22	5	3	3	4	0	1.02029e+07	0	0					97.71	2.22	3	4									1759	196.57	7.00537
Q791V5	Mitochondrial carrier homolog 2 OS=Mus musculus GN=Mtch2 PE=1 SV=1 - [MTCH2_MOUSE]	20.46	3	4	4	4	0	5.8661e+07	0	0					135.11	20.46	4	4									303	33.477	8.25049
Q8BFV2	PCI domain-containing protein 2 OS=Mus musculus GN=Pcid2 PE=2 SV=1 - [PCID2_MOUSE]	10.03	3	3	3	4	0	4.7261e+07	2.53765e+07	0					84.33	10.03	3	3	22.59	3.01	1	1					399	46.1019	8.52881
Q8BH80	Vesicle-associated membrane protein, associated protein B and C OS=Mus musculus GN=Vapb PE=2 SV=1 - [Q8BH80_MOUSE]	8.23	2	1	2	4	0	4.26954e+07	1.11596e+07	2.61662e+06					29.46	8.23	2	2	26.06	4.94	1	1	28.38	4.94	1	1	243	26.901	7.78174
Q8BH86	UPF0317 protein C14orf159 homolog, mitochondrial OS=Mus musculus PE=2 SV=1 - [CN159_MOUSE]	6.16	2	3	3	4	0	4.55113e+07	0	1.43596e+07					41.35	4.21	2	2					38.24	3.73	2	2	617	66.3232	7.09326
Q8BVF2	Phosducin-like protein 3 OS=Mus musculus GN=Pdcl3 PE=1 SV=1 - [PDCL3_MOUSE]	14.17	1	3	3	4	0	3.38188e+07	7.77206e+06	0					69.3754	10.42	2	2	21.83	3.75	1	1	27.38	5	1	1	240	27.564	4.71631
Q8BYK6	YTH domain family protein 3 OS=Mus musculus GN=Ythdf3 PE=1 SV=2 - [YTHD3_MOUSE]	6.15	3	2	3	4	0	4.5543e+07	0	0					86.49	6.15	3	4									585	63.9218	9.0415
Q8C7V3	U3 small nucleolar RNA-associated protein 15 homolog OS=Mus musculus GN=Utp15 PE=2 SV=1 - [UTP15_MOUSE]	8.33	1	4	4	4	0	2.32102e+07	0	0					95.1356	8.33	4	4									528	59.3379	8.79248
Q8CIB5	Fermitin family homolog 2 OS=Mus musculus GN=Fermt2 PE=1 SV=1 - [FERM2_MOUSE]	6.32	2	3	3	4	0	5.97084e+07	4075017	0					61.6933	6.32	3	3	32.84	2.06	1	1					680	77.7505	6.69775
Q8CJG0	Protein argonaute-2 OS=Mus musculus GN=Eif2c2 PE=1 SV=3 - [AGO2_MOUSE]	8.6	5	4	4	4	0	2.15716e+07	0	0					53.1433	8.6	4	4									860	97.2419	9.18799
Q8JZU2	Protein Slc25a1 OS=Mus musculus GN=Slc25a1 PE=2 SV=1 - [Q8JZU2_MOUSE]	11.25	2	3	3	4	0	3.41974e+07	0	6.62981e+06					54.9533	11.25	3	3					26.96	3.54	1	1	311	33.9099	9.89111
Q8K0D5	Elongation factor G, mitochondrial OS=Mus musculus GN=Gfm1 PE=2 SV=1 - [EFGM_MOUSE]	10.79	1	4	4	4	0	7.34579e+07	0	0					42.77	10.79	4	4									751	83.4965	6.91748
Q8R050	Eukaryotic peptide chain release factor GTP-binding subunit ERF3A OS=Mus musculus GN=Gspt1 PE=1 SV=2 - [ERF3A_MOUSE]	6.13	3	4	4	4	0	1.55838e+08	0	0					34.6067	6.13	4	4									636	68.5819	5.21143
Q8R4R6	Nucleoporin NUP53 OS=Mus musculus GN=Nup35 PE=1 SV=2 - [NUP53_MOUSE]	8.62	1	2	2	4	0	1.01522e+07	4.73909e+06	2.11236e+07					26.74	4	1	1	46.41	4	1	1	123.18	8.62	2	2	325	34.7635	9.24658
Q8VDP4	DBIRD complex subunit KIAA1967 homolog OS=Mus musculus PE=1 SV=2 - [K1967_MOUSE]	5.1	1	4	4	4	0	2.74816e+07	0	0					48.86	5.1	4	4									922	102.938	5.24951
Q8VE73	Cullin-7 OS=Mus musculus GN=Cul7 PE=1 SV=2 - [CUL7_MOUSE]	2.66	2	4	4	4	0	2.24647e+07	0	0					53.38	2.66	4	4									1689	192.171	6.29053
Q91V89	Protein Ppp2r5d OS=Mus musculus GN=Ppp2r5d PE=2 SV=1 - [Q91V89_MOUSE]	7.41	2	3	3	4	0	7.06741e+07	0	0					78.66	7.41	3	4									594	68.9508	7.95752
Q91WG4	Elongator complex protein 2 OS=Mus musculus GN=Elp2 PE=1 SV=1 - [ELP2_MOUSE]	6.02	1	4	4	4	0	2.05994e+07	0	0					162.55	6.02	4	4									831	93.0339	5.8208
Q91X76	5'-nucleotidase domain containing 2 OS=Mus musculus GN=Nt5dc2 PE=2 SV=1 - [Q91X76_MOUSE]	11.79	1	4	4	4	0	5.30165e+07	0	0					112.607	9.23	3	3	31.39	2.56	1	1					390	46.0043	8.27979
Q91YM4	Protein TBRG4 OS=Mus musculus GN=Tbrg4 PE=2 SV=1 - [TBRG4_MOUSE]	8.57	1	4	4	4	0	1.99475e+07	0	0					35.0167	8.57	4	4									630	71.4678	8.33838
Q91Z49	UAP56-interacting factor OS=Mus musculus GN=Fyttd1 PE=1 SV=1 - [UIF_MOUSE]	6.94	1	2	2	4	0	32690734	4.96318e+06	7.00447e+06					22.26	4.1	1	1	23.22	6.94	2	2	34.49	4.1	1	1	317	35.8656	11.8394
Q921X9	Protein disulfide-isomerase A5 OS=Mus musculus GN=Pdia5 PE=2 SV=1 - [PDIA5_MOUSE]	8.12	1	4	4	4	0	5.90681e+07	0	0					33	8.12	4	4									517	59.229	7.50342
Q922H2	[Pyruvate dehydrogenase [lipoamide]] kinase isozyme 3, mitochondrial OS=Mus musculus GN=Pdk3 PE=2 SV=1 - [PDK3_MOUSE]	13.25	1	4	4	4	0	3.60329e+07	0	0					149.08	13.25	4	4									415	47.8926	8.82178
Q99L13	3-hydroxyisobutyrate dehydrogenase, mitochondrial OS=Mus musculus GN=Hibadh PE=2 SV=1 - [3HIDH_MOUSE]	13.73	1	3	3	4	0	22886623	0	2.88831e+06					73.76	8.96	2	2					40.73	9.55	2	2	335	35.4166	8.1333
Q9CQI6	Coactosin-like protein OS=Mus musculus GN=Cotl1 PE=1 SV=3 - [COTL1_MOUSE]	22.54	1	3	3	4	0	5.82431e+07	3.29134e+07	0					38.32	16.9	2	2	38.77	11.27	2	2					142	15.934	5.40186
Q9CWJ9	Bifunctional purine biosynthesis protein PURH OS=Mus musculus GN=Atic PE=1 SV=2 - [PUR9_MOUSE]	10.47	1	4	4	4	0	8.88805e+06	0	0					62.1	10.47	4	4									592	64.1771	6.75635
Q9CXF4	TBC1 domain family member 15 OS=Mus musculus GN=Tbc1d15 PE=1 SV=1 - [TBC15_MOUSE]	6.71	1	4	4	4	0	2.71528e+07	0	0					57.71	4.47	3	3					24.19	2.24	1	1	671	76.478	5.30029
Q9CZ44	NSFL1 cofactor p47 OS=Mus musculus GN=Nsfl1c PE=1 SV=1 - [NSF1C_MOUSE]	15.95	2	4	4	4	0	3.32829e+07	0	0					218.55	15.95	4	4									370	40.6854	5.14795
Q9CZR8	Elongation factor Ts, mitochondrial OS=Mus musculus GN=Tsfm PE=2 SV=1 - [EFTS_MOUSE]	20.06	2	3	3	4	0	6.24096e+07	0	0					196.113	20.06	3	4									324	35.3121	7.06396
Q9D051	Pyruvate dehydrogenase E1 component subunit beta, mitochondrial OS=Mus musculus GN=Pdhb PE=1 SV=1 - [ODPB_MOUSE]	4.18	1	2	2	4	0	5.54678e+07	1.31367e+07	1.35868e+07					27.74	2.23	1	1	29.69	2.23	1	1	43.29	4.18	2	2	359	38.912	6.87354
Q9D172	ES1 protein homolog, mitochondrial OS=Mus musculus GN=D10Jhu81e PE=1 SV=1 - [ES1_MOUSE]	21.8	1	4	4	4	0	1.00027e+08	0	0					76.37	21.8	4	4									266	28.0728	8.77783
Q9D6U8	Protein FAM162A OS=Mus musculus GN=Fam162a PE=2 SV=1 - [F162A_MOUSE]	9.03	1	2	2	4	0	4.54021e+07	0	4.21354e+06					28.5429	9.03	2	2					40.1829	9.03	2	2	155	17.7134	9.87646
Q9D706	RNA polymerase II-associated protein 3 OS=Mus musculus GN=Rpap3 PE=1 SV=1 - [RPAP3_MOUSE]	9.24	1	4	4	4	0	3.3545e+07	0	0					126.89	9.24	4	4									660	74.05	7.98682
Q9EQC5	N-terminal kinase-like protein OS=Mus musculus GN=Scyl1 PE=1 SV=1 - [NTKL_MOUSE]	6.45	1	4	4	4	0	6.58412e+07	0	0					41.86	6.45	4	4									806	89.104	6.44287
Q9ESL4	Mitogen-activated protein kinase kinase kinase MLT OS=Mus musculus GN=Mltk PE=1 SV=1 - [MLTK_MOUSE]	2.49	2	2	2	4	0	3.7115e+07	1.41728e+07	3.37565e+06					32.95	1.37	1	1	39.32	1.12	1	1	20.17	2.49	2	2	802	91.662	7.73779
Q9JIG7	Coiled-coil domain-containing protein 22 OS=Mus musculus GN=Ccdc22 PE=1 SV=1 - [CCD22_MOUSE]	14.51	1	4	4	4	0	2.1819e+07	0	0					95.94	14.51	4	4									627	70.7998	6.01123
Q9QXX4	Calcium-binding mitochondrial carrier protein Aralar2 OS=Mus musculus GN=Slc25a13 PE=1 SV=1 - [CMC2_MOUSE]	3.25	1	1	2	4	0	69971837	1.77826e+07	1.89452e+07					39.67	1.18	1	1	40.96	1.18	1	1	57.07	3.25	2	2	676	74.4198	8.60205
Q9R0E2	Procollagen-lysine,2-oxoglutarate 5-dioxygenase 1 OS=Mus musculus GN=Plod1 PE=1 SV=1 - [PLOD1_MOUSE]	8.65	3	4	4	4	0	3.34045e+07	0	0					141.48	8.65	4	4									728	83.5423	6.53662
Q9WUM5	Succinyl-CoA ligase [ADP/GDP-forming] subunit alpha, mitochondrial OS=Mus musculus GN=Suclg1 PE=1 SV=4 - [SUCA_MOUSE]	15.32	1	4	4	4	0	1.97978e+08	0	0					39.32	15.32	4	4									346	36.132	9.39307
Q9Z247	Peptidyl-prolyl cis-trans isomerase FKBP9 OS=Mus musculus GN=Fkbp9 PE=1 SV=1 - [FKBP9_MOUSE]	5.09	1	3	3	4	0	89386735	1.09626e+07	9.13057e+06					27.81	3.68	2	2	22.89	1.58	1	1	13.86	1.4	1	1	570	62.9555	5.21143
A0A0G2JG95	Serine/threonine-protein phosphatase PGAM5, mitochondrial (Fragment) OS=Mus musculus GN=Pgam5 PE=1 SV=1 - [A0A0G2JG95_MOUSE]	15.64	2	3	3	4	0	4.81961e+07	3.80732e+06	1.62079e+07					40.79	5.59	1	1	28.23	5.03	1	1	42.88	10.06	2	2	179	20.2816	9.01221
A0A0R4J0W6	Leucine rich repeat containing 40, isoform CRA_a OS=Mus musculus GN=Lrrc40 PE=1 SV=1 - [A0A0R4J0W6_MOUSE]	8.14	2	3	3	4	0	3.08696e+07	0	0					146.281	8.14	3	4									602	68.0062	6.84424
A0A0G2JDI9	ATP-binding cassette sub-family D member 3 OS=Mus musculus GN=Abcd3 PE=1 SV=1 - [A0A0G2JDI9_MOUSE]	12.02	2	4	4	4	0	5.10067e+07	0	0					74	12.02	4	4									549	62.6576	9.12939
A0A0G2JFJ6	Integrator complex subunit 3 OS=Mus musculus GN=Ints3 PE=1 SV=1 - [A0A0G2JFJ6_MOUSE]	7.15	2	4	4	4	0	3.16558e+07	0	0					166.93	7.15	4	4									1035	117.176	5.8335
A0A0R4J1D0	Copine-2 OS=Mus musculus GN=Cpne2 PE=1 SV=1 - [A0A0R4J1D0_MOUSE]	6.03	11	2	3	4	0	34983854	1.59599e+07	18879762					46.83	2.74	1	1	26.43	3.29	2	2	29.22	1.65	1	1	547	60.8686	5.96045
A0A0A6YW28	Ubiquitin carboxyl-terminal hydrolase 4 OS=Mus musculus GN=Usp4 PE=1 SV=1 - [A0A0A6YW28_MOUSE]	6.23	6	4	4	4	0	3.31484e+07	0	0					134.24	6.23	4	4									915	103.657	5.47803
O88441	Metaxin-2 OS=Mus musculus GN=Mtx2 PE=1 SV=1 - [MTX2_MOUSE]	12.17	1	2	2	4	0	0	3.69481e+07	19067189									36.13	12.17	2	2	29.31	12.17	2	2	263	29.739	5.63037
Q0VBL3	Protein Rbm15 OS=Mus musculus GN=Rbm15 PE=2 SV=1 - [Q0VBL3_MOUSE]	3.43	1	2	2	4	0	0	2.98685e+06	1.3766e+06									22.38	3.43	2	2	26.26	3.43	2	2	962	105.658	10.0815
Q61335	B-cell receptor-associated protein 31 OS=Mus musculus GN=Bcap31 PE=1 SV=4 - [BAP31_MOUSE]	10.61	1	3	3	4	0	0	1.0248e+07	8.00921e+06									28.2	2.86	1	1	60.72	10.61	3	3	245	27.939	8.70459
O35593	26S proteasome non-ATPase regulatory subunit 14 OS=Mus musculus GN=Psmd14 PE=1 SV=2 - [PSDE_MOUSE]	6.45	1	2	2	3	4.80521e+06	136226327	0	0	23.39	2.26	1	1	54.71	6.45	2	2									310	34.5546	6.52197
Q923G2	DNA-directed RNA polymerases I, II, and III subunit RPABC3 OS=Mus musculus GN=Polr2h PE=2 SV=3 - [RPAB3_MOUSE]	8.67	1	1	1	3	3.6523e+06	0	4.72231e+06	2.56714e+06	68.95	8.67	1	1					54.98	8.67	1	1	37.12	8.67	1	1	150	17.1324	4.67822
P62307	Small nuclear ribonucleoprotein F OS=Mus musculus GN=Snrpf PE=2 SV=1 - [RUXF_MOUSE]	15.12	1	1	1	3	3.20653e+06	0	5.69571e+06	5.8193e+06	44.42	15.12	1	1					34.62	15.12	1	1	43.63	15.12	1	1	86	9.71878	4.66553
O35134	DNA-directed RNA polymerase I subunit RPA1 OS=Mus musculus GN=Polr1a PE=1 SV=2 - [RPA1_MOUSE]	0.82	1	1	1	3	0	8.86011e+06	2.74676e+06	0	47.15	0.82	1	1	63.35	0.82	1	1	44.94	0.82	1	1					1717	193.987	6.93213
Q9DCF9	Translocon-associated protein subunit gamma OS=Mus musculus GN=Ssr3 PE=1 SV=1 - [SSRG_MOUSE]	7.57	1	1	1	3	1.3257e+07	0	0	1.736e+07	33.29	7.57	1	1					85.3	7.57	1	1	97.72	7.57	1	1	185	21.0512	9.61279
A2A9P6	Cell division cycle 2-like 1 OS=Mus musculus GN=Cdk11b PE=4 SV=1 - [A2A9P6_MOUSE]	3.33	2	3	3	3	9.73231e+06	0	0	0	23.95	3.33	3	3													750	87.2662	5.31299
A2ADY9	Protein DDI1 homolog 2 OS=Mus musculus GN=Ddi2 PE=1 SV=1 - [DDI2_MOUSE]	2.26	1	1	1	3	6.3502e+06	0	1.1619e+07	10658973	32.69	2.26	1	1					44.98	2.26	1	1	40.23	2.26	1	1	399	44.5625	5.04639
A2AEB5	Mortality factor 4 like 2 (Fragment) OS=Mus musculus GN=Morf4l2 PE=4 SV=1 - [A2AEB5_MOUSE]	6.32	4	1	1	3	1.10775e+07	0	9.52463e+06	7.96576e+06	35.94	6.32	1	1					39.98	6.32	1	1	43.76	6.32	1	1	174	19.2889	10.0962
B2FDH0	Ubiquitin-conjugating enzyme E2 E3 (Fragment) OS=Mus musculus GN=Ube2e3 PE=4 SV=1 - [B2FDH0_MOUSE]	25	8	1	2	3	8.07617e+06	0	1.47788e+07	0	34.28	25	2	2					21.39	7.69	1	1					104	11.2085	5.2749
D3YYW8	RNA-binding protein 42 OS=Mus musculus GN=Rbm42 PE=4 SV=1 - [D3YYW8_MOUSE]	7.13	2	2	2	3	1.08512e+07	37477072	0	0	92.4	3.79	1	1	42.73	7.13	2	2									449	47.1842	9.49561
D3Z197	Histone-lysine N-methyltransferase NSD3 OS=Mus musculus GN=Whsc1l1 PE=4 SV=1 - [D3Z197_MOUSE]	2.93	3	2	2	3	8.12484e+06	0	9.21347e+06	0	36.71	2.93	2	2					36.84	1.07	1	1					1397	156.005	8.22119
D3Z2X5	Platelet-activating factor acetylhydrolase IB subunit gamma (Fragment) OS=Mus musculus GN=Pafah1b3 PE=4 SV=1 - [D3Z2X5_MOUSE]	6.29	3	1	1	3	0	5.46233e+07	1.99802e+06	0	39.11	6.29	1	1	44.57	6.29	1	1	21.77	6.29	1	1					143	15.8832	6.72705
E9PW15	Polycomb protein Suz12 OS=Mus musculus GN=Suz12 PE=4 SV=1 - [E9PW15_MOUSE]	4.6	2	3	3	3	4.54035e+06	0	0	0	44.01	3.2	2	2					22.75	1.39	1	1					718	80.2422	8.76318
E9Q412	Protein Brd1 OS=Mus musculus GN=Brd1 PE=4 SV=1 - [E9Q412_MOUSE]	1.04	3	1	1	3	5.08575e+06	10699325	3.12974e+06	0	24.42	1.04	1	1	21.66	1.04	1	1	23.73	1.04	1	1					867	98.8752	8.67529
E9QA63	Microtubule-actin cross-linking factor 1 OS=Mus musculus GN=Macf1 PE=4 SV=2 - [E9QA63_MOUSE]	0.33	10	1	2	3	5.49421e+07	2.48382e+08	0	0	35.52	0.11	1	1	95.9597	0.33	2	2						0			7351	831.422	5.43994
E9QKZ2	Importin-9 OS=Mus musculus GN=Ipo9 PE=4 SV=1 - [E9QKZ2_MOUSE]	3.46	5	2	2	3	4.20567e+06	3.76019e+07	0	0	104.93	1.73	1	1	78.89	3.46	2	2									1040	115.877	4.81787
F6RJV6	LanC-like protein 2 (Fragment) OS=Mus musculus GN=Lancl2 PE=4 SV=1 - [F6RJV6_MOUSE]	3.17	2	1	1	3	3.73845e+06	0	6.57338e+06	3.58754e+06	46.41	3.17	1	1					48.86	3.17	1	1	52.25	3.17	1	1	441	49.711	7.13721
F6S4B9	Protein Myst2 (Fragment) OS=Mus musculus GN=Myst2 PE=4 SV=1 - [F6S4B9_MOUSE]	11.33	2	1	1	3	1.32127e+07	0	0	6756874	35.98	11.33	1	1					23.7	11.33	1	1	21.33	11.33	1	1	150	17.5699	8.5874
F6WP10	Peptidyl-prolyl cis-trans isomerase FKBP8 (Fragment) OS=Mus musculus GN=Fkbp8 PE=4 SV=1 - [F6WP10_MOUSE]	44.44	2	1	1	3	6.13536e+06	0	3.19743e+06	2.56251e+06	55.76	44.44	1	1					59.56	44.44	1	1	63.19	44.44	1	1	36	4.03222	9.70068
F8VPU8	Protein AU041133 OS=Mus musculus GN=AU041133 PE=4 SV=1 - [F8VPU8_MOUSE]	8.25	28	2	2	3	4.94285e+06	3.2574e+06	0	0	0	8.25	2	2	0	6.04	1	1									497	57.6666	8.76318
G3X8Y7	Long-chain fatty acid transport protein 3 OS=Mus musculus GN=Slc27a3 PE=4 SV=1 - [G3X8Y7_MOUSE]	4.8	2	2	2	3	0	1.84057e+07	0	0		0			27.8	4.8	2	2	24.55	1.65	1	1					667	72.9528	7.6499
G5E8T3	Signal recognition particle 19 kDa protein OS=Mus musculus GN=Srp19 PE=4 SV=1 - [G5E8T3_MOUSE]	12.5	2	1	1	3	1.54586e+06	2.00495e+07	0	3.99634e+06	48.61	12.5	1	1	54.83	12.5	1	1					38.53	12.5	1	1	120	13.6122	10.2866
H3BK33	Mediator of RNA polymerase II transcription subunit 23 (Fragment) OS=Mus musculus GN=Med23 PE=4 SV=1 - [H3BK33_MOUSE]	2.77	4	2	2	3	1.72455e+07	1.27221e+07	0	0	72.64	2.77	2	2	64.66	1.58	1	1		0							1010	115.33	7.41553
H3BKS8	tRNA (guanine(26)-N(2))-dimethyltransferase OS=Mus musculus GN=Trmt1 PE=4 SV=1 - [H3BKS8_MOUSE]	7.89	8	3	3	3	4.34683e+06	0	0	0	32.59	7.89	3	3													634	69.3882	7.88428
H7BWY7	E3 ubiquitin-protein ligase ARIH1 OS=Mus musculus GN=Arih1 PE=4 SV=1 - [H7BWY7_MOUSE]	3.67	2	1	1	3	1.41099e+07	0	1.52044e+07	6678035	50.71	3.67	1	1					66.44	3.67	1	1	58.77	3.67	1	1	381	42.4719	4.79248
O54791	Transcription factor MafF OS=Mus musculus GN=Maff PE=2 SV=1 - [MAFF_MOUSE]	14.74	3	2	2	3	2.32631e+07	0	2.31415e+07	0	26.68	14.74	2	2					40.66	4.49	1	1					156	16.9441	9.80322
P14069	Protein S100-A6 OS=Mus musculus GN=S100a6 PE=1 SV=3 - [S10A6_MOUSE]	16.85	1	2	2	3	3.63876e+08	0	7.38164e+08	0	50.1106	16.85	2	2					53.1	8.99	1	1					89	10.0443	5.47803
P29595	NEDD8 OS=Mus musculus GN=Nedd8 PE=1 SV=2 - [NEDD8_MOUSE]	17.28	1	1	1	3	2.55006e+07	24964540	0	15604683	39.39	17.28	1	1	32.32	17.28	1	1					28.04	17.28	1	1	81	8.96687	7.25439
P32020	Non-specific lipid-transfer protein OS=Mus musculus GN=Scp2 PE=1 SV=3 - [NLTP_MOUSE]	1.46	1	1	1	3	7.51138e+06	53507686	0	1.46095e+07	45.37	1.46	1	1	29.65	1.46	1	1					27.65	1.46	1	1	547	59.0878	7.44482
P42125	Enoyl-CoA delta isomerase 1, mitochondrial OS=Mus musculus GN=Eci1 PE=2 SV=2 - [ECI1_MOUSE]	10.73	1	2	2	3	9.33818e+06	4.28704e+07	0	0	28.54	5.19	1	1	63.51	10.73	2	2									289	32.2298	8.98291
P47930	Fos-related antigen 2 OS=Mus musculus GN=Fosl2 PE=2 SV=2 - [FOSL2_MOUSE]	3.68	1	1	1	3	3.7993e+06	0	6.51014e+06	0	38.79	3.68	1	1	20.32	3.68	1	1	47.27	3.68	1	1					326	35.2767	7.48877
P50543	Protein S100-A11 OS=Mus musculus GN=S100a11 PE=2 SV=1 - [S10AB_MOUSE]	10.2	1	2	2	3	4.61485e+07	4.09966e+08	0	0	25.66	10.2	2	2	40.74	7.14	1	1									98	11.0755	5.45264
P51480	Cyclin-dependent kinase inhibitor 2A, isoforms 1/2 OS=Mus musculus GN=Cdkn2a PE=1 SV=2 - [CD2A1_MOUSE]	10.12	1	1	1	3	8.08137e+06	48703459	7.72063e+06	0	55.44	10.12	1	1	83.43	10.12	1	1	52.6	10.12	1	1					168	17.9298	6.52197
P51863	V-type proton ATPase subunit d 1 OS=Mus musculus GN=Atp6v0d1 PE=1 SV=2 - [VA0D1_MOUSE]	3.13	1	1	1	3	1.00248e+07	6.626e+07	16771493	0	26.12	3.13	1	1	28.03	3.13	1	1	27.78	3.13	1	1					351	40.2752	4.99561
P52927	High mobility group protein HMGI-C OS=Mus musculus GN=Hmga2 PE=1 SV=1 - [HMGA2_MOUSE]	21.3	2	1	1	3	7.22411e+06	0	2.21984e+07	3.0578e+07	37.27	21.3	1	1					46.08	21.3	1	1	33.3	21.3	1	1	108	11.8121	10.6235
P53994	Ras-related protein Rab-2A OS=Mus musculus GN=Rab2a PE=1 SV=1 - [RAB2A_MOUSE]	7.55	1	1	1	3	0	0	0	16955315	56.7	7.55	1	1	60.91	7.55	1	1					63.9	7.55	1	1	212	23.5328	6.53662
P58854	Gamma-tubulin complex component 3 OS=Mus musculus GN=Tubgcp3 PE=2 SV=2 - [GCP3_MOUSE]	0.77	1	1	1	3	2.8159e+06	3.37302e+07	4.01868e+06	0	0	0.77	1	1	21.78	0.77	1	1	0	0.77	1	1					905	103.404	8.32373
P70460	Vasodilator-stimulated phosphoprotein OS=Mus musculus GN=Vasp PE=1 SV=4 - [VASP_MOUSE]	2.4	1	1	1	3	8.99981e+06	0	1.794e+07	1.94993e+07	25.18	2.4	1	1					39.2	2.4	1	1	42.45	2.4	1	1	375	39.6419	8.52881
P81117	Nucleobindin-2 OS=Mus musculus GN=Nucb2 PE=1 SV=2 - [NUCB2_MOUSE]	4.05	2	2	2	3	3.38191e+07	6.75694e+06	3.77968e+07	0	0	1.9	1	1	24.64	2.14	1	1	0	1.9	1	1					420	50.2732	5.14795
P99026	Proteasome subunit beta type-4 OS=Mus musculus GN=Psmb4 PE=1 SV=1 - [PSB4_MOUSE]	3.79	1	1	1	3	15300450	0	24593454	2.60849e+07	49.3	3.79	1	1					59.52	3.79	1	1	52.32	3.79	1	1	264	29.0973	5.64307
Q07231	Zinc finger and SCAN domain-containing protein 21 OS=Mus musculus GN=Zscan21 PE=2 SV=2 - [ZSC21_MOUSE]	4.32	179	1	2	3	2.09769e+06	0	1.54617e+06	0	25.8	4.32	2	2					22.29	1.62	1	1					555	62.9725	7.1665
Q3THK3	General transcription factor IIF subunit 1 OS=Mus musculus GN=Gtf2f1 PE=1 SV=2 - [T2FA_MOUSE]	4.13	1	2	2	3	6.14368e+06	0	2.52767e+06	0	20.88	4.13	2	2					41.51	1.77	1	1					508	57.2065	7.00537
Q3TLR7	Denticleless protein homolog OS=Mus musculus GN=Dtl PE=1 SV=2 - [DTL_MOUSE]	3.7	2	2	2	3	7.55363e+06	0	9.18764e+06	0	96.56	3.7	2	2					42.26	1.51	1	1					729	79.0811	8.79248
Q5SSI6	U3 small nucleolar RNA-associated protein 18 homolog OS=Mus musculus GN=Utp18 PE=1 SV=1 - [UTP18_MOUSE]	5.62	1	2	2	3	0	6.1308e+07	0	0	101.35	3.26	1	1	141.3	5.62	2	2									552	61.1799	8.77783
Q5XG71	Small subunit processome component 20 homolog OS=Mus musculus GN=Utp20 PE=2 SV=2 - [UTP20_MOUSE]	0.82	2	2	2	3	4.63407e+06	7006183	0	0	25.99	0.29	1	1	31.83	0.82	2	2									2788	317.542	8.08936
Q61647	Hyaluronan synthase 1 OS=Mus musculus GN=Has1 PE=1 SV=1 - [HAS1_MOUSE]	1.37	1	1	1	3	64475620	0	73335224	0	38.35	1.37	1	1		0			60.77	1.37	1	2		0			583	65.5025	9.05615
Q62388	Serine-protein kinase ATM OS=Mus musculus GN=Atm PE=1 SV=2 - [ATM_MOUSE]	0.88	1	2	2	3	3.57882e+06	0	3.32437e+06	0	35.08	0.88	2	2					34.51	0.36	1	1					3066	349.195	6.85889
Q62446	Peptidyl-prolyl cis-trans isomerase FKBP3 OS=Mus musculus GN=Fkbp3 PE=1 SV=2 - [FKBP3_MOUSE]	4.91	1	1	1	3	0	0	9.81187e+06	7.57453e+06	45.61	4.91	1	1					57.14	4.91	1	1	35.93	4.91	1	1	224	25.1323	9.27588
Q64378	Peptidyl-prolyl cis-trans isomerase FKBP5 OS=Mus musculus GN=Fkbp5 PE=1 SV=1 - [FKBP5_MOUSE]	3.73	1	2	2	3	1.93733e+07	0	2.54977e+07	0	22.21	1.97	1	1					25.34	3.73	2	2					456	50.9336	7.79639
Q80UW8	DNA-directed RNA polymerases I, II, and III subunit RPABC1 OS=Mus musculus GN=Polr2e PE=2 SV=1 - [RPAB1_MOUSE]	12.38	1	2	2	3	0	1.43681e+07	0	0	25.68	4.29	1	1	55.1288	12.38	2	2									210	24.5547	5.94775
Q8BHY2	Nucleolar complex protein 4 homolog OS=Mus musculus GN=Noc4l PE=2 SV=1 - [NOC4L_MOUSE]	1.74	1	1	1	3	9236805	0	1.35654e+07	6.36155e+06	42.2	1.74	1	1					37.35	1.74	1	1	49.4	1.74	1	1	516	58.6385	6.771
Q8BJU0	Small glutamine-rich tetratricopeptide repeat-containing protein alpha OS=Mus musculus GN=Sgta PE=1 SV=2 - [SGTA_MOUSE]	4.13	1	1	1	3	0	1.41367e+07	2.96059e+06	0	31.37	4.13	1	1	43.87	4.13	1	1	36.94	4.13	1	1					315	34.3009	5.05908
Q8BP27	Swi5-dependent recombination DNA repair protein 1 homolog OS=Mus musculus GN=Sfr1 PE=1 SV=2 - [SFR1_MOUSE]	7.84	1	2	2	3	1.2431e+07	0	1.1537e+07	0	40.04	7.84	2	2					26.97	3.76	1	1					319	35.1612	5.14795
Q8C0V0	Serine/threonine-protein kinase tousled-like 1 OS=Mus musculus GN=Tlk1 PE=2 SV=2 - [TLK1_MOUSE]	3.52	35	1	2	3	2.26419e+07	0	1.3517e+07	0	33.12	1.04	1	1					30.71	3.52	2	2					766	86.57	8.79248
Q8CI94	Glycogen phosphorylase, brain form OS=Mus musculus GN=Pygb PE=1 SV=3 - [PYGB_MOUSE]	4.74	6	3	3	3	3.54603e+06	57662654	0	1.22109e+07	21.83	1.66	1	1	55.81	2.14	1	1					35.92	0.95	1	1	843	96.6685	6.72705
Q8CIB9	N-acetyltransferase ESCO2 OS=Mus musculus GN=Esco2 PE=2 SV=3 - [ESCO2_MOUSE]	2.7	1	2	2	3	6.52012e+06	0	4.80251e+06	0	38.9	2.7	2	2					32.71	1.18	1	1					592	67.2307	9.48096
Q91WE2	Protein FAM192A OS=Mus musculus GN=Fam192a PE=2 SV=1 - [F192A_MOUSE]	5.91	1	1	1	3	0	30033775	1.01103e+07	0	79.2	5.91	1	1	79.82	5.91	1	1	38.45	5.91	1	1					254	28.6843	5.13525
Q922S8	Kinesin-like protein KIF2C OS=Mus musculus GN=Kif2c PE=1 SV=1 - [KIF2C_MOUSE]	4.99	2	3	3	3	2.3544e+06	1.75232e+07	0	0	32.77	1.8	1	1	59.97	3.19	2	2									721	81.0342	7.97217
Q99J36	THUMP domain-containing protein 1 OS=Mus musculus GN=Thumpd1 PE=1 SV=1 - [THUM1_MOUSE]	4.29	1	1	1	3	1.17822e+07	0	5.97432e+06	0	65.77	4.29	1	1	22.49	4.29	1	1	68.24	4.29	1	1					350	38.8608	6.07471
Q99K74	Mediator of RNA polymerase II transcription subunit 24 OS=Mus musculus GN=Med24 PE=1 SV=1 - [MED24_MOUSE]	3.24	2	2	2	3	2.59884e+06	2.08148e+06	0	0	44.29	1.62	1	1	78.47	3.24	2	2									987	109.914	6.82959
Q99LI5	Zinc finger protein 281 OS=Mus musculus GN=Znf281 PE=1 SV=1 - [ZN281_MOUSE]	3.36	1	2	2	3	3.61072e+06	0	2.6899e+06	0	69.4	3.36	2	2					59.73	1.57	1	1					893	96.6245	8.55811
Q9CWL8	Beta-catenin-like protein 1 OS=Mus musculus GN=Ctnnbl1 PE=1 SV=1 - [CTBL1_MOUSE]	3.37	1	2	2	3	6.41682e+06	70204060	0	0	39.96	3.37	2	2	46.71	1.42	1	1									563	64.9391	5.07178
Q9D0D5	General transcription factor IIE subunit 1 OS=Mus musculus GN=Gtf2e1 PE=2 SV=1 - [T2EA_MOUSE]	5.45	1	2	2	3	1.11668e+07	5.72537e+07	0	0	44.4	5.45	2	2	44.06	2.95	1	1									440	49.5621	4.85596
Q9DAA6	Exosome complex component CSL4 OS=Mus musculus GN=Exosc1 PE=2 SV=1 - [EXOS1_MOUSE]	14.36	1	2	2	3	10535766	22331409	0	0	46.87	8.21	1	1	56.33	14.36	2	2									195	21.41	8.23584
Q9ERH4	Nucleolar and spindle-associated protein 1 OS=Mus musculus GN=Nusap1 PE=1 SV=1 - [NUSAP_MOUSE]	7.26	1	3	3	3	7.13756e+06	0	0	0	74.67	7.26	3	3													427	48.5432	9.89111
Q9JHS9	Spliceosome-associated protein CWC15 homolog OS=Mus musculus GN=Cwc15 PE=1 SV=1 - [CWC15_MOUSE]	4.8	1	1	1	3	9.93523e+06	4.30434e+07	1.29457e+07	0	73.66	4.8	1	1	76.18	4.8	1	1	73.73	4.8	1	1					229	26.6083	5.70654
Q9JKR6	Hypoxia up-regulated protein 1 OS=Mus musculus GN=Hyou1 PE=1 SV=1 - [HYOU1_MOUSE]	6.11	2	3	3	3	0	2.66499e+07	0	0		0			89.54	6.11	3	3									999	111.112	5.18604
Q9QUR7	Peptidyl-prolyl cis-trans isomerase NIMA-interacting 1 OS=Mus musculus GN=Pin1 PE=1 SV=1 - [PIN1_MOUSE]	21.21	2	2	2	3	2.27619e+07	0	7.15728e+06	0	32.92	9.09	1	1					44.59	21.21	2	2					165	18.3591	8.79248
Q9QZ11	Exonuclease 1 OS=Mus musculus GN=Exo1 PE=2 SV=2 - [EXO1_MOUSE]	5.02	1	3	3	3	3.29407e+06	0	0	0	24.8767	5.02	3	3													837	91.9634	8.70459
Q9Z1M8	Protein Red OS=Mus musculus GN=Ik PE=2 SV=2 - [RED_MOUSE]	3.59	1	2	2	3	5.80012e+06	3.9389e+07	0	0	21.45	1.62	1	1	57.66	3.59	2	2									557	65.5758	6.63916
A0A0J9YV90	F-box-like/WD repeat-containing protein TBL1XR1 OS=Mus musculus GN=Tbl1xr1 PE=1 SV=1 - [A0A0J9YV90_MOUSE]	7.81	3	2	2	3	1.48399e+07	2.95272e+07	1.76619e+07	0	39.92	1.9	1	1	65.09	5.91	1	1	53.23	1.9	1	1					474	51.5902	5.52881
A0A0G2JG69	Mitogen-activated protein kinase OS=Mus musculus GN=Mapk10 PE=1 SV=1 - [A0A0G2JG69_MOUSE]	4.49	28	1	1	3	7184364	4.01917e+07	9136905	0	26.38	4.49	1	1	28.52	4.49	1	1	27.41	4.49	1	1					178	20.3664	8.66064
A0A0J9YU83	MORC family CW-type zinc finger protein 3 OS=Mus musculus GN=Morc3 PE=1 SV=1 - [A0A0J9YU83_MOUSE]	4.14	2	3	3	3	1.28699e+07	0	0	0	65.1082	4.14	3	3													869	98.4484	5.68115
A0A0R4J139	Methionine sulfoxide reductase B3 OS=Mus musculus GN=Msrb3 PE=1 SV=1 - [A0A0R4J139_MOUSE]	4.84	2	1	1	3	8.53143e+06	59450866	1.52172e+07	0	35.5	4.84	1	1	39.42	4.84	1	1	43.17	4.84	1	1					186	20.2117	6.7124
P62331	ADP-ribosylation factor 6 OS=Mus musculus GN=Arf6 PE=1 SV=2 - [ARF6_MOUSE]	21.71	1	2	2	3	0	2.36978e+07	5.53519e+06	0					32.38	21.71	2	2	31.6	6.29	1	1					175	20.0694	8.95361
A2AA71	Protein transport protein Sec24A OS=Mus musculus GN=Sec24a PE=4 SV=1 - [A2AA71_MOUSE]	2.57	3	2	2	3	0	1.59806e+07	0	0					88.86	2.57	2	3									1089	118.579	7.82568
Q61164	Transcriptional repressor CTCF OS=Mus musculus GN=Ctcf PE=1 SV=2 - [CTCF_MOUSE]	5.84	1	3	3	3	0	1.46106e+07	0	0					27.33	5.84	3	3									736	83.6919	6.90283
O54988	STE20-like serine/threonine-protein kinase OS=Mus musculus GN=Slk PE=1 SV=2 - [SLK_MOUSE]	4.06	1	3	3	3	0	2.25696e+07	0	0					73.3267	4.06	3	3									1233	141.37	5.13525
A2ACH6	Delta-sarcoglycan OS=Mus musculus GN=Sgcd PE=4 SV=1 - [A2ACH6_MOUSE]	21.35	2	3	3	3	0	0	0	8.24337e+06					88.53	8.33	1	1					23.62	13.02	2	2	192	21.6806	9.48096
A2AP29	DEAD (Asp-Glu-Ala-Asp) box polypeptide 58 (Fragment) OS=Mus musculus GN=Ddx58 PE=4 SV=1 - [A2AP29_MOUSE]	7.92	2	3	3	3	0	1.84856e+07	0	0					29.83	7.92	3	3									707	80.1489	5.78271
A2AQE4	COP9 (Constitutive photomorphogenic) homolog, subunit 2 (Arabidopsis thaliana) OS=Mus musculus GN=Cops2 PE=4 SV=1 - [A2AQE4_MOUSE]	9.45	2	3	3	3	0	2.17653e+07	0	0					66.53	9.45	3	3									402	46.8843	5.16064
A2ATI9	Golgi reassembly stacking protein 2 OS=Mus musculus GN=Gorasp2 PE=4 SV=1 - [A2ATI9_MOUSE]	7.42	2	3	3	3	0	1.24154e+07	6.94215e+06	0					51.77	5.57	2	2	35.31	1.86	1	1					431	44.9978	4.76709
A2ATQ5	Anaphase promoting complex subunit 1 OS=Mus musculus GN=Anapc1 PE=4 SV=1 - [A2ATQ5_MOUSE]	2.97	2	3	3	3	0	1.19993e+07	0	0					54.23	2.97	3	3									1213	134.632	6.04932
A2BG76	Nuclear factor 1 OS=Mus musculus GN=Nfib PE=3 SV=1 - [A2BG76_MOUSE]	5.14	6	2	2	3	0	5.00662e+07	1.61084e+07	0					30.78	2.26	1	1	40.62	5.14	2	2					486	54.7426	8.57275
A3KG36	Glucose-6-phosphate 1-dehydrogenase (Fragment) OS=Mus musculus GN=G6pdx PE=3 SV=1 - [A3KG36_MOUSE]	7.83	2	2	2	3	0	2.47216e+07	0	0					39.91	7.83	2	3									396	45.1737	6.26514
B1ATZ0	HGF-regulated tyrosine kinase substrate OS=Mus musculus GN=Hgs PE=4 SV=1 - [B1ATZ0_MOUSE]	7.7	5	3	3	3	0	4.48937e+07	0	0					63.54	7.7	3	3									766	85.7248	7.47412
B9EKJ3	Mon2 protein OS=Mus musculus GN=Mon2 PE=2 SV=1 - [B9EKJ3_MOUSE]	1.99	2	3	3	3	0	1.52491e+07	0	0					60.7349	1.99	3	3									1709	188.231	6.0874
D3Z069	Pleckstrin homology-like domain family B member 2 (Fragment) OS=Mus musculus GN=Phldb2 PE=4 SV=1 - [D3Z069_MOUSE]	4.16	2	3	3	3	0	30519826	0	0					86.89	4.16	3	3									1131	127.097	6.26514
D3Z0Q6	Glycogen [starch] synthase, muscle OS=Mus musculus GN=Gys1 PE=4 SV=1 - [D3Z0Q6_MOUSE]	7.72	2	3	3	3	0	9.14463e+07	0	0					37.71	7.72	3	3									674	76.5759	6.46826
D3Z6S1	Transmembrane protein 214 OS=Mus musculus GN=Tmem214 PE=4 SV=1 - [D3Z6S1_MOUSE]	6.54	2	3	3	3	0	3.8051e+07	0	0					47.6	4.36	2	2					23.85	2.18	1	1	642	71.2574	9.40771
D6REF7	Sphingosine-1-phosphate lyase 1 OS=Mus musculus GN=Sgpl1 PE=3 SV=1 - [D6REF7_MOUSE]	7.39	3	3	3	3	0	4.66575e+07	0	0					67.0065	7.39	3	3									487	54.7341	9.01221
E9PWY6	2-amino-3-ketobutyrate coenzyme A ligase, mitochondrial OS=Mus musculus GN=Gcat PE=3 SV=1 - [E9PWY6_MOUSE]	10.99	2	2	2	3	0	4.6944e+07	0	0					47.63	10.99	2	3									382	41.307	7.91357
E9PYF4	Protein Lmo7 OS=Mus musculus GN=Lmo7 PE=4 SV=1 - [E9PYF4_MOUSE]	2.24	4	3	3	3	0	2.03047e+07	0	4.64645e+06					118.05	1.53	2	2					20.78	0.71	1	1	1699	192.434	6.25244
E9PZD2	Protein Micall2 OS=Mus musculus GN=Micall2 PE=4 SV=1 - [E9PZD2_MOUSE]	6.05	2	3	3	3	0	3.56966e+07	0	0					72.7467	6.05	3	3									926	98.7322	9.75928
E9Q1K3	Alpha-adducin OS=Mus musculus GN=Add1 PE=4 SV=1 - [E9Q1K3_MOUSE]	8.33	7	3	3	3	0	1.7061e+07	0	0					73.84	8.33	3	3									660	72.8806	6.31592
E9Q3M0	Mothers against decapentaplegic homolog 2 OS=Mus musculus GN=Smad2 PE=4 SV=1 - [E9Q3M0_MOUSE]	4.84	8	1	2	3	0	3.3736e+07	0	6.85011e+06					40.03	4.84	2	2					23.43	2.53	1	1	434	48.6523	6.81494
E9Q8N5	CLIP-associating protein 2 OS=Mus musculus GN=Clasp2 PE=4 SV=1 - [E9Q8N5_MOUSE]	4.35	4	3	3	3	0	1.3184e+07	0	0					107.58	4.35	3	3									1286	140.638	8.63135
E9QAH1	Protein Golgb1 OS=Mus musculus GN=Golgb1 PE=4 SV=1 - [E9QAH1_MOUSE]	0.81	2	2	2	3	0	27095941	0	2.49439e+06					78.78	0.47	1	1					54.94	0.81	2	2	3197	365.073	5.05908
F6WF36	Protein Mtap7d1 (Fragment) OS=Mus musculus GN=Mtap7d1 PE=4 SV=1 - [F6WF36_MOUSE]	7.45	4	3	3	3	0	1.15291e+07	0	0					52.6	7.45	3	3									591	65.2397	10.1548
F8VQ29	Protein Iqgap3 OS=Mus musculus GN=Iqgap3 PE=4 SV=1 - [F8VQ29_MOUSE]	3	2	3	3	3	0	1.30357e+07	0	0					33.68	3	3	3									1632	185.238	7.51807
G3UWE1	MCG11048, isoform CRA_c OS=Mus musculus GN=Tecr PE=4 SV=1 - [G3UWE1_MOUSE]	5.12	3	2	2	3	0	4.13611e+07	0	0					71.8	5.12	2	3						0			293	34.2219	9.46631
G3UXZ5	Proteasome activator complex subunit 1 (Fragment) OS=Mus musculus GN=Psme1 PE=4 SV=1 - [G3UXZ5_MOUSE]	15.13	5	3	3	3	0	3.51929e+07	0	0					62.94	15.13	3	3									238	27.3943	5.60498
G3UZL4	Ras-related protein Rab-11B (Fragment) OS=Mus musculus GN=Rab11b PE=3 SV=1 - [G3UZL4_MOUSE]	34.4	7	3	3	3	0	34629157	0	0					50.6733	34.4	3	3									125	14.2583	6.17627
O08529	Calpain-2 catalytic subunit OS=Mus musculus GN=Capn2 PE=2 SV=4 - [CAN2_MOUSE]	5.14	1	3	3	3	0	1.16341e+07	0	0					40.87	4	2	2					35.49	1.14	1	1	700	79.8218	4.95752
O35350	Calpain-1 catalytic subunit OS=Mus musculus GN=Capn1 PE=2 SV=1 - [CAN1_MOUSE]	5.47	1	3	3	3	0	4.86899e+07	0	0					60.27	5.47	3	3									713	82.0543	5.87158
O54692	Centromere/kinetochore protein zw10 homolog OS=Mus musculus GN=Zw10 PE=2 SV=3 - [ZW10_MOUSE]	5.26	1	3	3	3	0	1.40797e+07	0	0					25.55	5.26	3	3									779	88.0063	5.92236
O54774	AP-3 complex subunit delta-1 OS=Mus musculus GN=Ap3d1 PE=1 SV=1 - [AP3D1_MOUSE]	4.34	1	3	3	3	0	1.98179e+07	0	0					63.0567	4.34	3	3									1199	134.996	7.37158
O54833	Casein kinase II subunit alpha' OS=Mus musculus GN=Csnk2a2 PE=2 SV=1 - [CSK22_MOUSE]	8.29	2	2	3	3	0	1.67532e+07	1.42439e+07	0					30.43	3.71	1	1	24.52	4.57	2	2					350	41.1891	8.55811
O55234	Proteasome subunit beta type-5 OS=Mus musculus GN=Psmb5 PE=1 SV=3 - [PSB5_MOUSE]	13.26	2	3	3	3	0	0	1.12533e+07	2.99733e+06						0			42.09	8.33	2	2	51.87	4.92	1	1	264	28.5142	7.02002
O88811	Signal transducing adapter molecule 2 OS=Mus musculus GN=Stam2 PE=1 SV=1 - [STAM2_MOUSE]	6.31	3	3	3	3	0	4.19156e+07	0	0					95.83	6.31	3	3									523	57.4185	5.07178
O88967	ATP-dependent zinc metalloprotease YME1L1 OS=Mus musculus GN=Yme1l1 PE=2 SV=1 - [YMEL1_MOUSE]	7.13	1	3	3	3	0	2.44519e+07	0	0					38.98	7.13	3	3									715	79.9778	8.96826
P14873	Microtubule-associated protein 1B OS=Mus musculus GN=Map1b PE=1 SV=2 - [MAP1B_MOUSE]	2.23	3	3	3	3	0	30316181	0	0					68.2633	2.23	3	3									2464	270.089	4.83057
P20108	Thioredoxin-dependent peroxide reductase, mitochondrial OS=Mus musculus GN=Prdx3 PE=1 SV=1 - [PRDX3_MOUSE]	7	1	2	2	3	0	7.03249e+07	0	2.21618e+07					28.55	7	2	2					39.44	2.72	1	1	257	28.1094	7.57666
P25799	Nuclear factor NF-kappa-B p105 subunit OS=Mus musculus GN=Nfkb1 PE=1 SV=2 - [NFKB1_MOUSE]	4.12	1	3	3	3	0	3.06315e+07	0	0					71.8767	4.12	3	3									971	105.549	5.38916
P35235	Tyrosine-protein phosphatase non-receptor type 11 OS=Mus musculus GN=Ptpn11 PE=1 SV=2 - [PTN11_MOUSE]	5.53	1	3	3	3	0	8.74348e+06	0	0					35.9	5.53	3	3									597	68.4174	7.29834
P35293	Ras-related protein Rab-18 OS=Mus musculus GN=Rab18 PE=2 SV=2 - [RAB18_MOUSE]	12.62	1	2	2	3	0	0	0	9.34138e+06					39.85	7.28	1	1					61.75	12.62	2	2	206	23.0207	5.36377
P36536	GTP-binding protein SAR1a OS=Mus musculus GN=Sar1a PE=2 SV=1 - [SAR1A_MOUSE]	17.17	2	1	2	3	0	24361892	24587388	41970414					29.92	11.62	1	1	28.64	5.56	1	1	43.46	5.56	1	1	198	22.3565	6.93213
P55012	Solute carrier family 12 member 2 OS=Mus musculus GN=Slc12a2 PE=1 SV=2 - [S12A2_MOUSE]	3.4	2	3	3	3	0	3.38945e+07	0	0					104.073	3.4	3	3									1205	130.95	7.32764
Q07076	Annexin A7 OS=Mus musculus GN=Anxa7 PE=2 SV=2 - [ANXA7_MOUSE]	5.18	1	2	2	3	0	125904508	0	1.33293e+07					101.8	3.46	1	1					70.37	5.18	2	2	463	49.8933	6.17627
Q3TBV5	Interleukin 1 receptor antagonist OS=Mus musculus GN=Il1rn PE=2 SV=1 - [Q3TBV5_MOUSE]	17.28	3	2	2	3	0	46309320	0	6.73044e+06					86.04	17.28	2	2					56.84	9.26	1	1	162	18.2682	6.01123
Q3TIV5	Zinc finger CCCH domain-containing protein 15 OS=Mus musculus GN=Zc3h15 PE=1 SV=2 - [ZC3HF_MOUSE]	3.29	1	1	1	3	0	24377985	0	2.6578e+06					46.15	3.29	1	1	25.13	3.29	1	1	37.8	3.29	1	1	426	48.2974	5.30029
Q3UDE2	Tubulin--tyrosine ligase-like protein 12 OS=Mus musculus GN=Ttll12 PE=1 SV=1 - [TTL12_MOUSE]	5.95	1	3	3	3	0	2.68287e+07	0	0					49.16	5.95	3	3									639	73.9958	5.63037
Q3UPF5	Zinc finger CCCH-type antiviral protein 1 OS=Mus musculus GN=Zc3hav1 PE=1 SV=1 - [ZCCHV_MOUSE]	4.55	2	3	3	3	0	1.87579e+07	0	0					43.33	4.55	3	3									946	106.619	8.26514
Q5F258	ARF GTPase-activating protein GIT1 OS=Mus musculus GN=Git1 PE=2 SV=1 - [Q5F258_MOUSE]	4.34	2	3	3	3	0	1.66465e+07	0	0					44.5273	4.34	3	3									761	84.1427	6.7417
Q5SUF2	Luc7-like protein 3 OS=Mus musculus GN=Luc7l3 PE=1 SV=1 - [LC7L3_MOUSE]	9.95	1	3	3	3	0	2.02384e+07	0	0					144.92	9.95	3	3									432	51.4191	9.77393
Q5UE59	Kinesin light chain 1 OS=Mus musculus GN=Klc1 PE=2 SV=1 - [Q5UE59_MOUSE]	7.2	7	3	3	3	0	3.42719e+07	0	0					37.96	7.2	3	3									542	61.591	5.75732
Q60960	Importin subunit alpha-1 OS=Mus musculus GN=Kpna1 PE=1 SV=2 - [IMA1_MOUSE]	5.95	4	1	2	3	0	4.8616e+07	0	0					164.737	5.95	2	3									538	60.1444	5.0083
Q61035	Histidine--tRNA ligase, cytoplasmic OS=Mus musculus GN=Hars PE=2 SV=2 - [SYHC_MOUSE]	3.54	3	2	2	3	0	36495124	0	0					37.8	1.96	1	1	34.81	1.57	1	1	52.55	1.57	1	1	509	57.3961	5.99854
Q61187	Tumor susceptibility gene 101 protein OS=Mus musculus GN=Tsg101 PE=1 SV=2 - [TS101_MOUSE]	8.44	1	2	2	3	0	3.59662e+07	0	5.0604e+06					30.01	8.44	2	2					23.13	4.09	1	1	391	44.0956	6.7124
Q61425	Hydroxyacyl-coenzyme A dehydrogenase, mitochondrial OS=Mus musculus GN=Hadh PE=1 SV=2 - [HCDH_MOUSE]	6.69	1	2	2	3	0	8.73012e+07	0	5.31663e+06					53.64	6.69	2	2					26.45	3.18	1	1	314	34.4419	8.646
Q62074	Protein kinase C iota type OS=Mus musculus GN=Prkci PE=1 SV=3 - [KPCI_MOUSE]	9.92	1	3	3	3	0	3.20425e+07	0	0					48.2	9.92	3	3									595	68.1593	5.84619
Q62241	U1 small nuclear ribonucleoprotein C OS=Mus musculus GN=Snrpc PE=2 SV=1 - [RU1C_MOUSE]	24.53	1	3	3	3	0	1.11264e+08	8.93541e+06	0					57.7	11.32	1	1	40.42	13.21	2	2					159	17.3512	9.67139
Q64282	Interferon-induced protein with tetratricopeptide repeats 1 OS=Mus musculus GN=Ifit1 PE=1 SV=2 - [IFIT1_MOUSE]	7.56	3	2	3	3	0	2.91857e+07	0	0					45.1533	7.56	3	3									463	53.7034	7.51807
Q64521	Glycerol-3-phosphate dehydrogenase, mitochondrial OS=Mus musculus GN=Gpd2 PE=1 SV=2 - [GPDM_MOUSE]	6.19	2	3	3	3	0	5.79216e+07	0	0					99.8633	6.19	3	3									727	80.9025	6.60986
Q6A009	E3 ubiquitin-protein ligase listerin OS=Mus musculus GN=Ltn1 PE=1 SV=3 - [LTN1_MOUSE]	2.49	1	3	3	3	0	1.25029e+07	0	0					73.5567	2.49	3	3									1767	198.793	6.55127
Q6NVF9	Cleavage and polyadenylation specificity factor subunit 6 OS=Mus musculus GN=Cpsf6 PE=1 SV=1 - [CPSF6_MOUSE]	7.8	5	3	3	3	0	5.8412e+07	0	0					102.66	7.8	3	3									551	59.1164	7.15186
Q6P8N8	ATP-dependent Clp protease ATP-binding subunit clpX-like, mitochondrial OS=Mus musculus GN=Clpx PE=2 SV=1 - [Q6P8N8_MOUSE]	6.61	2	3	3	3	0	7.64585e+07	0	0					73.4467	6.61	3	3									620	67.2937	7.54736
Q6PF96	Electron transfer flavoprotein-ubiquinone oxidoreductase, mitochondrial OS=Mus musculus GN=Etfdh PE=2 SV=1 - [Q6PF96_MOUSE]	6.47	2	3	3	3	0	3.34114e+07	0	0					46.46	6.47	3	3									556	61.122	6.82959
Q6ZQL4	WD repeat-containing protein 43 OS=Mus musculus GN=Wdr43 PE=1 SV=2 - [WDR43_MOUSE]	5.91	1	3	3	3	0	5.8353e+07	0	0					32.1667	5.91	3	3									677	75.3339	5.37646
Q80U72	Protein scribble homolog OS=Mus musculus GN=Scrib PE=1 SV=2 - [SCRIB_MOUSE]	2.92	1	3	3	3	0	1.74048e+07	0	0					40.1599	2.92	3	3									1612	173.952	5.12256
Q80X82	Symplekin OS=Mus musculus GN=Sympk PE=1 SV=1 - [SYMPK_MOUSE]	2.18	2	2	2	3	0	2.84388e+07	0	0					111.193	2.18	2	3									1284	142.194	6.04932
Q8BIW1	Protein prune homolog OS=Mus musculus GN=Prune PE=2 SV=1 - [PRUNE_MOUSE]	10.79	1	3	3	3	0	1.14709e+07	0	0					67.3033	10.79	3	3									454	50.2075	5.10986
Q8BJW5	Nucleolar protein 11 OS=Mus musculus GN=Nol11 PE=2 SV=1 - [NOL11_MOUSE]	5.26	1	3	3	3	0	1.57692e+07	0	0					107.057	5.26	3	3									723	80.7664	5.92236
Q8BKS9	Pumilio domain-containing protein KIAA0020 OS=Mus musculus GN=Kiaa0020 PE=2 SV=2 - [K0020_MOUSE]	6.34	2	3	3	3	0	2.25324e+07	0	0					40.46	6.34	3	3									647	72.7538	9.65674
Q8BNU0	Armadillo repeat-containing protein 6 OS=Mus musculus GN=Armc6 PE=2 SV=1 - [ARMC6_MOUSE]	12.61	2	3	3	3	0	2.064e+07	0	0					105.013	12.61	3	3									468	50.6512	5.99854
Q8BXC6	COMM domain-containing protein 2 OS=Mus musculus GN=Commd2 PE=1 SV=1 - [COMD2_MOUSE]	8.04	2	2	2	3	0	2.57312e+07	6674763	0					21.37	3.52	1	1	23.36	4.52	1	1	20.39	4.52	1	1	199	22.8341	6.62451
Q8C3Y6	Mothers against decapentaplegic homolog 1 OS=Mus musculus GN=Smad1 PE=2 SV=1 - [Q8C3Y6_MOUSE]	5.84	7	1	2	3	0	3.45104e+07	0	6.85011e+06					27.68	5.84	2	2					23.43	2.57	1	1	428	47.7813	7.56201
Q8C4J7	Transducin beta-like protein 3 OS=Mus musculus GN=Tbl3 PE=2 SV=1 - [TBL3_MOUSE]	5.74	1	3	3	3	0	2.205e+07	0	0					181.49	5.74	3	3									801	88.2102	6.81494
Q8C7X2	ER membrane protein complex subunit 1 OS=Mus musculus GN=Emc1 PE=1 SV=1 - [EMC1_MOUSE]	4.91	2	3	3	3	0	5.29468e+06	0	0					41.15	4.91	3	3									997	111.535	7.43018
Q8C8U0	Liprin-beta-1 OS=Mus musculus GN=Ppfibp1 PE=1 SV=3 - [LIPB1_MOUSE]	5.57	2	3	3	3	0	3.02349e+07	0	0					66.0367	5.57	3	3									969	108.472	5.49072
Q8CB77	Transcription elongation factor B polypeptide 3 OS=Mus musculus GN=Tceb3 PE=1 SV=3 - [ELOA1_MOUSE]	5.05	1	2	2	3	0	1.08056e+07	0	1.96451e+06					38.79	2.98	1	1	75.13	2.07	1	1	61.31	2.07	1	1	773	87.108	9.61279
Q8CE80	Calpastatin OS=Mus musculus GN=Cast PE=2 SV=1 - [Q8CE80_MOUSE]	5.57	2	3	3	3	0	2.25873e+07	0	0					52.2333	5.57	3	3									754	81.3918	5.36377
Q8CGC6	RNA-binding protein 28 OS=Mus musculus GN=Rbm28 PE=1 SV=4 - [RBM28_MOUSE]	4	2	3	3	3	0	1.14239e+07	0	0					84.82	4	3	3									750	84.1622	9.53955
Q8CI04	Conserved oligomeric Golgi complex subunit 3 OS=Mus musculus GN=Cog3 PE=1 SV=3 - [COG3_MOUSE]	7.44	2	3	3	3	0	2.61214e+07	0	0					69.37	7.44	3	3									820	93.2238	5.78271
Q8CIN4	Serine/threonine-protein kinase PAK 2 OS=Mus musculus GN=Pak2 PE=1 SV=1 - [PAK2_MOUSE]	7.25	3	2	2	3	0	1.69544e+07	9.55362e+06	6.6505e+06					38.4	3.44	1	1	45.52	3.82	1	1	30.77	3.82	1	1	524	57.8938	5.77002
Q8JZN5	Acyl-CoA dehydrogenase family member 9, mitochondrial OS=Mus musculus GN=Acad9 PE=2 SV=2 - [ACAD9_MOUSE]	7.84	2	3	3	3	0	3.82161e+07	0	0					58.4433	7.84	3	3									625	68.6787	7.45947
Q8K1N4	Spermatogenesis-associated serine-rich protein 2 OS=Mus musculus GN=Spats2 PE=1 SV=1 - [SPAS2_MOUSE]	8.62	1	3	3	3	0	2.09287e+07	0	0					154.25	8.62	3	3									545	58.9196	8.99756
Q8R080	G2 and S phase-expressed protein 1 OS=Mus musculus GN=Gtse1 PE=1 SV=2 - [GTSE1_MOUSE]	5.53	1	3	3	3	0	1.51911e+07	0	0					114.95	5.53	3	3									741	78.7034	9.39307
Q8R322	Nucleoporin GLE1 OS=Mus musculus GN=Gle1 PE=2 SV=2 - [GLE1_MOUSE]	4.01	1	2	2	3	0	1.44855e+07	0	1.93649e+06					28.88	1.72	1	1					28.51	4.01	2	2	699	79.5245	7.60596
Q8R332	Nucleoporin p58/p45 OS=Mus musculus GN=Nupl1 PE=1 SV=1 - [NUPL1_MOUSE]	4.94	1	2	2	3	0	3.17438e+07	0	11142964					47.95	4.94	2	2					47.59	2.04	1	1	587	59.4089	9.29053
Q8R5K4	Nucleolar protein 6 OS=Mus musculus GN=Nol6 PE=2 SV=2 - [NOL6_MOUSE]	3.99	1	3	3	3	0	1.51129e+07	0	0					47.56	3.99	3	3									1152	129.146	6.78564
Q8VEJ9	Vacuolar protein sorting-associated protein 4A OS=Mus musculus GN=Vps4a PE=1 SV=1 - [VPS4A_MOUSE]	5.95	2	1	2	3	0	124147806	0	2.05975e+07					31.11	5.95	2	2					45.37	2.75	1	1	437	48.8761	7.79639
Q91VH6	Protein MEMO1 OS=Mus musculus GN=Memo1 PE=1 SV=1 - [MEMO1_MOUSE]	9.76	1	3	3	3	0	3.18311e+07	1.45828e+07	0					49.01	7.41	2	2	25.03	2.36	1	1					297	33.6705	7.13721
Q91W59	RNA-binding motif, single-stranded-interacting protein 1 OS=Mus musculus GN=Rbms1 PE=2 SV=1 - [RBMS1_MOUSE]	3.72	2	1	1	3	0	5.99107e+07	0	5796661					55.31	3.72	1	1	21.69	3.72	1	1	33.9	3.72	1	1	403	43.9625	8.66064
Q91X78	Erlin-1 OS=Mus musculus GN=Erlin1 PE=1 SV=1 - [ERLN1_MOUSE]	11.85	4	3	3	3	0	8.02117e+07	0	0					68.7567	11.85	3	3									346	38.9122	7.21045
Q91ZE0	Trimethyllysine dioxygenase, mitochondrial OS=Mus musculus GN=Tmlhe PE=2 SV=2 - [TMLH_MOUSE]	11.16	1	3	3	3	0	2.88475e+07	0	0					35.29	11.16	3	3									421	49.578	8.25049
Q99J45	Nuclear receptor-binding protein OS=Mus musculus GN=Nrbp1 PE=1 SV=1 - [NRBP_MOUSE]	10.09	5	3	3	3	0	3.38885e+07	0	0					90.0667	10.09	3	3									535	59.8281	5.08447
Q99KH8	Serine/threonine-protein kinase 24 OS=Mus musculus GN=Stk24 PE=1 SV=1 - [STK24_MOUSE]	11.37	5	3	3	3	0	1.62197e+07	0	5016717					34.98	7.89	2	2					71.79	3.48	1	1	431	47.9236	5.42725
Q99LC3	NADH dehydrogenase [ubiquinone] 1 alpha subcomplex subunit 10, mitochondrial OS=Mus musculus GN=Ndufa10 PE=1 SV=1 - [NDUAA_MOUSE]	16.34	2	3	3	3	0	24537394	0	0					97.2567	16.34	3	3									355	40.5777	7.78174
Q99MJ9	ATP-dependent RNA helicase DDX50 OS=Mus musculus GN=Ddx50 PE=2 SV=1 - [DDX50_MOUSE]	5.99	1	3	3	3	0	3.21356e+07	0	0					38.01	5.99	3	3									734	82.1248	9.24658
Q99P72	Reticulon-4 OS=Mus musculus GN=Rtn4 PE=1 SV=2 - [RTN4_MOUSE]	4.65	3	3	3	3	0	2.39987e+07	0	2.28589e+07					31.81	2.07	1	1					31.44	2.58	2	2	1162	126.535	4.53857
Q9CPN8	Insulin-like growth factor 2 mRNA-binding protein 3 OS=Mus musculus GN=Igf2bp3 PE=1 SV=1 - [IF2B3_MOUSE]	5.18	1	1	2	3	0	60275232	0	0					94.0133	5.18	2	3									579	63.5355	8.86572
Q9CQC9	GTP-binding protein SAR1b OS=Mus musculus GN=Sar1b PE=1 SV=1 - [SAR1B_MOUSE]	15.66	1	1	2	3	0	8.49255e+06	24587388	41970414					40.15	10.1	1	1	28.64	5.56	1	1	43.46	5.56	1	1	198	22.3675	6.11279
Q9D0F3	Protein ERGIC-53 OS=Mus musculus GN=Lman1 PE=2 SV=1 - [LMAN1_MOUSE]	4.26	1	2	2	3	0	0	0	1.06667e+07					25.91	4.06	1	1	20.92	4.26	1	1	27.03	4.26	1	1	517	57.7529	6.34131
Q9D0R4	Probable ATP-dependent RNA helicase DDX56 OS=Mus musculus GN=Ddx56 PE=2 SV=1 - [DDX56_MOUSE]	7.51	1	3	3	3	0	1.18658e+07	0	0					26.53	7.51	3	3									546	61.1737	9.17334
Q9D4H1	Exocyst complex component 2 OS=Mus musculus GN=Exoc2 PE=1 SV=1 - [EXOC2_MOUSE]	3.9	1	3	3	3	0	2.17873e+07	0	0					80.23	2.71	2	2					30.98	1.19	1	1	924	103.894	7.18115
Q9D8U8	Sorting nexin-5 OS=Mus musculus GN=Snx5 PE=1 SV=1 - [SNX5_MOUSE]	6.44	1	2	2	3	0	2.98307e+07	6.23184e+06	0					87.34	6.44	2	2	24.36	2.72	1	1					404	46.7681	6.62451
Q9DCA5	Ribosome biogenesis protein BRX1 homolog OS=Mus musculus GN=Brix1 PE=2 SV=3 - [BRX1_MOUSE]	5.67	2	2	2	3	0	67886663	4.92405e+06	0					42.66	5.67	2	2	27.76	1.98	1	1					353	41.2149	10.0229
Q9DCD2	Pre-mRNA-splicing factor SYF1 OS=Mus musculus GN=Xab2 PE=2 SV=1 - [SYF1_MOUSE]	4.44	2	3	3	3	0	2.01316e+07	0	0					66.7487	4.44	3	3									855	99.9243	6.22705
Q9EP97	Sentrin-specific protease 3 OS=Mus musculus GN=Senp3 PE=1 SV=1 - [SENP3_MOUSE]	3.17	1	1	1	3	0	3.04376e+07	3.4637e+06	2.58562e+06					36	3.17	1	1	41.55	3.17	1	1	31.38	3.17	1	1	568	64.3624	8.74854
Q9EPK7	Exportin-7 OS=Mus musculus GN=Xpo7 PE=2 SV=3 - [XPO7_MOUSE]	5.06	2	3	3	3	0	1.72557e+07	0	0					135.62	5.06	3	3									1087	123.731	6.37939
Q9JKY0	Cell differentiation protein RCD1 homolog OS=Mus musculus GN=Rqcd1 PE=1 SV=1 - [RCD1_MOUSE]	15.72	1	3	3	3	0	1.30802e+07	0	0					55.5	15.72	3	3									299	33.5799	8.03076
Q9QZB7	Actin-related protein 10 OS=Mus musculus GN=Actr10 PE=1 SV=2 - [ARP10_MOUSE]	8.15	1	2	2	3	0	1.49143e+07	0	0					144.213	8.15	2	3									417	46.1783	7.60596
Q9R078	5'-AMP-activated protein kinase subunit beta-1 OS=Mus musculus GN=Prkab1 PE=1 SV=2 - [AAKB1_MOUSE]	17.78	1	3	3	3	0	2.49751e+07	0	0					53.63	17.78	3	3									270	30.2892	6.22705
Q9R0B9	Procollagen-lysine,2-oxoglutarate 5-dioxygenase 2 OS=Mus musculus GN=Plod2 PE=2 SV=2 - [PLOD2_MOUSE]	1.9	2	1	1	3	0	0	0	0					49.9	1.9	1	1	58.33	1.9	1	1	58.22	1.9	1	1	737	84.4346	6.88818
Q9WTK5	Nuclear factor NF-kappa-B p100 subunit OS=Mus musculus GN=Nfkb2 PE=1 SV=1 - [NFKB2_MOUSE]	3.89	1	3	3	3	0	4.34623e+07	0	0					58.94	3.89	3	3									899	96.772	6.3667
Q9WUN2	Serine/threonine-protein kinase TBK1 OS=Mus musculus GN=Tbk1 PE=1 SV=1 - [TBK1_MOUSE]	5.76	1	3	3	3	0	1.81754e+07	0	0					149.44	5.76	3	3									729	83.3716	6.87354
Q9WV60	Glycogen synthase kinase-3 beta OS=Mus musculus GN=Gsk3b PE=1 SV=2 - [GSK3B_MOUSE]	17.86	2	3	3	3	0	5.41739e+07	0	0					126.717	17.86	3	3									420	46.6809	8.77783
Q9WV92	Band 4.1-like protein 3 OS=Mus musculus GN=Epb41l3 PE=1 SV=1 - [E41L3_MOUSE]	4.09	1	2	3	3	0	3.11091e+07	0	0					73.6812	4.09	3	3									929	103.274	5.31299
Q9WVK4	EH domain-containing protein 1 OS=Mus musculus GN=Ehd1 PE=1 SV=1 - [EHD1_MOUSE]	5.62	1	2	2	3	0	6.81945e+07	0	8.05226e+06					100.66	5.62	2	2					21.4	2.25	1	1	534	60.5646	6.82959
A0A0U1RNT6	S-adenosylmethionine synthase isoform type-2 OS=Mus musculus GN=Mat2a PE=4 SV=1 - [A0A0U1RNT6_MOUSE]	10.77	4	3	3	3	0	6.26996e+07	1.82477e+06	0					73.73	8.29	2	2	26.06	2.49	1	1					362	39.7133	6.03662
A0A0R4J083	Long-chain-specific acyl-CoA dehydrogenase, mitochondrial OS=Mus musculus GN=Acadl PE=1 SV=1 - [A0A0R4J083_MOUSE]	8.84	2	3	3	3	0	4.16843e+07	0	5.4571e+06					42.74	8.84	2	2					50.49	2.79	1	1	430	47.8665	8.14795
V9GWT6	ELKS/Rab6-interacting/CAST family member 1 OS=Mus musculus GN=Erc1 PE=1 SV=1 - [V9GWT6_MOUSE]	5.59	7	3	3	3	0	4.33313e+07	0	0					123.76	5.59	3	3						0			948	108.781	6.60986
A0A0G2JGC8	Protein Rap1gds1 OS=Mus musculus GN=Rap1gds1 PE=1 SV=1 - [A0A0G2JGC8_MOUSE]	4.23	5	2	2	3	0	1.79766e+07	0	0					54	4.23	2	2					27.92	1.84	1	1	544	59.103	5.74463
A0A0G2JF97	Proteasome subunit alpha type-5 (Fragment) OS=Mus musculus GN=Psma5 PE=1 SV=1 - [A0A0G2JF97_MOUSE]	12.73	2	1	1	3	0	82596380	18516918	0					27.86	12.73	1	1	32.45	12.73	1	1	30.58	12.73	1	1	55	6.08506	6.771
A0A0A6YWP6	V-type proton ATPase subunit H OS=Mus musculus GN=Atp6v1h PE=1 SV=1 - [A0A0A6YWP6_MOUSE]	6.58	3	2	2	3	0	1.4444e+07	0	780374					34.91	6.58	2	2					26.42	2.95	1	1	441	50.7786	6.69775
A0A0A6YWN9	Ubiquitin carboxyl-terminal hydrolase 19 (Fragment) OS=Mus musculus GN=Usp19 PE=1 SV=1 - [A0A0A6YWN9_MOUSE]	3.43	5	2	2	3	0	7.46486e+06	0	0					51.94	3.43	2	3									991	110.508	6.66846
Z4YKC4	Eukaryotic translation initiation factor 4 gamma 3 OS=Mus musculus GN=Eif4g3 PE=1 SV=1 - [Z4YKC4_MOUSE]	1.28	6	1	2	3	0	8.28072e+07	0	2.31885e+07					41.71	1.28	2	2		0			0	0.45	1	1	1567	173.442	5.52881
A0A0R4J079	Acyl-Coenzyme A binding domain containing 3, isoform CRA_b OS=Mus musculus GN=Acbd3 PE=1 SV=1 - [A0A0R4J079_MOUSE]	10.67	2	3	3	3	0	1.94934e+07	0	5.13324e+06					91.21	7.81	2	2					37.47	2.86	1	1	525	60.1448	5.04639
E0CXY0	Fibronectin type-III domain-containing protein 3A (Fragment) OS=Mus musculus GN=Fndc3a PE=4 SV=1 - [E0CXY0_MOUSE]	3.7	3	2	2	3	0	0	2.03517e+06	5.89513e+06									37.2	1.67	1	1	31.92	3.7	2	2	540	59.1273	6.55127
Q921E6	Polycomb protein EED OS=Mus musculus GN=Eed PE=1 SV=1 - [EED_MOUSE]	4.31	1	2	2	2	6.35934e+06	0	0	0	38.73	4.31	2	2													441	50.1656	7.03467
Q6ZWM4	N-alpha-acetyltransferase 38, NatC auxiliary subunit OS=Mus musculus GN=Naa38 PE=2 SV=3 - [NAA38_MOUSE]	16.67	2	1	1	2	0	2.59946e+07	0	0	22.16	16.67	1	1	50.74	16.67	1	1									96	10.3963	4.4751
P61965	WD repeat-containing protein 5 OS=Mus musculus GN=Wdr5 PE=1 SV=1 - [WDR5_MOUSE]	7.78	1	2	2	2	2.13663e+07	0	0	0	48.7	7.78	2	2													334	36.5655	8.26514
P62204	Calmodulin OS=Mus musculus GN=Calm1 PE=1 SV=2 - [CALM_MOUSE]	11.41	2	1	1	2	11830550	70270810	0	0	43.94	11.41	1	1	44.87	11.41	1	1									149	16.8268	4.22119
Q80YV3	Transformation/transcription domain-associated protein OS=Mus musculus GN=Trrap PE=1 SV=2 - [TRRAP_MOUSE]	0.7	5	2	2	2	4.19448e+06	0	0	0	36.55	0.7	2	2													2565	291.37	8.48486
E9QP49	EH domain-binding protein 1-like protein 1 OS=Mus musculus GN=Ehbp1l1 PE=4 SV=1 - [E9QP49_MOUSE]	1.63	3	2	2	2	0	5.68587e+06	0	0		0			69.75	1.63	2	2		0				0			1718	184.69	4.7417
A2BGI9	Peptidyl-prolyl cis-trans isomerase OS=Mus musculus GN=Ppih PE=3 SV=1 - [A2BGI9_MOUSE]	6.72	4	1	1	2	1.05616e+07	0	1.05388e+07	0	35.31	6.72	1	1					49.67	6.72	1	1					134	14.4873	7.98682
A2AFQ9	Gem (Nuclear organelle) associated protein 5 OS=Mus musculus GN=Gemin5 PE=4 SV=1 - [A2AFQ9_MOUSE]	1.87	3	2	2	2	0	1.53396e+07	0	0		0			19.17	1.87	2	2									1501	166.416	6.7124
A2AKV0	ATP synthase subunit gamma, mitochondrial (Fragment) OS=Mus musculus GN=Atp5c1 PE=4 SV=1 - [A2AKV0_MOUSE]	21.78	7	2	2	2	0	0	0	1.31606e+07		0											50.29	21.78	2	2	101	10.948	10.0962
A2AP58	Protein Spnb5 (Fragment) OS=Mus musculus GN=Spnb5 PE=4 SV=1 - [A2AP58_MOUSE]	0.62	1	1	1	2	3.00365e+07	0	3.20889e+07	0	46.43	0.62	1	1					46.42	0.62	1	1					1131	130.197	6.46826
A2AU89	Protein Trp53bp1 OS=Mus musculus GN=Trp53bp1 PE=4 SV=2 - [A2AU89_MOUSE]	1.09	5	2	2	2	9.52032e+06	0	2.56155e+06	0	26.38	0.42	1	1					24.37	0.68	1	1					1919	207.525	4.58936
B1AU76	Nuclear autoantigenic sperm protein OS=Mus musculus GN=Nasp PE=4 SV=1 - [B1AU76_MOUSE]	2.23	3	1	1	2	17819973	0	1.90541e+07	0	65.2	2.23	1	1					39.17	2.23	1	1					448	48.7356	4.44971
B9EJ22	Mismatch repair endonuclease PMS2 OS=Mus musculus GN=Pms2 PE=2 SV=1 - [B9EJ22_MOUSE]	2.1	3	2	2	2	0	0	0	0	59.99	2.1	2	2													859	95.2382	7.02002
D3Z132	THO complex subunit 6 homolog OS=Mus musculus GN=Thoc6 PE=4 SV=1 - [D3Z132_MOUSE]	6.23	5	2	2	2	3.07079e+06	0	0	0	28.72	6.23	2	2													337	37.1427	7.6499
D3Z2J5	Nuclear receptor corepressor 2 (Fragment) OS=Mus musculus GN=Ncor2 PE=4 SV=1 - [D3Z2J5_MOUSE]	1.27	7	1	1	2	1.55523e+06	3.20314e+06	0	0	28.53	1.27	1	1	33.87	1.27	1	1									1025	108.802	6.55127
D3Z3E4	Histone-lysine N-methyltransferase NSD2 OS=Mus musculus GN=Whsc1 PE=4 SV=1 - [D3Z3E4_MOUSE]	3.66	4	2	2	2	0	0	0	0	28.48	3.66	2	2													629	69.2662	8.98291
D3Z3F8	Spartin OS=Mus musculus GN=Spg20 PE=4 SV=1 - [D3Z3F8_MOUSE]	2.23	2	1	1	2	0	0	0	333016	45.49	2.23	1	1									42.25	2.23	1	1	582	63.0407	5.57959
D6REG4	Glyoxylate reductase/hydroxypyruvate reductase OS=Mus musculus GN=Grhpr PE=3 SV=1 - [D6REG4_MOUSE]	17.26	2	2	2	2	12970434	3.15694e+07	0	0	27.55	6.09	1	1	20.4	11.17	1	1									197	21.2491	7.79639
E0CY23	Heat shock 70 kDa protein 4L (Fragment) OS=Mus musculus GN=Hspa4l PE=3 SV=1 - [E0CY23_MOUSE]	4.73	2	1	2	2	0	0	2.82336e+07	0	24.66	2.28	1	1					52.3	2.45	1	1					571	63.5151	6.32861
E9PWD3	Cyclin-H OS=Mus musculus GN=Ccnh PE=3 SV=1 - [E9PWD3_MOUSE]	5.57	3	1	1	2	2.61259e+07	0	1.36134e+07	0	53.31	5.57	1	1					33.75	5.57	1	1					287	33.2859	7.38623
E9Q585	Protein Slc4a1ap OS=Mus musculus GN=Slc4a1ap PE=4 SV=1 - [E9Q585_MOUSE]	2.94	3	2	2	2	1.93988e+06	0	0	0	31.49	2.94	2	2													715	79.6226	5.09717
F6Q325	Nuclear distribution protein nudE homolog 1 (Fragment) OS=Mus musculus GN=Nde1 PE=4 SV=1 - [F6Q325_MOUSE]	16	3	2	2	2	1.39073e+06	0	0	0	51.7	6.86	1	1	59.2	9.14	1	1									175	18.4856	10.4771
F6R7E8	Protein Gm2663 OS=Mus musculus GN=1810009J06Rik PE=4 SV=1 - [F6R7E8_MOUSE]	8.1	2	1	1	2	36943005	6.60683e+07	0	0	37.59	8.1	1	1	0	8.1	1	1		0				0			247	26.5591	6.93213
F6TGV1	Exosome complex component RRP40 (Fragment) OS=Mus musculus GN=Exosc3 PE=4 SV=1 - [F6TGV1_MOUSE]	14.48	2	2	2	2	9.68373e+06	0	0	8.67862e+06	48.97	9.66	1	1									29.85	4.83	1	1	145	15.464	4.97021
G3X912	SprT-like domain-containing protein Spartan OS=Mus musculus GN=Sprtn PE=2 SV=1 - [SPRTN_MOUSE]	6.04	1	2	2	2	4055819	0	0	0	86.57	6.04	2	2													497	55.2827	8.89502
H3BKL8	Dual-specificity protein phosphatase 3 OS=Mus musculus GN=Dusp3 PE=4 SV=1 - [H3BKL8_MOUSE]	11.72	3	1	1	2	0	38926638	0	3.1102e+06		0			28.1	11.72	1	1					60.48	11.72	1	1	145	16.0028	4.77979
P39689	Cyclin-dependent kinase inhibitor 1 OS=Mus musculus GN=Cdkn1a PE=1 SV=4 - [CDN1A_MOUSE]	5.03	1	1	1	2	2.29109e+07	0	3.45157e+07	0	32.34	5.03	1	1					30.12	5.03	1	1					159	17.7739	8.93896
P97760	DNA-directed RNA polymerase II subunit RPB3 OS=Mus musculus GN=Polr2c PE=2 SV=1 - [RPB3_MOUSE]	9.09	2	2	2	2	7.98182e+06	2.36885e+07	0	0	39.27	3.64	1	1	67.17	5.45	1	1									275	31.2917	4.97021
Q00422	GA-binding protein alpha chain OS=Mus musculus GN=Gabpa PE=1 SV=2 - [GABPA_MOUSE]	1.76	1	1	1	2	3.73828e+06	18958677	0	0	47.61	1.76	1	1	38.26	1.76	1	1									454	51.3122	4.99561
Q07139	Protein ECT2 OS=Mus musculus GN=Ect2 PE=1 SV=2 - [ECT2_MOUSE]	2.63	5	2	2	2	18855969	0	0	0	63.64	2.63	2	2													913	103.065	7.44482
Q3U687	Protein 2010002M12Rik OS=Mus musculus GN=2010002M12Rik PE=2 SV=1 - [Q3U687_MOUSE]	4.72	3	1	2	2	0	2.86396e+07	1.13622e+08	0		0			20.02	2.79	1	1	40.82	1.93	1	1					466	54.0311	6.87354
Q3U8S1	CD44 antigen OS=Mus musculus GN=Cd44 PE=2 SV=1 - [Q3U8S1_MOUSE]	3.01	9	1	1	2	814588	5.89654e+06	0	0	42.14	3.01	1	1	69.34	3.01	1	1									365	40.2377	6.02393
Q61572	Forkhead box protein C1 OS=Mus musculus GN=Foxc1 PE=2 SV=3 - [FOXC1_MOUSE]	4.16	1	1	1	2	2.31971e+07	0	0	0	37.23	4.16	1	1					32.91	4.16	1	1					553	56.9045	8.51416
Q62018	RNA polymerase-associated protein CTR9 homolog OS=Mus musculus GN=Ctr9 PE=1 SV=2 - [CTR9_MOUSE]	0.85	1	1	1	2	4.31648e+06	0	4.69585e+06	0	35.28	0.85	1	1					45.93	0.85	1	1					1173	133.326	6.49365
Q62158	Zinc finger protein RFP OS=Mus musculus GN=Trim27 PE=1 SV=2 - [TRI27_MOUSE]	2.73	1	1	1	2	1.06731e+07	0	8.47129e+06	0	69.83	2.73	1	1					59.06	2.73	1	1					513	58.4748	6.39209
Q64364	Cyclin-dependent kinase inhibitor 2A, isoform 3 OS=Mus musculus GN=Cdkn2a PE=1 SV=1 - [CD2A2_MOUSE]	5.92	1	1	1	2	1.55202e+06	0	1.60693e+06	0	35.58	5.92	1	1					24.81	5.92	1	1					169	19.2264	12.1616
Q6DFV1	Condensin-2 complex subunit G2 OS=Mus musculus GN=Ncapg2 PE=2 SV=2 - [CNDG2_MOUSE]	2.02	1	2	2	2	1.02529e+07	0	0	0	71.39	2.02	2	2													1138	130.809	6.93213
Q6PGF3	Mediator of RNA polymerase II transcription subunit 16 OS=Mus musculus GN=Med16 PE=2 SV=2 - [MED16_MOUSE]	2.17	3	1	1	2	0	0	0	0	20.89	2.17	1	1	86.73	2.17	1	1									828	91.7261	7.75244
Q7TNE3	Sperm-associated antigen 7 OS=Mus musculus GN=Spag7 PE=1 SV=1 - [SPAG7_MOUSE]	11.45	2	2	2	2	9.20653e+06	0	12749938	0	49.39	5.73	1	1					47.2	5.73	1	1					227	25.9051	7.43018
Q8BGR9	Ubiquitin-like domain-containing CTD phosphatase 1 OS=Mus musculus GN=Ublcp1 PE=1 SV=1 - [UBCP1_MOUSE]	2.83	1	1	1	2	6.95687e+06	0	1.22554e+07	0	23.31	2.83	1	1					22.82	2.83	1	1					318	36.8132	6.45557
Q8BLH7	HIRA-interacting protein 3 OS=Mus musculus GN=Hirip3 PE=1 SV=1 - [HIRP3_MOUSE]	2.83	1	1	1	2	1.75849e+06	0	0	0	43.24	2.83	1	1	34.96	2.83	1	1									601	65.1759	7.84033
Q8BY78	Eyes absent 4 homolog (Drosophila) OS=Mus musculus GN=Eya4 PE=2 SV=1 - [Q8BY78_MOUSE]	2.6	2	1	1	2	0	2.17609e+07	0	0	24.06	2.6	1	1	59.05	2.6	1	1									616	66.9214	5.24951
Q8C0E2	Vacuolar protein sorting-associated protein 26B OS=Mus musculus GN=Vps26b PE=1 SV=1 - [VP26B_MOUSE]	3.27	1	1	1	2	0	7253534	1.2933e+06	0		0			44.44	3.27	1	1	22.74	3.27	1	1					336	39.1002	7.37158
Q8CFE3	REST corepressor 1 OS=Mus musculus GN=Rcor1 PE=1 SV=2 - [RCOR1_MOUSE]	6.5	2	2	2	2	1.48161e+07	0	0	0	119.96	6.5	2	2													477	52.4612	7.03467
Q8CGY8	UDP-N-acetylglucosamine--peptide N-acetylglucosaminyltransferase 110 kDa subunit OS=Mus musculus GN=Ogt PE=1 SV=2 - [OGT1_MOUSE]	2.96	1	2	2	2	3.3218e+06	2.39221e+07	0	0	28.93	1.05	1	1	41.23	1.91	1	1									1046	116.877	6.69775
Q8K327	Chromosome alignment-maintaining phosphoprotein 1 OS=Mus musculus GN=Champ1 PE=1 SV=1 - [CHAP1_MOUSE]	1.12	1	1	1	2	7.15395e+06	2.23817e+07	0	0	37.88	1.12	1	1	38.19	1.12	1	1									802	87.5058	7.85498
Q8K368	Fanconi anemia group I protein homolog OS=Mus musculus GN=Fanci PE=1 SV=2 - [FANCI_MOUSE]	1.73	2	1	2	2	6.16539e+06	3.06916e+07	0	0	35.63	1.2	1	1	28.63	0.53	1	1									1330	149.231	6.16357
Q8K396	Meiotic nuclear division protein 1 homolog OS=Mus musculus GN=Mnd1 PE=1 SV=1 - [MND1_MOUSE]	4.88	1	1	1	2	33406582	0	0	4.54236e+07	21.67	4.88	1	1									25.54	4.88	1	1	205	23.8342	8.30908
Q8R0A0	General transcription factor IIF subunit 2 OS=Mus musculus GN=Gtf2f2 PE=1 SV=1 - [T2FB_MOUSE]	3.61	1	1	1	2	1.27953e+07	0	14320201	0	25.01	3.61	1	1					33.72	3.61	1	1					249	28.3638	9.21729
Q8R480	Nuclear pore complex protein Nup85 OS=Mus musculus GN=Nup85 PE=1 SV=1 - [NUP85_MOUSE]	4.12	3	2	2	2	0	0	0	2.96939e+07		0				0				0			29.03	4.12	2	2	656	74.7277	5.56689
Q8VCF0	Mitochondrial antiviral-signaling protein OS=Mus musculus GN=Mavs PE=1 SV=1 - [MAVS_MOUSE]	2.98	1	1	1	2	1.00098e+06	0	0	964405	64.95	2.98	1	1									65.67	2.98	1	1	503	53.3658	6.3667
Q8VCG3	WD repeat-containing protein 74 OS=Mus musculus GN=Wdr74 PE=2 SV=1 - [WDR74_MOUSE]	3.39	1	1	1	2	1.07124e+07	17703375	0	0	42.7	3.39	1	1	32.97	3.39	1	1									384	42.6096	7.78174
Q91VL8	Telomeric repeat-binding factor 2-interacting protein 1 OS=Mus musculus GN=Terf2ip PE=1 SV=1 - [TE2IP_MOUSE]	4.07	1	1	1	2	5.42239e+06	0	0	3.20867e+06	60.87	4.07	1	1									41.83	4.07	1	1	393	43.3264	4.80518
Q91VT1	E3 SUMO-protein ligase NSE2 OS=Mus musculus GN=Nsmce2 PE=2 SV=1 - [NSE2_MOUSE]	8.5	1	2	2	2	5.16203e+06	0	2.22227e+06	0	21.09	4.45	1	1					22.75	4.05	1	1					247	28.2131	8.00146
Q921W0	Charged multivesicular body protein 1a OS=Mus musculus GN=Chmp1a PE=1 SV=1 - [CHM1A_MOUSE]	4.08	1	1	1	2	0	0	1.07704e+07	0	28.01	4.08	1	1					28.6	4.08	1	1					196	21.5942	8.06006
Q922L6	Negative elongation factor D OS=Mus musculus GN=Th1l PE=2 SV=2 - [NELFD_MOUSE]	5.58	2	2	2	2	1.73169e+07	5.81877e+06	0	0	45.81	2.71	1	1	32.04	2.88	1	1									591	66.2334	5.16064
Q99LZ3	DNA replication complex GINS protein SLD5 OS=Mus musculus GN=Gins4 PE=1 SV=1 - [SLD5_MOUSE]	10.31	1	2	2	2	1.60313e+07	0	0	0	38.57	10.31	2	2													223	25.9443	5.23682
Q9CXL3	Uncharacterized protein C7orf50 homolog OS=Mus musculus PE=2 SV=3 - [CG050_MOUSE]	20	2	2	2	2	0	0	4.05476e+06	0		0							49	7.69	1	1	22.98	12.31	1	1	195	22.1548	9.39307
Q9CYH6	Ribosome biogenesis regulatory protein homolog OS=Mus musculus GN=Rrs1 PE=2 SV=1 - [RRS1_MOUSE]	5.48	1	2	2	2	8.24057e+06	19001201	0	0	32.54	1.92	1	1	24.12	3.56	1	1									365	41.5264	10.77
Q9D0M2	Cell division cycle-associated protein 7 OS=Mus musculus GN=Cdca7 PE=1 SV=1 - [CDCA7_MOUSE]	2.62	1	1	1	2	2.95454e+06	0	0	0	54.81	2.62	1	2													382	43.8094	8.60205
Q9D5D8	Chromodomain protein, Y chromosome-like 2 OS=Mus musculus GN=Cdyl2 PE=2 SV=1 - [Q9D5D8_MOUSE]	2.19	1	1	1	2	0	0	0	0	37.51	2.19	1	1					36.5	2.19	1	1					503	56.1068	8.646
Q9D6T0	Nitric oxide synthase-interacting protein OS=Mus musculus GN=Nosip PE=2 SV=1 - [NOSIP_MOUSE]	6.98	1	2	2	2	1.35486e+07	0	0	0	48.23	6.98	2	2													301	33.188	8.6167
Q9DAP7	Histone chaperone ASF1B OS=Mus musculus GN=Asf1b PE=1 SV=1 - [ASF1B_MOUSE]	11.39	2	2	2	2	0	0	4.56053e+07	0		0							88.75	11.39	2	2					202	22.45	4.43701
Q9EQP2	EH domain-containing protein 4 OS=Mus musculus GN=Ehd4 PE=1 SV=1 - [EHD4_MOUSE]	2.03	1	1	1	2	5048567	0	0	4.16358e+06	31.98	2.03	1	1									34	2.03	1	1	541	61.4415	6.75635
Q9EST4	Proteasome assembly chaperone 2 OS=Mus musculus GN=Psmg2 PE=2 SV=1 - [PSMG2_MOUSE]	3.41	1	1	1	2	3.82486e+06	0	6.25381e+06	0	34.17	3.41	1	1					20.73	3.41	1	1					264	29.505	6.04932
Q9ESW8	Pyroglutamyl-peptidase 1 OS=Mus musculus GN=Pgpep1 PE=2 SV=1 - [PGPI_MOUSE]	3.83	1	1	1	2	5.18968e+06	0	10874501	0	26.89	3.83	1	1					26.67	3.83	1	1					209	22.9194	5.38916
Q9JHJ0	Tropomodulin-3 OS=Mus musculus GN=Tmod3 PE=1 SV=1 - [TMOD3_MOUSE]	2.84	1	1	1	2	7902598	0	1.89537e+07	0	28.44	2.84	1	1					29.5	2.84	1	1					352	39.4783	5.13525
Q9JJT0	RNA 3'-terminal phosphate cyclase-like protein OS=Mus musculus GN=Rcl1 PE=2 SV=1 - [RCL1_MOUSE]	8.04	1	2	2	2	6.43902e+06	9.07992e+06	0	0	37.18	4.02	1	1	24.64	4.02	1	1									373	40.8146	9.26123
A0A0G2JGN6	26S proteasome non-ATPase regulatory subunit 9 (Fragment) OS=Mus musculus GN=Psmd9 PE=1 SV=1 - [A0A0G2JGN6_MOUSE]	5.14	2	1	1	2	0	0	2.3855e+07	0	0	5.14	1	1					43.33	5.14	1	1					175	19.45	7.94287
V9GXR6	Transcription factor 12 (Fragment) OS=Mus musculus GN=Tcf12 PE=1 SV=1 - [V9GXR6_MOUSE]	5.38	6	1	1	2	1.38303e+06	0	1.21664e+06	0	48.92	5.38	1	1					27.38	5.38	1	1					279	28.8678	9.36377
A0A087WQQ3	E3 ubiquitin-protein ligase RING2 (Fragment) OS=Mus musculus GN=Rnf2 PE=1 SV=1 - [A0A087WQQ3_MOUSE]	23.29	3	1	1	2	3921628	1.61342e+07	0	0	24.21	23.29	1	1	35.58	23.29	1	1									73	8.26305	5.77002
M0QWF0	BUB3-interacting and GLEBS motif-containing protein ZNF207 (Fragment) OS=Mus musculus GN=Zfp207 PE=1 SV=1 - [M0QWF0_MOUSE]	3.8	2	1	1	2	1.50473e+07	1.01922e+08	0	0	31.22	3.8	1	1	24.91	3.8	1	1									342	35.1594	10.0376
A0A087WSG5	CDK-activating kinase assembly factor MAT1 OS=Mus musculus GN=Mnat1 PE=1 SV=1 - [A0A087WSG5_MOUSE]	9.64	3	2	2	2	1.46345e+07	0	0	0	46.32	9.64	2	2													249	29.13	6.02393
A0A0N4SWA4	Forkhead box protein J2 (Fragment) OS=Mus musculus GN=Foxj2 PE=1 SV=1 - [A0A0N4SWA4_MOUSE]	6.83	2	1	1	2	2.548e+06	0	2.91033e+06	0	72.59	6.83	1	1					89.25	6.83	1	1					205	22.312	8.41162
A0A0R4J0T4	Inhibitor of nuclear factor kappa-B kinase subunit beta OS=Mus musculus GN=Ikbkb PE=1 SV=1 - [A0A0R4J0T4_MOUSE]	2.3	3	2	2	2	0	1.34581e+07	0	0		0			14.35	2.3	2	2		0				0			738	84.334	6.60986
P62743	AP-2 complex subunit sigma OS=Mus musculus GN=Ap2s1 PE=1 SV=1 - [AP2S1_MOUSE]	10.56	1	2	2	2	0	1.65269e+08	0	0					31.73	10.56	2	2									142	17.0067	6.17627
P62309	Small nuclear ribonucleoprotein G OS=Mus musculus GN=Snrpg PE=1 SV=1 - [RUXG_MOUSE]	26.32	1	2	2	2	0	1.1359e+08	0	0					42.09	26.32	2	2									76	8.49043	8.88037
P62878	E3 ubiquitin-protein ligase RBX1 OS=Mus musculus GN=Rbx1 PE=1 SV=1 - [RBX1_MOUSE]	12.96	1	2	2	2	0	2.94761e+07	0	0					34.59	12.96	2	2									108	12.2657	6.96143
Q9D0R8	Protein LSM12 homolog OS=Mus musculus GN=Lsm12 PE=1 SV=1 - [LSM12_MOUSE]	11.28	2	2	2	2	0	3.93231e+07	0	0					56.92	11.28	2	2									195	21.6871	7.73779
Q8BFQ4	WD repeat-containing protein 82 OS=Mus musculus GN=Wdr82 PE=1 SV=1 - [WDR82_MOUSE]	4.47	1	1	1	2	0	13527747	0	0					26.88	4.47	1	2									313	35.0565	7.69385
P97477	Aurora kinase A OS=Mus musculus GN=Aurka PE=1 SV=1 - [AURKA_MOUSE]	5.32	1	1	2	2	0	1.12124e+07	0	1.10807e+07					40.61	3.29	1	1					49.25	2.03	1	1	395	44.7442	9.37842
P00405	Cytochrome c oxidase subunit 2 OS=Mus musculus GN=Mtco2 PE=1 SV=1 - [COX2_MOUSE]	13.22	1	2	2	2	0	4.63399e+07	1.36908e+07	0					29.83	8.81	1	1	22.2	4.41	1	1					227	25.959	4.729
Q8R2M2	Deoxynucleotidyltransferase terminal-interacting protein 2 OS=Mus musculus GN=Dnttip2 PE=1 SV=1 - [TDIF2_MOUSE]	4.22	1	2	2	2	0	2.77234e+07	0	0					45.34	4.22	2	2									758	84.2261	6.44287
Q9CPN9	Protein 2210010C04Rik OS=Mus musculus GN=2210010C04Rik PE=2 SV=1 - [Q9CPN9_MOUSE]	4.86	1	1	1	2	0	5.97153e+07	4.08081e+07	0					29.16	4.86	1	1	32.33	4.86	1	1					247	26.405	7.92822
F7B6X4	Ataxin-2 (Fragment) OS=Mus musculus GN=Atxn2 PE=4 SV=1 - [F7B6X4_MOUSE]	10.3	5	2	2	2	0	1.98653e+07	0	0					115.35	10.3	2	2									330	35.4696	9.979
Q63918	Serum deprivation-response protein OS=Mus musculus GN=Sdpr PE=1 SV=3 - [SDPR_MOUSE]	4.78	1	2	2	2	0	6.5079e+07	0	0					52.33	4.78	2	2									418	46.7354	5.21143
Q99KF1	Transmembrane emp24 domain-containing protein 9 OS=Mus musculus GN=Tmed9 PE=2 SV=2 - [TMED9_MOUSE]	4.68	1	1	1	2	0	67915806	0	1.9355e+07					36.63	4.68	1	1					0	4.68	1	1	235	27.1101	8.41162
Q3TZZ7	Extended synaptotagmin-2 OS=Mus musculus GN=Esyt2 PE=1 SV=1 - [ESYT2_MOUSE]	4.26	1	2	2	2	0	1.83935e+07	0	0					41.81	4.26	2	2									845	94.0806	7.75244
Q9CQA3	Succinate dehydrogenase [ubiquinone] iron-sulfur subunit, mitochondrial OS=Mus musculus GN=Sdhb PE=1 SV=1 - [DHSB_MOUSE]	7.09	1	2	2	2	0	7.43006e+07	0	0					53.58	7.09	2	2									282	31.7929	8.67529
A2A5V3	SH3 domain-binding protein 1 OS=Mus musculus GN=Sh3bp1 PE=4 SV=1 - [A2A5V3_MOUSE]	4.98	5	2	2	2	0	0	0	0					21.21	4.98	2	2									582	64.4226	5.52881
A2AMY5	Ubiquitin-associated protein 2 OS=Mus musculus GN=Ubap2 PE=4 SV=1 - [A2AMY5_MOUSE]	2.65	3	2	2	2	0	0	0	0					75.63	1.33	1	1					37.27	1.33	1	1	1131	117.763	7.72314
A2AWI9	Endophilin-B2 OS=Mus musculus GN=Sh3glb2 PE=4 SV=1 - [A2AWI9_MOUSE]	7.49	3	2	2	2	0	1.99554e+07	0	0					41.12	7.49	2	2									374	41.7845	5.97314
A2RSX9	Arfip1 protein OS=Mus musculus GN=Arfip1 PE=2 SV=1 - [A2RSX9_MOUSE]	10.85	3	2	2	2	0	10963909	0	0					66.68	10.85	2	2									341	38.3929	6.60986
B7ZCL8	55 kDa erythrocyte membrane protein OS=Mus musculus GN=Mpp1 PE=4 SV=1 - [B7ZCL8_MOUSE]	9.64	2	2	2	2	0	51354004	0	0					50.76	9.64	2	2									446	49.7533	7.1958
D3YUG4	Acyl-protein thioesterase 1 (Fragment) OS=Mus musculus GN=Lypla1 PE=4 SV=1 - [D3YUG4_MOUSE]	28.17	4	2	2	2	0	1.96023e+07	0	0					71.52	28.17	2	2									142	15.1667	5.09717
D3YVX5	E3 ubiquitin-protein ligase TRIM56 (Fragment) OS=Mus musculus GN=Trim56 PE=4 SV=1 - [D3YVX5_MOUSE]	12.74	3	2	2	2	0	1.17273e+07	0	0					25.26	12.74	2	2									212	22.9401	6.90283
D3Z0F5	COP9 signalosome complex subunit 6 OS=Mus musculus GN=Cops6 PE=4 SV=1 - [D3Z0F5_MOUSE]	4.71	3	2	2	2	0	60636320	1.21311e+07	0					25.15	2.36	1	1	25.41	2.36	1	1					297	33.57	5.99854
D3Z315	Coatomer subunit epsilon (Fragment) OS=Mus musculus GN=Cope PE=4 SV=1 - [D3Z315_MOUSE]	15.86	5	2	2	2	0	4.0994e+07	0	0					61.3	15.86	2	2									227	25.3546	4.70361
D3Z3D6	DNA-directed RNA polymerases I and III subunit RPAC1 OS=Mus musculus GN=Polr1c PE=4 SV=1 - [D3Z3D6_MOUSE]	20.38	4	2	2	2	0	5.23497e+06	0	0					66.11	20.38	2	2									260	29.3642	5.8335
D3Z3S1	Prolactin regulatory element binding, isoform CRA_b OS=Mus musculus GN=Preb PE=4 SV=1 - [D3Z3S1_MOUSE]	7.14	3	2	2	2	0	2.7771e+07	0	0					77.19	7.14	2	2									350	37.9416	8.55811
E0CXK0	Inosine-5'-monophosphate dehydrogenase 1 (Fragment) OS=Mus musculus GN=Impdh1 PE=4 SV=1 - [E0CXK0_MOUSE]	10.39	4	1	2	2	0	2.15786e+07	8.72193e+07	0					23.61	6.93	1	1	29.57	3.46	1	1					231	24.8529	5.61768
E9PX65	Tyrosine--tRNA ligase, mitochondrial OS=Mus musculus GN=Yars2 PE=3 SV=1 - [E9PX65_MOUSE]	9.46	3	2	2	2	0	1.52147e+07	0	0					95.19	9.46	2	2									349	38.6136	9.5542
E9PYX7	Afadin OS=Mus musculus GN=Mllt4 PE=4 SV=1 - [E9PYX7_MOUSE]	1.44	5	2	2	2	0	1.36303e+07	0	0					66.54	1.44	2	2									1663	188.788	6.41748
E9PZ64	NGFI-A-binding protein 1 OS=Mus musculus GN=Nab1 PE=4 SV=1 - [E9PZ64_MOUSE]	9.43	3	2	2	2	0	1.0924e+07	0	0					73.2	9.43	2	2									456	50.7428	6.99072
E9PZP3	Receptor-interacting serine/threonine-protein kinase 3 OS=Mus musculus GN=Ripk3 PE=4 SV=1 - [E9PZP3_MOUSE]	7.82	2	2	2	2	0	133643700	0	0					0	4.5	1	1					39.93	3.32	1	1	422	46.1671	6.46826
E9Q027	CCR4-NOT transcription complex subunit 2 OS=Mus musculus GN=Cnot2 PE=4 SV=1 - [E9Q027_MOUSE]	3.21	2	1	1	2	0	72098903	0	0					69.03	3.21	1	1	31.67	3.21	1	1					499	54.8858	8.22119
[truncated: 637 more rows]

## Sheet: All Data
							WT RTF2 Pulse	WT RTF2 Chase	Null Pulse	Null Chase	WT RTF2 Pulse				WT RTF2 Chase				Null Pulse				Null Chase
[truncated: 22,281 more rows]
