# Supplementary material for: RTF2 controls replication repriming and ribonucleotide excision at the replisome
Source: Nat Commun. 2024 Mar 2;15:1943. doi: 10.1038/s41467-024-45947-z (PMC10908796; doi:10.1038/s41467-024-45947-z)
Supplement: Supplementary file 5 — Supplementary Data 2 [file 41467_2024_45947_MOESM5_ESM.xlsx]

## Sheet: Averaged Data
Supplementary Table 2. Proteomic data from the IP experiments from HEK293T cells expressing endogenously GFP- tagged RTF2 shown in Supplementary Figure 6f
							293T Replicate 1	293T Replicate 2	GFP-tagged Replicate 1	GFP-tagged Replicate 2	293T	GFP-tagged	293T Replicate 1				293T Replicate 2					GFP-tagged Replicate 1				GFP-tagged Replicate 2
Accession	Description	ΣCoverage	Σ# Proteins	Σ# Unique Peptides	Σ# Peptides	Σ# PSMs	A2: Area	B2: Area	C2: Area	D2: Area	Average Area	Average Area	Score A6	Coverage A6	# Peptides A6	# PSM A6	Score B6	Coverage B6	# Peptides B6	# PSM B6	Average. PSM	Score C6	Coverage C6	# Peptides C6	# PSM C6	Score D6	Coverage D6	# Peptides D6	# PSM D6	Average. PSM	# AAs	MW [kDa]	calc. pI
Q9BY42	UPF0549 protein C20orf43 OS=Homo sapiens GN=C20orf43 PE=1 SV=3 - [CT043_HUMAN]	21.24	4	7	7	15	0	0	9.68716e+07	1.2499e+08	0	1.10931e+08									#DIV/0!	152.703	21.24	6	7	227.691	15.36	5	8	7.5	306	33.8652	8.5874
P27694	Replication protein A 70 kDa DNA-binding subunit OS=Homo sapiens GN=RPA1 PE=1 SV=2 - [RFA1_HUMAN]	13.15	4	6	6	10	0	0	2.13875e+07	3.8093e+07	0	2.97402e+07	51.57	1.46	1	1	25.45	2.11	1	1	1	70.707	7.95	3	3	123.025	9.25	5	5	4	616	68.0953	7.21045
Q9UBE0	SUMO-activating enzyme subunit 1 OS=Homo sapiens GN=SAE1 PE=1 SV=1 - [SAE1_HUMAN]	26.3	7	5	5	8	0	0	1.98736e+07	3.42285e+07	0	2.7051e+07					33.55	4.05	1	1	1	80.56	9.83	3	3	115.934	22.25	4	4	3.5	346	38.4256	5.30029
P28074	Proteasome subunit beta type-5 OS=Homo sapiens GN=PSMB5 PE=1 SV=3 - [PSB5_HUMAN]	22.43	3	5	5	7	0	0	1.21242e+07	2.29527e+07	0	1.75384e+07		0							#DIV/0!	98.16	14.07	3	3	72.0367	18.63	4	4	3.5	263	28.4622	6.91748
O95336	6-phosphogluconolactonase OS=Homo sapiens GN=PGLS PE=1 SV=2 - [6PGL_HUMAN]	30.23	4	5	5	6	0	0	1.88496e+07	2.55302e+07	0	2.21899e+07									#DIV/0!	103.04	13.95	2	2	39.45	27.13	4	4	3	258	27.5296	6.04932
P53999	Activated RNA polymerase II transcriptional coactivator p15 OS=Homo sapiens GN=SUB1 PE=1 SV=3 - [TCP4_HUMAN]	18.9	1	2	2	5	0	0	8.50765e+06	1.13494e+07	0	9.9285e+06	26.22	10.24	1	1	38.43	18.9	2	2	1.5	23.18	10.24	1	1	23.7	10.24	1	1	1	127	14.3864	9.59814
Q9Y2Z0	Suppressor of G2 allele of SKP1 homolog OS=Homo sapiens GN=SUGT1 PE=1 SV=3 - [SUGT1_HUMAN]	10.68	1	3	3	5	0	0	5.51859e+06	6.08737e+06	0	5.80298e+06		0			30.2	3.84	1	1	1	39.6	7.95	2	2	41.29	6.58	2	2	2	365	40.9985	5.16064
P25205	DNA replication licensing factor MCM3 OS=Homo sapiens GN=MCM3 PE=1 SV=3 - [MCM3_HUMAN]	10.89	3	5	5	5	0	0	6.80312e+06	1.5822e+07	0	1.13126e+07						0			#DIV/0!	118.85	5.82	3	3	13.57	5.07	2	2	2.5	808	90.924	5.77002
Q9NR45	Sialic acid synthase OS=Homo sapiens GN=NANS PE=1 SV=2 - [SIAS_HUMAN]	12.81	1	4	4	5	0	0	2.20607e+07	3.82637e+07	0	3.01622e+07						0			#DIV/0!	45.55	7.8	2	2	77.81	8.91	3	3	2.5	359	40.2815	6.7417
P16989	DNA-binding protein A OS=Homo sapiens GN=CSDA PE=1 SV=4 - [DBPA_HUMAN]	15.05	2	4	4	5	0	0	2.92339e+06	8.90674e+06	0	5.91507e+06									#DIV/0!	98.66	9.14	2	2	82.4867	9.95	3	3	2.5	372	40.066	9.77393
Q07955	Serine/arginine-rich splicing factor 1 OS=Homo sapiens GN=SRSF1 PE=1 SV=2 - [SRSF1_HUMAN]	15.32	7	4	4	5	0	0	3.61031e+07	1.22662e+07	0	2.41846e+07									#DIV/0!	58.85	12.5	3	3	52.1	7.26	2	2	2.5	248	27.7278	10.3599
P51570	Galactokinase OS=Homo sapiens GN=GALK1 PE=1 SV=1 - [GALK1_HUMAN]	12.24	4	5	5	5	0	0	0	2.76534e+07	0	1.38267e+07									#DIV/0!					47.55	12.24	5	5	5	392	42.2456	6.45557
F8VVL1	Density-regulated protein OS=Homo sapiens GN=DENR PE=4 SV=1 - [F8VVL1_HUMAN]	16.25	2	2	2	4	0	0	2.83432e+06	5.77605e+06	0	4.30519e+06		0			41.17	11.25	1	1	1	22.48	5	1	1	82.46	16.25	2	2	1.5	160	17.759	9.0415
H0Y8R1	G-rich sequence factor 1 (Fragment) OS=Homo sapiens GN=GRSF1 PE=4 SV=1 - [H0Y8R1_HUMAN]	7.91	5	2	2	4	0	0	1.94213e+07	26628137	0	2.30247e+07		0				0			#DIV/0!	60.25	7.91	2	2	73.04	7.91	2	2	2	417	47.3506	5.2876
O75792	Ribonuclease H2 subunit A OS=Homo sapiens GN=RNASEH2A PE=1 SV=2 - [RNH2A_HUMAN]	17.39	1	4	4	4	0	0	1.20988e+07	1.78168e+07	0	1.49578e+07	42.26	6.69	1	1					1	18.06	8.03	2	2	29.69	2.68	1	1	1.5	299	33.3739	5.24951
P53597	Succinyl-CoA ligase [ADP/GDP-forming] subunit alpha, mitochondrial OS=Homo sapiens GN=SUCLG1 PE=1 SV=4 - [SUCA_HUMAN]	6.94	1	2	2	4	0	0	1.63953e+07	2.59168e+07	0	2.1156e+07		0			23.73	4.34	1	1	1	38	4.34	1	1	48.79	6.94	2	2	1.5	346	36.2268	8.79248
Q08752	Peptidyl-prolyl cis-trans isomerase D OS=Homo sapiens GN=PPID PE=1 SV=3 - [PPID_HUMAN]	6.76	1	2	2	4	0	0	4.4782e+06	8.49974e+06	0	6.48897e+06	42.18	4.32	1	1					1	38.41	4.32	1	1	55.44	6.76	2	2	1.5	370	40.7379	7.21045
B1AHB1	DNA replication licensing factor MCM5 OS=Homo sapiens GN=MCM5 PE=3 SV=1 - [B1AHB1_HUMAN]	2.89	2	2	2	4	0	0	6.26297e+06	20890489	0	1.35767e+07					26.06	1.01	1	1	1	34.2	1.01	1	1	64.54	2.89	2	2	1.5	691	77.5437	8.60205
Q15459	Splicing factor 3A subunit 1 OS=Homo sapiens GN=SF3A1 PE=1 SV=1 - [SF3A1_HUMAN]	4.79	2	3	3	4	0	0	1.33988e+07	1.63708e+07	0	1.48848e+07						0			#DIV/0!	49.94	2.27	2	2	54.5	3.78	2	2	2	793	88.8305	5.22412
Q92879	CUGBP Elav-like family member 1 OS=Homo sapiens GN=CELF1 PE=1 SV=2 - [CELF1_HUMAN]	5.56	8	2	2	4	0	0	8.51773e+06	1.7459e+07	0	1.29884e+07						0			#DIV/0!	54.94	5.56	2	2	54.9891	5.56	2	2	2	486	52.0299	8.45557
Q92922	SWI/SNF complex subunit SMARCC1 OS=Homo sapiens GN=SMARCC1 PE=1 SV=3 - [SMRC1_HUMAN]	4.8	2	4	4	4	0	0	0	7.71901e+06	0	3.85951e+06						0			#DIV/0!					118.87	4.8	4	4	4	1105	122.79	5.75732
F8WEP2	ADP-ribosylation factor-like protein 6-interacting protein 4 OS=Homo sapiens GN=ARL6IP4 PE=4 SV=1 - [F8WEP2_HUMAN]	14.71	8	4	4	4	0	0	16529518	0	0	8264759									#DIV/0!	76.6067	14.71	4	4					4	170	19.1203	11.605
J3QQM1	26S protease regulatory subunit 8 (Fragment) OS=Homo sapiens GN=PSMC5 PE=4 SV=1 - [J3QQM1_HUMAN]	13.69	10	2	3	4	0	0	1.9285e+07	5.86799e+06	0	1.25765e+07									#DIV/0!	53.17	4.18	1	1	136.08	13.69	3	3	2	263	29.3284	6.17627
P24752	Acetyl-CoA acetyltransferase, mitochondrial OS=Homo sapiens GN=ACAT1 PE=1 SV=1 - [THIL_HUMAN]	14.75	2	4	4	4	0	0	70221590	2.5972e+07	0	4.80968e+07									#DIV/0!	16.52	6.32	1	1	79.99	8.43	3	3	2	427	45.1706	8.85107
P52209	6-phosphogluconate dehydrogenase, decarboxylating OS=Homo sapiens GN=PGD PE=1 SV=3 - [6PGD_HUMAN]	8.7	5	3	3	4	0	0	1.14538e+07	1.04111e+07	0	1.09324e+07									#DIV/0!	52.76	4.76	1	1	95.2367	8.7	3	3	2	483	53.106	7.2251
Q9BV20	Methylthioribose-1-phosphate isomerase OS=Homo sapiens GN=MRI1 PE=1 SV=1 - [MTNA_HUMAN]	12.74	1	3	3	4	0	0	51502913	3.50015e+07	0	4.32522e+07									#DIV/0!	28.71	5.15	1	1	93.2667	12.74	3	3	2	369	39.1254	6.30322
Q9H0B6	Kinesin light chain 2 OS=Homo sapiens GN=KLC2 PE=1 SV=1 - [KLC2_HUMAN]	7.56	8	1	3	4	0	0	0	1.79784e+07	0	8.98919e+06									#DIV/0!	62.56	4.66	1	1	83.7567	7.56	3	3	2	622	68.8923	7.15186
E9PMJ3	Ribonuclease inhibitor (Fragment) OS=Homo sapiens GN=RNH1 PE=4 SV=1 - [E9PMJ3_HUMAN]	13.76	7	2	2	3	0	0	2.25989e+07	2.17654e+07	0	2.21822e+07	29.31	5.82	1	1		0			1	36.11	5.82	1	1	91.48	7.94	1	1	1	189	20.4623	4.729
Q05048	Cleavage stimulation factor subunit 1 OS=Homo sapiens GN=CSTF1 PE=1 SV=1 - [CSTF1_HUMAN]	4.41	2	2	2	3	0	0	0	1.89364e+07	0	9.46818e+06	24.84	1.62	1	1					1					41.11	4.41	2	2	2	431	48.3267	6.58057
Q15427	Splicing factor 3B subunit 4 OS=Homo sapiens GN=SF3B4 PE=1 SV=1 - [SF3B4_HUMAN]	7.31	1	2	2	3	0	0	10745873	4.28856e+06	0	7.51722e+06	24.85	1.89	1	1		0			1	26.25	1.89	1	1	30.17	5.42	1	1	1	424	44.3571	8.55811
Q8WVC2	40S ribosomal protein S21 OS=Homo sapiens GN=RPS21 PE=2 SV=1 - [Q8WVC2_HUMAN]	32.1	2	2	2	3	0	0	0	8.60316e+06	0	4.30158e+06	34.87	12.35	1	1					1					30.45	32.1	2	2	2	81	8.84446	8.49951
Q99613	Eukaryotic translation initiation factor 3 subunit C OS=Homo sapiens GN=EIF3C PE=1 SV=1 - [EIF3C_HUMAN]	1.86	2	2	2	3	0	0	5.26728e+06	7.49636e+06	0	6.38182e+06		0							#DIV/0!	34.08	1.1	1	1	32.38	1.86	2	2	1.5	913	105.278	5.68115
A0A024R4E5	High density lipoprotein binding protein (Vigilin), isoform CRA_a OS=Homo sapiens GN=HDLBP PE=1 SV=1 - [A0A024R4E5_HUMAN]	2.92	10	3	3	3	0	0	0	9.20347e+06	0	4.60174e+06	45.35	0.71	1	1					1					49.22	2.21	2	2	2	1268	141.352	6.87354
D6RBD7	Eukaryotic translation elongation factor 1 epsilon-1 OS=Homo sapiens GN=EEF1E1 PE=4 SV=1 - [D6RBD7_HUMAN]	14.67	5	2	2	3	0	0	4.84944e+06	9.22053e+06	0	7.03498e+06					56.78	7.33	1	1	1	40.26	7.33	1	1	43.12	7.33	1	1	1	150	16.6758	8.11865
P82979	SAP domain-containing ribonucleoprotein OS=Homo sapiens GN=SARNP PE=1 SV=3 - [SARNP_HUMAN]	9.05	4	2	2	3	0	0	5906227	0	0	2.95311e+06					32.56	4.29	1	1	1	35.32	4.29	1	1	32.94	4.76	1	1	1	210	23.6564	6.41748
E9PD68	Dihydropyrimidinase-related protein 1 OS=Homo sapiens GN=CRMP1 PE=4 SV=1 - [E9PD68_HUMAN]	3.68	5	2	2	3	0	0	1.05216e+07	0	0	5.26081e+06									#DIV/0!	32.64	3.68	2	2	18.84	2.28	1	1	1.5	570	61.9905	6.72705
H0YMN7	Ras-related protein Rab-8B OS=Homo sapiens GN=RAB8B PE=4 SV=1 - [H0YMN7_HUMAN]	21.74	17	2	2	3	0	0	19955343	2.55393e+07	0	2.27473e+07									#DIV/0!	49.17	11.96	1	1	42.38	21.74	2	2	1.5	92	10.4776	9.33447
H3BRM0	Phosphomannomutase 2 OS=Homo sapiens GN=PMM2 PE=4 SV=1 - [H3BRM0_HUMAN]	12.26	9	2	2	3	0	0	1.21484e+07	2.46126e+07	0	1.83805e+07									#DIV/0!	28.68	7.1	1	1	63.02	12.26	2	2	1.5	155	17.4987	5.65576
H3BTA3	E3 ubiquitin-protein ligase CHIP (Fragment) OS=Homo sapiens GN=STUB1 PE=4 SV=1 - [H3BTA3_HUMAN]	14.01	4	2	2	3	0	0	0	2.81842e+07	0	1.40921e+07									#DIV/0!	28.86	5.1	1	1	29.85	14.01	2	2	1.5	157	18.4772	5.80811
I3L3P7	40S ribosomal protein S15a OS=Homo sapiens GN=RPS15A PE=4 SV=1 - [I3L3P7_HUMAN]	20	3	2	2	3	0	0	5.34573e+06	0	0	2.67286e+06									#DIV/0!	40.29	20	2	2	0	11	1	1	1.5	100	11.4702	10.1548
O15067	Phosphoribosylformylglycinamidine synthase OS=Homo sapiens GN=PFAS PE=1 SV=4 - [PUR4_HUMAN]	2.99	1	2	2	3	0	0	0	7.69117e+06	0	3.84558e+06									#DIV/0!	47.91	2.02	1	1	34.86	2.99	2	2	1.5	1338	144.643	5.75732
P06132	Uroporphyrinogen decarboxylase OS=Homo sapiens GN=UROD PE=1 SV=2 - [DCUP_HUMAN]	13.08	3	2	2	3	0	0	1.45224e+07	1.74375e+07	0	1.59799e+07									#DIV/0!	70.72	5.99	1	1	137.77	13.08	2	2	1.5	367	40.7608	6.13818
P48444	Coatomer subunit delta OS=Homo sapiens GN=ARCN1 PE=1 SV=1 - [COPD_HUMAN]	4.7	2	2	2	3	0	0	19493623	2.55873e+07	0	2.25404e+07									#DIV/0!	69.87	2.15	1	1	74.81	4.7	2	2	1.5	511	57.1741	6.21436
P60983	Glia maturation factor beta OS=Homo sapiens GN=GMFB PE=1 SV=2 - [GMFB_HUMAN]	15.49	7	2	2	3	0	0	9.88839e+06	1.42978e+07	0	1.20931e+07									#DIV/0!	31.23	6.34	1	1	32.42	15.49	2	2	1.5	142	16.7025	5.2876
Q8IWX8	Calcium homeostasis endoplasmic reticulum protein OS=Homo sapiens GN=CHERP PE=1 SV=3 - [CHERP_HUMAN]	3.17	2	3	3	3	0	0	11791529	1.89923e+07	0	1.53919e+07									#DIV/0!	37.0989	1.53	2	2	24.87	1.64	1	1	1.5	916	103.637	9.0415
Q9C005	Protein dpy-30 homolog OS=Homo sapiens GN=DPY30 PE=1 SV=1 - [DPY30_HUMAN]	36.36	1	2	2	3	0	0	1.51552e+07	1.1983e+07	0	1.35691e+07									#DIV/0!	41.45	20.2	1	1	110.73	36.36	2	2	1.5	99	11.2428	4.88135
Q9UBQ7	Glyoxylate reductase/hydroxypyruvate reductase OS=Homo sapiens GN=GRHPR PE=1 SV=1 - [GRHPR_HUMAN]	3.35	2	1	1	3	0	0	5588635	19264548	0	1.24266e+07									#DIV/0!	24.84	3.35	1	1	24.89	3.35	1	2	1.5	328	35.6457	7.38623
O94979	Protein transport protein Sec31A OS=Homo sapiens GN=SEC31A PE=1 SV=3 - [SC31A_HUMAN]	2.79	5	3	3	3	0	0	0	1.13269e+07	0	5.66347e+06									#DIV/0!					33.18	2.79	3	3	3	1220	132.931	6.88818
Q9NW64	Pre-mRNA-splicing factor RBM22 OS=Homo sapiens GN=RBM22 PE=1 SV=1 - [RBM22_HUMAN]	4.76	1	2	2	3	0	0	0	1.56626e+07	0	7.83128e+06									#DIV/0!					27.39	4.76	2	3	3	420	46.8654	8.54346
E7EM81	Calcium-activated potassium channel subunit beta-2 (Fragment) OS=Homo sapiens GN=KCNMB2 PE=4 SV=1 - [E7EM81_HUMAN]	8	4	1	1	2	0	0	3.55108e+07	7.55026e+07	0	5.55067e+07		0							#DIV/0!	31.45	8	1	1	0	8	1	1	1	100	11.5758	8.30908
H0YFV4	ATP-binding cassette sub-family C member 9 (Fragment) OS=Homo sapiens GN=ABCC9 PE=3 SV=1 - [H0YFV4_HUMAN]	0.68	2	1	1	2	0	0	0	1.1826e+07	0	5.91301e+06	31.8	0.68	1	1					1					31.82	0.68	1	1	1	1176	131.496	6.16357
H7C3T3	Trafficking kinesin-binding protein 1 (Fragment) OS=Homo sapiens GN=TRAK1 PE=4 SV=1 - [H7C3T3_HUMAN]	2.33	6	1	1	2	0	0	43900584	49170439	0	4.65355e+07		0							#DIV/0!	34.33	2.33	1	1	33.95	2.33	1	1	1	300	33.732	5.61768
P07814	Bifunctional glutamate/proline--tRNA ligase OS=Homo sapiens GN=EPRS PE=1 SV=5 - [SYEP_HUMAN]	1.52	2	2	2	2	0	0	0	0	0	0	51.88	0.79	1	1		0			1	36.74	0.73	1	1					1	1512	170.483	7.32764
P56545	C-terminal-binding protein 2 OS=Homo sapiens GN=CTBP2 PE=1 SV=1 - [CTBP2_HUMAN]	3.82	4	1	2	2	0	0	0	1.92304e+07	0	9.61521e+06		0				0			#DIV/0!					54.0891	3.82	2	2	2	445	48.9141	6.94678
Q09028	Histone-binding protein RBBP4 OS=Homo sapiens GN=RBBP4 PE=1 SV=3 - [RBBP4_HUMAN]	4.24	11	2	2	2	0	0	0	0	0	0	62.41	4.24	2	2					2									#DIV/0!	425	47.6261	4.89404
Q68DL7	Uncharacterized protein C18orf63 OS=Homo sapiens GN=C18orf63 PE=2 SV=2 - [CR063_HUMAN]	1.02	1	1	1	2	0	0	4.29982e+07	55565203	0	4.92817e+07		0				0			#DIV/0!	20.21	1.02	1	1	23.28	1.02	1	1	1	685	77.1813	9.80322
Q9NWU2	Glucose-induced degradation protein 8 homolog OS=Homo sapiens GN=GID8 PE=1 SV=1 - [GID8_HUMAN]	3.51	1	1	1	2	0	0	4.47407e+06	1.08632e+07	0	7668629		0				0			#DIV/0!	0	3.51	1	1	0	3.51	1	1	1	228	26.7317	4.97021
C9J470	Condensin complex subunit 2 (Fragment) OS=Homo sapiens GN=NCAPH PE=4 SV=1 - [C9J470_HUMAN]	2.63	3	1	1	2	0	0	4.49219e+06	8.01903e+06	0	6.25561e+06						0			#DIV/0!	31.85	2.63	1	1	45.52	2.63	1	1	1	608	68.0558	4.93213
F5H170	DnaJ homolog subfamily A member 4 OS=Homo sapiens GN=DNAJA4 PE=4 SV=1 - [F5H170_HUMAN]	3.65	2	1	1	2	0	0	1.01893e+07	0	0	5.09465e+06						0			#DIV/0!	0	3.65	1	1	0	3.65	1	1	1	219	24.3615	8.77783
P26639	Threonine--tRNA ligase, cytoplasmic OS=Homo sapiens GN=TARS PE=1 SV=3 - [SYTC_HUMAN]	1.38	1	1	1	2	0	0	0	1.16859e+07	0	5.84296e+06					48.87	1.38	1	1	1		0			34.24	1.38	1	1	1	723	83.3819	6.66846
P41567	Eukaryotic translation initiation factor 1 OS=Homo sapiens GN=EIF1 PE=1 SV=1 - [EIF1_HUMAN]	29.2	2	1	1	2	0	0	0	24994290	0	12497145						0			#DIV/0!					14.85	29.2	1	2	2	113	12.7246	7.44482
Q12904	Aminoacyl tRNA synthase complex-interacting multifunctional protein 1 OS=Homo sapiens GN=AIMP1 PE=1 SV=2 - [AIMP1_HUMAN]	6.73	1	1	1	2	0	0	1.08613e+07	0	0	5.43066e+06					22.39	6.73	1	1	1	17.72	6.73	1	1					1	312	34.3311	8.42627
Q5TEJ7	Replication protein A 32 kDa subunit (Fragment) OS=Homo sapiens GN=RPA2 PE=2 SV=1 - [Q5TEJ7_HUMAN]	18.99	2	2	2	2	0	0	13348263	6.0431e+06	0	9.69568e+06						0			#DIV/0!	34.71	4.47	1	1	22.89	14.53	1	1	1	179	19.4206	6.07471
Q5VTU3	Dynein light chain Tctex-type 1 OS=Homo sapiens GN=DYNLT1 PE=2 SV=1 - [Q5VTU3_HUMAN]	17.39	2	1	1	2	0	0	0	2.65499e+06	0	1.32749e+06					28.14	17.39	1	1	1					29.97	17.39	1	1	1	92	10.1942	5.33838
A8MXL6	Protein SEC13 homolog OS=Homo sapiens GN=SEC13 PE=4 SV=1 - [A8MXL6_HUMAN]	8.45	4	2	2	2	0	0	0	3.58778e+07	0	1.79389e+07									#DIV/0!		0			56.8	8.45	2	2	2	284	31.5753	5.8208
C9JEY0	3-ketoacyl-CoA thiolase (Fragment) OS=Homo sapiens GN=HADHB PE=4 SV=1 - [C9JEY0_HUMAN]	12	6	2	2	2	0	0	0	1.8089e+07	0	9.0445e+06									#DIV/0!		0			32.74	12	2	2	2	150	16.1186	10.0669
C9JLU1	DNA-directed RNA polymerases I, II, and III subunit RPABC3 (Fragment) OS=Homo sapiens GN=POLR2H PE=4 SV=1 - [C9JLU1_HUMAN]	8.05	2	1	1	2	0	0	1.75822e+07	2.0555e+07	0	1.90686e+07									#DIV/0!	48.93	8.05	1	1	54.54	8.05	1	1	1	149	16.9854	4.67822
D6R974	Ubiquitin carboxyl-terminal hydrolase isozyme L1 OS=Homo sapiens GN=UCHL1 PE=4 SV=1 - [D6R974_HUMAN]	6.41	4	1	1	2	0	0	9.0558e+06	15924500	0	1.24902e+07									#DIV/0!	57.92	6.41	1	1	60.2	6.41	1	1	1	156	17.3498	5.90967
E5RI99	60S ribosomal protein L30 (Fragment) OS=Homo sapiens GN=RPL30 PE=3 SV=1 - [E5RI99_HUMAN]	18.42	2	2	2	2	0	0	6.18524e+06	0	0	3.09262e+06									#DIV/0!	22.24	18.42	2	2					2	114	12.6476	9.5542
E9PN17	ATP synthase subunit g, mitochondrial OS=Homo sapiens GN=ATP5L PE=4 SV=1 - [E9PN17_HUMAN]	28.95	2	2	2	2	0	0	4.20177e+06	0	0	2.10088e+06									#DIV/0!	45.57	28.95	2	2					2	76	8.44668	10.2866
F5GY37	Prohibitin-2 OS=Homo sapiens GN=PHB2 PE=4 SV=1 - [F5GY37_HUMAN]	4.49	3	1	1	2	0	0	1.0836e+07	6677120	0	8.75655e+06									#DIV/0!	94.59	4.49	1	1	81.28	4.49	1	1	1	267	29.705	9.87646
F5H7D6	Transducin-like enhancer protein 3 OS=Homo sapiens GN=TLE3 PE=4 SV=1 - [F5H7D6_HUMAN]	3.15	16	2	2	2	0	0	0	1.04576e+07	0	5.22881e+06									#DIV/0!	23.21	2.15	1	1	21.5	1	1	1	1	699	74.8542	7.31299
G3V3B0	Apoptotic chromatin condensation inducer in the nucleus OS=Homo sapiens GN=ACIN1 PE=4 SV=1 - [G3V3B0_HUMAN]	1.37	4	1	1	2	0	0	1.21353e+07	1.27762e+07	0	1.24557e+07									#DIV/0!	27.95	1.37	1	1	25.09	1.37	1	1	1	582	67.4545	7.59131
G3V5E4	Glucosamine 6-phosphate N-acetyltransferase OS=Homo sapiens GN=GNPNAT1 PE=4 SV=1 - [G3V5E4_HUMAN]	9.73	3	1	1	2	0	0	9.50309e+06	1.63253e+07	0	1.29142e+07									#DIV/0!	67.74	9.73	1	1	70.96	9.73	1	1	1	113	12.9678	8.92432
H0Y983	Cytosol aminopeptidase (Fragment) OS=Homo sapiens GN=LAP3 PE=4 SV=1 - [H0Y983_HUMAN]	7.56	2	1	1	2	0	0	103910611	6.66543e+06	0	5.5288e+07									#DIV/0!	21.17	7.56	1	1	30.97	7.56	1	1	1	119	13.5863	11.1069
K7EIT2	Mitochondrial import inner membrane translocase subunit Tim13 OS=Homo sapiens GN=TIMM13 PE=4 SV=1 - [K7EIT2_HUMAN]	18.75	2	1	1	2	0	0	1.0103e+07	19985685	0	1.50443e+07									#DIV/0!	29.27	18.75	1	1	52.32	18.75	1	1	1	80	8.88807	8.17725
K7EP07	Tubulin-folding cofactor B (Fragment) OS=Homo sapiens GN=TBCB PE=4 SV=1 - [K7EP07_HUMAN]	17.65	3	2	2	2	0	0	0	7.17446e+06	0	3.58723e+06									#DIV/0!	19.74	6.47	1	1	32.46	11.18	1	1	1	170	19.2964	5.33838
P02808	Statherin OS=Homo sapiens GN=STATH PE=1 SV=2 - [STAT_HUMAN]	54.84	1	1	1	2	0	0	2.69185e+07	0	0	1.34592e+07									#DIV/0!	34.73	54.84	1	2					2	62	7.29965	8.47021
P54886	Delta-1-pyrroline-5-carboxylate synthase OS=Homo sapiens GN=ALDH18A1 PE=1 SV=2 - [P5CS_HUMAN]	3.02	1	2	2	2	0	0	0	6.90867e+06	0	3.45434e+06									#DIV/0!	38.01	1.51	1	1	33.26	1.51	1	1	1	795	87.2475	7.12256
Q5QPP1	UDP-galactose-4-epimerase (Fragment) OS=Homo sapiens GN=GALE PE=2 SV=1 - [Q5QPP1_HUMAN]	22.68	3	2	2	2	0	0	1.11337e+07	0	0	5.56687e+06									#DIV/0!	31.28	22.68	2	2					2	194	21.4189	6.78564
Q5TA02	Glutathione S-transferase omega 1 (Fragment) OS=Homo sapiens GN=GSTO1 PE=2 SV=1 - [Q5TA02_HUMAN]	9.5	2	2	2	2	0	0	0	0	0	0									#DIV/0!	36.6	9.5	2	2					2	200	23.326	7.21045
Q8TEA8	D-tyrosyl-tRNA(Tyr) deacylase 1 OS=Homo sapiens GN=DTD1 PE=1 SV=2 - [DTD1_HUMAN]	7.18	1	1	1	2	0	0	1.66353e+08	268671784	0	2.17512e+08									#DIV/0!	29.34	7.18	1	1	38.45	7.18	1	1	1	209	23.409	8.23584
Q8WUM4	Programmed cell death 6-interacting protein OS=Homo sapiens GN=PDCD6IP PE=1 SV=1 - [PDC6I_HUMAN]	3.46	2	2	2	2	0	0	0	7.4511e+06	0	3.72555e+06									#DIV/0!		0			116.5	3.46	2	2	2	868	95.9631	6.52197
Q9Y3B4	Pre-mRNA branch site protein p14 OS=Homo sapiens GN=SF3B14 PE=1 SV=1 - [PM14_HUMAN]	9.6	1	1	1	2	0	0	1.36055e+07	1.36013e+07	0	1.36034e+07									#DIV/0!	85.57	9.6	1	1	80.65	9.6	1	1	1	125	14.5756	9.37842
Q9Y696	Chloride intracellular channel protein 4 OS=Homo sapiens GN=CLIC4 PE=1 SV=4 - [CLIC4_HUMAN]	4.74	1	1	1	2	0	0	3.17606e+07	5.96915e+07	0	4.57261e+07									#DIV/0!	42.76	4.74	1	1	30.19	4.74	1	1	1	253	28.7537	5.59229
M0QY97	Zinc finger CCCH domain-containing protein 4 (Fragment) OS=Homo sapiens GN=ZC3H4 PE=1 SV=1 - [M0QY97_HUMAN]	2.75	2	2	2	2	0	0	2.86453e+06	0	0	1.43227e+06									#DIV/0!	56.66	2.75	2	2		0			2	910	95.4765	7.32764
E5RG68	Copine-3 (Fragment) OS=Homo sapiens GN=CPNE3 PE=4 SV=1 - [E5RG68_HUMAN]	8.55	5	2	2	2	0	0	0	1.36543e+07	0	6.82717e+06									#DIV/0!					51.26	8.55	2	2	2	234	26.6693	5.5415
E9PFD2	Orotate phosphoribosyltransferase OS=Homo sapiens GN=UMPS PE=3 SV=1 - [E9PFD2_HUMAN]	6.43	5	2	2	2	0	0	0	1.21765e+07	0	6.08826e+06									#DIV/0!					32.42	6.43	2	2	2	342	37.6161	8.08936
O60256	Phosphoribosyl pyrophosphate synthase-associated protein 2 OS=Homo sapiens GN=PRPSAP2 PE=1 SV=1 - [KPRB_HUMAN]	6.5	11	2	2	2	0	0	0	3.79313e+06	0	1.89657e+06									#DIV/0!					50.54	6.5	2	2	2	369	40.8994	7.44482
O76003	Glutaredoxin-3 OS=Homo sapiens GN=GLRX3 PE=1 SV=2 - [GLRX3_HUMAN]	6.27	1	2	2	2	0	0	0	1.73238e+07	0	8.66189e+06									#DIV/0!					35.47	6.27	2	2	2	335	37.4082	5.38916
P31942	Heterogeneous nuclear ribonucleoprotein H3 OS=Homo sapiens GN=HNRNPH3 PE=1 SV=2 - [HNRH3_HUMAN]	5.78	1	1	2	2	0	0	0	2.44405e+07	0	1.22203e+07									#DIV/0!					25.74	5.78	2	2	2	346	36.9031	6.87354
Q13158	Protein FADD OS=Homo sapiens GN=FADD PE=1 SV=1 - [FADD_HUMAN]	17.79	1	2	2	2	0	0	0	12503084	0	6251542									#DIV/0!					128.03	17.79	2	2	2	208	23.2648	5.69385
Q15691	Microtubule-associated protein RP/EB family member 1 OS=Homo sapiens GN=MAPRE1 PE=1 SV=3 - [MARE1_HUMAN]	9.7	1	1	2	2	0	0	0	4.85045e+07	0	2.42522e+07									#DIV/0!					32.59	9.7	2	2	2	268	29.9802	5.13525
Q6UXN9	WD repeat-containing protein 82 OS=Homo sapiens GN=WDR82 PE=1 SV=1 - [WDR82_HUMAN]	4.47	2	2	2	2	0	0	0	5.67332e+06	0	2.83666e+06									#DIV/0!					57.3225	4.47	2	2	2	313	35.0565	7.69385
Q99584	Protein S100-A13 OS=Homo sapiens GN=S100A13 PE=1 SV=1 - [S10AD_HUMAN]	23.47	1	2	2	2	0	0	0	15314690	0	7657345									#DIV/0!					49.81	23.47	2	2	2	98	11.4641	6.16357
I3L4J1	Uncharacterized protein (Fragment) OS=Homo sapiens PE=1 SV=3 - [I3L4J1_HUMAN]	5.37	2	2	2	2	0	0	0	1.39143e+07	0	6.95716e+06									#DIV/0!					0	5.37	2	2	2	428	48.0406	7.53271
A0A087X090	Farnesyl diphosphate synthase (Farnesyl pyrophosphate synthetase, dimethylallyltranstransferase, geranyltranstransferase), isoform CRA_a OS=Homo sapiens GN=FDPS PE=1 SV=1 - [A0A087X090_HUMAN]	3.63	2	1	1	2	0	0	0	4.92969e+06	0	2.46485e+06									#DIV/0!					49.68	3.63	1	2	2	248	28.5757	5.77002
A0A087WXP7	Diphthine methyl ester synthase OS=Homo sapiens GN=DPH5 PE=1 SV=1 - [A0A087WXP7_HUMAN]	11.11	2	2	2	2	0	0	0	1.18263e+07	0	5.91316e+06									#DIV/0!					30.39	11.11	2	2	2	243	27.3719	5.19873
C9JB42	DnaJ homolog subfamily B member 6 (Fragment) OS=Homo sapiens GN=DNAJB6 PE=4 SV=1 - [C9JB42_HUMAN]	19.7	10	1	1	1	0	0	0	1.06742e+07	0	5.3371e+06		0				0			#DIV/0!		0			93.42	19.7	1	1	1	66	7.87704	7.40088
P51572	B-cell receptor-associated protein 31 OS=Homo sapiens GN=BCAP31 PE=1 SV=3 - [BAP31_HUMAN]	3.66	1	1	1	1	0	0	0	6.13002e+06	0	3.06501e+06		0							#DIV/0!					49.98	3.66	1	1	1	246	27.974	8.44092
P62875	DNA-directed RNA polymerases I, II, and III subunit RPABC5 OS=Homo sapiens GN=POLR2L PE=1 SV=1 - [RPAB5_HUMAN]	13.43	1	1	1	1	0	0	3.18779e+07	0	0	1.5939e+07		0				0			#DIV/0!	26.58	13.43	1	1					1	67	7.63999	7.76709
Q92878	DNA repair protein RAD50 OS=Homo sapiens GN=RAD50 PE=1 SV=1 - [RAD50_HUMAN]	0.69	1	1	1	1	0	0	0	7.54358e+06	0	3.77179e+06		0				0			#DIV/0!					38.59	0.69	1	1	1	1312	153.797	6.88818
Q9H4A6	Golgi phosphoprotein 3 OS=Homo sapiens GN=GOLPH3 PE=1 SV=1 - [GOLP3_HUMAN]	5.37	1	1	1	1	0	0	2.92264e+06	0	0	1.46132e+06		0							#DIV/0!	60.96	5.37	1	1					1	298	33.7895	6.44287
Q9NR30	Nucleolar RNA helicase 2 OS=Homo sapiens GN=DDX21 PE=1 SV=5 - [DDX21_HUMAN]	1.53	1	1	1	1	0	0	0	4.98233e+06	0	2.49117e+06		0							#DIV/0!					43.18	1.53	1	1	1	783	87.2904	9.27588
P41250	Glycine--tRNA ligase OS=Homo sapiens GN=GARS PE=1 SV=3 - [SYG_HUMAN]	0.95	1	1	1	1	0	0	0	9864847	0	4.93242e+06						0			#DIV/0!					27.97	0.95	1	1	1	739	83.1126	7.03467
Q9UKX7	Nuclear pore complex protein Nup50 OS=Homo sapiens GN=NUP50 PE=1 SV=2 - [NUP50_HUMAN]	3.21	1	1	1	1	0	0	0	8.89367e+06	0	4.44684e+06						0			#DIV/0!		0			40.19	3.21	1	1	1	468	50.1132	7.06396
B5MC59	Replication protein A 14 kDa subunit OS=Homo sapiens GN=RPA3 PE=4 SV=1 - [B5MC59_HUMAN]	12.2	2	1	1	1	0	0	1.12344e+07	0	0	5.61722e+06									#DIV/0!	15.45	12.2	1	1		0			1	82	9.16459	4.53857
C9JIG9	Serine/threonine-protein kinase OSR1 OS=Homo sapiens GN=OXSR1 PE=4 SV=1 - [C9JIG9_HUMAN]	4.7	2	1	1	1	0	0	4.11228e+06	0	0	2.05614e+06									#DIV/0!	41.14	4.7	1	1					1	468	51.8239	7.79639
C9JIX7	Afadin- and alpha-actinin-binding protein (Fragment) OS=Homo sapiens GN=SSX2IP PE=4 SV=1 - [C9JIX7_HUMAN]	10.56	3	1	1	1	0	0	64135565	0	0	3.20678e+07									#DIV/0!	24.72	10.56	1	1		0			1	180	20.6702	5.26221
D3DQ64	Adenylate kinase isoenzyme 4, mitochondrial OS=Homo sapiens GN=AK4 PE=3 SV=1 - [D3DQ64_HUMAN]	6.43	2	1	1	1	0	0	1.02554e+07	0	0	5.12769e+06									#DIV/0!	24.47	6.43	1	1					1	171	19.7683	7.12256
D6RD63	COP9 signalosome complex subunit 4 (Fragment) OS=Homo sapiens GN=COPS4 PE=4 SV=1 - [D6RD63_HUMAN]	4.36	3	1	1	1	0	0	2.17586e+06	0	0	1.08793e+06									#DIV/0!	41.21	4.36	1	1		0			1	275	31.4131	6.53662
E7ESB6	PERQ amino acid-rich with GYF domain-containing protein 2 (Fragment) OS=Homo sapiens GN=GIGYF2 PE=4 SV=1 - [E7ESB6_HUMAN]	2.63	3	1	1	1	0	0	4.57405e+06	0	0	2.28703e+06									#DIV/0!	0	2.63	1	1					1	836	96.1816	5.13525
G3V220	Transcription elongation regulator 1 OS=Homo sapiens GN=TCERG1 PE=4 SV=1 - [G3V220_HUMAN]	1.07	2	1	1	1	0	0	3.72395e+06	0	0	1.86198e+06									#DIV/0!	20.77	1.07	1	1					1	1032	116.094	8.45557
H0Y4T6	Peptidyl-prolyl cis-trans isomerase NIMA-interacting 4 (Fragment) OS=Homo sapiens GN=PIN4 PE=4 SV=1 - [H0Y4T6_HUMAN]	13.19	5	1	1	1	0	0	9.69097e+06	0	0	4.84548e+06									#DIV/0!	41.7	13.19	1	1					1	91	9.53692	10.1694
J3KS45	Transmembrane and coiled-coil domain-containing protein 1 (Fragment) OS=Homo sapiens GN=TMCO1 PE=4 SV=1 - [J3KS45_HUMAN]	6.29	4	1	1	1	0	0	2.70887e+07	0	0	1.35443e+07									#DIV/0!	42.35	6.29	1	1					1	143	16.5696	9.5542
O75886	Signal transducing adapter molecule 2 OS=Homo sapiens GN=STAM2 PE=1 SV=1 - [STAM2_HUMAN]	1.9	2	1	1	1	0	0	1.6246e+06	0	0	812298									#DIV/0!	32.15	1.9	1	1		0			1	525	58.1277	5.07178
O75934	Pre-mRNA-splicing factor SPF27 OS=Homo sapiens GN=BCAS2 PE=1 SV=1 - [SPF27_HUMAN]	12.44	1	1	1	1	0	0	6.41393e+06	0	0	3.20696e+06									#DIV/0!	68.22	12.44	1	1					1	225	26.115	5.65576
P30084	Enoyl-CoA hydratase, mitochondrial OS=Homo sapiens GN=ECHS1 PE=1 SV=4 - [ECHM_HUMAN]	3.1	1	1	1	1	0	0	6.06016e+06	0	0	3.03008e+06									#DIV/0!	28.01	3.1	1	1					1	290	31.3671	8.07471
P45974	Ubiquitin carboxyl-terminal hydrolase 5 OS=Homo sapiens GN=USP5 PE=1 SV=2 - [UBP5_HUMAN]	1.4	1	1	1	1	0	0	3.14555e+06	0	0	1.57278e+06									#DIV/0!	28.73	1.4	1	1					1	858	95.7253	5.03369
P62861	40S ribosomal protein S30 OS=Homo sapiens GN=FAU PE=1 SV=1 - [RS30_HUMAN]	18.64	2	1	1	1	0	0	2.98976e+06	0	0	1.49488e+06									#DIV/0!	23.66	18.64	1	1					1	59	6.64382	12.147
Q12874	Splicing factor 3A subunit 3 OS=Homo sapiens GN=SF3A3 PE=1 SV=1 - [SF3A3_HUMAN]	2.4	1	1	1	1	0	0	0	0	0	0									#DIV/0!	26.47	2.4	1	1		0			1	501	58.8123	5.37646
Q13200	26S proteasome non-ATPase regulatory subunit 2 OS=Homo sapiens GN=PSMD2 PE=1 SV=3 - [PSMD2_HUMAN]	1.32	1	1	1	1	0	0	1.32343e+06	0	0	661713									#DIV/0!	76.7	1.32	1	1					1	908	100.136	5.19873
Q14152	Eukaryotic translation initiation factor 3 subunit A OS=Homo sapiens GN=EIF3A PE=1 SV=1 - [EIF3A_HUMAN]	0.65	1	1	1	1	0	0	5.89885e+06	0	0	2.94942e+06									#DIV/0!	26.13	0.65	1	1					1	1382	166.468	6.78564
Q86U42	Polyadenylate-binding protein 2 OS=Homo sapiens GN=PABPN1 PE=1 SV=3 - [PABP2_HUMAN]	5.23	1	1	1	1	0	0	6.93954e+07	0	0	3.46977e+07									#DIV/0!	21.73	5.23	1	1					1	306	32.729	5.05908
Q8N335	Glycerol-3-phosphate dehydrogenase 1-like protein OS=Homo sapiens GN=GPD1L PE=1 SV=1 - [GPD1L_HUMAN]	3.42	1	1	1	1	0	0	0	0	0	0									#DIV/0!		0			45.58	3.42	1	1	1	351	38.3939	7.02002
Q8WUA2	Peptidyl-prolyl cis-trans isomerase-like 4 OS=Homo sapiens GN=PPIL4 PE=1 SV=1 - [PPIL4_HUMAN]	1.83	1	1	1	1	0	0	0	0	0	0									#DIV/0!	27.34	1.83	1	1					1	492	57.1895	5.92236
Q92979	Ribosomal RNA small subunit methyltransferase NEP1 OS=Homo sapiens GN=EMG1 PE=1 SV=4 - [NEP1_HUMAN]	4.1	1	1	1	1	0	0	0	1.19544e+07	0	5.97722e+06									#DIV/0!		0			33.98	4.1	1	1	1	244	26.7032	9.17334
Q99470	Stromal cell-derived factor 2 OS=Homo sapiens GN=SDF2 PE=1 SV=2 - [SDF2_HUMAN]	10.9	1	1	1	1	0	0	0	8.71974e+06	0	4.35987e+06									#DIV/0!		0			13.63	10.9	1	1	1	211	23.0114	7.32764
Q9UG63	ATP-binding cassette sub-family F member 2 OS=Homo sapiens GN=ABCF2 PE=1 SV=2 - [ABCF2_HUMAN]	1.61	1	1	1	1	0	0	7.98129e+06	0	0	3.99064e+06									#DIV/0!	24.82	1.61	1	1					1	623	71.2446	7.37158
Q9UII2	ATPase inhibitor, mitochondrial OS=Homo sapiens GN=ATPIF1 PE=1 SV=1 - [ATIF1_HUMAN]	7.55	1	1	1	1	0	0	961386	0	0	480693									#DIV/0!	0	7.55	1	1					1	106	12.2413	9.34912
Q9Y2W2	WW domain-binding protein 11 OS=Homo sapiens GN=WBP11 PE=1 SV=1 - [WBP11_HUMAN]	1.72	1	1	1	1	0	0	3.83591e+06	0	0	1.91795e+06									#DIV/0!	24.94	1.72	1	1					1	641	69.9539	8.38232
F5H6T1	ARP2 actin-related protein 2 homolog (Yeast), isoform CRA_d OS=Homo sapiens GN=ACTR2 PE=1 SV=2 - [F5H6T1_HUMAN]	3.24	2	1	1	1	0	0	3.52388e+06	0	0	1.76194e+06									#DIV/0!	28.18	3.24	1	1					1	339	38.8172	6.26514
A0A087WXM6	60S ribosomal protein L17 (Fragment) OS=Homo sapiens GN=RPL17 PE=3 SV=1 - [A0A087WXM6_HUMAN]	5.92	7	1	1	1	0	0	1.08128e+07	0	0	5.40641e+06									#DIV/0!	0	5.92	1	1					1	169	19.5732	10.0376
R4GN54	Protein COMMD3-BMI1 (Fragment) OS=Homo sapiens GN=COMMD3-BMI1 PE=4 SV=1 - [R4GN54_HUMAN]	7.27	6	1	1	1	0	0	0	6.70006e+06	0	3.35003e+06									#DIV/0!		0			33.36	7.27	1	1	1	110	12.3202	7.54736
A0A0U1RVJ2	Protein IGKV1-37 (Fragment) OS=Homo sapiens GN=IGKV1-37 PE=4 SV=1 - [A0A0U1RVJ2_HUMAN]	13.68	2	1	1	1	0	0	156822214	0	0	78411107									#DIV/0!	0	13.68	1	1		0			1	117	12.6805	9.24658
M0QYV1	BRISC and BRCA1-A complex member 1 (Fragment) OS=Homo sapiens GN=BABAM1 PE=1 SV=1 - [M0QYV1_HUMAN]	9.28	8	1	1	1	0	0	0	0	0	0									#DIV/0!	20.57	9.28	1	1					1	97	10.6454	8.86572
A8MXP8	Reticulocalbin-2 OS=Homo sapiens GN=RCN2 PE=4 SV=1 - [A8MXP8_HUMAN]	4.17	2	1	1	1	0	0	0	3.68754e+06	0	1.84377e+06									#DIV/0!					35.29	4.17	1	1	1	216	24.781	4.42432
B8ZZJ0	Small ubiquitin-related modifier 1 OS=Homo sapiens GN=SUMO1 PE=4 SV=1 - [B8ZZJ0_HUMAN]	20.69	4	1	1	1	0	0	0	2.79801e+07	0	1.399e+07									#DIV/0!					36.58	20.69	1	1	1	58	6.68043	8.1333
C9J1E1	Biliverdin reductase A (Fragment) OS=Homo sapiens GN=BLVRA PE=4 SV=1 - [C9J1E1_HUMAN]	9.8	2	1	1	1	0	0	0	0	0	0									#DIV/0!					46.24	9.8	1	1	1	102	11.2857	5.79541
C9JUJ0	CGG triplet repeat-binding protein 1 (Fragment) OS=Homo sapiens GN=CGGBP1 PE=4 SV=1 - [C9JUJ0_HUMAN]	10.38	2	1	1	1	0	0	0	5314328	0	2657164									#DIV/0!					22.25	10.38	1	1	1	106	11.9322	9.43701
E9PES6	High mobility group protein B3 (Fragment) OS=Homo sapiens GN=HMGB3 PE=4 SV=1 - [E9PES6_HUMAN]	8.5	4	1	1	1	0	0	0	4.05781e+07	0	2.0289e+07									#DIV/0!					37.53	8.5	1	1	1	153	17.511	9.78857
E9PL10	Transcription factor BTF3 homolog 4 OS=Homo sapiens GN=BTF3L4 PE=4 SV=1 - [E9PL10_HUMAN]	4.83	2	1	1	1	0	0	0	3.8163e+07	0	1.90815e+07									#DIV/0!					40.2	4.83	1	1	1	145	15.7694	9.14404
F6RFD5	Destrin OS=Homo sapiens GN=DSTN PE=4 SV=1 - [F6RFD5_HUMAN]	6.67	2	1	1	1	0	0	0	0	0	0									#DIV/0!					23.16	6.67	1	1	1	135	15.3869	8.5874
F6T1Q0	2',5'-phosphodiesterase 12 OS=Homo sapiens GN=PDE12 PE=4 SV=1 - [F6T1Q0_HUMAN]	2.12	2	1	1	1	0	0	0	5.3672e+06	0	2.6836e+06									#DIV/0!					24.74	2.12	1	1	1	472	52.1427	7.84033
F8WBS5	60S ribosomal protein L35a OS=Homo sapiens GN=RPL35A PE=4 SV=1 - [F8WBS5_HUMAN]	12.73	4	1	1	1	0	0	0	2.86026e+07	0	1.43013e+07									#DIV/0!					20.61	12.73	1	1	1	55	6.46844	9.99365
G3V119	DBIRD complex subunit KIAA1967 OS=Homo sapiens GN=KIAA1967 PE=4 SV=1 - [G3V119_HUMAN]	1.51	3	1	1	1	0	0	0	10976966	0	5488483									#DIV/0!					41.08	1.51	1	1	1	598	67.2351	4.75439
H0Y5Q7	Isocitrate dehydrogenase [NAD] subunit gamma, mitochondrial (Fragment) OS=Homo sapiens GN=IDH3G PE=3 SV=1 - [H0Y5Q7_HUMAN]	4.74	3	1	1	1	0	0	0	8.11545e+06	0	4.05773e+06									#DIV/0!					29.2	4.74	1	1	1	211	22.8015	8.45557
H0YES5	HBS1-like protein (Fragment) OS=Homo sapiens GN=HBS1L PE=4 SV=1 - [H0YES5_HUMAN]	6.47	5	1	1	1	0	0	0	3.63044e+06	0	1.81522e+06									#DIV/0!					24.53	6.47	1	1	1	170	18.7335	7.78174
H0YFD6	Trifunctional enzyme subunit alpha, mitochondrial (Fragment) OS=Homo sapiens GN=HADHA PE=4 SV=1 - [H0YFD6_HUMAN]	3.6	2	1	1	1	0	0	0	1.24114e+07	0	6.20572e+06									#DIV/0!					22.44	3.6	1	1	1	250	27.0911	8.27979
H0YII4	Protein DDI1 homolog 2 (Fragment) OS=Homo sapiens GN=DDI2 PE=4 SV=1 - [H0YII4_HUMAN]	9.09	3	1	1	1	0	0	0	2.07452e+07	0	1.03726e+07									#DIV/0!					34.58	9.09	1	1	1	99	11.2488	5.09717
H0YJF4	Cleavage and polyadenylation-specificity factor subunit 2 (Fragment) OS=Homo sapiens GN=CPSF2 PE=4 SV=1 - [H0YJF4_HUMAN]	6.32	2	1	1	1	0	0	0	5.63379e+06	0	2.81689e+06									#DIV/0!					23.38	6.32	1	1	1	269	30.1861	5.37646
H7C1B3	DNA polymerase delta subunit 2 (Fragment) OS=Homo sapiens GN=POLD2 PE=4 SV=1 - [H7C1B3_HUMAN]	16.87	4	1	1	1	0	0	0	9658448	0	4829224									#DIV/0!					72.67	16.87	1	1	1	83	9.24371	5.78271
K7EKP8	Cytosolic acyl coenzyme A thioester hydrolase (Fragment) OS=Homo sapiens GN=ACOT7 PE=4 SV=1 - [K7EKP8_HUMAN]	3.93	2	1	1	1	0	0	0	0	0	0									#DIV/0!					23.24	3.93	1	1	1	280	30.8296	6.99072
K7EKQ2	Hsp90 co-chaperone Cdc37 (Fragment) OS=Homo sapiens GN=CDC37 PE=4 SV=1 - [K7EKQ2_HUMAN]	3.4	2	1	1	1	0	0	0	2.73361e+06	0	1.3668e+06									#DIV/0!					36.78	3.4	1	1	1	353	41.633	6.63916
O00267	Transcription elongation factor SPT5 OS=Homo sapiens GN=SUPT5H PE=1 SV=1 - [SPT5H_HUMAN]	0.83	1	1	1	1	0	0	0	0	0	0									#DIV/0!					26.57	0.83	1	1	1	1087	120.925	5.05908
O43143	Putative pre-mRNA-splicing factor ATP-dependent RNA helicase DHX15 OS=Homo sapiens GN=DHX15 PE=1 SV=2 - [DHX15_HUMAN]	1.64	1	1	1	1	0	0	0	0	0	0									#DIV/0!					26.83	1.64	1	1	1	795	90.8752	7.45947
O60701	UDP-glucose 6-dehydrogenase OS=Homo sapiens GN=UGDH PE=1 SV=1 - [UGDH_HUMAN]	2.02	1	1	1	1	0	0	0	1.41383e+07	0	7.06917e+06									#DIV/0!					50.8	2.02	1	1	1	494	54.9893	7.12256
O75533	Splicing factor 3B subunit 1 OS=Homo sapiens GN=SF3B1 PE=1 SV=3 - [SF3B1_HUMAN]	1	1	1	1	1	0	0	0	0	0	0									#DIV/0!					67.76	1	1	1	1	1304	145.738	7.09326
P08243	Asparagine synthetase [glutamine-hydrolyzing] OS=Homo sapiens GN=ASNS PE=1 SV=4 - [ASNS_HUMAN]	1.96	1	1	1	1	0	0	0	0	0	0									#DIV/0!					27.51	1.96	1	1	1	561	64.3286	6.85889
P62273	40S ribosomal protein S29 OS=Homo sapiens GN=RPS29 PE=1 SV=2 - [RS29_HUMAN]	21.43	1	1	1	1	0	0	0	0	0	0									#DIV/0!					20.51	21.43	1	1	1	56	6.6723	10.1255
P62633	Cellular nucleic acid-binding protein OS=Homo sapiens GN=CNBP PE=1 SV=1 - [CNBP_HUMAN]	4.52	1	1	1	1	0	0	0	0	0	0									#DIV/0!					46.52	4.52	1	1	1	177	19.4496	7.7085
Q14192	Four and a half LIM domains protein 2 OS=Homo sapiens GN=FHL2 PE=1 SV=3 - [FHL2_HUMAN]	3.94	3	1	1	1	0	0	0	1.31995e+07	0	6.59974e+06									#DIV/0!					20.15	3.94	1	1	1	279	32.1706	7.54736
Q16204	Coiled-coil domain-containing protein 6 OS=Homo sapiens GN=CCDC6 PE=1 SV=2 - [CCDC6_HUMAN]	1.9	1	1	1	1	0	0	0	0	0	0									#DIV/0!					30.66	1.9	1	1	1	474	53.2578	7.34229
Q32MZ4	Leucine-rich repeat flightless-interacting protein 1 OS=Homo sapiens GN=LRRFIP1 PE=1 SV=2 - [LRRF1_HUMAN]	1.73	1	1	1	1	0	0	0	3290834	0	1645417									#DIV/0!					67.13	1.73	1	1	1	808	89.1987	4.65283
Q3MHD2	Protein LSM12 homolog OS=Homo sapiens GN=LSM12 PE=1 SV=2 - [LSM12_HUMAN]	6.67	2	1	1	1	0	0	0	1.14712e+07	0	5.7356e+06									#DIV/0!					34.8	6.67	1	1	1	195	21.6871	7.73779
Q53RT3	Retroviral-like aspartic protease 1 OS=Homo sapiens GN=ASPRV1 PE=1 SV=1 - [APRV1_HUMAN]	3.79	1	1	1	1	0	0	0	9366007	0	4.683e+06									#DIV/0!					51.65	3.79	1	1	1	343	36.9681	5.43994
Q5QPM2	RNA binding protein, autoantigenic (HnRNP-associated with lethal yellow homolog (Mouse)) (Fragment) OS=Homo sapiens GN=RALY PE=2 SV=1 - [Q5QPM2_HUMAN]	10.11	5	1	1	1	0	0	0	1.80613e+06	0	903066									#DIV/0!					30.48	10.11	1	1	1	89	9.70804	9.83252
Q5TEE2	Histone deacetylase 1 (Fragment) OS=Homo sapiens GN=HDAC1 PE=2 SV=1 - [Q5TEE2_HUMAN]	8.53	3	1	1	1	0	0	0	2.35714e+07	0	1.17857e+07									#DIV/0!					50.85	8.53	1	1	1	211	24.529	8.30908
Q5VU10	Ribonuclease P (30kD) (RPP30) (Fragment) OS=Homo sapiens GN=RP11-320F15.1 PE=2 SV=1 - [Q5VU10_HUMAN]	4.72	2	1	1	1	0	0	0	1.14117e+07	0	5.70585e+06									#DIV/0!					28.99	4.72	1	1	1	212	23.2714	8.96826
Q8TF72	Protein Shroom3 OS=Homo sapiens GN=SHROOM3 PE=1 SV=2 - [SHRM3_HUMAN]	0.45	1	1	1	1	0	0	0	4.72227e+07	0	2.36113e+07									#DIV/0!					26.58	0.45	1	1	1	1996	216.724	7.79639
Q8WU90	Zinc finger CCCH domain-containing protein 15 OS=Homo sapiens GN=ZC3H15 PE=1 SV=1 - [ZC3HF_HUMAN]	1.88	1	1	1	1	0	0	0	8871474	0	4435737									#DIV/0!					47.29	1.88	1	1	1	426	48.5726	5.31299
Q92522	Histone H1x OS=Homo sapiens GN=H1FX PE=1 SV=1 - [H1X_HUMAN]	5.63	1	1	1	1	0	0	0	0	0	0									#DIV/0!					22.66	5.63	1	1	1	213	22.4735	10.7554
Q92871	Phosphomannomutase 1 OS=Homo sapiens GN=PMM1 PE=1 SV=2 - [PMM1_HUMAN]	5.73	1	1	1	1	0	0	0	0	0	0									#DIV/0!					30.98	5.73	1	1	1	262	29.728	5.74463
Q9NPA8	Enhancer of yellow 2 transcription factor homolog OS=Homo sapiens GN=ENY2 PE=1 SV=1 - [ENY2_HUMAN]	10.89	1	1	1	1	0	0	0	2.11469e+07	0	1.05735e+07									#DIV/0!					28.97	10.89	1	1	1	101	11.5213	9.33447
Q9NTZ6	RNA-binding protein 12 OS=Homo sapiens GN=RBM12 PE=1 SV=1 - [RBM12_HUMAN]	0.75	1	1	1	1	0	0	0	8.65644e+06	0	4.32822e+06									#DIV/0!					24.58	0.75	1	1	1	932	97.3334	8.63135
Q9P258	Protein RCC2 OS=Homo sapiens GN=RCC2 PE=1 SV=2 - [RCC2_HUMAN]	1.53	1	1	1	1	0	0	0	1.02535e+07	0	5.12677e+06									#DIV/0!					30.09	1.53	1	1	1	522	56.0492	8.77783
Q9Y490	Talin-1 OS=Homo sapiens GN=TLN1 PE=1 SV=3 - [TLN1_HUMAN]	0.47	1	1	1	1	0	0	0	0	0	0									#DIV/0!					40.32	0.47	1	1	1	2541	269.599	6.07471
M0R088	Serine/arginine repetitive matrix protein 1 (Fragment) OS=Homo sapiens GN=SRRM1 PE=1 SV=1 - [M0R088_HUMAN]	1.47	4	1	1	1	0	0	0	0	0	0									#DIV/0!					30.66	1.47	1	1	1	681	78.093	12.0591
U3KPY7	Histone deacetylase complex subunit SAP18 (Fragment) OS=Homo sapiens GN=SAP18 PE=1 SV=1 - [U3KPY7_HUMAN]	8.97	4	1	1	1	0	0	0	0	0	0									#DIV/0!					26.35	8.97	1	1	1	78	9.11068	9.5542
A0A087X1E7	DNA mismatch repair protein Msh2 OS=Homo sapiens GN=MSH2 PE=1 SV=1 - [A0A087X1E7_HUMAN]	3.92	5	1	1	1	0	0	0	0	0	0									#DIV/0!					31.48	3.92	1	1	1	485	54.7431	5.77002
A0A087WTZ5	UBX domain-containing protein 1 OS=Homo sapiens GN=UBXN1 PE=1 SV=1 - [A0A087WTZ5_HUMAN]	3.78	4	1	1	1	0	0	0	5.74227e+06	0	2.87114e+06									#DIV/0!					27.61	3.78	1	1	1	238	26.999	7.95752
A0A087WY55	Chromosome 6 open reading frame 55, isoform CRA_b OS=Homo sapiens GN=VTA1 PE=1 SV=1 - [A0A087WY55_HUMAN]	5	2	1	1	1	0	0	0	9.48495e+06	0	4.74247e+06									#DIV/0!					30.79	5	1	1	1	280	31.0824	6.44287
K7ENX8	Cold-inducible RNA-binding protein (Fragment) OS=Homo sapiens GN=CIRBP PE=1 SV=2 - [K7ENX8_HUMAN]	13.75	11	1	1	1	0	0	0	3.62993e+07	0	1.81497e+07									#DIV/0!					32.82	13.75	1	1	1	80	8.90833	4.80518
A0A087WX58	Hepatoma-derived growth factor-related protein 2 (Fragment) OS=Homo sapiens GN=HDGFRP2 PE=1 SV=1 - [A0A087WX58_HUMAN]	22.06	3	1	1	1	0	0	0	0	0	0									#DIV/0!					46.6	22.06	1	1	1	68	7.24921	4.22119
A0A087X1B7	Chromatin target of PRMT1 protein OS=Homo sapiens GN=CHTOP PE=1 SV=1 - [A0A087X1B7_HUMAN]	17.11	3	1	1	1	0	0	0	0	0	0									#DIV/0!					52.55	17.11	1	1	1	76	8.51457	12.0151
P01833	Polymeric immunoglobulin receptor OS=Homo sapiens GN=PIGR PE=1 SV=4 - [PIGR_HUMAN]	3.14	1	2	2	3	1.36681e+06	0	2.02885e+06	20873672	683404	1.14513e+07	50.02	2.09	1	1					1	83.8	2.09	1	1	24.69	1.05	1	1	1	764	83.2317	5.74463
Q13363	C-terminal-binding protein 1 OS=Homo sapiens GN=CTBP1 PE=1 SV=2 - [CTBP1_HUMAN]	8.86	8	3	4	7	4.49226e+06	0	7.37325e+06	1.46134e+07	2.24613e+06	1.09933e+07	55.45	2.5	1	1					1	55.7	7.27	3	3	70.2454	7.05	3	3	3	440	47.5055	6.771
O75475	PC4 and SFRS1-interacting protein OS=Homo sapiens GN=PSIP1 PE=1 SV=1 - [PSIP1_HUMAN]	3.21	1	1	1	2	5.24481e+06	0	0	0	2.6224e+06	0	30.14	3.21	1	1	57.34	3.21	1	1	1									#DIV/0!	530	60.0667	9.12939
A0A0A0MS86	Centrosomal protein of 290 kDa OS=Homo sapiens GN=CEP290 PE=1 SV=1 - [A0A0A0MS86_HUMAN]	0.99	4	1	1	1	5.41544e+06	0	0	0	2.70772e+06	0	0	0.99	1	1					1									#DIV/0!	806	94.1937	5.13525
D6RBW0	Centromere-associated protein E (Fragment) OS=Homo sapiens GN=CENPE PE=3 SV=1 - [D6RBW0_HUMAN]	1.6	3	2	2	2	5.84604e+06	0	0	0	2.92302e+06	0	24.84	1.6	2	2					2									#DIV/0!	1126	130.377	5.13525
C9JPQ9	Fibrinogen gamma chain (Fragment) OS=Homo sapiens GN=FGG PE=4 SV=1 - [C9JPQ9_HUMAN]	10.08	5	1	1	1	6.10136e+06	0	0	0	3.05068e+06	0	30.13	10.08	1	1					1									#DIV/0!	119	13.5378	7.1958
Q12834	Cell division cycle protein 20 homolog OS=Homo sapiens GN=CDC20 PE=1 SV=2 - [CDC20_HUMAN]	3.01	1	1	1	3	7.21535e+06	0	0	0	3.60767e+06	0	35.85	3.01	1	2					2	28.4	3.01	1	1					1	499	54.6886	9.23193
P09496	Clathrin light chain A OS=Homo sapiens GN=CLTA PE=1 SV=1 - [CLCA_HUMAN]	6.85	6	2	2	3	7.38693e+06	0	6.95697e+06	1.02651e+07	3.69347e+06	8.61104e+06	23.98	4.03	1	1					1	21.88	2.82	1	1	25.14	4.03	1	1	1	248	27.06	4.51318
O43396	Thioredoxin-like protein 1 OS=Homo sapiens GN=TXNL1 PE=1 SV=3 - [TXNL1_HUMAN]	17.3	3	3	3	8	7.52757e+06	0	8.99588e+06	1.61384e+07	3.76379e+06	1.25671e+07	46.27	5.88	1	1		0			1	64.15	17.3	3	4	59.22	17.3	3	3	3.5	289	32.2307	4.95752
M0R0P7	60S ribosomal protein L18a OS=Homo sapiens GN=RPL18A PE=1 SV=1 - [M0R0P7_HUMAN]	5.11	5	1	1	2	8.16383e+06	0	0	0	4.08191e+06	0	24.7	5.11	1	1					1	22.75	5.11	1	1					1	137	16.1665	10.6675
J3KQ96	Treacle protein (Fragment) OS=Homo sapiens GN=TCOF1 PE=4 SV=1 - [J3KQ96_HUMAN]	1.63	3	2	2	3	8.19591e+06	0	3.66892e+06	1.39357e+07	4.09795e+06	8.80229e+06	61.85	0.99	1	1					1	50.62	0.99	1	1	38.71	0.64	1	1	1	1414	144.04	8.29443
K7EL89	Spermidine synthase (Fragment) OS=Homo sapiens GN=SRM PE=4 SV=1 - [K7EL89_HUMAN]	9.64	2	1	1	1	9.71762e+06	0	0	0	4.85881e+06	0	36.33	9.64	1	1					1									#DIV/0!	83	9.31562	8.20654
Q9Y224	UPF0568 protein C14orf166 OS=Homo sapiens GN=C14orf166 PE=1 SV=1 - [CN166_HUMAN]	11.89	1	2	2	2	9928458	0	0	0	4964229	0	67.81	11.89	2	2					2						0			#DIV/0!	244	28.0507	6.65381
G3V4X8	SNW domain-containing protein 1 OS=Homo sapiens GN=SNW1 PE=4 SV=1 - [G3V4X8_HUMAN]	2.14	3	1	1	1	10177899	0	0	0	5.08895e+06	0	33.42	2.14	1	1					1									#DIV/0!	374	43.3051	9.70068
A0A0A0MRK1	G patch domain-containing protein 4 OS=Homo sapiens GN=GPATCH4 PE=1 SV=1 - [A0A0A0MRK1_HUMAN]	3.78	3	1	1	2	1.04568e+07	0	0	0	5.22842e+06	0	21.86	3.78	1	1					1	0	3.78	1	1					1	370	42.0293	9.30518
F8VV01	RNA-binding motif, single-stranded-interacting protein 2 OS=Homo sapiens GN=RBMS2 PE=4 SV=1 - [F8VV01_HUMAN]	3.19	6	1	1	3	1.06425e+07	0	2.67085e+06	1.22166e+07	5.32126e+06	7.44372e+06	34	3.19	1	1					1	34.3	3.19	1	1	34.18	3.19	1	1	1	282	30.697	7.57666
Q01658	Protein Dr1 OS=Homo sapiens GN=DR1 PE=1 SV=1 - [NC2B_HUMAN]	13.64	1	1	1	2	1.07036e+07	0	1.20973e+07	0	5.3518e+06	6.04867e+06	21.3	13.64	1	1					1	37.16	13.64	1	1					1	176	19.4317	4.75439
H0YJW9	Uncharacterized protein (Fragment) OS=Homo sapiens PE=4 SV=3 - [H0YJW9_HUMAN]	4.73	4	1	1	1	12406121	0	0	0	6.20306e+06	0	25.08	4.73	1	1					1									#DIV/0!	148	16.9815	10.8579
P62306	Small nuclear ribonucleoprotein F OS=Homo sapiens GN=SNRPF PE=1 SV=1 - [RUXF_HUMAN]	15.12	1	1	1	3	12516104	0	1.21903e+07	1.07739e+07	6258052	1.14821e+07	75.2	15.12	1	1					1	70.54	15.12	1	1	79.85	15.12	1	1	1	86	9.71878	4.66553
H7C2L4	Transformer-2 protein homolog beta (Fragment) OS=Homo sapiens GN=TRA2B PE=4 SV=1 - [H7C2L4_HUMAN]	8.41	3	1	1	1	12588322	0	0	0	6294161	0	23.39	8.41	1	1					1									#DIV/0!	107	12.6501	10.5063
D6RDI2	Luc7-like protein 3 (Fragment) OS=Homo sapiens GN=LUC7L3 PE=4 SV=1 - [D6RDI2_HUMAN]	15.76	3	2	2	3	14254857	0	0	0	7.12743e+06	0	31.85	15.76	2	2		0			2					0	3.8	1	1	1	184	20.6644	8.26514
B0QYY6	RNA binding motif protein 9 (Fragment) OS=Homo sapiens GN=RBM9 PE=4 SV=1 - [B0QYY6_HUMAN]	7.81	20	1	1	1	14640238	0	0	0	7320119	0	39.26	7.81	1	1		0			1									#DIV/0!	128	13.9867	5.36377
F8W696	Truncated apolipoprotein A-I OS=Homo sapiens GN=APOA1 PE=4 SV=1 - [F8W696_HUMAN]	4.49	2	1	1	1	1.49151e+07	0	0	0	7.45754e+06	0	62.99	4.49	1	1					1									#DIV/0!	245	27.8913	6.12549
A0A0J9YXZ5	Ras GTPase-activating-like protein IQGAP1 OS=Homo sapiens GN=IQGAP1 PE=1 SV=1 - [A0A0J9YXZ5_HUMAN]	1.34	3	2	2	3	1.55324e+07	0	0	0	7.76622e+06	0	26.71	1.34	2	2	40.93	0.67	1	1	1.5									#DIV/0!	1191	135.919	6.13818
O75083	WD repeat-containing protein 1 OS=Homo sapiens GN=WDR1 PE=1 SV=4 - [WDR1_HUMAN]	10.73	2	4	4	8	15795586	0	2.1303e+07	2.91522e+07	7897793	2.52276e+07	78.57	4.46	2	2	22.57	1.65	1	1	1.5	57.94	4.46	2	2	78.9333	9.08	3	3	2.5	606	66.1519	6.65381
O14602	Eukaryotic translation initiation factor 1A, Y-chromosomal OS=Homo sapiens GN=EIF1AY PE=1 SV=4 - [IF1AY_HUMAN]	36.81	4	3	3	6	1.60443e+07	0	1.85934e+07	6687269	8.02215e+06	1.26403e+07	70.96	18.75	2	2					2	70.63	18.75	2	2	27.82	25	2	2	2	144	16.4323	5.23682
A0A0A0MS51	Gelsolin OS=Homo sapiens GN=GSN PE=1 SV=1 - [A0A0A0MS51_HUMAN]	0.94	3	1	1	1	16326666	0	0	0	8163333	0	25.98	0.94	1	1					1									#DIV/0!	748	82.4743	5.63037
H7C1V0	Cathepsin D light chain (Fragment) OS=Homo sapiens GN=CTSD PE=3 SV=1 - [H7C1V0_HUMAN]	9.52	3	2	2	4	1.70501e+07	0	9.54182e+06	3.20021e+07	8.52503e+06	2.07719e+07	24.73	5.29	1	1	22.37	4.23	1	1	1	22.36	5.29	1	1	23.2	5.29	1	1	1	189	20.3585	8.44092
E9PB51	RNA-binding protein 4 (Fragment) OS=Homo sapiens GN=RBM4 PE=4 SV=1 - [E9PB51_HUMAN]	15	8	4	4	10	1.81549e+07	0	1.68351e+07	2.66796e+07	9.07745e+06	2.17574e+07	33.2	4.17	1	1	31.49	3.33	1	1	1	60.4767	15	4	4	55.3667	15	4	4	4	240	26.2701	7.54736
Q8WU79	Stromal membrane-associated protein 2 OS=Homo sapiens GN=SMAP2 PE=1 SV=1 - [SMAP2_HUMAN]	6.53	3	2	2	2	1.8176e+07	0	0	9.70676e+06	9.08801e+06	4.85338e+06	67.26	4.43	1	1					1					25.12	2.1	1	1	1	429	46.7548	8.86572
P17812	CTP synthase 1 OS=Homo sapiens GN=CTPS1 PE=1 SV=2 - [PYRG1_HUMAN]	6.6	1	4	4	9	1.84119e+07	0	1.60903e+07	5.06771e+07	9.20595e+06	3.33837e+07	88.37	3.21	2	3		0			3	82.4567	4.57	3	3	55.2367	4.74	3	3	3	591	66.648	6.45557
Q8N1G4	Leucine-rich repeat-containing protein 47 OS=Homo sapiens GN=LRRC47 PE=1 SV=1 - [LRC47_HUMAN]	11.32	1	5	5	7	1.84125e+07	0	4.28527e+06	26816873	9.20626e+06	1.55511e+07	48.35	2.06	1	1					1	36.94	4.46	2	2	58.35	8.92	4	4	3	583	63.4337	8.27979
P22102	Trifunctional purine biosynthetic protein adenosine-3 OS=Homo sapiens GN=GART PE=1 SV=1 - [PUR2_HUMAN]	3.07	1	3	3	4	1.94815e+07	0	1.33024e+07	6.36505e+07	9.74073e+06	3.84764e+07	38.76	0.89	1	1					1	68.38	1.09	1	1	23.2	1.98	2	2	1.5	1010	107.699	6.69775
O75400	Pre-mRNA-processing factor 40 homolog A OS=Homo sapiens GN=PRPF40A PE=1 SV=2 - [PR40A_HUMAN]	1.88	1	1	1	1	1.97526e+07	0	0	0	9.87632e+06	0	45.67	1.88	1	1					1						0			#DIV/0!	957	108.737	7.56201
M0QZK8	Uncharacterized protein OS=Homo sapiens PE=4 SV=1 - [M0QZK8_HUMAN]	12.62	4	1	1	2	2.02654e+07	0	0	0	1.01327e+07	0	61.53	12.62	1	1	55.62	12.62	1	1	1									#DIV/0!	103	11.5708	4.91943
P27169	Serum paraoxonase/arylesterase 1 OS=Homo sapiens GN=PON1 PE=1 SV=3 - [PON1_HUMAN]	3.1	2	1	1	4	2.06291e+07	0	1.20331e+07	2.11283e+07	1.03145e+07	1.65807e+07	30.15	3.1	1	1	32.28	3.1	1	1	1	33.26	3.1	1	1	31.57	3.1	1	1	1	355	39.7062	5.22412
H7C2Z6	Grancalcin (Fragment) OS=Homo sapiens GN=GCA PE=4 SV=1 - [H7C2Z6_HUMAN]	19.86	4	3	3	7	2.09722e+07	0	8.32495e+06	2.84236e+07	1.04861e+07	1.83743e+07	49.42	19.86	3	3					3	71.23	13.01	2	2	53.1	14.38	2	2	2	146	16.8111	6.66846
C9J6A7	Ribulose-phosphate 3-epimerase (Fragment) OS=Homo sapiens GN=RPE PE=4 SV=1 - [C9J6A7_HUMAN]	4.4	3	1	1	2	22045087	0	0	40942979	1.10225e+07	2.04715e+07	42.52	4.4	1	1					1		0			44.42	4.4	1	1	1	159	17.4026	5.8208
Q9BU76	Multiple myeloma tumor-associated protein 2 OS=Homo sapiens GN=MMTAG2 PE=1 SV=1 - [MMTA2_HUMAN]	15.59	1	3	3	4	2.20472e+07	0	1.67063e+07	4.73984e+06	1.10236e+07	1.07231e+07	77.63	5.32	1	1					1	95.25	11.79	2	2	30.22	3.8	1	1	1.5	263	29.3939	10.0229
P49006	MARCKS-related protein OS=Homo sapiens GN=MARCKSL1 PE=1 SV=2 - [MRP_HUMAN]	14.36	1	2	2	3	2.21422e+07	0	1.96141e+07	0	1.10711e+07	9.80705e+06	38.88	6.67	1	1					1	42.56	6.67	1	1	49.21	7.69	1	1	1	195	19.5172	4.66553
H7C4L9	Sodium/potassium-transporting ATPase subunit beta-3 (Fragment) OS=Homo sapiens GN=ATP1B3 PE=4 SV=1 - [H7C4L9_HUMAN]	40.74	3	1	1	1	2.22093e+07	0	0	0	1.11046e+07	0	29.79	40.74	1	1					1									#DIV/0!	27	2.78767	8.22119
Q9NQ29	Putative RNA-binding protein Luc7-like 1 OS=Homo sapiens GN=LUC7L PE=1 SV=1 - [LUC7L_HUMAN]	7.55	8	1	3	7	2.49856e+07	0	2.69715e+07	5.12537e+07	1.24928e+07	3.91126e+07	48.3713	4.58	2	2		0			2	43.53	2.7	1	2	50.7533	5.66	2	3	2.5	371	43.7013	9.92041
P35542	Serum amyloid A-4 protein OS=Homo sapiens GN=SAA4 PE=1 SV=2 - [SAA4_HUMAN]	13.08	2	1	1	1	2.63606e+07	0	0	0	1.31803e+07	0	25.17	13.08	1	1		0			1						0			#DIV/0!	130	14.7373	9.0708
Q14498	RNA-binding protein 39 OS=Homo sapiens GN=RBM39 PE=1 SV=2 - [RBM39_HUMAN]	19.25	11	7	7	10	2.67162e+07	0	3.6579e+07	6.73612e+07	1.33581e+07	5.19701e+07	85.74	6.98	3	3	0	3.02	1	1	2	82.8767	9.06	3	3	88.21	6.79	3	3	3	530	59.3427	10.0962
P01023	Alpha-2-macroglobulin OS=Homo sapiens GN=A2M PE=1 SV=3 - [A2MG_HUMAN]	0.75	3	1	1	1	2.67341e+07	0	0	0	1.3367e+07	0	32.47	0.75	1	1					1									#DIV/0!	1474	163.188	6.45557
H7C4T5	Muscleblind-like protein 1 (Fragment) OS=Homo sapiens GN=MBNL1 PE=4 SV=1 - [H7C4T5_HUMAN]	9.12	9	3	3	8	2.90593e+07	0	2.1922e+07	4.71104e+07	1.45297e+07	3.45162e+07	32.74	6.69	2	2					2	42.03	9.12	3	3	58.2867	6.69	2	3	3	329	35.7967	8.66064
E9PND2	Cysteine and glycine-rich protein 1 (Fragment) OS=Homo sapiens GN=CSRP1 PE=4 SV=1 - [E9PND2_HUMAN]	6.54	4	1	1	2	2.95868e+07	0	0	1.32178e+07	1.47934e+07	6.60891e+06	48.75	6.54	1	1					1					51.74	6.54	1	1	1	153	16.1048	8.89502
Q13283	Ras GTPase-activating protein-binding protein 1 OS=Homo sapiens GN=G3BP1 PE=1 SV=1 - [G3BP1_HUMAN]	11.8	2	3	3	4	31051163	0	1.88816e+07	0	1.55256e+07	9.44078e+06	18.14	1.93	1	1		0			1	36.6	11.8	3	3		0			3	466	52.1321	5.51611
Q15084	Protein disulfide-isomerase A6 OS=Homo sapiens GN=PDIA6 PE=1 SV=1 - [PDIA6_HUMAN]	12.5	1	3	3	5	3.46534e+07	0	18250253	2.81688e+07	1.73267e+07	2.32095e+07	35.97	3.18	1	1					1	51.73	3.18	1	1	86.8967	12.5	3	3	2	440	48.0913	5.08447
P60953	Cell division control protein 42 homolog OS=Homo sapiens GN=CDC42 PE=1 SV=2 - [CDC42_HUMAN]	16.75	2	2	2	4	3.50264e+07	0	0	0	1.75132e+07	0	35.34	16.75	2	2	43.17	16.75	2	2	2									#DIV/0!	191	21.245	6.55127
Q8N9Q2	Protein SREK1IP1 OS=Homo sapiens GN=SREK1IP1 PE=1 SV=1 - [SR1IP_HUMAN]	12.9	2	2	2	6	3.53266e+07	0	1.50658e+07	2.78867e+07	1.76633e+07	2.14762e+07	47.4553	12.9	2	2					2	53.8853	12.9	2	2	37.9153	12.9	2	2	2	155	18.1656	9.84717
J3KTC1	RNA-binding protein Musashi homolog 2 (Fragment) OS=Homo sapiens GN=MSI2 PE=4 SV=1 - [J3KTC1_HUMAN]	40.43	5	4	4	7	4.34998e+07	0	2.59099e+07	3.12319e+07	2.17499e+07	2.85709e+07	49.52	26.24	2	2					2	73.83	26.24	2	2	23.3467	14.18	2	3	2.5	141	15.5629	9.49561
P46777	60S ribosomal protein L5 OS=Homo sapiens GN=RPL5 PE=1 SV=3 - [RL5_HUMAN]	5.39	1	2	2	3	44496895	0	0	3.17066e+07	2.22484e+07	1.58533e+07	21.97	2.36	1	1					1					27.33	5.39	2	2	2	297	34.3407	9.71533
P05204	Non-histone chromosomal protein HMG-17 OS=Homo sapiens GN=HMGN2 PE=1 SV=3 - [HMGN2_HUMAN]	16.67	1	2	2	3	4.98846e+07	0	6.07452e+06	1.83251e+07	2.49423e+07	1.21998e+07	17.63	16.67	1	1		0			1	22.06	12.22	1	1	0	12.22	1	1	1	90	9.38706	9.99365
P62891	60S ribosomal protein L39 OS=Homo sapiens GN=RPL39 PE=2 SV=2 - [RL39_HUMAN]	19.61	2	1	1	2	5.66488e+07	0	4.5254e+07	0	2.83244e+07	2.2627e+07	35.31	19.61	1	1					1	25.03	19.61	1	1					1	51	6.40265	12.5571
E7EPB3	60S ribosomal protein L14 OS=Homo sapiens GN=RPL14 PE=4 SV=1 - [E7EPB3_HUMAN]	9.68	2	1	1	1	5.70654e+07	0	0	0	2.85327e+07	0	55.78	9.68	1	1					1									#DIV/0!	124	14.5486	10.2134
E9PJD9	60S ribosomal protein L27a OS=Homo sapiens GN=RPL27A PE=3 SV=1 - [E9PJD9_HUMAN]	10.99	3	1	1	3	6.76143e+07	0	22273488	34968996	3.38072e+07	28621242	39.35	10.99	1	1					1	38.69	10.99	1	1	38.47	10.99	1	1	1	91	10.1206	10.2134
D3YTB1	60S ribosomal protein L32 (Fragment) OS=Homo sapiens GN=RPL32 PE=4 SV=1 - [D3YTB1_HUMAN]	7.52	3	1	1	1	69931733	0	0	0	3.49659e+07	0	0	7.52	1	1					1									#DIV/0!	133	15.6067	11.4438
H0Y876	Coiled-coil domain-containing protein 136 (Fragment) OS=Homo sapiens GN=CCDC136 PE=4 SV=1 - [H0Y876_HUMAN]	1.28	3	1	1	1	7.50103e+07	0	0	0	3.75051e+07	0	30.97	1.28	1	1					1									#DIV/0!	548	63.9192	5.021
X6RJP6	Transgelin-2 (Fragment) OS=Homo sapiens GN=TAGLN2 PE=1 SV=1 - [X6RJP6_HUMAN]	23.53	3	3	3	5	8.28993e+07	0	3.48317e+07	0	4.14496e+07	1.74158e+07	24.6	5.88	1	1					1	133.643	23.53	3	3	36.39	8.02	1	1	2	187	21.0725	7.81104
O43719	HIV Tat-specific factor 1 OS=Homo sapiens GN=HTATSF1 PE=1 SV=1 - [HTSF1_HUMAN]	3.05	3	2	2	2	0	1.17806e+06	0	22522416	589029	11261208					21.93	1.59	1	1	1					28.28	1.46	1	1	1	755	85.8006	4.39893
A0A087WWE7	Uncharacterized protein C8orf59 OS=Homo sapiens GN=C8orf59 PE=1 SV=1 - [A0A087WWE7_HUMAN]	21.31	2	1	1	3	2.95907e+06	1225259	0	0	2.09216e+06	0	49.66	21.31	1	1	45.01	21.31	1	1	1					33.25	21.31	1	1	1	61	6.9469	11.2388
O00232	26S proteasome non-ATPase regulatory subunit 12 OS=Homo sapiens GN=PSMD12 PE=1 SV=3 - [PSD12_HUMAN]	1.97	1	1	1	1	0	1.28538e+06	0	0	642688	0					34.55	1.97	1	1	1									#DIV/0!	456	52.8706	7.6499
A0A0M3HER1	LIM and senescent cell antigen-like-containing domain protein 1 (Fragment) OS=Homo sapiens GN=LIMS1 PE=1 SV=1 - [A0A0M3HER1_HUMAN]	4.31	2	1	1	1	0	1.66351e+06	0	0	831756	0					35.44	4.31	1	1	1									#DIV/0!	209	24.4004	8.99756
P33176	Kinesin-1 heavy chain OS=Homo sapiens GN=KIF5B PE=1 SV=1 - [KINH_HUMAN]	2.39	5	2	2	5	0	1.9633e+06	5.35966e+06	9.45114e+06	981651	7.4054e+06					35.92	1.14	1	1	1	76.33	2.39	2	2	70.09	2.39	2	2	2	963	109.617	6.50732
P49736	DNA replication licensing factor MCM2 OS=Homo sapiens GN=MCM2 PE=1 SV=4 - [MCM2_HUMAN]	6.64	2	5	5	6	0	1.96707e+06	0	1.2283e+07	983535	6.1415e+06					23.63	0.88	1	1	1					126.16	6.64	5	5	5	904	101.832	5.51611
Q08211	ATP-dependent RNA helicase A OS=Homo sapiens GN=DHX9 PE=1 SV=4 - [DHX9_HUMAN]	0.79	1	1	1	3	0	2.22706e+06	2.77055e+06	0	1.11353e+06	1.38527e+06	41.55	0.79	1	1	36.51	0.79	1	1	1	30.67	0.79	1	1		0			1	1270	140.869	6.84424
Q9NSI2	Protein FAM207A OS=Homo sapiens GN=FAM207A PE=1 SV=2 - [F207A_HUMAN]	6.09	1	1	1	3	5.65793e+06	2.35196e+06	0	3.51476e+06	4.00494e+06	1.75738e+06	29.14	6.09	1	1	23.14	6.09	1	1	1					20.71	6.09	1	1	1	230	25.4408	11.0776
P12270	Nucleoprotein TPR OS=Homo sapiens GN=TPR PE=1 SV=3 - [TPR_HUMAN]	0.93	1	2	2	2	0	2.6264e+06	0	0	1.3132e+06	0					14.53	0.93	2	2	2									#DIV/0!	2363	267.131	5.021
Q14204	Cytoplasmic dynein 1 heavy chain 1 OS=Homo sapiens GN=DYNC1H1 PE=1 SV=5 - [DYHC1_HUMAN]	0.41	1	2	2	2	0	2.69933e+06	0	0	1.34967e+06	0					33.2	0.41	2	2	2									#DIV/0!	4646	532.072	6.40479
B0QZ43	ER lipid raft associated 1 (Fragment) OS=Homo sapiens GN=ERLIN1 PE=4 SV=1 - [B0QZ43_HUMAN]	4.36	4	1	1	2	0	2.7631e+06	0	6.14596e+06	1.38155e+06	3.07298e+06					34.61	4.36	1	1	1					60.04	4.36	1	1	1	275	31.0574	7.95752
P55769	NHP2-like protein 1 OS=Homo sapiens GN=NHP2L1 PE=1 SV=3 - [NH2L1_HUMAN]	17.97	2	2	2	4	0	2.77467e+06	6355899	25733615	1.38733e+06	16044757	24.91	8.59	1	1	59.01	9.38	1	1	1	61.63	9.38	1	1	63.14	9.38	1	1	1	128	14.1646	8.45557
Q9BRX2	Protein pelota homolog OS=Homo sapiens GN=PELO PE=1 SV=2 - [PELO_HUMAN]	8.57	1	3	3	5	3.25432e+06	2.82361e+06	0	0	3038962	0	69.58	3.64	1	1	100.55	6.49	2	2	1.5	41.53	2.86	1	1	0	2.08	1	1	1	385	43.332	6.34131
P30533	Alpha-2-macroglobulin receptor-associated protein OS=Homo sapiens GN=LRPAP1 PE=1 SV=1 - [AMRP_HUMAN]	3.36	1	1	1	2	0	2.90091e+06	2.19062e+06	0	1.45045e+06	1.09531e+06					35.97	3.36	1	1	1	42.37	3.36	1	1					1	357	41.4409	8.77783
J3KRZ2	Cytoplasmic dynein 1 light intermediate chain 2 (Fragment) OS=Homo sapiens GN=DYNC1LI2 PE=4 SV=1 - [J3KRZ2_HUMAN]	19.57	3	1	1	2	0	2.95503e+06	0	4.26442e+06	1.47752e+06	2.13221e+06		0			36.13	19.57	1	1	1		0			44.88	19.57	1	1	1	92	9.04358	11.0776
A0A087WTV2	Proteasome activator complex subunit 3 OS=Homo sapiens GN=PSME3 PE=1 SV=1 - [A0A087WTV2_HUMAN]	4.71	5	1	1	3	0	2.98999e+06	0	1.08601e+07	1.49499e+06	5.43007e+06					39.91	4.71	1	1	1	29.38	4.71	1	1	22.39	4.71	1	1	1	170	19.8636	5.69385
G5E9S8	Kinesin light chain 1 OS=Homo sapiens GN=KLC1 PE=4 SV=1 - [G5E9S8_HUMAN]	5.28	13	1	3	3	0	3.04581e+06	0	1.79784e+07	1.52291e+06	8.98919e+06		0			25.24	2	1	1	1		0			41.82	3.28	2	2	2	549	62.4676	5.84619
A0A087WZH7	Myristoylated alanine-rich C-kinase substrate OS=Homo sapiens GN=MARCKS PE=1 SV=1 - [A0A087WZH7_HUMAN]	10.3	2	2	2	5	4665779	3.06051e+06	8268439	3.69307e+07	3.86315e+06	2.25996e+07	39.46	5.76	1	1	46.56	4.55	1	1	1	42.57	5.76	1	1	104.26	10.3	2	2	1.5	330	31.5771	4.71631
P23588	Eukaryotic translation initiation factor 4B OS=Homo sapiens GN=EIF4B PE=1 SV=2 - [IF4B_HUMAN]	13.91	8	6	6	10	1.38282e+07	3.09801e+06	1.34862e+07	2.87418e+07	8.46308e+06	2.1114e+07	20.96	2.95	1	1	49.92	7.04	2	2	1.5	47.25	8.84	3	3	36.48	6.87	4	4	3.5	611	69.1103	5.73193
A0A087WYR0	Signal recognition particle 19 kDa protein OS=Homo sapiens GN=SRP19 PE=1 SV=1 - [A0A087WYR0_HUMAN]	13.33	2	1	1	2	6.1605e+06	3.22265e+06	0	0	4.69157e+06	0	58.24	13.33	1	1	39.24	13.33	1	1	1						0			#DIV/0!	120	13.6452	10.228
Q96F86	Enhancer of mRNA-decapping protein 3 OS=Homo sapiens GN=EDC3 PE=1 SV=1 - [EDC3_HUMAN]	4.72	6	2	2	5	10817844	3.42921e+06	1.12648e+07	2.40503e+07	7.12352e+06	1.76575e+07	22.5	2.76	1	1	26.92	1.97	1	1	1	61.08	4.72	2	2	32.8	2.76	1	1	1.5	508	56.0424	7.10791
H3BUF6	Ataxin-2-like protein OS=Homo sapiens GN=ATXN2L PE=4 SV=1 - [H3BUF6_HUMAN]	1.87	5	2	2	4	0	3.44977e+06	5.35246e+06	4.7777e+06	1.72488e+06	5.06508e+06					75.42	1.87	2	2	2	38.16	1.03	1	1	43.93	0.84	1	1	1	1068	112.644	8.68994
A0A087WXZ1	Cellular tumor antigen p53 OS=Homo sapiens GN=TP53 PE=1 SV=1 - [A0A087WXZ1_HUMAN]	7.69	8	1	1	2	0	3.52923e+06	6.21571e+06	0	1.76461e+06	3.10786e+06		0			31.08	7.69	1	1	1	32.34	7.69	1	1					1	182	20.728	7.43018
F5H793	L-lactate dehydrogenase B chain (Fragment) OS=Homo sapiens GN=LDHB PE=3 SV=1 - [F5H793_HUMAN]	15.69	4	1	1	1	0	3.67439e+06	0	0	1.83719e+06	0					21.99	15.69	1	1	1									#DIV/0!	102	10.7998	5.13525
M0R3B2	Nitric oxide synthase-interacting protein (Fragment) OS=Homo sapiens GN=NOSIP PE=1 SV=7 - [M0R3B2_HUMAN]	14.05	7	2	2	3	0	3.74212e+06	4.9172e+06	0	1.87106e+06	2.4586e+06					45.86	5.37	1	1	1	78.43	5.37	1	1	63.43	8.68	1	1	1	242	26.8746	8.82178
Q15149	Plectin OS=Homo sapiens GN=PLEC PE=1 SV=3 - [PLEC_HUMAN]	0.23	1	1	1	1	0	3.75417e+06	0	0	1.87709e+06	0		0			21.75	0.23	1	1	1									#DIV/0!	4684	531.466	5.96045
O14545	TRAF-type zinc finger domain-containing protein 1 OS=Homo sapiens GN=TRAFD1 PE=1 SV=1 - [TRAD1_HUMAN]	2.06	1	1	1	3	0	3.93402e+06	7.32327e+06	1.24191e+07	1.96701e+06	9.8712e+06		0			69.78	2.06	1	1	1	96.21	2.06	1	1	86.5	2.06	1	1	1	582	64.8001	5.2876
P49458	Signal recognition particle 9 kDa protein OS=Homo sapiens GN=SRP9 PE=1 SV=2 - [SRP09_HUMAN]	33.72	2	3	3	4	5.24355e+06	4.17767e+06	0	1.67181e+07	4.71061e+06	8.35907e+06	22.51	12.79	1	1	35.3	20.93	2	2	1.5					42.68	12.79	1	1	1	86	10.1051	7.97217
E5RH09	Arginine--tRNA ligase, cytoplasmic OS=Homo sapiens GN=RARS PE=4 SV=1 - [E5RH09_HUMAN]	17.7	3	2	2	6	0	4.20899e+06	0	12368310	2.10449e+06	6184155	26.27	8.85	1	1	38.82	17.7	2	2	1.5	32.25	8.85	1	1	40.27	17.7	2	2	1.5	113	12.7216	6.0874
E7ER27	(3R)-hydroxyacyl-CoA dehydrogenase OS=Homo sapiens GN=HSD17B4 PE=3 SV=3 - [E7ER27_HUMAN]	3.2	5	1	1	1	0	4258316	0	0	2129158	0					22.22	3.2	1	1	1									#DIV/0!	500	53.8945	6.32861
Q14566	DNA replication licensing factor MCM6 OS=Homo sapiens GN=MCM6 PE=1 SV=1 - [MCM6_HUMAN]	9.5	1	8	8	10	0	4.27452e+06	4.18236e+06	1.40921e+07	2.13726e+06	9.13723e+06					24.02	0.97	1	1	1	87.1506	2.56	2	2	135.777	7.92	7	7	4.5	821	92.8312	5.41455
Q14978	Nucleolar and coiled-body phosphoprotein 1 OS=Homo sapiens GN=NOLC1 PE=1 SV=2 - [NOLC1_HUMAN]	5.15	3	4	4	8	1.61728e+07	4.27636e+06	5.99824e+06	1.22201e+07	1.02246e+07	9.10915e+06	88.09	5.15	4	4	39.34	1.57	1	1	2.5	34.91	2.86	2	2	47.55	1.57	1	1	1.5	699	73.5596	9.46631
M0R2F5	Coiled-coil domain-containing protein 124 (Fragment) OS=Homo sapiens GN=CCDC124 PE=1 SV=7 - [M0R2F5_HUMAN]	11.68	2	2	2	2	0	4.29445e+06	0	36048052	2.14722e+06	18024026		0			25.15	5.84	1	1	1		0			36.87	5.84	1	1	1	137	15.9755	9.67139
Q96AG4	Leucine-rich repeat-containing protein 59 OS=Homo sapiens GN=LRRC59 PE=1 SV=1 - [LRC59_HUMAN]	3.91	1	1	1	2	7.66688e+06	4.31714e+06	0	0	5.99201e+06	0	49.17	3.91	1	1	38.38	3.91	1	1	1									#DIV/0!	307	34.9089	9.56885
Q9BY77	Polymerase delta-interacting protein 3 OS=Homo sapiens GN=POLDIP3 PE=1 SV=2 - [PDIP3_HUMAN]	27.08	6	8	8	12	1.28428e+07	4.43415e+06	9.88144e+06	9.89221e+06	8.63846e+06	9.88682e+06	44.04	8.08	3	3	48.15	10.69	3	3	3	39.27	5.7	2	2	49.49	14.01	4	4	3	421	46.0605	9.99365
H7C3A0	Eukaryotic translation initiation factor 3 subunit L (Fragment) OS=Homo sapiens GN=EIF3L PE=4 SV=1 - [H7C3A0_HUMAN]	7.09	5	1	1	1	0	4.56711e+06	0	0	2.28355e+06	0		0			29.86	7.09	1	1	1		0				0			#DIV/0!	127	14.7931	4.41162
H7C2I8	Integrin-linked kinase-associated serine/threonine phosphatase 2C (Fragment) OS=Homo sapiens GN=ILKAP PE=4 SV=1 - [H7C2I8_HUMAN]	4.93	3	1	1	4	6.75767e+06	4.60283e+06	5.4301e+06	1.26023e+07	5.68025e+06	9.0162e+06	24.46	4.93	1	1	32.27	4.93	1	1	1	31.08	4.93	1	1	29.4	4.93	1	1	1	203	22.8687	8.23584
Q96T88	E3 ubiquitin-protein ligase UHRF1 OS=Homo sapiens GN=UHRF1 PE=1 SV=1 - [UHRF1_HUMAN]	1.64	3	1	1	1	0	4.63536e+06	0	0	2.31768e+06	0					36.38	1.64	1	1	1									#DIV/0!	793	89.757	7.56201
Q6ZVX7	Non-specific cytotoxic cell receptor protein 1 homolog OS=Homo sapiens GN=NCCRP1 PE=1 SV=1 - [NCRP1_HUMAN]	4	1	1	1	1	0	4.77976e+06	0	0	2.38988e+06	0					38.25	4	1	1	1									#DIV/0!	275	30.8279	6.62451
Q8WW12	PEST proteolytic signal-containing nuclear protein OS=Homo sapiens GN=PCNP PE=1 SV=2 - [PCNP_HUMAN]	17.98	1	2	2	2	0	4.96102e+06	0	8156040	2.48051e+06	4078020					40.08	8.99	1	1	1					52.46	8.99	1	1	1	178	18.9134	7.48877
E5RK46	Transcription elongation factor A protein 1 OS=Homo sapiens GN=TCEA1 PE=4 SV=1 - [E5RK46_HUMAN]	22.22	6	1	1	3	0	4.98774e+06	1.04552e+07	1.72898e+07	2.49387e+06	1.38725e+07					35.91	22.22	1	1	1	48	22.22	1	1	39.06	22.22	1	1	1	45	5.22483	8.52881
Q08J23	tRNA (cytosine(34)-C(5))-methyltransferase OS=Homo sapiens GN=NSUN2 PE=1 SV=2 - [NSUN2_HUMAN]	7.82	1	5	5	7	5.91827e+06	5.06278e+06	3.46324e+06	0	5.49053e+06	1.73162e+06	15.15	3.13	1	1	39.49	5.74	3	3	2	22	3.39	3	3		0			3	767	86.4158	6.771
H0YK49	Electron transfer flavoprotein subunit alpha, mitochondrial OS=Homo sapiens GN=ETFA PE=4 SV=1 - [H0YK49_HUMAN]	4.37	6	1	1	3	5.65041e+06	5.15428e+06	7.39388e+06	0	5.40234e+06	3.69694e+06	0	4.37	1	1	14.75	4.37	1	1	1	22.58	4.37	1	1		0			1	229	24.1448	8.66064
F8VRN8	LIM domain and actin-binding protein 1 OS=Homo sapiens GN=LIMA1 PE=4 SV=1 - [F8VRN8_HUMAN]	2.84	4	1	1	1	0	5.22589e+06	0	0	2.61294e+06	0					67.75	2.84	1	1	1									#DIV/0!	388	43.1637	8.51416
O00303	Eukaryotic translation initiation factor 3 subunit F OS=Homo sapiens GN=EIF3F PE=1 SV=1 - [EIF3F_HUMAN]	13.45	2	3	3	7	3.69917e+07	5.26931e+06	2.3545e+07	1.49292e+07	2.11305e+07	1.92371e+07	37.39	3.08	1	1	55.78	5.04	1	1	1	101.62	8.4	2	2	198.323	10.36	2	3	2.5	357	37.5402	5.45264
O76094	Signal recognition particle 72 kDa protein OS=Homo sapiens GN=SRP72 PE=1 SV=3 - [SRP72_HUMAN]	9.54	2	4	4	7	0	5.29702e+06	5.78377e+06	1.21989e+07	2.64851e+06	8.99131e+06		0			73.67	4.47	2	2	2	35.26	5.07	2	2	71.4667	7	3	3	2.5	671	74.56	9.26123
P33991	DNA replication licensing factor MCM4 OS=Homo sapiens GN=MCM4 PE=1 SV=5 - [MCM4_HUMAN]	2.9	3	3	3	4	0	5.37364e+06	0	2.30316e+07	2.68682e+06	1.15158e+07					21.26	1.27	1	1	1	22.65	0.81	1	1	25.81	1.62	2	2	1.5	863	96.4976	6.7417
P33993	DNA replication licensing factor MCM7 OS=Homo sapiens GN=MCM7 PE=1 SV=4 - [MCM7_HUMAN]	16.27	1	9	9	14	6.82744e+06	5.38062e+06	6.28888e+06	2.76466e+07	6.10403e+06	1.69677e+07	39.03	5.42	2	2	18.07	4.59	2	2	2	42.1067	6.54	4	4	79.3733	9.32	6	6	5	719	81.2566	6.45557
P30566	Adenylosuccinate lyase OS=Homo sapiens GN=ADSL PE=1 SV=2 - [PUR8_HUMAN]	12.19	7	5	5	7	0	5.48711e+06	3875587	24145011	2.74356e+06	14010299	46.54	2.27	1	1	70.61	2.27	1	1	1	46.26	2.69	1	1	85.7687	11.78	4	4	2.5	484	54.854	7.10791
P20618	Proteasome subunit beta type-1 OS=Homo sapiens GN=PSMB1 PE=1 SV=2 - [PSB1_HUMAN]	20.33	1	3	3	3	0	5.64017e+06	0	3.86815e+07	2.82009e+06	1.93408e+07		0			40.66	7.47	1	1	1		0			45.04	12.86	2	2	2	241	26.4724	8.1333
H7C5E8	Serotransferrin (Fragment) OS=Homo sapiens GN=TF PE=4 SV=1 - [H7C5E8_HUMAN]	7.69	2	1	1	1	0	5.65502e+06	0	0	2.82751e+06	0		0			17.31	7.69	1	1	1									#DIV/0!	143	15.8278	9.33447
P16152	Carbonyl reductase [NADPH] 1 OS=Homo sapiens GN=CBR1 PE=1 SV=3 - [CBR1_HUMAN]	50.9	5	11	11	17	2.46782e+07	5.79671e+06	3.1289e+07	3.13806e+07	1.52374e+07	3.13348e+07	62.09	7.94	2	2	108.357	13.36	3	3	2.5	207.85	25.27	6	6	176.97	30.69	6	6	6	277	30.3559	8.32373
Q8N5F7	NF-kappa-B-activating protein OS=Homo sapiens GN=NKAP PE=1 SV=1 - [NKAP_HUMAN]	13.49	2	3	3	5	0	5949023	2.60619e+07	5.68428e+06	2.97451e+06	1.58731e+07					54.89	2.41	1	1	1	93.05	13.49	3	3	51.9	2.41	1	1	2	415	47.1101	10.1108
C9IZ80	Basic leucine zipper and W2 domain-containing protein 1 (Fragment) OS=Homo sapiens GN=BZW1 PE=4 SV=1 - [C9IZ80_HUMAN]	2.72	2	1	1	3	5.57503e+06	5972482	3.81355e+06	0	5.77375e+06	1.90677e+06	21.87	2.72	1	1	22	2.72	1	1	1	23.02	2.72	1	1					1	294	33.4333	7.85498
Q99459	Cell division cycle 5-like protein OS=Homo sapiens GN=CDC5L PE=1 SV=2 - [CDC5L_HUMAN]	8.23	1	6	6	7	8.28745e+06	6.06558e+06	5.8671e+06	1.24844e+07	7.17652e+06	9.17572e+06	24.97	1	1	1	44.28	1.25	1	1	1	40.53	3.62	3	3	36.53	3.37	2	2	2.5	802	92.1937	8.17725
Q9Y316	Protein MEMO1 OS=Homo sapiens GN=MEMO1 PE=1 SV=1 - [MEMO1_HUMAN]	4.71	1	1	1	1	0	6.12186e+06	0	0	3.06093e+06	0					27.32	4.71	1	1	1									#DIV/0!	297	33.7115	7.13721
P49756	RNA-binding protein 25 OS=Homo sapiens GN=RBM25 PE=1 SV=3 - [RBM25_HUMAN]	5.46	3	4	4	8	1.26524e+07	6.19559e+06	1.85647e+07	2.44032e+07	9.42399e+06	2.1484e+07	23.87	0.95	1	1	42.7549	2.02	2	2	1.5	36.3	2.73	2	2	76.5981	3.68	3	3	2.5	843	100.124	6.31592
H3BT22	Origin recognition complex subunit 6 OS=Homo sapiens GN=ORC6 PE=4 SV=1 - [H3BT22_HUMAN]	4.93	2	1	1	4	1.39476e+07	6.28667e+06	5.19363e+06	9.04963e+06	1.01171e+07	7.12163e+06	34.81	4.93	1	1	35.38	4.93	1	1	1	38.45	4.93	1	1	48.53	4.93	1	1	1	203	22.7769	8.48486
P14868	Aspartate--tRNA ligase, cytoplasmic OS=Homo sapiens GN=DARS PE=1 SV=2 - [SYDC_HUMAN]	5.39	6	3	3	5	0	6.38277e+06	1.01896e+07	1.58061e+07	3.19138e+06	1.29978e+07					29.35	2	1	1	1	35.12	3.39	2	2	41.29	3.99	2	2	2	501	57.1	6.55127
G8JLG1	Structural maintenance of chromosomes protein OS=Homo sapiens GN=SMC1A PE=1 SV=2 - [G8JLG1_HUMAN]	8.34	3	8	8	8	8.55998e+06	6.50895e+06	3.70507e+06	4.12517e+06	7.53447e+06	3.91512e+06	79.01	2.73	3	3	34.13	1.65	2	2	2.5	64.07	2.89	2	2	17.91	1.07	1	1	1.5	1211	140.772	7.40088
P23381	Tryptophan--tRNA ligase, cytoplasmic OS=Homo sapiens GN=WARS PE=1 SV=2 - [SYWC_HUMAN]	12.53	2	4	4	5	0	6532531	2.97031e+06	7.16247e+07	3.26627e+06	3.72975e+07					30.65	3.4	1	1	1	29.31	5.1	2	2	90.59	7.43	2	2	2	471	53.1316	6.22705
E9PM69	26S protease regulatory subunit 6A OS=Homo sapiens GN=PSMC3 PE=3 SV=1 - [E9PM69_HUMAN]	27.2	7	7	7	12	9.37447e+06	6.54041e+06	4.95802e+07	4.45572e+07	7.95744e+06	4.70687e+07	82.84	7.81	2	2	49.45	12.59	3	3	2.5	0	4.28	1	1	149.35	22.42	6	6	3.5	397	44.2958	5.04639
F8WJN3	Cleavage and polyadenylation-specificity factor subunit 6 OS=Homo sapiens GN=CPSF6 PE=4 SV=1 - [F8WJN3_HUMAN]	8.16	2	2	2	4	0	6551694	5.82157e+06	1.86961e+07	3275847	12258820					51.68	2.93	1	1	1	46.72	2.93	1	1	80.76	8.16	2	2	1.5	478	52.2378	6.43018
A0A0U1RR22	Protein kinase C and casein kinase substrate in neurons protein 2 (Fragment) OS=Homo sapiens GN=PACSIN2 PE=4 SV=1 - [A0A0U1RR22_HUMAN]	3.99	4	2	2	3	0	6.58323e+06	1.54028e+06	2.77598e+06	3.29162e+06	2.15813e+06					33.26	2	1	1	1	42.29	2	1	1	44.52	2	1	1	1	451	51.7961	5.33838
Q5D862	Filaggrin-2 OS=Homo sapiens GN=FLG2 PE=1 SV=1 - [FILA2_HUMAN]	5.02	1	6	6	8	3.58988e+06	6.60171e+06	13838862	1.28132e+07	5.0958e+06	1.3326e+07	80.5533	1.97	3	3	75.51	1.3	2	2	2.5	55.72	0.46	1	1	65.06	2.89	2	2	1.5	2391	247.928	8.30908
J3KS31	Zinc finger protein 207 (Fragment) OS=Homo sapiens GN=ZNF207 PE=4 SV=1 - [J3KS31_HUMAN]	3.52	4	1	1	4	7.65494e+06	6635897	5736734	6.97801e+06	7.14542e+06	6.35737e+06	72.76	3.52	1	1	48.61	3.52	1	1	1	74.74	3.52	1	1	56.25	3.52	1	1	1	341	35.0743	10.0376
C9JZI1	Replication factor C subunit 4 OS=Homo sapiens GN=RFC4 PE=4 SV=1 - [C9JZI1_HUMAN]	5.65	3	2	2	3	0	6.64441e+06	0	8.30456e+06	3.32221e+06	4.15228e+06					41.59	3.27	1	1	1					47.99	5.65	2	2	2	336	36.8544	8.23584
Q5VTR2	E3 ubiquitin-protein ligase BRE1A OS=Homo sapiens GN=RNF20 PE=1 SV=2 - [BRE1A_HUMAN]	1.03	1	1	1	2	0	6.76198e+06	0	1.15279e+07	3.38099e+06	5.76395e+06					32.09	1.03	1	1	1					30.12	1.03	1	1	1	975	113.592	5.93506
Q9BWJ5	Splicing factor 3B subunit 5 OS=Homo sapiens GN=SF3B5 PE=1 SV=1 - [SF3B5_HUMAN]	18.6	1	1	1	2	0	6.78645e+06	0	0	3.39322e+06	0					23.56	18.6	1	1	1					22.61	18.6	1	1	1	86	10.1288	6.354
P55081	Microfibrillar-associated protein 1 OS=Homo sapiens GN=MFAP1 PE=1 SV=2 - [MFAP1_HUMAN]	11.39	1	3	3	8	31269933	6806326	1.19267e+07	2.48425e+07	1.90381e+07	1.83846e+07	34.64	3.87	1	1	71.355	11.39	3	3	2	78.8289	7.52	2	2	62.2838	5.69	2	2	2	439	51.9266	4.98291
P62333	26S protease regulatory subunit 10B OS=Homo sapiens GN=PSMC6 PE=1 SV=1 - [PRS10_HUMAN]	18.51	7	5	5	10	0	6827426	1.23228e+07	3.75165e+07	3413713	2.49197e+07		0			38.25	9.77	2	2	2	123.74	8.48	3	4	124.65	10.8	4	4	4	389	44.1451	7.48877
P08579	U2 small nuclear ribonucleoprotein B'' OS=Homo sapiens GN=SNRPB2 PE=1 SV=1 - [RU2B_HUMAN]	8	2	1	2	2	5.17071e+06	6.85353e+06	0	0	6.01212e+06	0	28.43	3.56	1	1	22.78	4.44	1	1	1									#DIV/0!	225	25.4701	9.71533
J9JID7	Lamin B2, isoform CRA_a OS=Homo sapiens GN=LMNB2 PE=3 SV=1 - [J9JID7_HUMAN]	9.19	1	4	5	10	5.46824e+06	7.08714e+06	3.0477e+06	4.36096e+06	6.27769e+06	3.70433e+06	93.45	4.19	2	2	104.534	5.32	3	3	2.5	72.42	4.19	2	2	98.5067	5.32	3	3	2.5	620	69.9057	5.59229
P55010	Eukaryotic translation initiation factor 5 OS=Homo sapiens GN=EIF5 PE=1 SV=2 - [IF5_HUMAN]	9.98	7	4	4	8	5.73358e+06	7.3643e+06	1.44281e+07	1.3154e+07	6.54894e+06	1.3791e+07	31.37	3.25	1	1	26.43	5.1	2	2	1.5	35.11	1.86	1	1	59.57	9.98	4	4	2.5	431	49.1918	5.57959
P13667	Protein disulfide-isomerase A4 OS=Homo sapiens GN=PDIA4 PE=1 SV=2 - [PDIA4_HUMAN]	5.89	2	4	4	8	0	7.4249e+06	5.87885e+06	1.17232e+07	3.71245e+06	8.80104e+06	20.15	1.24	1	1	30.88	2.48	2	2	1.5	24.96	1.24	1	1	88.6198	4.65	3	4	2.5	645	72.887	5.07178
A6PVX3	26S proteasome non-ATPase regulatory subunit 4 (Fragment) OS=Homo sapiens GN=PSMD4 PE=4 SV=1 - [A6PVX3_HUMAN]	5.42	4	1	1	4	5.10071e+06	7.64451e+06	0	1.13435e+07	6372609	5.67176e+06	65.36	5.42	1	1	61.79	5.42	1	1	1	62.27	5.42	1	1	50.11	5.42	1	1	1	203	21.7694	7.10791
Q00610	Clathrin heavy chain 1 OS=Homo sapiens GN=CLTC PE=1 SV=5 - [CLH1_HUMAN]	5.19	5	7	7	9	0	7.78401e+06	7.20069e+06	1.50363e+07	3.89201e+06	1.11185e+07					25.89	0.42	1	1	1	45.37	1.37	2	2	79.0877	4.78	6	6	4	1675	191.493	5.69385
I3L352	ATP-dependent RNA helicase DDX19A (Fragment) OS=Homo sapiens GN=DDX19A PE=4 SV=1 - [I3L352_HUMAN]	5.3	6	2	2	3	0	7.80083e+06	0	5.78176e+07	3.90041e+06	2.89088e+07					23.75	2.27	1	1	1					33.89	5.3	2	2	2	396	44.8621	8.07471
G3V5Q1	DNA-(apurinic or apyrimidinic site) lyase (Fragment) OS=Homo sapiens GN=APEX1 PE=4 SV=1 - [G3V5Q1_HUMAN]	8.26	8	2	2	4	0	7.95543e+06	0	1.64716e+07	3.97771e+06	8.23581e+06					40.75	8.26	2	2	2					54.51	8.26	2	2	2	242	27.1079	8.76318
P36542	ATP synthase subunit gamma, mitochondrial OS=Homo sapiens GN=ATP5C1 PE=1 SV=1 - [ATPG_HUMAN]	23.83	1	5	5	7	0	7.97816e+06	7.84673e+06	0	3.98908e+06	3.92336e+06					58.69	20.47	4	4	4	64.97	9.4	3	3					3	298	32.9753	9.21729
M0R0G9	U1 small nuclear ribonucleoprotein A OS=Homo sapiens GN=SNRPA PE=1 SV=1 - [M0R0G9_HUMAN]	22.99	7	1	2	3	0	8.04522e+06	0	0	4.02261e+06	0					24.32	22.99	2	2	2					21.79	11.49	1	1	1	87	10.0762	9.59814
F8W6C1	Spectrin beta chain, non-erythrocytic 1 (Fragment) OS=Homo sapiens GN=SPTBN1 PE=4 SV=1 - [F8W6C1_HUMAN]	2.17	3	1	1	1	0	8.07044e+06	0	0	4.03522e+06	0					28.54	2.17	1	1	1									#DIV/0!	690	80.8896	6.68311
A6NLN1	Polypyrimidine tract binding protein 1, isoform CRA_e OS=Homo sapiens GN=PTBP1 PE=4 SV=3 - [A6NLN1_HUMAN]	10.15	6	2	2	4	0	8.09241e+06	3.17667e+06	1.52704e+07	4.04621e+06	9.22356e+06					48.61	5.58	1	1	1	34.15	5.58	1	1	65.11	10.15	2	2	1.5	197	21.8995	9.5542
Q69YQ0	Cytospin-A OS=Homo sapiens GN=SPECC1L PE=1 SV=2 - [CYTSA_HUMAN]	3.58	3	3	3	4	1.11068e+07	8.12026e+06	0	0	9.61353e+06	0	52.73	0.98	1	1	94.13	3.58	3	3	2									#DIV/0!	1117	124.525	5.71924
E7EQZ4	Survival motor neuron protein OS=Homo sapiens GN=SMN1 PE=4 SV=1 - [E7EQZ4_HUMAN]	3.4	2	1	1	2	0	8.19059e+06	0	9.1907e+06	4.0953e+06	4.59535e+06					43.12	3.4	1	1	1					37.63	3.4	1	1	1	294	31.6694	5.70654
H7BYK1	Testin (Fragment) OS=Homo sapiens GN=TES PE=4 SV=1 - [H7BYK1_HUMAN]	5.21	2	1	1	1	0	8.2936e+06	0	0	4.1468e+06	0					43.25	5.21	1	1	1									#DIV/0!	192	21.9736	7.66455
P30520	Adenylosuccinate synthetase isozyme 2 OS=Homo sapiens GN=ADSS PE=1 SV=3 - [PURA2_HUMAN]	8.99	1	3	3	4	0	8.44651e+06	1.24022e+07	6.88868e+06	4.22326e+06	9.64544e+06					31.24	2.41	1	1	1	39.45	2.41	1	1	55.81	6.58	2	2	1.5	456	50.0658	6.55127
E7ERH2	S-phase kinase-associated protein 1 (Fragment) OS=Homo sapiens GN=SKP1 PE=4 SV=1 - [E7ERH2_HUMAN]	23.24	3	2	2	4	0	8.47058e+06	7.04351e+06	1.44799e+07	4.23529e+06	1.07617e+07					63.69	13.38	1	1	1	57.82	23.24	2	2	86.99	13.38	1	1	1.5	142	16.0241	4.64014
Q13123	Protein Red OS=Homo sapiens GN=IK PE=1 SV=3 - [RED_HUMAN]	4.67	7	3	3	4	0	8492655	9.77529e+06	1.18903e+07	4.24633e+06	1.08328e+07					31.53	1.26	1	1	1	22.79	1.62	1	1	45.37	3.41	2	2	1.5	557	65.5618	6.63916
F2Z2W6	Non-histone chromosomal protein HMG-14 OS=Homo sapiens GN=HMGN1 PE=4 SV=1 - [F2Z2W6_HUMAN]	29.55	4	1	1	4	1.06045e+07	8526963	9.92735e+06	2.13578e+07	9.56574e+06	1.56426e+07	54.93	29.55	1	1	43.52	29.55	1	1	1	43.03	29.55	1	1	42.97	29.55	1	1	1	44	4.74169	10.8286
P68871	Hemoglobin subunit beta OS=Homo sapiens GN=HBB PE=1 SV=2 - [HBB_HUMAN]	27.21	13	2	4	8	2.72358e+07	8.56232e+06	20525208	1.47852e+07	1.78991e+07	1.76552e+07	102.743	21.09	3	3	45.59	14.29	2	2	2.5	47.32	6.8	1	1	52.97	12.93	2	2	1.5	147	15.9883	7.28369
Q96AE4	Far upstream element-binding protein 1 OS=Homo sapiens GN=FUBP1 PE=1 SV=3 - [FUBP1_HUMAN]	8.7	3	2	6	10	28544648	8.56934e+06	2.05936e+07	3.24607e+07	1.8557e+07	2.65272e+07	44.51	1.09	1	1	44.41	2.95	2	2	1.5	82.5289	2.48	2	2	126.623	6.83	5	5	3.5	644	67.5185	7.60596
P25787	Proteasome subunit alpha type-2 OS=Homo sapiens GN=PSMA2 PE=1 SV=2 - [PSA2_HUMAN]	27.78	3	4	4	10	0	8.59425e+06	1.23628e+07	1.82684e+07	4.29713e+06	1.53156e+07					84.2967	21.79	3	4	4	131.817	14.53	2	3	111.7	18.8	3	3	3	234	25.8823	7.43018
H0YDR3	Tetratricopeptide repeat protein 9C (Fragment) OS=Homo sapiens GN=TTC9C PE=4 SV=1 - [H0YDR3_HUMAN]	17.39	3	1	1	3	0	8.6091e+06	6.75274e+06	1.38709e+07	4.30455e+06	1.03118e+07					31.4	17.39	1	1	1	33	17.39	1	1	20.99	17.39	1	1	1	69	8.15221	9.81787
H3BQA8	WD repeat-containing protein 61 (Fragment) OS=Homo sapiens GN=WDR61 PE=4 SV=1 - [H3BQA8_HUMAN]	26.38	5	3	3	7	0	8.61115e+06	0	3.05463e+07	4.30558e+06	1.52731e+07					131.84	19.63	2	3	3		0			181.44	19.02	2	4	4	163	17.7648	6.17627
H3BPG5	RNA binding protein S1, serine-rich domain, isoform CRA_c OS=Homo sapiens GN=RNPS1 PE=4 SV=1 - [H3BPG5_HUMAN]	11.72	6	1	1	3	0	8705541	0	0	4.35277e+06	0	57.87	11.72	1	2	50.48	11.72	1	1	1.5						0			#DIV/0!	128	15.0988	11.8687
K7EKD8	Calpain small subunit 1 OS=Homo sapiens GN=CAPNS1 PE=4 SV=1 - [K7EKD8_HUMAN]	6.72	12	2	2	4	7.15355e+06	8.71018e+06	8.69533e+06	0	7.93186e+06	4.34766e+06	26.43	2.94	1	1	44.18	6.72	2	2	1.5	26.46	2.94	1	1					1	238	24.786	5.10986
Q96SB3	Neurabin-2 OS=Homo sapiens GN=PPP1R9B PE=1 SV=2 - [NEB2_HUMAN]	6.38	2	5	5	6	4.73752e+06	8.7589e+06	0	0	6.74821e+06	0	28.82	1.47	1	1	131	6.38	5	5	3									#DIV/0!	815	89.1377	4.97021
P12273	Prolactin-inducible protein OS=Homo sapiens GN=PIP PE=1 SV=1 - [PIP_HUMAN]	31.51	1	3	3	3	0	8.76271e+06	0	0	4.38135e+06	0	40.96	10.96	1	1	49.7	20.55	2	2	1.5									#DIV/0!	146	16.5618	8.04541
F5H669	Cleavage and polyadenylation-specificity factor subunit 7 (Fragment) OS=Homo sapiens GN=CPSF7 PE=4 SV=1 - [F5H669_HUMAN]	9.09	2	2	2	2	0	8.76715e+06	0	1.48993e+07	4.38358e+06	7.44967e+06					38.11	2.41	1	1	1					62.57	6.68	1	1	1	374	41.2407	7.02002
O95372	Acyl-protein thioesterase 2 OS=Homo sapiens GN=LYPLA2 PE=1 SV=1 - [LYPA2_HUMAN]	15.58	2	4	4	9	5.36282e+06	8.82284e+06	7.30181e+06	1.94885e+07	7.09283e+06	1.33951e+07	28.24	3.46	1	1	27.47	6.93	2	2	1.5	33.05	12.12	3	3	46.577	10.82	3	3	3	231	24.7207	7.2251
F8WE04	Heat shock protein beta-1 OS=Homo sapiens GN=HSPB1 PE=4 SV=1 - [F8WE04_HUMAN]	13.98	2	2	2	3	21507700	8.8358e+06	0	0	1.51717e+07	0	46.5	5.38	1	1	70.26	13.98	2	2	1.5									#DIV/0!	186	20.3935	9.05615
B7Z982	Pleiotropic regulator 1 OS=Homo sapiens GN=PLRG1 PE=2 SV=1 - [B7Z982_HUMAN]	16.03	3	2	2	5	15531298	8.8676e+06	0	23086939	1.21994e+07	1.15435e+07	36.65	16.03	2	2	36.83	16.03	2	2	2		0			32.99	9.16	1	1	1	131	14.8387	7.73779
Q9Y383	Putative RNA-binding protein Luc7-like 2 OS=Homo sapiens GN=LUC7L2 PE=1 SV=2 - [LC7L2_HUMAN]	13.27	8	4	6	16	45955528	8.93604e+06	1.99332e+07	3.99593e+07	2.74458e+07	2.99463e+07	111.603	11.48	5	5	13.96	3.32	1	1	3	69.59	5.1	3	5	59.94	5.1	3	5	5	392	46.4856	10.0083
P78347	General transcription factor II-I OS=Homo sapiens GN=GTF2I PE=1 SV=2 - [GTF2I_HUMAN]	4.91	1	4	4	4	0	8.97668e+06	0	5106271	4.48834e+06	2.55314e+06	24.67	1.1	1	1	40.02	2.2	2	2	1.5					42.39	1.6	1	1	1	998	112.346	6.39209
P05455	Lupus La protein OS=Homo sapiens GN=SSB PE=1 SV=2 - [LA_HUMAN]	10.54	2	4	4	8	4.9737e+06	9.02474e+06	1.71542e+07	2.49393e+07	6.99922e+06	2.10467e+07	82	4.9	2	2	94.77	4.9	2	2	2	37.75	2.45	1	1	89.7698	8.09	3	3	2	408	46.8082	7.12256
Q9HCN8	Stromal cell-derived factor 2-like protein 1 OS=Homo sapiens GN=SDF2L1 PE=1 SV=2 - [SDF2L_HUMAN]	16.74	1	2	2	5	0	9.24656e+06	1.28977e+07	1.17633e+07	4.62328e+06	1.23305e+07	53.92	5.88	1	1	61.61	5.88	1	1	1	97.6	16.74	2	2	70.93	5.88	1	1	1.5	221	23.5837	7.03467
F8VPD4	CAD protein OS=Homo sapiens GN=CAD PE=3 SV=1 - [F8VPD4_HUMAN]	2.82	4	6	6	10	1.45836e+07	9.25966e+06	0	9.3652e+06	1.19216e+07	4.6826e+06	93.0967	1.94	4	4	100.965	2.45	5	5	4.5					19.33	0.37	1	1	1	2162	235.873	6.55127
Q2TAY7	WD40 repeat-containing protein SMU1 OS=Homo sapiens GN=SMU1 PE=1 SV=2 - [SMU1_HUMAN]	3.9	1	2	2	5	0	9.28401e+06	4.2364e+06	2.42345e+07	4.64201e+06	1.42354e+07					63.52	3.9	2	2	2	43.33	1.95	1	1	66.75	3.9	2	2	1.5	513	57.5072	7.18115
K7EKV4	Vacuolar protein-sorting-associated protein 25 (Fragment) OS=Homo sapiens GN=VPS25 PE=4 SV=1 - [K7EKV4_HUMAN]	22.52	3	2	2	2	0	9.29426e+06	0	0	4.64713e+06	0		0			42.1	22.52	2	2	2		0				0			#DIV/0!	111	12.8258	8.93896
Q7L014	Probable ATP-dependent RNA helicase DDX46 OS=Homo sapiens GN=DDX46 PE=1 SV=2 - [DDX46_HUMAN]	10.57	4	10	10	17	4.45305e+07	9.36381e+06	2.2119e+07	2.85947e+07	2.69472e+07	2.53569e+07	35.02	2.62	3	3	64.9	1.94	2	2	2.5	127.967	8.05	7	7	112.9	5.82	5	5	6	1031	117.29	9.29053
P55884	Eukaryotic translation initiation factor 3 subunit B OS=Homo sapiens GN=EIF3B PE=1 SV=3 - [EIF3B_HUMAN]	5.16	3	3	3	9	5.77906e+06	9.37284e+06	1.17598e+07	1.74236e+07	7.57595e+06	1.45917e+07	80.38	2.95	2	2	64.6333	5.16	3	3	2.5	42.26	3.44	2	2	32.82	3.44	2	2	2	814	92.4238	4.99561
P22392	Nucleoside diphosphate kinase B OS=Homo sapiens GN=NME2 PE=1 SV=1 - [NDKB_HUMAN]	11.84	10	2	2	4	0	9.38791e+06	0	1.57546e+07	4.69395e+06	7.87731e+06					18.71	11.84	2	2	2					23.81	11.84	2	2	2	152	17.2869	8.41162
H7C3A1	Serrate RNA effector molecule homolog (Fragment) OS=Homo sapiens GN=SRRT PE=4 SV=1 - [H7C3A1_HUMAN]	2	2	1	1	4	1.14535e+07	9.43339e+06	8.69487e+06	1.46244e+07	1.04435e+07	1.16596e+07	50.81	2	1	1	66.53	2	1	1	1	50.2	2	1	1	55.59	2	1	1	1	499	56.698	6.30322
Q12972	Nuclear inhibitor of protein phosphatase 1 OS=Homo sapiens GN=PPP1R8 PE=1 SV=2 - [PP1R8_HUMAN]	2.56	1	1	1	3	5.63665e+06	9.53009e+06	0	14177902	7.58337e+06	7088951	28.08	2.56	1	1	23.12	2.56	1	1	1					22.24	2.56	1	1	1	351	38.4548	7.37158
C9JTK6	Obg-like ATPase 1 (Fragment) OS=Homo sapiens GN=OLA1 PE=4 SV=1 - [C9JTK6_HUMAN]	12.93	3	1	1	2	0	9.59303e+06	0	0	4.79652e+06	0	58.73	12.93	1	1	80.51	12.93	1	1	1						0			#DIV/0!	116	12.2944	8.90967
G5E9R3	60S ribosomal protein L37a OS=Homo sapiens GN=RPL37A PE=4 SV=1 - [G5E9R3_HUMAN]	29.31	8	2	2	2	0	9597028	0	1.86604e+07	4798514	9.33018e+06					28.57	13.79	1	1	1					41.6	15.52	1	1	1	58	6.56355	10.4478
Q08188	Protein-glutamine gamma-glutamyltransferase E OS=Homo sapiens GN=TGM3 PE=1 SV=4 - [TGM3_HUMAN]	9.81	1	6	6	11	1.69775e+07	9.60846e+06	0	1.7104e+07	1.3293e+07	8.55198e+06	127.69	8.51	5	5	60.0667	4.04	3	3	4	19.21	1.44	1	1	58	2.6	2	2	1.5	693	76.5836	5.85889
A0A087WWF8	Mucin-like protein 1 OS=Homo sapiens GN=MUCL1 PE=1 SV=1 - [A0A087WWF8_HUMAN]	8.75	3	1	1	1	0	9.63977e+06	0	0	4.81989e+06	0					27.47	8.75	1	1	1									#DIV/0!	80	8.20322	4.64014
O95816	BAG family molecular chaperone regulator 2 OS=Homo sapiens GN=BAG2 PE=1 SV=1 - [BAG2_HUMAN]	11.85	1	2	2	2	0	9.69591e+06	0	0	4.84796e+06	0					33.4	11.85	2	2	2									#DIV/0!	211	23.7572	6.69775
F8VQR7	Cysteine and glycine-rich protein 2 OS=Homo sapiens GN=CSRP2 PE=4 SV=1 - [F8VQR7_HUMAN]	5.35	3	1	1	2	15210457	9.8858e+06	0	0	1.25481e+07	0	23.03	5.35	1	1	28.78	5.35	1	1	1									#DIV/0!	187	20.6637	8.41162
E7EM64	COP9 signalosome complex subunit 6 OS=Homo sapiens GN=COPS6 PE=4 SV=1 - [E7EM64_HUMAN]	6.75	2	2	2	4	1.13474e+07	1.00071e+07	9.83736e+06	9.38592e+06	1.06772e+07	9.61164e+06	29.68	2.15	1	1	30.3	2.15	1	1	1	31.65	2.15	1	1	23.81	4.6	1	1	1	326	36.0411	5.73193
Q15785	Mitochondrial import receptor subunit TOM34 OS=Homo sapiens GN=TOMM34 PE=1 SV=2 - [TOM34_HUMAN]	10.03	1	2	2	3	1.92908e+07	1.0105e+07	0	0	1.46979e+07	0	51.58	3.56	1	1	34.84	3.56	1	1	1	27.03	6.47	1	1					1	309	34.5378	8.98291
K7EQ02	DAZ-associated protein 1 (Fragment) OS=Homo sapiens GN=DAZAP1 PE=1 SV=2 - [K7EQ02_HUMAN]	9.48	4	2	2	5	3.94059e+07	1.02174e+07	8.67664e+06	100400484	2.48116e+07	5.45386e+07	157.05	9.48	2	2	68.98	4.59	1	1	1.5	75.93	4.59	1	1	83.54	4.89	1	1	1	327	34.9981	7.85498
P46781	40S ribosomal protein S9 OS=Homo sapiens GN=RPS9 PE=1 SV=3 - [RS9_HUMAN]	25.77	3	6	6	6	0	1.03411e+07	0	2.42678e+07	5.17057e+06	1.21339e+07					26.71	8.25	2	2	2					48.987	17.53	4	4	4	194	22.5776	10.6528
Q16658	Fascin OS=Homo sapiens GN=FSCN1 PE=1 SV=3 - [FSCN1_HUMAN]	3.65	1	2	2	5	0	1.03501e+07	12806396	2.89877e+07	5.17506e+06	2.08971e+07					29.33	1.83	1	1	1	60.44	3.65	2	2	50.02	3.65	2	2	2	493	54.4961	7.23975
P50454	Serpin H1 OS=Homo sapiens GN=SERPINH1 PE=1 SV=2 - [SERPH_HUMAN]	11.96	11	3	3	5	0	1.03825e+07	7.58855e+06	4.81055e+07	5.19127e+06	2.7847e+07					17.14	2.63	1	1	1	25.43	2.63	1	1	121.733	9.33	2	3	2	418	46.4112	8.68994
Q96H79	Zinc finger CCCH-type antiviral protein 1-like OS=Homo sapiens GN=ZC3HAV1L PE=1 SV=2 - [ZCCHL_HUMAN]	26	1	4	4	6	1.07141e+07	1.04671e+07	0	3.18015e+07	1.05906e+07	1.59008e+07	26.3	4.33	1	1	46.66	4.33	1	1	1	77.32	15	2	2	63.45	11	2	2	2	300	32.9405	8.1333
Q9BSD7	Cancer-related nucleoside-triphosphatase OS=Homo sapiens GN=NTPCR PE=1 SV=1 - [NTPCR_HUMAN]	35.79	2	5	5	16	0	1.06217e+07	1.1423e+07	2.54516e+07	5.31086e+06	1.84373e+07	55.75	15.79	2	2	95.2933	20	3	3	2.5	176.973	27.89	4	6	123.38	25.26	4	5	5.5	190	20.7001	9.53955
C9JG97	Angio-associated migratory cell protein OS=Homo sapiens GN=AAMP PE=4 SV=1 - [C9JG97_HUMAN]	6.99	4	3	3	5	1.48147e+07	1.07731e+07	0	2.86985e+07	1.27939e+07	1.43492e+07	90.18	5.3	2	2	37.36	3.86	2	2	2					50.7	3.13	1	1	1	415	44.6647	4.61475
P62913	60S ribosomal protein L11 OS=Homo sapiens GN=RPL11 PE=1 SV=2 - [RL11_HUMAN]	21.91	3	4	4	7	3.19229e+07	1.0912e+07	3.28554e+07	5.31426e+07	2.14175e+07	4.2999e+07	44.34	12.36	2	2	0	4.49	1	1	1.5	58.23	12.92	2	2	32.5	9.55	2	2	2	178	20.2396	9.59814
P62191	26S protease regulatory subunit 4 OS=Homo sapiens GN=PSMC1 PE=1 SV=1 - [PRS4_HUMAN]	7.5	5	2	3	6	0	1.10552e+07	20038871	2.79483e+07	5.52759e+06	2.39936e+07					57.25	2.73	1	1	1	68.07	4.77	2	2	91.27	7.5	3	3	2.5	440	49.1537	6.21436
Q3BDU5	Prelamin-A/C OS=Homo sapiens GN=LMNA PE=1 SV=1 - [Q3BDU5_HUMAN]	13.35	4	6	6	13	7.37307e+06	1.11107e+07	3.45754e+06	0	9.24187e+06	1.72877e+06	91.4867	8.62	4	4	108.28	13.35	6	6	5	51.54	4.11	2	2	72.47	2.87	1	1	1.5	487	55.6048	6.65381
P61962	DDB1- and CUL4-associated factor 7 OS=Homo sapiens GN=DCAF7 PE=1 SV=1 - [DCAF7_HUMAN]	13.45	2	4	4	8	8.58651e+06	1.12734e+07	7.9367e+06	2.00735e+07	9.92997e+06	1.40051e+07	75.55	7.02	2	2	20.55	5.26	2	2	2	109.08	10.82	3	3	20.95	2.63	1	1	2	342	38.9011	5.51611
F8W808	N-alpha-acetyltransferase 10 OS=Homo sapiens GN=NAA10 PE=4 SV=1 - [F8W808_HUMAN]	9.47	6	2	2	2	0	1.12742e+07	0	0	5.63709e+06	0					26.55	4.73	1	1	1					28.26	4.73	1	1	1	169	19.3754	6.41748
Q8J015	60S ribosomal protein L13a OS=Homo sapiens GN=RPL13a PE=1 SV=1 - [Q8J015_HUMAN]	13.38	4	2	2	4	1.0613e+07	1.1463e+07	0	1.26053e+07	1.1038e+07	6.30267e+06	25.94	5.63	1	1	34.52	5.63	1	1	1	34.46	7.75	1	1	34.1	7.75	1	1	1	142	16.7204	10.814
P13010	X-ray repair cross-complementing protein 5 OS=Homo sapiens GN=XRCC5 PE=1 SV=3 - [XRCC5_HUMAN]	7.65	2	3	3	7	0	1.15138e+07	2.09288e+07	2.88382e+07	5.75688e+06	2.48835e+07					69.44	3.83	2	2	2	78.51	6.42	2	2	93.9833	7.65	3	3	2.5	732	82.6523	5.80811
Q5T3N1	Annexin (Fragment) OS=Homo sapiens GN=ANXA1 PE=2 SV=1 - [Q5T3N1_HUMAN]	12.75	3	2	2	3	1.86437e+07	1.15962e+07	0	0	1.51199e+07	0	58.24	5.39	1	1	50.16	5.39	1	1	1					38.58	7.35	1	1	1	204	22.7408	5.52881
H0YLR3	U2 small nuclear ribonucleoprotein A' (Fragment) OS=Homo sapiens GN=SNRPA1 PE=4 SV=1 - [H0YLR3_HUMAN]	17.98	3	2	2	5	0	11612577	0	1.74264e+07	5.80629e+06	8.7132e+06		0			95.44	17.98	2	3	3	52.1	15.73	1	1	34.7	17.98	1	1	1	89	9.47188	8.47021
A0A0U1RQF0	Fatty acid synthase OS=Homo sapiens GN=FASN PE=4 SV=1 - [A0A0U1RQF0_HUMAN]	4.62	2	7	7	8	1.03713e+07	11670725	0	2.1903e+07	1.1021e+07	1.09515e+07	76.07	0.92	1	1	35.44	1.04	1	1	1		0			114.063	3.71	6	6	6	2509	273.026	6.46826
P48047	ATP synthase subunit O, mitochondrial OS=Homo sapiens GN=ATP5O PE=1 SV=1 - [ATPO_HUMAN]	11.74	3	2	2	3	0	1.17743e+07	0	7.62272e+06	5.88714e+06	3.81136e+06					85.54	11.74	2	2	2		0			31.77	6.57	1	1	1	213	23.2627	9.96436
P35606	Coatomer subunit beta' OS=Homo sapiens GN=COPB2 PE=1 SV=2 - [COPB2_HUMAN]	6.07	6	5	5	10	7.71193e+06	1.18025e+07	8.27055e+06	23582471	9.75722e+06	1.59265e+07	21.25	2.1	2	2	62.8075	1.77	2	2	2	65.66	1.77	2	2	70.7467	5.08	4	4	3	906	102.422	5.2749
P20042	Eukaryotic translation initiation factor 2 subunit 2 OS=Homo sapiens GN=EIF2S2 PE=1 SV=2 - [IF2B_HUMAN]	11.71	1	4	4	8	1.46969e+07	1.19108e+07	1.54312e+07	1.40325e+07	1.33038e+07	1.47319e+07	34.83	6.01	2	2	33.26	6.01	2	2	2	56.1667	9.31	3	3	39.75	3	1	1	2	333	38.3644	5.79541
P48735	Isocitrate dehydrogenase [NADP], mitochondrial OS=Homo sapiens GN=IDH2 PE=1 SV=2 - [IDHP_HUMAN]	23.01	2	8	8	12	0	1.19457e+07	2.74881e+07	3.99361e+07	5.97283e+06	3.37121e+07		0			38.45	4.42	2	2	2	153.64	12.39	5	5	94.27	15.49	5	5	5	452	50.8769	8.68994
P00747	Plasminogen OS=Homo sapiens GN=PLG PE=1 SV=2 - [PLMN_HUMAN]	2.35	1	2	2	6	4.11138e+07	1.20318e+07	8.84614e+06	6.34997e+07	2.65728e+07	3.61729e+07	53.72	2.35	2	2	62.36	2.35	2	2	2	34.49	1.11	1	1	33.11	1.23	1	1	1	810	90.5102	7.23975
P51665	26S proteasome non-ATPase regulatory subunit 7 OS=Homo sapiens GN=PSMD7 PE=1 SV=2 - [PSD7_HUMAN]	6.48	1	2	2	3	0	1.2061e+07	0	17346420	6.03048e+06	8673210					35.33	6.48	2	2	2					31.71	2.78	1	1	1	324	37.0025	6.771
P00338	L-lactate dehydrogenase A chain OS=Homo sapiens GN=LDHA PE=1 SV=2 - [LDHA_HUMAN]	3.01	1	1	1	1	0	1.20619e+07	0	0	6.03095e+06	0		0			24.13	3.01	1	1	1									#DIV/0!	332	36.6654	8.26514
Q9H307	Pinin OS=Homo sapiens GN=PNN PE=1 SV=4 - [PININ_HUMAN]	7.81	3	3	3	9	0	12097010	1.56109e+07	1.72079e+07	6048505	1.64094e+07					51.43	3.77	2	2	2	65.3267	7.81	3	5	47.03	3.77	2	2	3.5	717	81.565	7.13721
Q5T760	Serine/arginine-rich-splicing factor 11 (Fragment) OS=Homo sapiens GN=SFRS11 PE=2 SV=1 - [Q5T760_HUMAN]	15.42	4	4	4	8	1.66808e+07	1.22234e+07	3.49863e+07	15529187	1.44521e+07	2.52578e+07	33.12	2.06	1	1	43.68	2.06	1	1	1	90.37	15.42	4	4	72.45	6.43	2	2	3	389	42.2908	11.6489
C9J2Q4	Septin-2 (Fragment) OS=Homo sapiens GN=SEPT2 PE=4 SV=1 - [C9J2Q4_HUMAN]	3.8	4	1	1	3	0	1.22753e+07	4.89177e+06	1.5146e+07	6.13767e+06	1.00189e+07					48.34	3.8	1	1	1	35.38	3.8	1	1	44.42	3.8	1	1	1	184	21.0739	5.46533
Q9Y2W1	Thyroid hormone receptor-associated protein 3 OS=Homo sapiens GN=THRAP3 PE=1 SV=2 - [TR150_HUMAN]	16.02	1	12	12	30	3.00354e+07	1.23086e+07	2.62979e+07	4.07585e+07	2.1172e+07	3.35282e+07	252.536	7.85	6	7	177.49	6.6	5	5	6	255.485	12.04	10	10	296.03	11.41	8	8	9	955	108.601	10.1548
G3V256	Zinc finger CCCH domain-containing protein 14 OS=Homo sapiens GN=ZC3H14 PE=4 SV=1 - [G3V256_HUMAN]	9.26	11	5	5	9	2.1091e+07	12344841	1.69173e+06	2.04678e+07	1.67179e+07	1.10798e+07	61.73	3.31	2	2	66.96	3.47	2	2	2	65.77	3.31	2	2	92.3167	5.79	3	3	2.5	605	68.3072	7.94287
Q96P63	Serpin B12 OS=Homo sapiens GN=SERPINB12 PE=1 SV=1 - [SPB12_HUMAN]	1.73	1	1	1	1	0	1.23892e+07	0	0	6.19458e+06	0					0	1.73	1	1	1		0							#DIV/0!	405	46.2471	5.52881
P28066	Proteasome subunit alpha type-5 OS=Homo sapiens GN=PSMA5 PE=1 SV=3 - [PSA5_HUMAN]	17.01	1	3	3	6	0	1.24196e+07	2.34183e+07	4.06416e+07	6.2098e+06	3.203e+07					49.27	2.9	1	1	1	58.5523	10.79	2	2	84.683	17.01	3	3	2.5	241	26.3942	4.79248
P05109	Protein S100-A8 OS=Homo sapiens GN=S100A8 PE=1 SV=1 - [S10A8_HUMAN]	25.81	1	3	3	3	0	1.24853e+07	0	0	6.24267e+06	0					83.83	25.81	3	3	3									#DIV/0!	93	10.8276	7.03467
A0A087WYY6	Plakophilin-1 OS=Homo sapiens GN=PKP1 PE=1 SV=1 - [A0A087WYY6_HUMAN]	1.52	3	1	1	2	0	1.24912e+07	0	7.36332e+06	6.2456e+06	3.68166e+06		0			31.59	1.52	1	1	1		0			34.96	1.52	1	1	1	725	80.4815	8.99756
P60174	Triosephosphate isomerase OS=Homo sapiens GN=TPI1 PE=1 SV=3 - [TPIS_HUMAN]	8.74	3	2	2	3	0	1.27226e+07	2.55175e+06	4.76505e+06	6.36131e+06	3.6584e+06		0			32.08	4.55	1	1	1	36.02	4.55	1	1	67.5	4.2	1	1	1	286	30.7717	5.92236
Q01518	Adenylyl cyclase-associated protein 1 OS=Homo sapiens GN=CAP1 PE=1 SV=5 - [CAP1_HUMAN]	12.21	14	3	5	6	0	1.27839e+07	9.69293e+06	28123882	6.39196e+06	1.89084e+07					89.23	7.16	3	3	3	95.7106	6.32	2	2	21.03	2.74	1	1	1.5	475	51.8687	8.06006
P35998	26S protease regulatory subunit 7 OS=Homo sapiens GN=PSMC2 PE=1 SV=3 - [PRS7_HUMAN]	11.09	2	4	4	9	1.31792e+07	1.28946e+07	1.53702e+07	2.5649e+07	1.30369e+07	2.05096e+07	81.43	3	1	1	167.19	6	2	2	1.5	146.73	6	2	2	170.03	11.09	4	4	3	433	48.6031	5.94775
A0A087WWJ2	N-alpha-acetyltransferase 50 OS=Homo sapiens GN=NAA50 PE=1 SV=1 - [A0A087WWJ2_HUMAN]	28.4	7	2	2	5	1.33376e+07	1.29513e+07	1.20384e+07	32488613	1.31444e+07	2.22635e+07	73.44	13.58	1	1	72.35	13.58	1	1	1	66.34	13.58	1	1	66.88	28.4	2	2	1.5	81	9.43102	9.65674
H3BRG4	Cytochrome b-c1 complex subunit 2, mitochondrial OS=Homo sapiens GN=UQCRC2 PE=3 SV=1 - [H3BRG4_HUMAN]	7.52	3	2	2	6	1.4262e+07	1.30568e+07	9.83838e+06	1.17312e+07	1.36594e+07	1.07848e+07	62.9	3.64	1	1	126.35	7.52	2	2	1.5	57.51	7.52	2	2	52.39	3.64	1	1	1.5	412	44.607	8.99756
P43034	Platelet-activating factor acetylhydrolase IB subunit alpha OS=Homo sapiens GN=PAFAH1B1 PE=1 SV=2 - [LIS1_HUMAN]	12.68	4	5	5	8	0	1.30629e+07	7.61745e+06	1.65131e+07	6.53144e+06	1.20653e+07					59.1167	7.32	3	3	3	0	1.71	1	1	85.26	10.98	4	4	2.5	410	46.6082	7.37158
Q15569	Dual specificity testis-specific protein kinase 1 OS=Homo sapiens GN=TESK1 PE=1 SV=2 - [TESK1_HUMAN]	1.12	1	1	1	1	0	1.33029e+07	0	0	6.65145e+06	0		0			30.12	1.12	1	1	1		0							#DIV/0!	626	67.6415	8.104
K4DI81	Ubiquitin-conjugating enzyme E2 C OS=Homo sapiens GN=UBE2C PE=4 SV=1 - [K4DI81_HUMAN]	34	4	1	1	2	2.7646e+07	1.338e+07	0	0	2.0513e+07	0	31.93	34	1	1	38.54	34	1	1	1									#DIV/0!	50	5.11367	10.8286
Q8WXF1	Paraspeckle component 1 OS=Homo sapiens GN=PSPC1 PE=1 SV=1 - [PSPC1_HUMAN]	8.6	2	3	4	9	1.57278e+08	13416849	0	191718694	8.53475e+07	95859347	114.395	8.6	4	5	37.3	3.06	1	1	3		0			89.6364	6.31	3	3	3	523	58.7062	6.66846
P09874	Poly [ADP-ribose] polymerase 1 OS=Homo sapiens GN=PARP1 PE=1 SV=4 - [PARP1_HUMAN]	5.23	1	4	4	6	0	1.348e+07	1.9081e+07	1.12709e+07	6.73999e+06	1.51759e+07	34.59	1.87	1	1	41.85	1.87	1	1	1	82.44	2.37	2	2	64.71	2.86	2	2	2	1014	113.012	8.88037
E9PK09	Bcl-2-associated transcription factor 1 (Fragment) OS=Homo sapiens GN=BCLAF1 PE=4 SV=1 - [E9PK09_HUMAN]	11.98	6	6	6	12	2.61139e+07	1.34991e+07	2.59768e+07	2.70738e+07	1.98065e+07	2.65253e+07	75.73	3.58	2	2	72.79	4.41	2	2	2	50.5	4.68	2	2	105.693	11.98	6	6	4	726	83.1827	10.1401
O75937	DnaJ homolog subfamily C member 8 OS=Homo sapiens GN=DNAJC8 PE=1 SV=2 - [DNJC8_HUMAN]	3.16	1	1	1	2	5.21371e+06	1.35145e+07	0	0	9.36408e+06	0	0	3.16	1	1	22.64	3.16	1	1	1									#DIV/0!	253	29.8234	9.05615
Q9Y333	U6 snRNA-associated Sm-like protein LSm2 OS=Homo sapiens GN=LSM2 PE=1 SV=1 - [LSM2_HUMAN]	32.63	1	2	2	4	9.19602e+06	1.35572e+07	0	0	1.13766e+07	0	43.69	32.63	2	2	40.74	32.63	2	2	2		0							#DIV/0!	95	10.8276	6.52197
Q00535	Cyclin-dependent kinase 5 OS=Homo sapiens GN=CDK5 PE=1 SV=3 - [CDK5_HUMAN]	10.27	66	3	3	5	0	1.36163e+07	1.81791e+07	3.87175e+07	6.80813e+06	2.84483e+07					35.22	3.77	1	1	1	41.71	6.51	2	2	21.83	6.51	2	2	2	292	33.2832	7.66455
E7EU85	Fragile X mental retardation syndrome-related protein 1 OS=Homo sapiens GN=FXR1 PE=4 SV=1 - [E7EU85_HUMAN]	7.05	9	3	3	6	0	1.36663e+07	2.08931e+07	3.34342e+07	6.83313e+06	2.71636e+07					79.21	5.29	2	2	2	62.24	3.52	2	2	64.43	3.52	2	2	2	454	50.9595	7.26904
Q13595	Transformer-2 protein homolog alpha OS=Homo sapiens GN=TRA2A PE=1 SV=1 - [TRA2A_HUMAN]	4.96	1	1	1	1	0	1.3755e+07	0	0	6.87752e+06	0					21.02	4.96	1	1	1									#DIV/0!	282	32.6691	11.2681
H0YJW7	SRA stem-loop-interacting RNA-binding protein, mitochondrial (Fragment) OS=Homo sapiens GN=SLIRP PE=4 SV=1 - [H0YJW7_HUMAN]	34.21	8	2	2	3	11429836	1.3867e+07	0	0	1.26484e+07	0	29.41	18.42	1	1	57.97	34.21	2	2	1.5									#DIV/0!	76	8.68643	9.05615
G3V2K7	Transmembrane emp24 domain-containing protein 10 OS=Homo sapiens GN=TMED10 PE=3 SV=1 - [G3V2K7_HUMAN]	7.84	2	1	1	4	0	1.3877e+07	1.24875e+07	3.59257e+07	6.9385e+06	2.42066e+07	48.05	7.84	1	1	46.05	7.84	1	1	1	41.06	7.84	1	1	52.86	7.84	1	1	1	153	16.8937	6.52197
Q7RTV0	PHD finger-like domain-containing protein 5A OS=Homo sapiens GN=PHF5A PE=1 SV=1 - [PHF5A_HUMAN]	14.55	1	2	2	5	0	1.39648e+07	0	2.17633e+07	6.98239e+06	1.08817e+07					34.73	14.55	2	3	3					26.3	14.55	2	2	2	110	12.397	8.41162
P27816	Microtubule-associated protein 4 OS=Homo sapiens GN=MAP4 PE=1 SV=3 - [MAP4_HUMAN]	3.04	6	3	3	5	0	14023983	0	1.199e+07	7.01199e+06	5.99502e+06					54.44	0.95	1	2	2					39.36	3.04	3	3	3	1152	120.93	5.42725
J3QR48	Importin subunit beta-1 (Fragment) OS=Homo sapiens GN=KPNB1 PE=4 SV=1 - [J3QR48_HUMAN]	14.09	2	2	2	7	13306760	1.40456e+07	5.81843e+06	2.29137e+07	1.36762e+07	1.43661e+07	51.92	14.09	2	2	87.98	14.09	2	2	2	48.76	6.04	1	1	85.38	14.09	2	2	1.5	149	16.4746	5.56689
M0R0F0	40S ribosomal protein S5 (Fragment) OS=Homo sapiens GN=RPS5 PE=1 SV=1 - [M0R0F0_HUMAN]	29	4	3	3	3	0	14180128	0	2.33639e+07	7090064	1.16819e+07					44.4	16.5	1	1	1					57.73	12.5	2	2	2	200	22.3768	9.5542
F8WBN3	Small EDRK-rich factor 2 OS=Homo sapiens GN=SERF2 PE=4 SV=1 - [F8WBN3_HUMAN]	30	6	2	2	6	8.17301e+06	1.42459e+07	12058893	1.9841e+07	1.12095e+07	1.595e+07	48.77	30	2	2	31.7	30	1	1	1.5	23.27	30	1	1	29.49	30	2	2	1.5	40	4.57641	11.4146
Q9ULC4	Malignant T-cell-amplified sequence 1 OS=Homo sapiens GN=MCTS1 PE=1 SV=1 - [MCTS1_HUMAN]	35.36	1	5	5	14	1.38107e+07	1.44343e+07	6.69105e+06	4.49918e+07	1.41225e+07	2.58414e+07	123.99	29.83	4	4	72.1059	24.31	4	4	4	49.23	15.47	2	2	118.047	18.78	3	4	3	181	20.5418	8.82178
O76071	Probable cytosolic iron-sulfur protein assembly protein CIAO1 OS=Homo sapiens GN=CIAO1 PE=1 SV=1 - [CIAO1_HUMAN]	8.55	1	2	2	6	1.17495e+07	14483981	3.18836e+07	3.29266e+07	1.31168e+07	3.24051e+07	28.16	6.19	1	1	54.67	6.19	1	2	1.5	48.54	8.55	2	2	44.84	6.19	1	1	1.5	339	37.8158	4.97021
M0R0Y2	Alpha-soluble NSF attachment protein OS=Homo sapiens GN=NAPA PE=1 SV=1 - [M0R0Y2_HUMAN]	52.73	10	9	9	16	2.56219e+07	1.44974e+07	1.20669e+07	3.15256e+07	2.00597e+07	2.17963e+07	64.1867	15.63	3	3	76.07	12.11	2	2	2.5	63.9967	18.36	3	3	175.647	45.31	8	8	5.5	256	29.1443	5.16064
O15145	Actin-related protein 2/3 complex subunit 3 OS=Homo sapiens GN=ARPC3 PE=1 SV=3 - [ARPC3_HUMAN]	6.18	1	1	1	3	1.2507e+07	1.45978e+07	3.45431e+06	0	1.35524e+07	1.72716e+06	47.46	6.18	1	1	50.7	6.18	1	1	1	43.3	6.18	1	1		0			1	178	20.5334	8.5874
Q9NY12	H/ACA ribonucleoprotein complex subunit 1 OS=Homo sapiens GN=GAR1 PE=1 SV=1 - [GAR1_HUMAN]	3.23	1	1	1	2	0	1.48964e+07	8.18895e+06	0	7.44819e+06	4.09448e+06					37.47	3.23	1	1	1	26.74	3.23	1	1					1	217	22.3342	10.9165
O60884	DnaJ homolog subfamily A member 2 OS=Homo sapiens GN=DNAJA2 PE=1 SV=1 - [DNJA2_HUMAN]	10.92	2	4	4	10	9301039	1.49056e+07	1.30243e+07	6.7649e+07	1.21033e+07	4.03366e+07	89.16	5.58	2	2	60	3.16	1	1	1.5	81.68	7.52	3	3	178.29	10.92	4	4	3.5	412	45.7166	6.48096
F5GYN4	Ubiquitin thioesterase OTUB1 OS=Homo sapiens GN=OTUB1 PE=4 SV=1 - [F5GYN4_HUMAN]	21.16	6	4	4	11	1.54399e+07	1.49561e+07	4.14011e+07	5.84367e+07	1.5198e+07	4.99189e+07	94.41	11.2	2	3	57.94	4.98	1	1	2	93.36	17.43	3	4	158.037	14.94	3	3	3.5	241	28.033	5.2876
Q5JRC6	PHD finger protein 6 OS=Homo sapiens GN=PHF6 PE=2 SV=1 - [Q5JRC6_HUMAN]	8.33	3	3	3	4	1.91636e+06	15031241	1.41617e+07	0	8.4738e+06	7.08084e+06	35.92	3.4	1	1	21.82	2.78	1	1	1	23.9	4.94	2	2					2	324	36.4067	9.02686
O60869	Endothelial differentiation-related factor 1 OS=Homo sapiens GN=EDF1 PE=1 SV=1 - [EDF1_HUMAN]	10.81	1	2	2	3	0	15193583	0	1.61955e+07	7.59679e+06	8.09775e+06					38.02	5.41	1	1	1					41.78	10.81	2	2	2	148	16.3589	9.94971
A0A087WTT1	Polyadenylate-binding protein OS=Homo sapiens GN=PABPC1 PE=1 SV=1 - [A0A087WTT1_HUMAN]	13.03	19	5	5	9	0	1.51951e+07	8.69073e+06	1.72019e+07	7.59757e+06	1.29463e+07					78.4607	10.73	4	4	4	43.6504	3.26	2	2	56.1767	6.9	3	3	2.5	522	58.4988	9.26123
B0V297	Tripartite motif-containing 27 (Fragment) OS=Homo sapiens GN=TRIM27 PE=4 SV=1 - [B0V297_HUMAN]	11.24	2	2	2	3	0	1.52216e+07	0	0	7.61078e+06	0	34.61	6.02	1	1	74.77	11.24	2	2	1.5									#DIV/0!	249	28.7272	6.66846
Q9BYJ9	YTH domain family protein 1 OS=Homo sapiens GN=YTHDF1 PE=1 SV=1 - [YTHD1_HUMAN]	6.26	5	2	3	8	4.39146e+07	1.52659e+07	0	0	2.95902e+07	0	37.45	4.47	2	2	62.9	6.26	3	5	3.5	26.64	1.61	1	1					1	559	60.8358	8.79248
R4GMT0	Alpha-centractin OS=Homo sapiens GN=ACTR1A PE=1 SV=1 - [R4GMT0_HUMAN]	3.01	3	1	1	3	3.07047e+06	1.52839e+07	0	4.45032e+07	9.1772e+06	2.22516e+07	44.94	3.01	1	1	47.53	3.01	1	1	1					45.98	3.01	1	1	1	332	37.4099	5.65576
O15372	Eukaryotic translation initiation factor 3 subunit H OS=Homo sapiens GN=EIF3H PE=1 SV=1 - [EIF3H_HUMAN]	16.48	9	5	5	10	1.23558e+07	1.53571e+07	1.17574e+07	1.90059e+07	1.38565e+07	1.53817e+07	93.74	7.95	2	2	53.8133	8.52	3	3	2.5	119.083	10.51	3	3	91.76	7.95	2	2	2.5	352	39.9051	6.53662
K7EKE5	Tubulin gamma-1 chain OS=Homo sapiens GN=TUBG1 PE=4 SV=1 - [K7EKE5_HUMAN]	28.15	4	2	2	3	0	1.53733e+07	0	2.04511e+07	7.68663e+06	1.02255e+07					47.83	6.67	1	1	1		0			36.31	28.15	2	2	2	135	15.1633	4.51318
A8MU58	Aminoacyl tRNA synthase complex-interacting multifunctional protein 2 OS=Homo sapiens GN=AIMP2 PE=4 SV=2 - [A8MU58_HUMAN]	4.96	3	1	1	7	2.08899e+07	1.54129e+07	1.47852e+07	3.45401e+07	1.81514e+07	2.46627e+07	22.14	4.96	1	1	32.97	4.96	1	2	1.5	49.78	4.96	1	2	61.44	4.96	1	2	2	242	26.7429	8.07471
Q9BS19	HPX protein OS=Homo sapiens GN=HPX PE=1 SV=1 - [Q9BS19_HUMAN]	4.33	2	1	1	3	0	1.54251e+07	1.70936e+07	16494406	7.71257e+06	1.6794e+07					48.58	4.33	1	1	1	46.22	4.33	1	1	45.26	4.33	1	1	1	254	28.612	6.91748
P18124	60S ribosomal protein L7 OS=Homo sapiens GN=RPL7 PE=1 SV=1 - [RL7_HUMAN]	7.66	2	3	3	8	25873238	1.54865e+07	7.96936e+06	2.46103e+07	2.06799e+07	1.62898e+07	21.26	3.23	1	1	37.1667	7.66	3	3	2	38.91	4.44	2	2	25.67	7.66	2	2	2	248	29.2072	10.6528
P08621	U1 small nuclear ribonucleoprotein 70 kDa OS=Homo sapiens GN=SNRNP70 PE=1 SV=2 - [RU17_HUMAN]	17.16	3	6	6	11	2.15296e+07	1.60734e+07	2.03377e+07	2.90886e+07	1.88015e+07	2.47131e+07	31.53	3.89	2	2	47.89	7.55	3	3	2.5	28.6	7.55	2	2	75.83	11.9	4	4	3	437	51.5258	9.93506
Q14247	Src substrate cortactin OS=Homo sapiens GN=CTTN PE=1 SV=2 - [SRC8_HUMAN]	13.27	2	5	5	8	10555200	1.60866e+07	1.10335e+07	0	1.33209e+07	5.51677e+06	31.84	1.82	1	1	94.7	13.27	5	5	3	27.82	3.82	2	2					2	550	61.5485	5.40186
P12277	Creatine kinase B-type OS=Homo sapiens GN=CKB PE=1 SV=1 - [KCRB_HUMAN]	18.9	4	3	3	5	0	1.60923e+07	1.48877e+07	0	8.04617e+06	7.44384e+06					52.45	2.62	1	1	1	105.27	18.9	3	3	48.18	2.62	1	1	2	381	42.6173	5.59229
H3BVI4	Lipase maturation factor 1 OS=Homo sapiens GN=LMF1 PE=4 SV=1 - [H3BVI4_HUMAN]	2	1	1	1	1	0	16191600	0	0	8095800	0		0			34.1	2	1	1	1		0				0			#DIV/0!	350	40.1216	9.33447
P42677	40S ribosomal protein S27 OS=Homo sapiens GN=RPS27 PE=1 SV=3 - [RS27_HUMAN]	25	5	2	2	7	1.97059e+07	1.62525e+07	0	2.20217e+07	1.79792e+07	1.10108e+07	25.03	25	2	2	39.89	25	2	3	2.5					35.67	25	2	2	2	84	9.45484	9.45166
H0Y6E7	RNA-binding motif protein, X chromosome, N-terminally processed (Fragment) OS=Homo sapiens GN=RBMX PE=4 SV=2 - [H0Y6E7_HUMAN]	19.86	8	5	5	13	42688905	1.6311e+07	2.08887e+07	4.4655e+07	2.94999e+07	3.27719e+07	161.42	19.86	5	5	115.67	15.41	4	4	4.5	93.15	7.19	2	2	98.5	7.19	2	2	2	292	31.8364	9.84717
P25786	Proteasome subunit alpha type-1 OS=Homo sapiens GN=PSMA1 PE=1 SV=1 - [PSA1_HUMAN]	40.3	3	7	7	13	2.9931e+07	1.64551e+07	9.83266e+06	4.72969e+07	2.3193e+07	2.85648e+07	96.34	4.94	1	2	110.187	19.77	4	4	3	64.82	5.7	1	1	222.54	37.26	6	6	3.5	263	29.5369	6.60986
Q9UN86	Ras GTPase-activating protein-binding protein 2 OS=Homo sapiens GN=G3BP2 PE=1 SV=2 - [G3BP2_HUMAN]	4.36	1	2	2	5	1.92652e+07	1.6845e+07	1.60109e+07	3.35125e+07	1.80551e+07	2.47617e+07	48.02	2.7	1	1	42.28	2.7	1	1	1	57.23	2.7	1	1	35.92	4.36	2	2	1.5	482	54.0878	5.5542
Q9ULV4	Coronin-1C OS=Homo sapiens GN=CORO1C PE=1 SV=1 - [COR1C_HUMAN]	9.28	9	5	5	9	0	1.68912e+07	7.0702e+06	1.72254e+07	8.44561e+06	1.21478e+07	79.99	4.64	2	2	72.01	4.64	2	2	2	79.8	4.85	3	3	50.41	4.85	2	2	2.5	474	53.2151	7.07861
P69905	Hemoglobin subunit alpha OS=Homo sapiens GN=HBA1 PE=1 SV=2 - [HBA_HUMAN]	28.17	2	3	4	8	1.34671e+08	1.69794e+07	7297677	0	7.58252e+07	3.64884e+06	154.92	28.17	4	6	28.35	6.34	1	1	3.5	30.41	6.34	1	1					1	142	15.2479	8.67529
P83881	60S ribosomal protein L36a OS=Homo sapiens GN=RPL36A PE=1 SV=2 - [RL36A_HUMAN]	15.09	8	2	2	8	1.62209e+07	1.69953e+07	1.24819e+07	2.76461e+07	1.66081e+07	2.0064e+07	65.37	15.09	2	2	63.84	15.09	2	2	2	58.49	15.09	2	2	54.35	15.09	2	2	2	106	12.4328	10.5796
P43686	26S protease regulatory subunit 6B OS=Homo sapiens GN=PSMC4 PE=1 SV=2 - [PRS6B_HUMAN]	30.62	1	8	8	20	2.69621e+07	1.70961e+07	2.50209e+07	5.20104e+07	2.20291e+07	3.85156e+07	38.28	2.15	1	1	110.047	10.53	4	4	2.5	165.616	28.95	7	9	198.753	16.51	5	6	7.5	418	47.3365	5.21143
Q9HB71	Calcyclin-binding protein OS=Homo sapiens GN=CACYBP PE=1 SV=2 - [CYBP_HUMAN]	21.93	1	3	3	6	14230551	1.71217e+07	4.60449e+06	2.477e+07	1.56761e+07	1.46873e+07	56.87	4.82	1	1	44.57	17.11	2	2	1.5	51.21	4.82	1	1	72.77	15.35	2	2	1.5	228	26.1936	8.25049
P11586	C-1-tetrahydrofolate synthase, cytoplasmic OS=Homo sapiens GN=MTHFD1 PE=1 SV=3 - [C1TC_HUMAN]	6.42	2	6	6	12	0	1.7172e+07	1.60988e+07	3.74965e+07	8.58599e+06	2.67976e+07					67.1867	4.6	4	4	4	57.43	4.28	4	4	77.29	4.06	4	4	4	935	101.495	7.29834
E5RIT6	60S ribosomal protein L26-like 1 (Fragment) OS=Homo sapiens GN=RPL26L1 PE=3 SV=1 - [E5RIT6_HUMAN]	36.72	4	1	5	11	8.92034e+06	1.72492e+07	0	1.71071e+07	1.30848e+07	8.55353e+06	50.6	14.06	2	2	62.66	30.47	4	4	3					71.48	25.78	4	5	5	128	15.1975	11.0923
A0A087X020	Ribosome maturation protein SBDS OS=Homo sapiens GN=SBDS PE=1 SV=1 - [A0A087X020_HUMAN]	10.8	3	3	3	7	18538332	1.72986e+07	1.24036e+07	2.57123e+07	1.79184e+07	1.90579e+07	33.1	3.6	1	1	52.88	3.2	1	1	1	66.74	10.8	3	3	49.54	6.8	2	2	2.5	250	28.8463	8.74854
P08559	Pyruvate dehydrogenase E1 component subunit alpha, somatic form, mitochondrial OS=Homo sapiens GN=PDHA1 PE=1 SV=3 - [ODPA_HUMAN]	13.33	6	5	5	14	2.58749e+07	1.7472e+07	2.1583e+07	3.40412e+07	2.16734e+07	2.78121e+07	114.797	7.44	3	4	34.63	6.15	2	2	3	74.16	7.44	3	4	81.8933	7.18	3	4	4	390	43.2676	8.06006
P62314	Small nuclear ribonucleoprotein Sm D1 OS=Homo sapiens GN=SNRPD1 PE=1 SV=1 - [SMD1_HUMAN]	43.7	3	3	3	6	3.41401e+07	1.74975e+07	7.06031e+07	0	2.58188e+07	3.53016e+07	65.47	16.81	1	1	70.67	16.81	1	1	1	93.0033	26.05	2	3	41.14	17.65	1	1	2	119	13.2734	11.561
O14530	Thioredoxin domain-containing protein 9 OS=Homo sapiens GN=TXNDC9 PE=1 SV=2 - [TXND9_HUMAN]	8.85	5	2	2	7	1.83457e+07	1.75479e+07	18125156	3.1541e+07	1.79468e+07	2.48331e+07	32.61	3.98	1	1	71.9634	8.85	2	2	1.5	62.19	8.85	2	2	60.75	8.85	2	2	2	226	26.5175	5.88428
A0A087WTB6	Guanine nucleotide-binding protein G(o) subunit alpha OS=Homo sapiens GN=GNAO1 PE=1 SV=1 - [A0A087WTB6_HUMAN]	20.37	19	1	1	2	0	1.7727e+07	3.37985e+06	0	8.86349e+06	1.68993e+06					44.23	20.37	1	1	1	49.61	20.37	1	1					1	54	5.71507	8.79248
P06576	ATP synthase subunit beta, mitochondrial OS=Homo sapiens GN=ATP5B PE=1 SV=3 - [ATPB_HUMAN]	22.87	5	8	8	12	0	1.80702e+07	2.06006e+07	1.61539e+07	9.03511e+06	1.83773e+07					93.92	11.15	4	4	4	145.059	13.42	5	6	70.38	4.35	2	2	4	529	56.5246	5.40186
Q9Y5S9	RNA-binding protein 8A OS=Homo sapiens GN=RBM8A PE=1 SV=1 - [RBM8A_HUMAN]	35.63	2	4	4	11	1.59272e+07	1.81044e+07	9.28602e+06	2.76267e+07	1.70158e+07	1.84563e+07	84.72	21.84	3	3	71.65	10.92	2	2	2.5	74.57	35.63	4	4	79.75	10.92	2	2	3	174	19.8767	5.71924
Q9Y266	Nuclear migration protein nudC OS=Homo sapiens GN=NUDC PE=1 SV=1 - [NUDC_HUMAN]	35.65	3	9	9	15	1.55576e+07	1.8139e+07	2.15822e+07	5.61691e+07	1.68483e+07	3.88756e+07	30.1	8.46	3	3	53.8333	10.57	3	3	3	50.23	6.04	2	2	189.861	30.51	7	7	4.5	331	38.2191	5.37646
Q9Y2S6	Translation machinery-associated protein 7 OS=Homo sapiens GN=TMA7 PE=1 SV=1 - [TMA7_HUMAN]	15.63	1	1	1	5	2.73778e+07	1.84303e+07	1.68544e+07	4.15707e+07	2.29041e+07	2.92125e+07	23.76	15.63	1	1	22.59	15.63	1	1	1	36.35	15.63	1	2	23.75	15.63	1	1	1.5	64	7.06193	9.99365
O14818	Proteasome subunit alpha type-7 OS=Homo sapiens GN=PSMA7 PE=1 SV=1 - [PSA7_HUMAN]	29.03	5	5	5	11	0	1.86156e+07	1.81073e+07	5.57464e+07	9.30782e+06	3.69268e+07					48.2471	22.98	4	4	4	53.31	10.08	2	2	148.665	29.03	5	5	3.5	248	27.8696	8.45557
A0A087WU08	Haptoglobin OS=Homo sapiens GN=HP PE=1 SV=1 - [A0A087WU08_HUMAN]	5.34	9	1	2	4	0	1.86456e+07	1.08369e+07	1.94483e+07	9.32279e+06	1.51426e+07					0	2.85	1	1	1	0	5.34	2	2	35.28	2.49	1	1	1.5	281	31.3879	8.29443
G3V295	Proteasome subunit alpha type OS=Homo sapiens GN=PSMA6 PE=3 SV=1 - [G3V295_HUMAN]	21.67	5	4	4	13	1.01581e+07	1.86974e+07	3.4017e+07	6.29139e+07	1.44277e+07	4.84654e+07	100.28	11.33	2	2	114.15	15.76	3	3	2.5	167.7	21.67	4	4	159.9	16.75	3	4	4	203	22.8273	8.32373
P20700	Lamin-B1 OS=Homo sapiens GN=LMNB1 PE=1 SV=2 - [LMNB1_HUMAN]	17.92	4	7	8	16	1.5649e+07	1.87254e+07	8.51051e+06	2.93311e+07	1.71872e+07	1.89208e+07	51.5167	4.1	2	3	98.0771	14.33	6	6	4.5	61.11	4.1	2	2	110.85	8.87	5	5	3.5	586	66.3676	5.16064
P40222	Alpha-taxilin OS=Homo sapiens GN=TXLNA PE=1 SV=3 - [TXLNA_HUMAN]	1.83	1	1	1	2	0	1.89664e+07	0	0	9.4832e+06	0					42.93	1.83	1	1	1					53.57	1.83	1	1	1	546	61.8532	6.52197
F5GX77	tRNA methyltransferase 112 homolog OS=Homo sapiens GN=TRMT112 PE=4 SV=1 - [F5GX77_HUMAN]	35.85	3	3	3	3	0	1.91091e+07	0	3.49073e+07	9.55453e+06	1.74537e+07		0			82.36	13.21	1	1	1		0			24.63	22.64	2	2	2	106	11.9643	8.07471
Q9NTM9	Copper homeostasis protein cutC homolog OS=Homo sapiens GN=CUTC PE=1 SV=1 - [CUTC_HUMAN]	29.3	3	5	5	11	20124934	1.92641e+07	4.93995e+07	7.40711e+07	1.96945e+07	6.17353e+07	62.49	12.45	2	2	78.03	15.38	2	2	2	80.7967	15.75	3	3	138.68	21.25	4	4	3.5	273	29.322	8.17725
P38646	Stress-70 protein, mitochondrial OS=Homo sapiens GN=HSPA9 PE=1 SV=2 - [GRP75_HUMAN]	5.3	3	3	3	6	1.59306e+07	1.93193e+07	9.62962e+06	1.71183e+07	1.7625e+07	1.3374e+07	58.26	1.33	1	1	59.16	1.33	1	1	1	104.16	3.09	2	2	54.05	3.53	2	2	2	679	73.6348	6.16357
P98179	Putative RNA-binding protein 3 OS=Homo sapiens GN=RBM3 PE=1 SV=1 - [RBM3_HUMAN]	36.31	1	3	3	8	0	1.93546e+07	42042128	3.96899e+07	9.6773e+06	4.0866e+07		0			107.88	26.75	2	4	4	53.37	20.38	1	1	58.0133	36.31	3	3	2	157	17.16	8.90967
O00487	26S proteasome non-ATPase regulatory subunit 14 OS=Homo sapiens GN=PSMD14 PE=1 SV=1 - [PSDE_HUMAN]	4.19	1	1	1	1	0	1.94224e+07	0	0	9.71119e+06	0					26.1	4.19	1	1	1									#DIV/0!	310	34.5546	6.52197
P25705	ATP synthase subunit alpha, mitochondrial OS=Homo sapiens GN=ATP5A1 PE=1 SV=1 - [ATPA_HUMAN]	18.63	7	8	8	15	0	1.94915e+07	2.13434e+07	14274593	9.74573e+06	1.7809e+07	26.12	2.35	1	1	113.01	7.78	4	4	2.5	190.68	12.84	5	5	160.457	9.76	4	5	5	553	59.7136	9.12939
P05198	Eukaryotic translation initiation factor 2 subunit 1 OS=Homo sapiens GN=EIF2S1 PE=1 SV=3 - [IF2A_HUMAN]	25.08	3	6	6	16	1.74215e+07	1.98162e+07	2.6003e+07	4.52003e+07	1.86188e+07	3.56017e+07	75.0567	8.89	3	3	116.95	12.7	4	4	3.5	94.17	21.9	5	5	135.33	19.37	4	4	4.5	315	36.0894	5.08447
Q9Y230	RuvB-like 2 OS=Homo sapiens GN=RUVBL2 PE=1 SV=3 - [RUVB2_HUMAN]	16.41	3	7	7	11	0	1.98532e+07	2.81502e+07	1.83121e+07	9.9266e+06	2.32311e+07					112.73	10.8	5	5	5	49.05	2.16	1	1	116.853	11.45	5	5	3	463	51.1246	5.64307
B4DXW1	Actin-related protein 3 OS=Homo sapiens GN=ACTR3 PE=2 SV=1 - [B4DXW1_HUMAN]	13.35	7	5	5	7	8.5602e+06	2.0053e+07	1.05778e+07	1.64556e+07	1.43066e+07	1.35167e+07	84.81	5.72	2	2	39.1	5.45	2	2	2	50.83	3	1	1	62.97	5.18	2	2	1.5	367	41.9773	5.61768
P61326	Protein mago nashi homolog OS=Homo sapiens GN=MAGOH PE=1 SV=1 - [MGN_HUMAN]	17.81	4	2	2	3	0	2.03917e+07	0	1.94446e+07	1.01958e+07	9.7223e+06					25.96	6.85	1	1	1					54.87	17.81	2	2	2	146	17.1528	6.11279
G3V1B3	60S ribosomal protein L21 OS=Homo sapiens GN=RPL21 PE=4 SV=1 - [G3V1B3_HUMAN]	26.44	3	2	2	4	0	20623000	3.02534e+07	53291637	10311500	4.17725e+07					41.79	17.24	1	1	1	39.67	17.24	1	1	57.42	26.44	2	2	1.5	87	9.88007	10.2866
P22061	Protein-L-isoaspartate(D-aspartate) O-methyltransferase OS=Homo sapiens GN=PCMT1 PE=1 SV=4 - [PIMT_HUMAN]	3.96	4	1	1	3	0	20643869	2.86913e+07	58033723	1.03219e+07	4.33625e+07					35.48	3.96	1	1	1	35.79	3.96	1	1	28.56	3.96	1	1	1	227	24.6206	7.21045
E9PPU1	40S ribosomal protein S3 OS=Homo sapiens GN=RPS3 PE=4 SV=1 - [E9PPU1_HUMAN]	58.86	12	7	7	14	8.7432e+06	2.0691e+07	1.55187e+07	3.40516e+07	1.47171e+07	2.47851e+07	45.18	25.95	2	2	128.72	31.65	4	4	3	90.7833	22.15	3	3	83.0906	34.18	5	5	4	158	17.3965	9.49561
Q15717	ELAV-like protein 1 OS=Homo sapiens GN=ELAVL1 PE=1 SV=2 - [ELAV1_HUMAN]	26.38	3	7	7	13	7.03373e+06	2.06984e+07	1.24457e+07	51657472	1.3866e+07	3.20516e+07	64.57	3.37	1	1	53.49	3.37	1	1	1	64.8667	6.75	2	3	118.665	26.38	7	8	5.5	326	36.0692	9.17334
Q13347	Eukaryotic translation initiation factor 3 subunit I OS=Homo sapiens GN=EIF3I PE=1 SV=1 - [EIF3I_HUMAN]	24.92	2	7	7	13	0	2.07279e+07	1.75795e+07	5.66927e+07	1.0364e+07	3.71361e+07					62.84	7.38	2	2	2	131.132	17.23	5	6	179.016	17.54	5	5	5.5	325	36.4786	5.64307
H3BND3	Cleavage and polyadenylation-specificity factor subunit 5 (Fragment) OS=Homo sapiens GN=NUDT21 PE=4 SV=1 - [H3BND3_HUMAN]	16	3	2	2	4	0	2.08004e+07	19593319	3.96154e+07	1.04002e+07	2.96043e+07					66.04	11.33	1	1	1	42.09	11.33	1	1	63.2	16	2	2	1.5	150	17.2161	6.37939
Q96J01	THO complex subunit 3 OS=Homo sapiens GN=THOC3 PE=1 SV=1 - [THOC3_HUMAN]	9.69	4	4	4	10	4.94205e+07	2.10771e+07	5.2146e+07	78758874	3.52488e+07	6.54524e+07	35.58	2.56	1	1	26.41	2.56	1	1	1	63.4833	5.13	2	3	58.52	9.69	4	5	4	351	38.7468	6.0874
P30153	Serine/threonine-protein phosphatase 2A 65 kDa regulatory subunit A alpha isoform OS=Homo sapiens GN=PPP2R1A PE=1 SV=4 - [2AAA_HUMAN]	12.56	4	6	6	11	0	2.11217e+07	2.55855e+07	3.17941e+07	1.05609e+07	2.86898e+07					106.28	10.87	5	5	5	67.3933	9.17	4	4	31.9	3.06	2	2	3	589	65.2669	5.10986
Q9BWD1	Acetyl-CoA acetyltransferase, cytosolic OS=Homo sapiens GN=ACAT2 PE=1 SV=2 - [THIC_HUMAN]	19.14	2	6	6	17	3.05698e+07	2.17729e+07	4.09576e+07	6.00607e+07	2.61714e+07	5.05091e+07	53.76	7.56	3	3	75.7433	9.57	4	4	3.5	100.47	19.14	6	6	86.11	7.56	3	4	5	397	41.3244	6.91748
E9PLA9	Caprin-1 (Fragment) OS=Homo sapiens GN=CAPRIN1 PE=4 SV=1 - [E9PLA9_HUMAN]	25.81	4	5	5	13	1.24466e+07	2.19909e+07	2.14444e+07	46635486	1.72188e+07	3.40399e+07	113.093	13.98	3	3	120.17	24.19	4	4	3.5	144.42	25.81	5	5	59.02	6.45	1	1	3	186	20.2234	7.40088
P01031	Complement C5 OS=Homo sapiens GN=C5 PE=1 SV=4 - [CO5_HUMAN]	4.47	1	6	6	13	2.3716e+07	2.20151e+07	2.64088e+07	4.32801e+07	2.28655e+07	3.48444e+07	197.52	2.63	3	4	31.93	1.85	3	3	3.5	87.36	2.86	3	3	50.39	1.97	3	3	3	1676	188.186	6.52197
P62857	40S ribosomal protein S28 OS=Homo sapiens GN=RPS28 PE=1 SV=1 - [RS28_HUMAN]	27.54	1	2	2	5	1.80314e+07	2.23634e+07	0	2.58552e+07	2.01974e+07	1.29276e+07	36.74	23.19	1	1	36.62	23.19	1	1	1					40.2533	27.54	2	3	3	69	7.8362	10.6968
K7ER90	Eukaryotic translation initiation factor 3 subunit G (Fragment) OS=Homo sapiens GN=EIF3G PE=4 SV=1 - [K7ER90_HUMAN]	15.86	3	2	2	5	0	2.25851e+07	11115586	0	1.12926e+07	5557793					32.14	5.73	1	1	1	27.05	5.73	1	1	61.2167	15.86	2	3	2	227	25.4258	5.49072
O60506	Heterogeneous nuclear ribonucleoprotein Q OS=Homo sapiens GN=SYNCRIP PE=1 SV=2 - [HNRPQ_HUMAN]	16.69	3	6	8	19	3.91003e+07	2.26047e+07	3.6053e+07	6.51311e+07	3.08525e+07	5.05921e+07	79.7167	5.78	4	4	120.7	7.7	4	4	4	92.65	7.87	5	5	197.29	14.29	6	6	5.5	623	69.5596	8.5874
P62906	60S ribosomal protein L10a OS=Homo sapiens GN=RPL10A PE=1 SV=2 - [RL10A_HUMAN]	9.68	1	2	2	5	2.28996e+07	2.26285e+07	3.05993e+07	5.18577e+07	2.2764e+07	4.12285e+07	35.52	3.69	1	1	56.96	9.68	2	2	1.5	28.87	3.69	1	1	38.37	3.69	1	1	1	217	24.8155	9.93506
P01834	Ig kappa chain C region OS=Homo sapiens GN=IGKC PE=1 SV=1 - [IGKC_HUMAN]	18.87	4	1	1	3	0	22723835	6.44913e+06	0	1.13619e+07	3.22457e+06		0			61.44	18.87	1	1	1	40.42	18.87	1	1	48.47	18.87	1	1	1	106	11.6017	5.87158
C9JW96	Prohibitin (Fragment) OS=Homo sapiens GN=PHB PE=4 SV=2 - [C9JW96_HUMAN]	38.21	6	8	8	15	1.17581e+07	2.28238e+07	4.62271e+07	2.77705e+07	1.72909e+07	3.69988e+07	70.69	7.72	2	2	94.39	16.67	3	3	2.5	205.163	33.74	7	7	25.44	13.82	3	3	5	246	26.8753	5.40186
P04080	Cystatin-B OS=Homo sapiens GN=CSTB PE=1 SV=2 - [CYTB_HUMAN]	12.24	1	1	1	1	0	2.28666e+07	0	0	1.14333e+07	0					62.76	12.24	1	1	1									#DIV/0!	98	11.1326	7.56201
B1AHC9	X-ray repair complementing defective repair in Chinese hamster cells 6 (Ku autoantigen, 70kDa) OS=Homo sapiens GN=XRCC6 PE=4 SV=1 - [B1AHC9_HUMAN]	14.85	2	6	6	13	2.20657e+07	23030769	1.90078e+07	4.19836e+07	2.25482e+07	3.04957e+07	87.1	5.9	2	2	113.167	9.12	4	4	3	81.6533	7.33	3	3	87.06	9.84	4	4	3.5	559	64.243	9.27588
E7ESE0	60S ribosomal protein L9 (Fragment) OS=Homo sapiens GN=RPL9 PE=4 SV=1 - [E7ESE0_HUMAN]	19.88	4	2	2	7	0	23094662	2.06444e+07	1.53048e+07	11547331	1.79746e+07					106.16	11.45	1	2	2	90.04	11.45	1	2	117.117	19.88	2	3	2.5	166	18.8882	10.1987
Q9BZX2	Uridine-cytidine kinase 2 OS=Homo sapiens GN=UCK2 PE=1 SV=1 - [UCK2_HUMAN]	16.48	1	2	2	7	0	2.31429e+07	2.38752e+07	3.68442e+07	1.15715e+07	3.03597e+07		0			68.2633	16.48	2	3	3	58.16	16.48	2	2	87.3	9.58	1	2	2	261	29.2811	6.69775
Q92499	ATP-dependent RNA helicase DDX1 OS=Homo sapiens GN=DDX1 PE=1 SV=2 - [DDX1_HUMAN]	10.95	3	5	5	10	0	2.31674e+07	1.99924e+07	2.9878e+07	1.15837e+07	2.49352e+07	20.33	3.78	1	1	66.5567	7.57	3	3	2	72.65	5.68	3	3	108.67	6.22	3	3	3	740	82.3798	7.2251
G3V210	60S acidic ribosomal protein P0 OS=Homo sapiens GN=RPLP0 PE=3 SV=1 - [G3V210_HUMAN]	27.11	12	5	5	12	2.72971e+07	2.32817e+07	2.43075e+07	4.50824e+07	2.52894e+07	3.4695e+07	53.45	13.86	3	3	62.65	12.05	2	2	2.5	98.36	21.08	4	4	80.85	14.46	3	3	3.5	166	18.2587	9.62744
Q9UBS4	DnaJ homolog subfamily B member 11 OS=Homo sapiens GN=DNAJB11 PE=1 SV=1 - [DJB11_HUMAN]	16.2	2	4	4	8	4.44173e+07	2.33086e+07	3.98833e+07	3.53585e+07	3.3863e+07	3.76209e+07	22.52	3.35	1	1	33.65	8.66	2	2	1.5	51.88	6.42	2	2	112.903	13.13	3	3	2.5	358	40.4886	6.17627
P54577	Tyrosine--tRNA ligase, cytoplasmic OS=Homo sapiens GN=YARS PE=1 SV=4 - [SYYC_HUMAN]	22.92	2	10	10	22	1.67274e+07	2.33387e+07	1.52697e+07	3.94257e+07	2.00331e+07	2.73477e+07	34.35	4.55	2	2	135.656	10.8	6	7	4.5	62.44	9.28	5	5	137.376	19.32	8	8	6.5	528	59.1061	7.04932
Q9Y265	RuvB-like 1 OS=Homo sapiens GN=RUVBL1 PE=1 SV=1 - [RUVB1_HUMAN]	26.1	5	9	9	19	2.47735e+07	2.33808e+07	42255852	3.10603e+07	2.40772e+07	3.66581e+07	107.947	7.24	3	3	151.99	13.6	5	5	4	257.6	22.59	8	8	115.577	8.77	3	3	5.5	456	50.1963	6.41748
P28070	Proteasome subunit beta type-4 OS=Homo sapiens GN=PSMB4 PE=1 SV=4 - [PSB4_HUMAN]	15.15	1	3	3	5	2.09696e+07	23892507	0	1.10423e+07	2.24311e+07	5.52115e+06	42.43	3.79	1	1	46.52	3.79	1	1	1	28.57	8.33	1	1	40.32	11.36	2	2	1.5	264	29.1855	5.97314
Q13643	Four and a half LIM domains protein 3 OS=Homo sapiens GN=FHL3 PE=1 SV=4 - [FHL3_HUMAN]	3.57	1	1	1	4	3.82005e+07	24137378	2.41613e+07	3.76768e+07	3.11689e+07	3.0919e+07	39.93	3.57	1	1	33.34	3.57	1	1	1	46.07	3.57	1	1	42.44	3.57	1	1	1	280	31.1706	6.20166
P67809	Nuclease-sensitive element-binding protein 1 OS=Homo sapiens GN=YBX1 PE=1 SV=3 - [YBOX1_HUMAN]	19.75	4	4	4	12	1.33108e+07	2.43392e+07	1.66006e+07	12728698	1.8825e+07	1.46647e+07	145.12	13.89	3	4	182.6	14.81	3	4	4	94.4467	14.81	3	3	64.97	4.63	1	1	2	324	35.9027	9.87646
X1WI28	60S ribosomal protein L10 (Fragment) OS=Homo sapiens GN=RPL10 PE=1 SV=6 - [X1WI28_HUMAN]	20.4	10	4	4	10	1.89192e+07	2.43738e+07	1.70945e+07	3.95086e+07	2.16465e+07	2.83015e+07	40.1172	7.96	2	2	97.1258	20.4	4	4	3	37.1672	7.96	2	2	35.28	9.95	2	2	2	201	23.0571	10.0083
A0A087X0I4	Coatomer subunit epsilon OS=Homo sapiens GN=COPE PE=1 SV=1 - [A0A087X0I4_HUMAN]	25.08	4	4	4	6	0	24647944	1.32064e+07	64342772	12323972	3.87746e+07					62.45	8.79	1	1	1	160.033	19.87	3	3	55.93	11.73	2	2	2.5	307	34.4884	5.19873
A0A087WZZ5	Splicing factor 3B subunit 2 OS=Homo sapiens GN=SF3B2 PE=1 SV=1 - [A0A087WZZ5_HUMAN]	5.63	6	4	4	9	28005753	2.47046e+07	2.58408e+07	3.98607e+07	2.63552e+07	3.28508e+07	19.75	2.87	2	2	42	3.79	2	2	2	61.7	4.59	3	3	40.29	3.1	2	2	2.5	871	97.5247	5.66846
P49915	GMP synthase [glutamine-hydrolyzing] OS=Homo sapiens GN=GMPS PE=1 SV=1 - [GUAA_HUMAN]	21.79	1	11	11	21	2.19807e+07	2.50826e+07	2.27802e+07	5.16136e+07	2.35316e+07	3.71969e+07	83.8064	7.5	4	4	80.125	9.38	6	6	5	56.8638	8.66	5	5	108.465	11.4	6	6	5.5	693	76.667	6.87354
E9PLT0	Cold shock domain-containing protein E1 OS=Homo sapiens GN=CSDE1 PE=4 SV=1 - [E9PLT0_HUMAN]	13.02	4	8	8	21	2.06536e+07	2.51188e+07	1.05217e+07	2.68743e+07	2.28862e+07	1.8698e+07	62.6919	4.64	3	4	119.121	13.02	8	8	6	65.5867	4.94	3	4	82.89	7.78	5	5	4.5	668	74.5368	6.0874
Q86V81	THO complex subunit 4 OS=Homo sapiens GN=ALYREF PE=1 SV=3 - [THOC4_HUMAN]	26.07	2	5	5	10	2.13755e+07	2.51903e+07	1.61536e+07	3.29449e+07	2.32829e+07	2.45493e+07	35.13	8.17	2	2	19.75	4.28	1	1	1.5	26.03	8.17	2	2	139.54	26.07	5	5	3.5	257	26.8716	11.1509
Q12906	Interleukin enhancer-binding factor 3 OS=Homo sapiens GN=ILF3 PE=1 SV=3 - [ILF3_HUMAN]	5.59	9	4	4	9	2.19746e+07	2.52077e+07	3.04262e+07	3.71652e+07	2.35911e+07	3.37957e+07	23.01	2.24	1	1	69.46	5.59	4	4	2.5	32.67	2.24	1	1	93.5	4.59	3	3	2	894	95.2791	8.76318
P55072	Transitional endoplasmic reticulum ATPase OS=Homo sapiens GN=VCP PE=1 SV=4 - [TERA_HUMAN]	10.17	3	6	6	15	2.42467e+07	2.52185e+07	7.39441e+06	2.49902e+07	2.47326e+07	1.61923e+07	64.85	5.33	3	3	96.91	5.33	3	4	3.5	122.827	6.45	4	4	75.2167	5.33	3	4	4	806	89.2657	5.26221
P25788	Proteasome subunit alpha type-3 OS=Homo sapiens GN=PSMA3 PE=1 SV=2 - [PSA3_HUMAN]	21.57	2	5	5	8	0	2.5269e+07	2.69287e+07	4.68606e+07	1.26345e+07	3.68946e+07					74.29	4.71	1	1	1	112.947	18.04	4	4	105.183	12.16	3	3	3.5	255	28.4151	5.32568
Q9BQ67	Glutamate-rich WD repeat-containing protein 1 OS=Homo sapiens GN=GRWD1 PE=1 SV=1 - [GRWD1_HUMAN]	5.61	1	2	2	5	3.44452e+07	2.53334e+07	0	3.5333e+07	2.98893e+07	1.76665e+07	45.91	3.36	1	1	44.48	5.61	2	2	1.5					48.47	5.61	2	2	2	446	49.3882	4.91943
H3BR35	Eukaryotic peptide chain release factor GTP-binding subunit ERF3A (Fragment) OS=Homo sapiens GN=GSPT1 PE=4 SV=1 - [H3BR35_HUMAN]	6.32	3	1	3	6	27258865	2.53964e+07	2.96674e+07	5.3771e+07	2.63276e+07	4.17192e+07	37.39	2.32	1	1	35.62	2.32	1	1	1	20.63	2.32	1	1	45.9214	6.32	3	3	2	475	52.9087	5.63037
Q8IYD1	Eukaryotic peptide chain release factor GTP-binding subunit ERF3B OS=Homo sapiens GN=GSPT2 PE=1 SV=2 - [ERF3B_HUMAN]	5.73	1	1	3	5	27258865	2.53964e+07	4.792e+07	5.3771e+07	2.63276e+07	5.08455e+07	37.39	1.75	1	1	35.62	1.75	1	1	1	44.41	2.71	1	1	46.0811	3.03	2	2	1.5	628	68.8396	5.42725
Q5VU77	Ubiquitin associated protein 2-like (Fragment) OS=Homo sapiens GN=UBAP2L PE=1 SV=1 - [Q5VU77_HUMAN]	10	7	3	3	6	1.62419e+07	2.54572e+07	21808522	5.20922e+07	2.08496e+07	3.69504e+07	43.8	6.86	2	2	71.1648	5.71	2	2	2	72.11	3.14	1	1	47.2	3.14	1	1	1	350	37.9382	6.7417
P29508	Serpin B3 OS=Homo sapiens GN=SERPINB3 PE=1 SV=2 - [SPB3_HUMAN]	12.82	5	5	5	11	1.81571e+07	2.55707e+07	13340484	1.9924e+07	2.18639e+07	1.66322e+07	48.39	7.95	3	3	105.81	11.03	4	4	3.5	20.78	1.79	1	1	57.76	7.18	3	3	2	390	44.5365	6.81494
O43390	Heterogeneous nuclear ribonucleoprotein R OS=Homo sapiens GN=HNRNPR PE=1 SV=1 - [HNRPR_HUMAN]	10.58	2	4	6	16	2.84651e+07	2.5773e+07	4.35691e+07	6.06787e+07	2.7119e+07	5.21239e+07	102.34	6.95	4	4	36.18	3.16	2	2	3	125.13	9.48	5	5	147.93	9	5	5	5	633	70.8993	8.1333
P27824	Calnexin OS=Homo sapiens GN=CANX PE=1 SV=2 - [CALX_HUMAN]	6.42	7	3	3	9	2.05223e+07	2.58422e+07	1.65518e+07	1.09655e+07	2.31822e+07	1.37587e+07	63.6833	6.42	3	3	44.2	4.73	2	2	2.5	49.13	4.73	2	2	37.71	4.39	2	2	2	592	67.5259	4.60205
A0A096LNV3	E3 ubiquitin-protein ligase RNF114 (Fragment) OS=Homo sapiens GN=RNF114 PE=1 SV=1 - [A0A096LNV3_HUMAN]	4.26	3	1	1	2	0	2.61566e+07	0	0	1.30783e+07	0					0	4.26	1	1	1	39.91	4.26	1	1		0			1	188	20.871	6.91748
X6RA14	S-formylglutathione hydrolase OS=Homo sapiens GN=ESD PE=1 SV=1 - [X6RA14_HUMAN]	28.46	4	5	5	9	82324729	2.61796e+07	3.18484e+07	4.86382e+07	5.42522e+07	4.02433e+07	40.33	4.74	1	1	48.2433	17	3	3	2	55.6633	22.53	3	3	23.83	11.46	2	2	2.5	253	28.2079	6.78564
P51858	Hepatoma-derived growth factor OS=Homo sapiens GN=HDGF PE=1 SV=1 - [HDGF_HUMAN]	14.17	1	3	3	5	0	2.62718e+07	0	1.98241e+07	1.31359e+07	9.91207e+06					40.76	10.83	2	2	2		0			52.97	14.17	3	3	3	240	26.7719	4.729
Q15555	Microtubule-associated protein RP/EB family member 2 OS=Homo sapiens GN=MAPRE2 PE=1 SV=1 - [MARE2_HUMAN]	14.07	4	3	4	6	0	2.6291e+07	3.98489e+07	4.85045e+07	1.31455e+07	4.41767e+07	0	2.14	1	1	39.49	6.73	2	2	1.5	70.58	5.2	1	1	55.3	7.65	2	2	1.5	327	37.0082	5.56689
P39748	Flap endonuclease 1 OS=Homo sapiens GN=FEN1 PE=1 SV=1 - [FEN1_HUMAN]	14.21	3	4	4	18	8.21039e+07	2.6468e+07	4.71572e+07	42517590	5.42859e+07	4.48374e+07	142.623	14.21	4	6	68.48	5.79	2	3	4.5	79.2467	14.21	4	4	163.88	10	3	5	4.5	380	42.5661	8.6167
M0QZC5	40S ribosomal protein S11 OS=Homo sapiens GN=RPS11 PE=1 SV=1 - [M0QZC5_HUMAN]	28.81	3	4	4	11	3.64141e+07	2.7067e+07	1.29406e+07	3.89456e+07	3.17406e+07	2.59431e+07	41.2279	14.41	2	2	93.6441	28.81	4	4	3	45.0379	12.71	2	2	58.0239	20.34	3	3	2.5	118	13.9885	10.3159
P21796	Voltage-dependent anion-selective channel protein 1 OS=Homo sapiens GN=VDAC1 PE=1 SV=2 - [VDAC1_HUMAN]	18.02	2	4	4	6	0	2.73982e+07	1.82187e+07	18395580	1.36991e+07	1.83071e+07					52.82	18.02	4	4	4	70.76	3.53	1	1	20.2	7.07	1	1	1	283	30.7536	8.54346
P62854	40S ribosomal protein S26 OS=Homo sapiens GN=RPS26 PE=1 SV=3 - [RS26_HUMAN]	28.7	2	3	3	4	0	2.75533e+07	0	3.876e+06	1.37767e+07	1.938e+06					53.42	20.87	2	2	2		0			45.6	28.7	2	2	2	115	13.0071	11.0044
A0A087WXZ3	YTH domain-containing family protein 2 OS=Homo sapiens GN=YTHDF2 PE=1 SV=1 - [A0A087WXZ3_HUMAN]	8.79	4	4	5	12	28241427	2.7878e+07	21320068	1.94591e+07	2.80597e+07	2.03896e+07	74.59	6.33	3	3	82.25	8.79	5	6	4.5	71.17	3.51	2	2	0	2.81	1	1	1.5	569	61.1261	9.02686
P28072	Proteasome subunit beta type-6 OS=Homo sapiens GN=PSMB6 PE=1 SV=4 - [PSB6_HUMAN]	12.97	3	3	3	6	0	2.81347e+07	1.08344e+07	2.77025e+07	1.40673e+07	19268470					63.27	8.79	2	2	2	57.9	8.37	2	2	70.8	8.37	2	2	2	239	25.3414	4.91943
Q6UWP8	Suprabasin OS=Homo sapiens GN=SBSN PE=2 SV=2 - [SBSN_HUMAN]	33.9	2	10	10	41	2.93929e+07	2.82654e+07	1.25938e+07	3.66762e+07	2.88292e+07	2.4635e+07	248.985	29.15	8	10	189.32	32.71	9	10	10	176.175	24.75	6	9	246.865	29.15	8	12	10.5	590	60.5046	7.00537
H7BY36	RNA-binding protein EWS (Fragment) OS=Homo sapiens GN=EWSR1 PE=4 SV=1 - [H7BY36_HUMAN]	7.47	5	2	2	7	15939961	2.84076e+07	7.92628e+06	4.40465e+07	2.21738e+07	2.59864e+07	56.52	4.55	1	1	72.7257	7.47	2	2	1.5	75.2847	7.47	2	2	91.0247	7.47	2	2	2	308	32.1604	9.81787
C9JQD4	Peptidyl-prolyl cis-trans isomerase (Fragment) OS=Homo sapiens GN=PPIH PE=3 SV=1 - [C9JQD4_HUMAN]	22.92	4	3	3	11	4.37931e+07	2.85577e+07	5.27736e+07	5.6649e+07	3.61754e+07	5.47113e+07	74.6667	22.92	3	3	58.69	22.92	3	3	3	67.9933	22.92	3	3	72.21	13.89	2	2	2.5	144	15.79	8.71924
P62917	60S ribosomal protein L8 OS=Homo sapiens GN=RPL8 PE=1 SV=2 - [RL8_HUMAN]	19.46	5	6	6	15	2.71116e+07	2.86595e+07	1.38719e+07	2.6414e+07	2.78855e+07	2.01429e+07	82.5167	13.23	3	3	94.8227	12.06	4	4	3.5	137.301	15.95	4	5	74.127	12.06	3	3	4	257	28.0073	11.0337
P36578	60S ribosomal protein L4 OS=Homo sapiens GN=RPL4 PE=1 SV=5 - [RL4_HUMAN]	12.18	4	4	4	12	1.38065e+07	2.86861e+07	2.85929e+07	3.68413e+07	2.12463e+07	3.27171e+07	68.67	10.54	3	3	79.1208	9.37	3	3	3	106.608	10.3	3	3	80.2875	10.3	3	3	3	427	47.6674	11.063
P04196	Histidine-rich glycoprotein OS=Homo sapiens GN=HRG PE=1 SV=1 - [HRG_HUMAN]	3.05	3	2	2	8	4.19886e+07	2.87168e+07	3.88033e+07	4.83975e+07	3.53527e+07	4.36004e+07	57.5953	3.05	2	2	53.87	3.05	2	2	2	63.57	3.05	2	2	44.45	3.05	2	2	2	525	59.5409	7.50342
P60866	40S ribosomal protein S20 OS=Homo sapiens GN=RPS20 PE=1 SV=1 - [RS20_HUMAN]	24.37	4	3	3	8	0	2.87237e+07	1.98326e+07	85430540	1.43619e+07	5.26316e+07		0			25.22	17.65	2	2	2	40.66	24.37	3	3	45.91	17.65	2	3	3	119	13.3643	9.93506
Q13409	Cytoplasmic dynein 1 intermediate chain 2 OS=Homo sapiens GN=DYNC1I2 PE=1 SV=3 - [DC1I2_HUMAN]	12.23	13	5	5	14	3.4776e+07	2.87712e+07	1.59535e+07	1.95943e+07	3.17736e+07	1.77739e+07	93.8	7.21	3	3	72.2	7.21	3	3	3	39.09	5.17	2	3	125.566	10.5	4	5	4	638	71.4121	5.19873
R4GMY8	Transcription elongation factor B polypeptide 1 OS=Homo sapiens GN=TCEB1 PE=1 SV=1 - [R4GMY8_HUMAN]	35.38	3	2	2	6	4.29522e+07	2.88587e+07	3.87468e+07	5.20491e+07	3.59054e+07	4.5398e+07	57.94	16.92	1	1	61.53	35.38	2	2	1.5	33.06	16.92	1	1	64.31	35.38	2	2	1.5	65	6.96329	5.80811
D6R9A6	High mobility group protein B2 (Fragment) OS=Homo sapiens GN=HMGB2 PE=4 SV=1 - [D6R9A6_HUMAN]	20.9	2	2	2	7	2.33976e+07	2.92444e+07	3.55922e+07	0	2.6321e+07	1.77961e+07	68.9967	20.9	2	3	85.08	20.9	2	3	3	30.28	9.7	1	1		0			1	134	15.3937	9.78857
Q9UMX0	Ubiquilin-1 OS=Homo sapiens GN=UBQLN1 PE=1 SV=2 - [UBQL1_HUMAN]	5.77	4	2	2	3	0	2.93859e+07	0	2.96633e+07	1.4693e+07	1.48316e+07					17.91	2.89	1	1	1		0			37.7	5.77	2	2	2	589	62.4794	5.10986
Q9Y6G9	Cytoplasmic dynein 1 light intermediate chain 1 OS=Homo sapiens GN=DYNC1LI1 PE=1 SV=3 - [DC1L1_HUMAN]	16.44	4	8	8	15	2.78253e+07	2.95789e+07	1.58527e+07	2.08412e+07	2.87021e+07	1.83469e+07	124.881	11.09	6	6	61.7193	6.88	4	4	5	69.71	6.88	3	3	31.92	3.06	2	2	2.5	523	56.544	6.41748
C9JD14	Guanine nucleotide-binding protein subunit beta-4 (Fragment) OS=Homo sapiens GN=GNB4 PE=4 SV=1 - [C9JD14_HUMAN]	12.66	16	1	1	2	0	29668123	0	0	1.48341e+07	0					64.91	12.66	1	1	1					51.46	12.66	1	1	1	79	9.09763	9.45166
Q9Y2Y1	DNA-directed RNA polymerase III subunit RPC10 OS=Homo sapiens GN=POLR3K PE=1 SV=2 - [RPC10_HUMAN]	18.52	1	2	2	3	52148702	3.02626e+07	0	15569360	4.12056e+07	7784680	30.74	8.33	1	1	44.36	10.19	1	1	1					42.69	10.19	1	1	1	108	12.3277	7.82568
A0A0J9YVR6	Poly(U)-binding-splicing factor PUF60 (Fragment) OS=Homo sapiens GN=PUF60 PE=1 SV=2 - [A0A0J9YVR6_HUMAN]	27.3	12	5	5	12	7.44988e+06	3.03215e+07	3.77718e+07	5.35707e+07	1.88857e+07	4.56712e+07	42.3467	17.78	3	3	48.98	10.48	3	3	3	110.287	14.6	3	3	55.0233	10.48	3	3	3	315	33.7353	8.5874
Q00688	Peptidyl-prolyl cis-trans isomerase FKBP3 OS=Homo sapiens GN=FKBP3 PE=1 SV=1 - [FKBP3_HUMAN]	33.04	2	6	6	11	1.48724e+07	3.04734e+07	3.08155e+07	5.51794e+07	2.26729e+07	4.29975e+07	30.82	5.8	1	1	100.39	26.34	5	5	3	53.99	12.5	2	2	52.3026	14.29	3	3	2.5	224	25.1613	9.27588
H0YMI6	Proteasome subunit alpha type (Fragment) OS=Homo sapiens GN=PSMA4 PE=3 SV=1 - [H0YMI6_HUMAN]	22.4	11	4	4	11	2.61972e+07	3.0603e+07	2.6208e+07	6.12452e+07	2.84001e+07	4.37266e+07	57.04	10.38	2	2	76.33	13.11	2	2	2	89.5633	14.75	3	3	104.37	22.4	4	4	3.5	183	20.5134	7.28369
Q9BZL1	Ubiquitin-like protein 5 OS=Homo sapiens GN=UBL5 PE=1 SV=1 - [UBL5_HUMAN]	23.29	1	3	3	7	99968337	3.07258e+07	71765718	2.60936e+07	6.53471e+07	4.89297e+07	43.08	12.33	1	1	71.082	23.29	3	3	2	35.49	12.33	1	1	64.48	23.29	2	2	1.5	73	8.54143	8.44092
P06733	Alpha-enolase OS=Homo sapiens GN=ENO1 PE=1 SV=2 - [ENOA_HUMAN]	11.29	3	5	5	9	1.58329e+07	3.08577e+07	0	1.99424e+07	2.33453e+07	9.97122e+06	43.56	1.61	1	1	96.5651	11.29	5	5	3	22.33	4.38	1	1	40.3293	3.69	2	2	1.5	434	47.1393	7.38623
A0A087WTP3	Far upstream element-binding protein 2 OS=Homo sapiens GN=KHSRP PE=1 SV=1 - [A0A087WTP3_HUMAN]	18.42	6	9	11	31	4.17315e+07	3.08716e+07	3.21058e+07	4.13812e+07	3.63015e+07	3.67435e+07	222.76	16.46	10	10	186.164	10.27	7	7	8.5	182.828	9.99	7	7	190.972	10.69	7	7	7	711	72.9823	7.7085
C9J0E4	Cystatin-A OS=Homo sapiens GN=CSTA PE=4 SV=1 - [C9J0E4_HUMAN]	87.3	2	6	6	9	14297120	3.11891e+07	0	2.73941e+07	2.27431e+07	1.36971e+07	82.66	41.27	2	2	141.441	41.27	3	3	2.5		0			80.5159	76.19	4	4	4	63	7.08178	7.23975
P47929	Galectin-7 OS=Homo sapiens GN=LGALS7 PE=1 SV=2 - [LEG7_HUMAN]	22.79	1	3	3	7	4.05928e+07	31359784	0	2.43891e+07	3.59763e+07	1.21945e+07	55.49	13.97	2	2	26.94	14.71	2	2	2					28.99	14.71	2	3	3	136	15.0658	7.62061
P61313	60S ribosomal protein L15 OS=Homo sapiens GN=RPL15 PE=1 SV=2 - [RL15_HUMAN]	21.57	4	4	4	9	2.54043e+07	3.13653e+07	2.43923e+07	28066675	2.83848e+07	2.62295e+07	84.61	11.27	2	2	91.47	12.75	2	2	2	85.08	11.27	2	2	80.8567	15.69	3	3	2.5	204	24.1311	11.6196
Q9NZI8	Insulin-like growth factor 2 mRNA-binding protein 1 OS=Homo sapiens GN=IGF2BP1 PE=1 SV=2 - [IF2B1_HUMAN]	29.64	4	15	15	33	3.67721e+07	3.15487e+07	4.76025e+07	8.11407e+07	3.41604e+07	6.43716e+07	93.17	11.61	5	5	190.246	14.21	7	7	6	303.571	21.84	11	11	280.678	16.81	9	10	10.5	577	63.4412	9.20264
P23284	Peptidyl-prolyl cis-trans isomerase B OS=Homo sapiens GN=PPIB PE=1 SV=2 - [PPIB_HUMAN]	38.89	1	9	9	15	0	3.1566e+07	1.69145e+07	6.54752e+07	1.5783e+07	4.11948e+07					96.08	16.67	4	4	4	102.587	13.43	3	3	234.369	35.65	8	8	5.5	216	23.7275	9.40771
X6R6Z1	Interleukin enhancer-binding factor 2 (Fragment) OS=Homo sapiens GN=ILF2 PE=1 SV=1 - [X6R6Z1_HUMAN]	32.17	4	2	2	7	1.27943e+07	3.16107e+07	0	3.95641e+07	2.22025e+07	1.97821e+07	56.49	32.17	2	2	57.81	32.17	2	2	2	62.41	32.17	2	2	57.95	18.26	1	1	1.5	115	12.3746	5.17334
P46779	60S ribosomal protein L28 OS=Homo sapiens GN=RPL28 PE=1 SV=3 - [RL28_HUMAN]	30.66	4	4	4	11	4.40642e+07	3.22097e+07	2.57755e+07	3.89834e+07	3.81369e+07	3.23795e+07	61.47	16.06	2	2	80.36	24.82	3	3	2.5	88.55	24.82	3	3	119.043	21.9	3	3	3	137	15.7377	12.0151
E7EQB2	Kaliocin-1 (Fragment) OS=Homo sapiens GN=LTF PE=4 SV=1 - [E7EQB2_HUMAN]	1.29	3	1	1	4	3.04036e+07	3.22569e+07	2.59987e+07	5.34908e+07	3.13303e+07	3.97448e+07	36.13	1.29	1	1	40	1.29	1	1	1	45.04	1.29	1	1	49.04	1.29	1	1	1	696	76.5769	8.01611
P31947	14-3-3 protein sigma OS=Homo sapiens GN=SFN PE=1 SV=1 - [1433S_HUMAN]	12.9	25	1	3	8	2.27276e+07	3.2439e+07	0	2.04521e+07	2.75833e+07	1.0226e+07	66.65	12.9	3	3	32.85	7.26	2	2	2.5	0	4.03	1	1	28.76	7.26	2	2	1.5	248	27.7567	4.7417
P27348	14-3-3 protein theta OS=Homo sapiens GN=YWHAQ PE=1 SV=1 - [1433T_HUMAN]	25.71	26	3	5	13	2.46749e+07	3.2439e+07	5.76715e+06	1.8011e+07	2.85569e+07	1.18891e+07	43.43	12.24	3	3	55.71	20.82	4	4	3.5	78.19	16.73	3	3	53.2633	12.24	3	3	3	245	27.7468	4.77979
A8MXH2	Nucleosome assembly protein 1-like 4 (Fragment) OS=Homo sapiens GN=NAP1L4 PE=3 SV=2 - [A8MXH2_HUMAN]	37.18	13	4	5	10	10321726	3.27576e+07	4.38866e+07	31791824	2.15396e+07	3.78392e+07	51.08	7.05	1	1	94.89	21.15	3	3	2	26.97	7.05	1	1	127.36	37.18	5	5	3	156	18.1412	5.09717
A0A0A0MSQ0	Plastin-3 OS=Homo sapiens GN=PLS3 PE=1 SV=1 - [A0A0A0MSQ0_HUMAN]	12.8	8	7	7	9	1.45225e+07	3.28963e+07	0	0	2.37094e+07	0	86.34	6.97	4	4	144.2	9.24	5	5	4.5									#DIV/0!	617	69.2906	5.93506
O14974	Protein phosphatase 1 regulatory subunit 12A OS=Homo sapiens GN=PPP1R12A PE=1 SV=1 - [MYPT1_HUMAN]	11.75	10	9	9	16	2.28537e+07	3.29226e+07	0	1.26054e+07	2.78882e+07	6.30269e+06	187.868	8.16	6	6	183.7	8.93	7	8	7	54.42	2.14	1	1	44.7	2.14	1	1	1	1030	115.211	5.40186
P61254	60S ribosomal protein L26 OS=Homo sapiens GN=RPL26 PE=1 SV=1 - [RL26_HUMAN]	37.93	8	2	6	15	3.75114e+07	3.34752e+07	4.69395e+07	4.4759e+07	3.54933e+07	4.58492e+07	45.4758	17.93	3	3	62.32	32.41	5	5	4	35.56	6.9	1	1	57.84	28.28	5	6	3.5	145	17.2475	10.5503
Q9UJV9	Probable ATP-dependent RNA helicase DDX41 OS=Homo sapiens GN=DDX41 PE=1 SV=2 - [DDX41_HUMAN]	20.26	5	11	11	31	4.80253e+07	3.46217e+07	5.78987e+07	1.00155e+08	4.13235e+07	7.90269e+07	141.759	14.47	7	8	116.26	7.72	4	5	6.5	129.797	11.58	7	8	200.377	14.79	9	10	9	622	69.793	6.84424
H0YEN5	40S ribosomal protein S2 (Fragment) OS=Homo sapiens GN=RPS2 PE=3 SV=1 - [H0YEN5_HUMAN]	22.56	9	4	4	13	4.42357e+07	3.48985e+07	3.48871e+07	5.67822e+07	3.95671e+07	4.58346e+07	26.05	10.26	2	2	38.39	15.9	3	3	2.5	105.2	22.56	4	5	60.2367	15.9	3	3	4	195	21.1404	9.83252
Q07666	KH domain-containing, RNA-binding, signal transduction-associated protein 1 OS=Homo sapiens GN=KHDRBS1 PE=1 SV=1 - [KHDR1_HUMAN]	15.35	3	5	5	9	5.58302e+07	3.51247e+07	2.3241e+07	6.33041e+07	4.54774e+07	4.32726e+07	34.57	2.26	1	1	40.85	8.8	3	3	2	69.8533	10.84	3	3	25.62	4.29	2	2	2.5	443	48.1972	8.66064
P14923	Junction plakoglobin OS=Homo sapiens GN=JUP PE=1 SV=3 - [PLAK_HUMAN]	8.86	6	5	5	13	3.03562e+07	3.53767e+07	2.00975e+07	3.78491e+07	3.28665e+07	2.89733e+07	82.4	4.03	2	2	135.273	5.5	3	3	2.5	160.713	6.44	3	3	211.11	8.86	5	5	4	745	81.6927	6.13818
H3BQN4	Fructose-bisphosphate aldolase OS=Homo sapiens GN=ALDOA PE=3 SV=1 - [H3BQN4_HUMAN]	17.73	13	5	5	11	1.8621e+07	3.55404e+07	16949598	2.0114e+07	2.70807e+07	1.85318e+07	67.6	6.09	2	2	149.235	17.73	5	6	4	61.69	3.88	1	1	34.31	4.16	2	2	1.5	361	39.3154	8.39697
F8WBR5	Calmodulin OS=Homo sapiens GN=CALM2 PE=4 SV=1 - [F8WBR5_HUMAN]	23.08	10	2	2	3	0	3.55721e+07	0	35218781	1.7786e+07	1.76094e+07					59.23	23.08	2	2	2					52.28	12.31	1	1	1	65	7.36744	4.00537
P22307	Non-specific lipid-transfer protein OS=Homo sapiens GN=SCP2 PE=1 SV=2 - [NLTP_HUMAN]	11.33	2	9	9	26	3.82634e+07	3.62446e+07	4.44151e+07	9.36531e+07	3.7254e+07	6.90341e+07	40.94	4.02	2	2	186.9	9.69	7	8	5	148.067	9.14	6	7	220.229	11.33	8	9	8	547	58.9556	6.88818
H0YKS4	Annexin (Fragment) OS=Homo sapiens GN=ANXA2 PE=3 SV=1 - [H0YKS4_HUMAN]	39.77	24	5	5	14	1.75354e+07	3.63406e+07	7.76718e+06	2.43654e+07	2.6938e+07	1.60663e+07	84.8367	26.7	3	3	120.68	39.77	5	6	4.5	27.1	10.8	1	1	103.81	21.02	3	4	2.5	176	19.5181	5.96045
P49189	4-trimethylaminobutyraldehyde dehydrogenase OS=Homo sapiens GN=ALDH9A1 PE=1 SV=3 - [AL9A1_HUMAN]	19.84	1	10	10	19	3.91744e+07	3.66691e+07	3.63965e+07	6.65285e+07	3.79218e+07	5.14625e+07	79.4033	7.89	3	3	123.247	12.35	6	6	4.5	75.0463	7.89	4	4	144.75	11.74	6	6	5	494	53.767	5.87158
P49207	60S ribosomal protein L34 OS=Homo sapiens GN=RPL34 PE=1 SV=3 - [RL34_HUMAN]	21.37	1	3	3	11	3.74725e+07	3.68343e+07	2.51067e+07	4.98109e+07	3.71534e+07	3.74588e+07	90.82	21.37	3	3	95.55	21.37	3	3	3	79.1582	21.37	3	3	74.22	13.68	2	2	2.5	117	13.2845	11.4731
Q96PK6	RNA-binding protein 14 OS=Homo sapiens GN=RBM14 PE=1 SV=2 - [RBM14_HUMAN]	16.74	5	9	9	27	5.34974e+07	37111930	3.08933e+07	7.69845e+07	4.53047e+07	5.39389e+07	125.52	7.32	4	5	151.969	10.61	5	7	6	173.91	5.23	3	5	227.23	14.95	8	10	7.5	669	69.4489	9.67139
B1AJY5	26S proteasome non-ATPase regulatory subunit 10 OS=Homo sapiens GN=PSMD10 PE=4 SV=1 - [B1AJY5_HUMAN]	27.03	4	5	5	12	4.61637e+07	3.79705e+07	5.55495e+07	6.83419e+07	4.20671e+07	6.19457e+07	55.0505	8.11	2	2	86.8001	11.89	3	3	2.5	141.28	22.16	4	4	87.9933	18.92	3	3	3.5	185	20.2042	5.57959
C9JMM0	Chromobox protein homolog 3 (Fragment) OS=Homo sapiens GN=CBX3 PE=4 SV=1 - [C9JMM0_HUMAN]	22.58	4	1	1	5	0	3.82522e+07	3.93414e+06	49939439	1.91261e+07	2.69368e+07					103.14	22.58	1	2	2	48.33	22.58	1	1	86.16	22.58	1	2	1.5	62	7.21671	8.99756
A0A0B4J1Z1	Serine/arginine-rich-splicing factor 7 OS=Homo sapiens GN=SRSF7 PE=1 SV=1 - [A0A0B4J1Z1_HUMAN]	45.26	4	7	7	16	5.27992e+07	3.83919e+07	4.13446e+07	7.77644e+07	4.55955e+07	5.95545e+07	68.65	35.04	5	5	24.87	26.28	2	2	3.5	65.4033	26.28	4	4	88.41	41.61	5	5	4.5	137	15.7528	9.80322
O00264	Membrane-associated progesterone receptor component 1 OS=Homo sapiens GN=PGRMC1 PE=1 SV=3 - [PGRC1_HUMAN]	16.92	1	2	2	2	0	3.86413e+07	0	0	1.93206e+07	0	47.09	11.79	1	1	0	5.13	1	1	1						0			#DIV/0!	195	21.6578	4.70361
P61353	60S ribosomal protein L27 OS=Homo sapiens GN=RPL27 PE=1 SV=2 - [RL27_HUMAN]	12.5	4	2	2	6	3.84247e+07	3.91854e+07	54115628	5.16563e+07	3.8805e+07	5.28859e+07	50.35	5.88	1	1	52.79	12.5	2	2	1.5	39.6	5.88	1	1	60.66	12.5	2	2	1.5	136	15.7877	10.5649
Q9BY32	Inosine triphosphate pyrophosphatase OS=Homo sapiens GN=ITPA PE=1 SV=2 - [ITPA_HUMAN]	39.18	1	6	6	20	3.48523e+07	40520582	3.87905e+07	7.79237e+07	3.76864e+07	5.83571e+07	85.97	23.2	4	5	40.5533	12.37	2	3	4	182.797	39.18	6	6	128.787	25.77	4	6	6	194	21.4319	5.65576
P35637	RNA-binding protein FUS OS=Homo sapiens GN=FUS PE=1 SV=1 - [FUS_HUMAN]	9.32	4	4	4	11	2.76414e+07	4.08919e+07	2.35377e+07	1.4872e+08	3.42667e+07	8.61287e+07	99.15	7.6	3	3	32.55	4.75	2	2	2.5	20.18	4.75	3	3	72.8254	9.32	3	3	3	526	53.3938	9.36377
P06730	Eukaryotic translation initiation factor 4E OS=Homo sapiens GN=EIF4E PE=1 SV=2 - [IF4E_HUMAN]	19.82	6	4	4	7	4.09119e+07	4.13173e+07	2.58736e+07	3.68328e+07	41114619	3.13532e+07	26.42	6.45	1	1	17.05	6.45	1	1	1	26.93	9.68	2	2	38.02	13.36	3	3	2.5	217	25.0815	6.15088
K7ELC4	60S ribosomal protein L22 (Fragment) OS=Homo sapiens GN=RPL22 PE=4 SV=1 - [K7ELC4_HUMAN]	27.85	10	3	3	7	4.20204e+07	4.14181e+07	6.69314e+07	8.53693e+07	4.17192e+07	7.61504e+07	15.79	11.39	1	1	26.33	10.13	1	1	1	54.1	26.58	2	2	72.3	27.85	3	3	2.5	79	9.09292	9.93506
P10599	Thioredoxin OS=Homo sapiens GN=TXN PE=1 SV=3 - [THIO_HUMAN]	17.14	2	2	2	5	36404086	4.17297e+07	0	45683765	3.90669e+07	2.28419e+07	16.36	8.57	1	1	55.3	17.14	2	2	1.5					57.7	17.14	2	2	2	105	11.7297	4.91943
A0A087WUS2	Protein IGKV3D-11 OS=Homo sapiens GN=IGKV3D-11 PE=4 SV=1 - [A0A087WUS2_HUMAN]	8.33	3	1	1	3	9.79576e+06	4.18726e+07	0	1.2434e+08	2.58342e+07	6.21702e+07	40.76	8.33	1	1	34.73	8.33	1	1	1					47.12	8.33	1	1	1	108	11.795	5.24951
P46783	40S ribosomal protein S10 OS=Homo sapiens GN=RPS10 PE=1 SV=1 - [RS10_HUMAN]	20	4	3	3	7	7.12178e+07	4.18948e+07	5.68221e+07	86162854	5.65563e+07	7.14925e+07	75.68	14.55	2	2	43.9	14.55	2	2	2	90.9	14.55	2	2	72.89	9.09	1	1	1.5	165	18.8859	10.1548
E7EQR4	Ezrin OS=Homo sapiens GN=EZR PE=1 SV=3 - [E7EQR4_HUMAN]	10.58	3	2	5	13	205412679	4.21819e+07	2.67058e+07	8.62736e+07	1.23797e+08	5.64897e+07	49.4	2.05	1	2	45.6367	5.12	3	4	3	0	1.19	1	1	66.86	10.58	5	6	3.5	586	69.3287	6.16357
P35241	Radixin OS=Homo sapiens GN=RDX PE=1 SV=1 - [RADI_HUMAN]	8.06	2	1	4	12	205412679	4.21819e+07	2.67058e+07	8.62736e+07	1.23797e+08	5.64897e+07	49.4	2.06	1	2	45.6367	5.15	3	4	3	0	1.2	1	1	50.02	8.06	4	5	3	583	68.5214	6.3667
J3QR09	Ribosomal protein L19 OS=Homo sapiens GN=RPL19 PE=3 SV=1 - [J3QR09_HUMAN]	12.44	4	3	3	10	4.49693e+07	4.26857e+07	3.06267e+07	5.50842e+07	4.38275e+07	4.28554e+07	58.72	5.18	2	2	42.73	5.18	2	2	2	80.6486	12.44	3	3	70.5155	12.44	3	3	3	193	23.1201	11.4731
Q15056	Eukaryotic translation initiation factor 4H OS=Homo sapiens GN=EIF4H PE=1 SV=5 - [IF4H_HUMAN]	16.94	1	2	2	7	25740490	42784873	32582622	5.54356e+07	3.42627e+07	4.40091e+07	39.92	11.69	1	1	107.68	16.94	2	2	1.5	37.89	11.69	1	1	99.7467	16.94	2	3	2	248	27.3684	7.2251
D6REM6	Matrin-3 OS=Homo sapiens GN=MATR3 PE=4 SV=1 - [D6REM6_HUMAN]	20.78	19	13	13	32	4.48787e+07	4.3222e+07	3.02697e+07	5.02466e+07	4.40504e+07	4.02582e+07	142.86	11.84	7	7	87.6586	13.35	9	9	8	135.417	10.83	8	8	148.21	13.73	8	8	8	794	88.3045	5.75732
P49411	Elongation factor Tu, mitochondrial OS=Homo sapiens GN=TUFM PE=1 SV=2 - [EFTU_HUMAN]	22.57	2	8	8	19	5.01444e+07	4.33316e+07	6.3546e+07	8.82153e+07	4.6738e+07	7.58806e+07	135.85	13.5	5	5	155.4	9.73	4	4	4.5	65.77	4.2	2	2	210.545	15.49	6	8	5	452	49.5102	7.60596
F8VUA6	60S ribosomal protein L18 (Fragment) OS=Homo sapiens GN=RPL18 PE=4 SV=1 - [F8VUA6_HUMAN]	20.77	6	2	2	7	3.45527e+07	4.34123e+07	2.72422e+07	29038154	3.89825e+07	2.81402e+07	127.39	20.77	2	2	118	20.77	2	2	2	119.2	20.77	2	2	93.55	10	1	1	1.5	130	14.5201	11.7515
O00148	ATP-dependent RNA helicase DDX39A OS=Homo sapiens GN=DDX39A PE=1 SV=2 - [DX39A_HUMAN]	13.58	8	4	4	6	0	4.35343e+07	3.35702e+07	6.87337e+07	2.17672e+07	5.1152e+07					22.61	2.81	1	1	1	46.7967	10.3	3	3	100.89	6.09	2	2	2.5	427	49.098	5.68115
P16403	Histone H1.2 OS=Homo sapiens GN=HIST1H1C PE=1 SV=2 - [H12_HUMAN]	23.94	5	6	6	13	3.45628e+08	4.40606e+07	8.73723e+07	1.09274e+07	1.94844e+08	4.91499e+07	144.365	23.94	5	6	59.58	12.68	2	2	4	105.197	16.43	3	3	44.5343	12.68	2	2	2.5	213	21.3517	10.9312
A0A075B6K9	Ig lambda-2 chain C regions (Fragment) OS=Homo sapiens GN=IGLC2 PE=4 SV=1 - [A0A075B6K9_HUMAN]	23.58	11	2	2	7	3.70494e+07	4.43405e+07	1.32992e+07	36739047	4.06949e+07	2.50191e+07	84.32	23.58	2	2	107.43	23.58	2	2	2	68.26	9.43	1	1	86.19	23.58	2	2	1.5	106	11.3395	7.23975
P62277	40S ribosomal protein S13 OS=Homo sapiens GN=RPS13 PE=1 SV=2 - [RS13_HUMAN]	31.13	3	4	4	8	0	4.44387e+07	3.40721e+07	2.72137e+07	2.22193e+07	3.06429e+07					100.607	31.13	4	4	4	47.73	15.89	2	2	56.59	17.88	2	2	2	151	17.2117	10.5356
A0A0G2JMB2	Ig alpha-2 chain C region (Fragment) OS=Homo sapiens GN=IGHA2 PE=1 SV=1 - [A0A0G2JMB2_HUMAN]	12.94	4	5	5	10	2.1235e+07	4.44387e+07	12877181	2.72142e+07	3.28368e+07	2.00457e+07	25.22	4.12	2	2	64.84	12.94	4	4	3	31.8033	7.94	3	3	26.13	2.06	1	1	2	340	36.4851	6.1001
Q4VCS5	Angiomotin OS=Homo sapiens GN=AMOT PE=1 SV=1 - [AMOT_HUMAN]	9.69	12	9	9	17	2.06291e+07	4.48161e+07	4.05681e+06	1.41122e+06	3.27226e+07	2.73402e+06	108.928	2.58	3	4	217.588	9.69	9	10	7	64.6126	1.57	2	2	67.45	0.92	1	1	1.5	1084	118.013	7.63525
Q96FJ2	Dynein light chain 2, cytoplasmic OS=Homo sapiens GN=DYNLL2 PE=1 SV=1 - [DYL2_HUMAN]	20.22	1	1	2	8	1.32415e+08	4.51072e+07	2.99568e+07	6.20656e+07	8.87611e+07	4.60112e+07	30.26	12.36	1	2	22.26	20.22	2	3	2.5	27.91	12.36	1	1	54.7	12.36	1	2	1.5	89	10.3431	7.37158
Q66GS9	Centrosomal protein of 135 kDa OS=Homo sapiens GN=CEP135 PE=1 SV=2 - [CP135_HUMAN]	15.7	1	18	18	38	4.65909e+07	4.52103e+07	1.46268e+07	3.3949e+07	4.59006e+07	2.42879e+07	235.297	11.14	13	13	158.406	9.3	10	10	11.5	91.72	2.89	3	4	217.583	9.74	10	11	7.5	1140	133.408	6.21436
P08708	40S ribosomal protein S17 OS=Homo sapiens GN=RPS17 PE=1 SV=2 - [RS17_HUMAN]	31.11	5	4	4	12	8.40695e+07	4.54198e+07	3.49104e+07	1.28165e+08	6.47447e+07	8.15375e+07	83.32	14.07	2	3	141.95	31.11	4	5	4	66.45	22.96	2	2	73.42	6.67	1	2	2	135	15.5404	9.84717
P22234	Multifunctional protein ADE2 OS=Homo sapiens GN=PAICS PE=1 SV=3 - [PUR6_HUMAN]	23.53	3	9	9	21	2.12059e+07	4.55195e+07	3.17812e+07	5.32565e+07	3.33627e+07	4.25188e+07	32.74	1.88	1	1	166.819	15.53	7	7	4	140.663	18.12	7	7	156.3	17.65	6	6	6.5	425	47.0491	7.2251
J3QL05	Serine/arginine-rich-splicing factor 2 (Fragment) OS=Homo sapiens GN=SRSF2 PE=4 SV=1 - [J3QL05_HUMAN]	23.85	4	3	3	9	7.09619e+07	4.58568e+07	61937601	7.86491e+07	5.84094e+07	7.02934e+07	97.9107	18.46	2	2	69.513	18.46	2	2	2	43.46	18.46	2	2	95.3887	23.85	3	3	2.5	130	15.1466	10.9604
F8W026	Endoplasmin (Fragment) OS=Homo sapiens GN=HSP90B1 PE=4 SV=1 - [F8W026_HUMAN]	51.02	3	1	3	6	23504523	4.6027e+07	7.21122e+07	0	3.47658e+07	3.60561e+07	75.46	24.49	1	1	136.74	51.02	3	3	2	75.11	24.49	1	1	73.6	34.69	1	1	1	49	5.57896	4.89404
Q9BRA2	Thioredoxin domain-containing protein 17 OS=Homo sapiens GN=TXNDC17 PE=1 SV=1 - [TXD17_HUMAN]	38.21	4	5	5	13	92198407	4.7002e+07	1.04858e+08	1.66381e+08	6.96002e+07	1.35619e+08	31.93	15.45	2	2	25.19	17.89	2	2	2	83.42	36.59	4	4	113.01	38.21	5	5	4.5	123	13.9318	5.51611
J3QT28	Mitotic checkpoint protein BUB3 (Fragment) OS=Homo sapiens GN=BUB3 PE=4 SV=1 - [J3QT28_HUMAN]	23.38	3	7	7	17	3.35209e+07	4.73265e+07	4.76046e+07	7.28849e+07	4.04237e+07	6.02448e+07	48.43	3.96	1	1	104.569	16.19	4	4	2.5	117.281	19.78	5	5	110.256	19.78	6	7	6	278	31.6837	8.1626
P46060	Ran GTPase-activating protein 1 OS=Homo sapiens GN=RANGAP1 PE=1 SV=1 - [RAGP1_HUMAN]	21.81	5	10	10	24	5.08286e+07	4.78591e+07	5.13045e+07	9.37009e+07	4.93438e+07	7.25027e+07	165.83	9.54	5	5	115.27	6.64	4	4	4.5	166.963	10.56	6	6	245.647	19.93	9	9	7.5	587	63.5023	4.67822
A0A0D9SFB3	ATP-dependent RNA helicase DDX3X OS=Homo sapiens GN=DDX3X PE=1 SV=1 - [A0A0D9SFB3_HUMAN]	27.97	12	14	14	37	6.70412e+07	4.83046e+07	3.81034e+07	7.95537e+07	5.76729e+07	5.88286e+07	258.18	17.97	8	10	298.331	18.28	9	9	9.5	149.266	10.16	6	6	395.855	21.56	11	12	9	640	70.7961	7.35693
P36873	Serine/threonine-protein phosphatase PP1-gamma catalytic subunit OS=Homo sapiens GN=PPP1CC PE=1 SV=1 - [PP1G_HUMAN]	20.74	10	2	5	16	4.68034e+07	4.85392e+07	3.99956e+07	3.46292e+07	4.76713e+07	3.73124e+07	137.501	17.65	4	4	164.55	12.38	3	4	4	155.61	16.72	4	4	141.19	17.34	4	4	4	323	36.9597	6.53662
P62136	Serine/threonine-protein phosphatase PP1-alpha catalytic subunit OS=Homo sapiens GN=PPP1CA PE=1 SV=1 - [PP1A_HUMAN]	27.88	9	4	7	21	4.98705e+07	4.91692e+07	4.23361e+07	5.03716e+07	4.95199e+07	4.63538e+07	170.58	21.82	5	6	183.947	20.91	5	6	6	167.36	16.36	4	4	177.5	21.21	5	5	4.5	330	37.4878	6.32861
H0YL80	Tropomyosin alpha-1 chain (Fragment) OS=Homo sapiens GN=TPM1 PE=4 SV=1 - [H0YL80_HUMAN]	20.59	26	1	1	2	4.27348e+07	49225647	0	0	4.59802e+07	0	22.84	20.59	1	1	30.15	20.59	1	1	1									#DIV/0!	68	8.00908	4.81787
A0A087WX29	TAR DNA-binding protein 43 (Fragment) OS=Homo sapiens GN=TARDBP PE=1 SV=1 - [A0A087WX29_HUMAN]	37.45	19	7	7	24	8.93458e+07	4.95779e+07	7.48145e+07	7.34388e+07	6.94619e+07	7.41266e+07	190.637	37.45	6	6	257.517	36.21	6	6	6	181.4	22.63	5	5	218.873	27.57	6	7	6	243	26.7264	7.76709
A0A0A0MR02	Voltage-dependent anion-selective channel protein 2 (Fragment) OS=Homo sapiens GN=VDAC2 PE=1 SV=1 - [A0A0A0MR02_HUMAN]	16.31	4	3	3	5	0	5.01107e+07	1.69844e+07	0	2.50554e+07	8.49221e+06		0			50.0467	16.31	3	3	3	53.73	12.06	2	2					2	282	30.3289	7.81104
P47914	60S ribosomal protein L29 OS=Homo sapiens GN=RPL29 PE=1 SV=2 - [RL29_HUMAN]	5.03	1	1	1	2	0	5.04827e+07	0	6.48252e+07	2.52414e+07	3.24126e+07					26.26	5.03	1	1	1					26.49	5.03	1	1	1	159	17.7411	11.6636
E7ETK0	40S ribosomal protein S24 OS=Homo sapiens GN=RPS24 PE=3 SV=1 - [E7ETK0_HUMAN]	17.56	3	2	2	6	4.53667e+07	5.09174e+07	3.06826e+07	0	4.81421e+07	1.53413e+07	66.84	17.56	2	2	62.9	17.56	2	2	2	70.59	17.56	2	2		0			2	131	15.1873	10.8872
H7C2W9	60S ribosomal protein L31 (Fragment) OS=Homo sapiens GN=RPL31 PE=4 SV=1 - [H7C2W9_HUMAN]	46.3	6	7	7	17	6.36513e+07	5.32305e+07	4.00337e+07	66000069	5.84409e+07	5.30169e+07	129.03	37.96	4	6	75.37	28.7	4	4	5	79.6233	30.56	3	3	83.77	17.59	3	4	3.5	108	12.8031	11.0044
P30050	60S ribosomal protein L12 OS=Homo sapiens GN=RPL12 PE=1 SV=1 - [RL12_HUMAN]	33.33	1	4	4	11	3.47819e+07	53361940	4.85507e+07	8.71772e+07	4.40719e+07	6.7864e+07	65.86	18.79	2	2	67.9233	27.88	3	3	2.5	68.2933	27.88	3	3	74.71	24.24	3	3	3	165	17.8075	9.42236
K7EQJ5	40S ribosomal protein S15 OS=Homo sapiens GN=RPS15 PE=1 SV=2 - [K7EQJ5_HUMAN]	33.33	7	3	3	5	0	5.36992e+07	2.31429e+07	6.19619e+07	2.68496e+07	4.25524e+07		0			79.56	24.11	2	2	2	25.08	17.73	2	2	34.13	9.22	1	1	1.5	141	16.5599	10.4624
Q99615	DnaJ homolog subfamily C member 7 OS=Homo sapiens GN=DNAJC7 PE=1 SV=2 - [DNJC7_HUMAN]	21.46	12	10	10	23	6.46429e+07	5.37188e+07	5.3925e+07	6.67743e+07	5.91808e+07	6.03496e+07	132.78	11.54	5	6	164.16	12.55	5	5	5.5	100.21	11.34	5	5	147.733	15.18	7	7	6	494	56.4047	6.96143
P61626	Lysozyme C OS=Homo sapiens GN=LYZ PE=1 SV=1 - [LYSC_HUMAN]	20.95	3	4	4	9	4.1329e+07	5.43413e+07	1.23785e+07	5.78511e+07	4.78352e+07	3.51148e+07	49.81	20.95	3	3	61.37	14.19	2	2	2.5	15.66	6.08	1	1	41.6	20.95	3	3	2	148	16.5263	9.15869
Q3KNR6	Hsc70-interacting protein OS=Homo sapiens GN=ST13 PE=1 SV=1 - [Q3KNR6_HUMAN]	21.8	7	4	4	8	4.29638e+07	5.46957e+07	1.77326e+07	7.22869e+07	4.88297e+07	4.50097e+07	67.1519	9.95	2	2	29.12	3.32	1	1	1.5	73.5383	15.17	3	3	37.4719	9.95	2	2	2.5	211	23.8959	4.89404
E9PIT3	Thrombin light chain OS=Homo sapiens GN=F2 PE=3 SV=1 - [E9PIT3_HUMAN]	8.58	3	3	3	11	7.90724e+07	5.50868e+07	72634109	78894440	6.70796e+07	7.57643e+07	48	3.26	2	3	40.4433	8.58	3	3	3	27.33	6.86	2	2	41.01	8.58	3	3	2.5	583	65.3667	5.70654
P26641	Elongation factor 1-gamma OS=Homo sapiens GN=EEF1G PE=1 SV=3 - [EF1G_HUMAN]	18.31	1	9	9	25	3.40352e+07	5.7729e+07	4.0252e+07	6.55694e+07	4.58821e+07	5.29107e+07	118.845	11.9	6	6	128.237	10.53	5	6	6	165.47	11.67	6	7	119.87	11.9	6	6	6.5	437	50.0871	6.66846
P30101	Protein disulfide-isomerase A3 OS=Homo sapiens GN=PDIA3 PE=1 SV=4 - [PDIA3_HUMAN]	32.67	2	13	13	25	2.50387e+07	5.77452e+07	1.28513e+07	6.1799e+07	4.1392e+07	3.73251e+07	100.62	12.08	5	5	275.556	25.35	10	10	7.5	89.0833	7.52	3	3	189.076	20.59	7	7	5	505	56.7468	6.354
P62701	40S ribosomal protein S4, X isoform OS=Homo sapiens GN=RPS4X PE=1 SV=2 - [RS4X_HUMAN]	38.78	4	9	9	25	8.2459e+07	5.81394e+07	7.17547e+07	8.56641e+07	7.02992e+07	7.87094e+07	69.32	23.19	6	6	81.22	28.14	6	6	6	79.2933	21.67	6	6	124.68	28.9	7	7	6.5	263	29.5791	10.1548
C9JXB8	60S ribosomal protein L24 OS=Homo sapiens GN=RPL24 PE=4 SV=1 - [C9JXB8_HUMAN]	24.79	3	3	3	6	50652008	5.9806e+07	6.0143e+07	4.82507e+07	5.5229e+07	5.41969e+07	30.2	6.61	1	1	41.57	6.61	1	1	1	74.03	14.05	2	2	59.04	17.36	2	2	2	121	14.3598	11.312
P62269	40S ribosomal protein S18 OS=Homo sapiens GN=RPS18 PE=1 SV=3 - [RS18_HUMAN]	47.37	4	8	8	24	7.28249e+07	5.98266e+07	4.12911e+07	7.81401e+07	6.63258e+07	5.97156e+07	149.066	36.84	6	6	211.312	32.24	5	6	6	192.383	36.84	6	6	157.474	29.61	5	6	6	152	17.7079	10.9897
P39023	60S ribosomal protein L3 OS=Homo sapiens GN=RPL3 PE=1 SV=2 - [RL3_HUMAN]	21.84	7	8	8	19	3.84376e+07	6.01186e+07	4.93655e+07	6.90974e+07	4.92781e+07	5.92314e+07	0	3.47	2	2	130.924	19.6	7	7	4.5	115.342	16.13	5	5	47.9315	15.38	5	5	5	403	46.0798	10.1841
P26373	60S ribosomal protein L13 OS=Homo sapiens GN=RPL13 PE=1 SV=4 - [RL13_HUMAN]	24.64	2	5	5	13	45589835	6.01242e+07	4.75926e+07	7.34225e+07	5.2857e+07	6.05075e+07	34.3	8.06	2	2	102.51	24.64	5	5	3.5	68.84	13.27	3	3	84.0767	13.27	3	3	3	211	24.2465	11.6489
P39019	40S ribosomal protein S19 OS=Homo sapiens GN=RPS19 PE=1 SV=2 - [RS19_HUMAN]	33.1	6	6	6	16	5.82238e+07	6.01996e+07	5.12948e+07	1.14576e+08	5.92117e+07	8.29352e+07	83.6338	17.93	3	3	110.707	22.07	4	4	3.5	102.994	24.14	4	4	135.97	30.34	5	5	4.5	145	16.0505	10.3159
Q9H7S9	Zinc finger protein 703 OS=Homo sapiens GN=ZNF703 PE=1 SV=1 - [ZN703_HUMAN]	13.9	1	5	6	15	8.35185e+07	6.02628e+07	6.90612e+07	7.00241e+07	7.18906e+07	6.95427e+07	112.107	7.46	3	3	195.68	8.14	4	5	4	94.87	3.9	2	2	174.46	10.34	5	5	3.5	590	58.1859	8.79248
Q15637	Splicing factor 1 OS=Homo sapiens GN=SF1 PE=1 SV=4 - [SF01_HUMAN]	15.02	4	7	7	19	57481970	6.03487e+07	2.90451e+07	6.94567e+07	5.89153e+07	4.92509e+07	99.65	8.61	4	5	75.0467	8.14	4	4	4.5	95.83	9.23	4	4	138.92	13.62	6	6	5	639	68.2859	8.98291
Q9Y3I0	tRNA-splicing ligase RtcB homolog OS=Homo sapiens GN=C22orf28 PE=1 SV=1 - [RTCB_HUMAN]	25.94	1	10	10	25	3.15839e+07	6.07002e+07	2.25184e+07	6.06543e+07	4.6142e+07	4.15864e+07	117.443	14.65	6	6	163.099	17.03	7	7	6.5	96	13.86	6	7	138.22	15.05	5	5	6	505	55.1749	7.2251
P62424	60S ribosomal protein L7a OS=Homo sapiens GN=RPL7A PE=1 SV=2 - [RL7A_HUMAN]	28.2	3	8	8	22	3.63848e+07	6.09921e+07	3.37161e+07	5.82193e+07	4.86884e+07	4.59677e+07	132.204	25.19	7	8	150.213	24.06	6	6	7	101.92	20.68	5	5	66.4133	12.78	3	3	4	266	29.977	10.6089
Q8NC51	Plasminogen activator inhibitor 1 RNA-binding protein OS=Homo sapiens GN=SERBP1 PE=1 SV=2 - [PAIRB_HUMAN]	15.69	1	5	5	17	7.03167e+07	6.25044e+07	4.46096e+07	6.51027e+07	6.64106e+07	5.48561e+07	58.34	12.75	4	4	80.73	13.48	4	5	4.5	68.4467	13.48	4	4	136.61	10.29	3	4	4	408	44.9385	8.646
G8JLG2	Corneodesmosin OS=Homo sapiens GN=CDSN PE=4 SV=1 - [G8JLG2_HUMAN]	3.4	4	1	1	2	0	62634534	0	105000196	31317267	52500098					30.72	3.4	1	1	1					49.57	3.4	1	1	1	529	51.5753	8.44092
Q02790	Peptidyl-prolyl cis-trans isomerase FKBP4 OS=Homo sapiens GN=FKBP4 PE=1 SV=3 - [FKBP4_HUMAN]	55.56	3	22	22	49	6.68484e+07	6.29644e+07	9.73032e+07	2.00031e+08	6.49064e+07	1.48667e+08	90.81	13.73	6	6	170.84	22	11	11	8.5	280.663	36.6	14	16	325.459	40.52	15	16	16	459	51.7721	5.42725
O75531	Barrier-to-autointegration factor OS=Homo sapiens GN=BANF1 PE=1 SV=1 - [BAF_HUMAN]	55.06	1	5	5	9	0	6.3435e+07	8.57989e+07	1.59666e+08	3.17175e+07	1.22732e+08					140.57	42.7	3	3	3	138.833	30.34	3	3	118.83	41.57	3	3	3	89	10.052	6.0874
Q9Y5V3	Melanoma-associated antigen D1 OS=Homo sapiens GN=MAGED1 PE=1 SV=3 - [MAGD1_HUMAN]	12.85	1	6	6	22	9.61771e+07	63584328	4.32188e+07	86812423	7.98807e+07	6.50156e+07	341.606	12.85	6	8	289.604	10.93	5	7	7.5	199.32	6.94	3	4	149.63	5.91	3	3	3.5	778	86.1073	5.8335
P38919	Eukaryotic initiation factor 4A-III OS=Homo sapiens GN=EIF4A3 PE=1 SV=4 - [IF4A3_HUMAN]	14.84	6	3	6	11	2.09085e+08	6.40081e+07	8.88895e+07	2.362e+08	1.36546e+08	1.62545e+08	15.2	2.19	1	1	50.6	5.6	2	2	1.5	55.14	7.54	3	3	111.31	12.9	5	5	4	411	46.8412	6.72705
Q13247	Serine/arginine-rich splicing factor 6 OS=Homo sapiens GN=SRSF6 PE=1 SV=2 - [SRSF6_HUMAN]	6.1	3	1	2	7	1.10755e+08	64188131	56186410	1.05188e+08	8.74716e+07	8.06871e+07	52.81	2.62	1	1	59.46	6.1	2	2	1.5	57.4	6.1	2	2	77.94	6.1	2	2	2	344	39.5634	11.4292
Q16643	Drebrin OS=Homo sapiens GN=DBN1 PE=1 SV=4 - [DREB_HUMAN]	9.71	4	4	4	6	4.19359e+07	6.46681e+07	0	0	5.3302e+07	0	82.64	5.86	3	3	85.1467	8.47	3	3	3									#DIV/0!	649	71.3854	4.44971
Q9UMS4	Pre-mRNA-processing factor 19 OS=Homo sapiens GN=PRPF19 PE=1 SV=1 - [PRP19_HUMAN]	22.22	4	9	9	20	5.09837e+07	6.51459e+07	63620536	5.92134e+07	5.80648e+07	6.1417e+07	95.8733	7.54	3	3	125.79	9.92	4	5	4	52.22	14.48	5	5	140.964	17.46	7	7	6	504	55.1463	6.60986
P63173	60S ribosomal protein L38 OS=Homo sapiens GN=RPL38 PE=1 SV=2 - [RL38_HUMAN]	24.29	4	2	2	3	0	66197785	0	5.3207e+07	3.30989e+07	2.66035e+07					27.11	10	1	1	1		0			36.16	24.29	2	2	2	70	8.21273	10.0962
Q01085	Nucleolysin TIAR OS=Homo sapiens GN=TIAL1 PE=1 SV=1 - [TIAR_HUMAN]	31.73	4	6	8	23	5.36876e+07	6.6809e+07	7.26877e+07	1.51599e+08	6.02483e+07	1.12144e+08	69.2509	6.93	2	2	111.145	29.33	7	7	4.5	104.896	24.8	6	7	117.283	22.4	5	7	7	375	41.5641	7.73779
Q08554	Desmocollin-1 OS=Homo sapiens GN=DSC1 PE=1 SV=2 - [DSC1_HUMAN]	4.25	1	3	3	8	6.58417e+07	6.70967e+07	3.73261e+07	8.82318e+07	6.64692e+07	6.27789e+07	87.46	2.8	2	2	39.09	2.57	2	2	2	75.22	2.8	2	2	81.63	3.13	2	2	2	894	99.9238	5.42725
H0YLA2	Signal recognition particle 14 kDa protein OS=Homo sapiens GN=SRP14 PE=4 SV=1 - [H0YLA2_HUMAN]	30.43	2	3	3	10	2.12506e+07	6.7341e+07	8.1376e+07	9.39987e+07	4.42958e+07	8.76873e+07	58.67	18.26	2	2	57.87	30.43	3	3	2.5	65.16	19.13	2	2	63.55	30.43	3	3	2.5	115	13.0498	9.56885
Q13263	Transcription intermediary factor 1-beta OS=Homo sapiens GN=TRIM28 PE=1 SV=5 - [TIF1B_HUMAN]	13.29	4	10	10	28	5.77474e+07	6.83874e+07	8.69811e+07	1.25693e+08	6.30674e+07	1.06337e+08	137.28	7.19	4	4	184.45	9.58	6	6	5	241.889	10.54	7	8	200.155	13.29	10	10	9	835	88.4934	5.77002
P31151	Protein S100-A7 OS=Homo sapiens GN=S100A7 PE=1 SV=4 - [S10A7_HUMAN]	30.69	1	2	2	7	7.03559e+07	6.86391e+07	5.94347e+07	0	6.94975e+07	2.97173e+07	111.63	19.8	1	2	136.243	30.69	2	3	2.5	111.69	19.8	1	2					2	101	11.4636	6.771
P11177	Pyruvate dehydrogenase E1 component subunit beta, mitochondrial OS=Homo sapiens GN=PDHB PE=1 SV=3 - [ODPB_HUMAN]	18.38	3	6	6	15	8.76911e+07	68792557	7.11402e+07	1.3601e+08	7.82418e+07	1.03575e+08	71.63	7.52	3	3	86.1967	8.64	3	3	3	120.05	10.58	4	4	187.62	15.04	5	5	4.5	359	39.208	6.65381
P31944	Caspase-14 OS=Homo sapiens GN=CASP14 PE=1 SV=2 - [CASPE_HUMAN]	26.45	1	6	6	20	3.85504e+07	6.89675e+07	1.85307e+07	3.46826e+07	5.37589e+07	2.66066e+07	45.55	13.64	4	4	121.127	21.07	5	6	5	52.82	15.29	3	4	145.99	26.45	6	6	5	242	27.662	5.57959
P15924	Desmoplakin OS=Homo sapiens GN=DSP PE=1 SV=3 - [DESP_HUMAN]	18.01	2	52	52	117	6.84581e+07	6.97952e+07	2.78691e+07	8.85998e+07	6.91266e+07	5.82344e+07	393.642	8.46	27	29	590.944	13.51	38	40	34.5	169.914	4.91	15	15	571.115	11.11	32	33	24	2871	331.569	6.81494
P20290	Transcription factor BTF3 OS=Homo sapiens GN=BTF3 PE=1 SV=1 - [BTF3_HUMAN]	37.86	3	4	4	8	2.82026e+07	6.9938e+07	4.68068e+07	1.10112e+08	4.90703e+07	7.84596e+07	39.51	9.22	1	1	59.44	20.39	2	2	1.5	52.45	23.3	2	2	115.227	26.7	3	3	2.5	206	22.1544	9.37842
F8W8I6	Nucleolysin TIA-1 isoform p40 OS=Homo sapiens GN=TIA1 PE=4 SV=1 - [F8W8I6_HUMAN]	33.51	5	7	9	19	4.71142e+07	7.17013e+07	8.64025e+07	1.0988e+08	5.94077e+07	9.81411e+07	85.27	19.74	4	5	56.84	15.32	3	3	4	89.3	14.03	4	5	167.603	18.96	5	6	5.5	385	42.8075	7.73779
P84103	Serine/arginine-rich splicing factor 3 OS=Homo sapiens GN=SRSF3 PE=1 SV=1 - [SRSF3_HUMAN]	21.95	2	3	3	12	1.21497e+08	7.35919e+07	9.3961e+07	1.28202e+08	9.75442e+07	1.11082e+08	76.7	11.59	2	2	116.7	21.95	3	4	3	60.44	11.59	2	2	123.84	21.95	3	4	3	164	19.3179	11.6489
P62829	60S ribosomal protein L23 OS=Homo sapiens GN=RPL23 PE=1 SV=1 - [RL23_HUMAN]	19.29	6	3	3	7	9.49283e+07	7.41171e+07	59015514	9.10264e+07	8.45227e+07	7.5021e+07	50.63	12.14	2	2	81.17	19.29	3	3	2.5	29.67	7.14	1	1	26.4	7.14	1	1	1	140	14.8561	10.5063
P32119	Peroxiredoxin-2 OS=Homo sapiens GN=PRDX2 PE=1 SV=5 - [PRDX2_HUMAN]	35.86	3	6	7	24	7.47999e+07	7.48034e+07	6.93534e+07	8.65374e+07	7.48016e+07	77945391	95.408	28.28	5	5	74.3814	30.3	6	7	6	109.279	26.77	6	6	97.97	27.78	5	6	6	198	21.8782	5.97314
P29692	Elongation factor 1-delta OS=Homo sapiens GN=EEF1D PE=1 SV=5 - [EF1D_HUMAN]	41.64	22	9	9	17	4.56183e+07	74983927	3.47724e+07	6.73791e+07	6.03011e+07	5.10758e+07	151.177	22.06	4	4	94.37	18.86	5	5	4.5	130.13	12.1	3	3	210.6	30.25	5	5	4	281	31.1028	5.0083
H0YHC3	Nucleosome assembly protein 1-like 1 (Fragment) OS=Homo sapiens GN=NAP1L1 PE=3 SV=1 - [H0YHC3_HUMAN]	34.34	16	4	5	15	4.89608e+07	7.60618e+07	5.31746e+07	8.41004e+07	6.25113e+07	6.86375e+07	90.8	28.79	4	4	158.76	34.34	5	5	4.5	76.6867	16.67	3	3	79.18	16.67	3	3	3	198	23.4028	4.80518
E9PP50	Cofilin-1 (Fragment) OS=Homo sapiens GN=CFL1 PE=4 SV=1 - [E9PP50_HUMAN]	51.25	9	8	8	22	5.93001e+07	7.69491e+07	9.15917e+07	1.51988e+08	6.81246e+07	1.2179e+08	217.28	37.5	5	5	116.343	31.87	3	3	4	226.71	44.38	5	7	263.793	39.38	6	7	7	160	17.8533	8.08936
Q02413	Desmoglein-1 OS=Homo sapiens GN=DSG1 PE=1 SV=2 - [DSG1_HUMAN]	12.01	1	8	8	14	6.07454e+07	7.75783e+07	6.35164e+07	40307594	6.91619e+07	5.1912e+07	78.43	6.67	4	4	84.59	8.67	6	6	5	20.63	1.81	1	1	97.0133	5.34	3	3	2	1049	113.676	5.03369
P62266	40S ribosomal protein S23 OS=Homo sapiens GN=RPS23 PE=1 SV=3 - [RS23_HUMAN]	29.37	5	4	4	12	5.13124e+07	7.80299e+07	7.22537e+07	6.12176e+07	6.46711e+07	6.67356e+07	87.94	23.08	3	3	92.04	23.08	3	3	3	76.3167	23.08	3	3	106.803	21.68	3	3	3	143	15.7977	10.4917
P31689	DnaJ homolog subfamily A member 1 OS=Homo sapiens GN=DNAJA1 PE=1 SV=2 - [DNJA1_HUMAN]	33.75	1	9	9	30	7.02757e+07	7.82848e+07	1.02761e+08	1.60972e+08	7.42803e+07	1.31867e+08	73.07	8.56	3	3	196.407	20.4	5	7	5	212.223	25.69	7	11	232.79	29.72	7	9	10	397	44.8395	7.07861
P62316	Small nuclear ribonucleoprotein Sm D2 OS=Homo sapiens GN=SNRPD2 PE=1 SV=1 - [SMD2_HUMAN]	31.36	3	4	4	12	8.59844e+07	7.8425e+07	6.7876e+07	1.13316e+08	8.22047e+07	9.05958e+07	22.15	22.88	2	2	74.6867	31.36	4	4	3	55.5	31.36	3	3	53.6	31.36	3	3	3	118	13.5182	9.90576
P62937	Peptidyl-prolyl cis-trans isomerase A OS=Homo sapiens GN=PPIA PE=1 SV=2 - [PPIA_HUMAN]	38.18	12	7	7	18	7.06791e+07	7.8703e+07	7.49942e+07	1.17371e+08	7.46911e+07	9.61825e+07	142.95	30.91	5	5	177.15	33.94	6	6	5.5	89.4767	21.21	4	4	49.76	13.33	3	3	3.5	165	18.0009	7.81104
Q02878	60S ribosomal protein L6 OS=Homo sapiens GN=RPL6 PE=1 SV=3 - [RL6_HUMAN]	31.6	7	10	10	34	6.72379e+07	7.876e+07	3.94618e+07	1.0081e+08	7.29989e+07	7.01361e+07	160.66	19.44	5	6	210.031	28.47	8	10	8	123.156	27.08	8	9	159.811	25	8	9	9	288	32.7076	10.5796
D6R9P3	Heterogeneous nuclear ribonucleoprotein A/B OS=Homo sapiens GN=HNRNPAB PE=4 SV=1 - [D6R9P3_HUMAN]	35.36	5	9	10	26	8.71033e+07	7.90304e+07	7.26661e+07	1.14696e+08	8.30669e+07	9.36813e+07	140.3	13.57	4	4	199.29	26.79	7	8	6	192.28	31.79	8	8	169.93	22.5	6	6	7	280	30.284	7.91357
Q96F45	Zinc finger protein 503 OS=Homo sapiens GN=ZNF503 PE=1 SV=1 - [ZN503_HUMAN]	18.58	2	6	7	18	1.39428e+08	7.90544e+07	4.977e+07	8.24067e+07	1.09241e+08	6.60884e+07	146.194	16.87	6	6	186.89	8.67	4	5	5.5	91.54	7.12	3	3	76.05	6.66	4	4	3.5	646	62.5158	8.70459
P14174	Macrophage migration inhibitory factor OS=Homo sapiens GN=MIF PE=1 SV=4 - [MIF_HUMAN]	17.39	1	2	2	6	1.0261e+08	7.99928e+07	1.22125e+08	1.15113e+08	9.13012e+07	1.18619e+08	43.6	7.83	1	1	75.92	17.39	2	2	1.5	39.58	7.83	1	1	60.3	17.39	2	2	1.5	115	12.4682	7.88428
F8VZJ2	Nascent polypeptide-associated complex subunit alpha OS=Homo sapiens GN=NACA PE=4 SV=1 - [F8VZJ2_HUMAN]	51.47	9	5	5	21	16071971	8.16563e+07	9.05451e+07	1.48425e+08	4.88642e+07	1.19485e+08	134.279	20.59	2	2	160.91	51.47	5	6	4	289.057	40.44	4	7	238.744	40.44	4	6	6.5	136	15.0068	4.90674
K7EK07	Histone H3.3 (Fragment) OS=Homo sapiens GN=H3F3B PE=4 SV=1 - [K7EK07_HUMAN]	46.97	11	7	7	26	1.84682e+08	8.34442e+07	143504860	233782244	1.34063e+08	188643552	41.4659	22.73	5	7	80.8971	20.45	4	5	6	88.0388	46.97	7	8	91.9137	22.73	6	6	7	132	14.9053	11.2974
P31948	Stress-induced-phosphoprotein 1 OS=Homo sapiens GN=STIP1 PE=1 SV=1 - [STIP1_HUMAN]	26.15	4	13	13	34	2.00082e+07	85021241	5.92343e+07	1.11955e+08	5.25147e+07	8.55946e+07	46.67	4.6	3	4	216.4	20.63	10	12	8	125.08	14.36	8	9	168.586	13.63	7	9	9	543	62.5994	6.80029
P61081	NEDD8-conjugating enzyme Ubc12 OS=Homo sapiens GN=UBE2M PE=1 SV=1 - [UBC12_HUMAN]	21.31	2	4	4	11	8.94869e+07	8.51226e+07	5.76364e+07	1.36803e+08	8.73047e+07	9.72198e+07	45.1	16.94	3	3	38.12	16.94	3	3	3	33.22	10.93	2	2	55.9133	16.39	3	3	2.5	183	20.8866	7.69385
P63167	Dynein light chain 1, cytoplasmic OS=Homo sapiens GN=DYNLL1 PE=1 SV=1 - [DYL1_HUMAN]	21.35	1	1	2	8	1.32415e+08	85784641	2.99568e+07	6.20656e+07	1.091e+08	4.60112e+07	30.26	12.36	1	2	24.8567	21.35	2	3	2.5	27.91	12.36	1	1	54.7	12.36	1	2	1.5	89	10.3591	7.40088
P20930	Filaggrin OS=Homo sapiens GN=FLG PE=1 SV=3 - [FILA_HUMAN]	7.02	1	11	11	34	7.17353e+07	8.65289e+07	2.53194e+07	1.03836e+08	7.91321e+07	6.45775e+07	175.291	4.88	8	10	187.11	3.2	6	8	9	105.973	2.61	5	6	255.348	4.75	8	10	8	4061	434.922	9.24658
Q13813	Spectrin alpha chain, non-erythrocytic 1 OS=Homo sapiens GN=SPTAN1 PE=1 SV=3 - [SPTN1_HUMAN]	24.51	4	46	46	59	5.85725e+07	8.78819e+07	0	0	7.32272e+07	0	527.49	13.88	25	26	617.309	16.99	33	33	29.5									#DIV/0!	2472	284.364	5.35107
P62753	40S ribosomal protein S6 OS=Homo sapiens GN=RPS6 PE=1 SV=1 - [RS6_HUMAN]	16.06	3	3	3	8	4.02349e+07	89281636	3.0091e+07	6.61318e+07	6.47583e+07	4.81114e+07	75.62	9.64	2	2	73.25	11.24	2	2	2	73.63	9.64	2	2	72.95	11.24	2	2	2	249	28.663	10.8433
M0R3H0	40S ribosomal protein S16 OS=Homo sapiens GN=RPS16 PE=1 SV=1 - [M0R3H0_HUMAN]	30	7	3	3	7	6.34579e+07	90070216	5.31271e+07	7.57078e+07	7.67641e+07	6.44175e+07	97.34	21	2	2	64.54	10	1	1	1.5	54.33	19	2	2	69.41	19	2	2	2	100	11.0681	10.2427
Q00839	Heterogeneous nuclear ribonucleoprotein U OS=Homo sapiens GN=HNRNPU PE=1 SV=6 - [HNRPU_HUMAN]	26.55	2	21	21	65	1.23142e+08	9.05659e+07	9.36645e+07	1.52165e+08	1.06854e+08	1.22915e+08	325.457	20.24	15	17	231.307	17.09	10	12	14.5	346.835	14.55	11	16	370.566	24.73	16	20	18	825	90.528	5.99854
P24666	Low molecular weight phosphotyrosine protein phosphatase OS=Homo sapiens GN=ACP1 PE=1 SV=3 - [PPAC_HUMAN]	29.11	4	5	5	21	1.35686e+08	9.22157e+07	5.83855e+07	1.35947e+08	1.13951e+08	9.71661e+07	165.396	29.11	5	7	73.8833	20.25	3	4	5.5	85.24	21.52	3	5	111.56	29.11	4	5	5	158	18.0308	6.7417
P17987	T-complex protein 1 subunit alpha OS=Homo sapiens GN=TCP1 PE=1 SV=1 - [TCPA_HUMAN]	32.37	9	15	15	45	7.98653e+07	9.35625e+07	8.91871e+07	1.93362e+08	8.67139e+07	1.41275e+08	239.385	22.3	9	9	278.75	21.04	8	9	9	241.335	15.29	7	9	519.658	29.68	14	18	13.5	556	60.3056	6.11279
P55083	Microfibril-associated glycoprotein 4 OS=Homo sapiens GN=MFAP4 PE=1 SV=2 - [MFAP4_HUMAN]	21.57	2	2	2	6	5.95648e+06	94452447	192227017	291642087	5.02045e+07	241934552	60.56	10.2	1	2	20.5	11.37	1	1	1.5	98.59	10.2	1	1	114.39	10.2	1	2	1.5	255	28.6299	5.63037
Q13243	Serine/arginine-rich splicing factor 5 OS=Homo sapiens GN=SRSF5 PE=1 SV=1 - [SRSF5_HUMAN]	25.37	4	4	5	9	1.10755e+08	95037611	3.78751e+07	87696596	1.02896e+08	6.27858e+07	52.81	3.31	1	1	53.1	3.31	1	1	1	74.5633	19.85	4	4	80.0367	13.97	3	3	3.5	272	31.2453	11.5903
P63244	Guanine nucleotide-binding protein subunit beta-2-like 1 OS=Homo sapiens GN=GNB2L1 PE=1 SV=3 - [GBLP_HUMAN]	25.24	22	7	7	24	3.96859e+07	9.58211e+07	7.47554e+07	1.43652e+08	6.77535e+07	1.09204e+08	61.7567	11.99	4	4	83.43	14.2	5	5	4.5	151.21	25.24	7	9	152.44	21.77	6	6	7.5	317	35.0546	7.69385
Q49AN9	SNRPG protein OS=Homo sapiens GN=SNRPG PE=4 SV=1 - [Q49AN9_HUMAN]	20.31	4	1	1	1	0	9.60883e+07	0	0	4.80441e+07	0					64.15	20.31	1	1	1									#DIV/0!	64	7.09667	7.18115
Q13151	Heterogeneous nuclear ribonucleoprotein A0 OS=Homo sapiens GN=HNRNPA0 PE=1 SV=1 - [ROA0_HUMAN]	27.54	1	5	6	21	4.00187e+07	9.67855e+07	3.27465e+07	133580993	6.84021e+07	8.31638e+07	110.115	18.36	4	5	117.451	18.36	4	6	5.5	108.329	11.8	3	4	94.4036	15.74	4	6	5	305	30.8218	9.29053
Q5T7C4	High mobility group protein B1 OS=Homo sapiens GN=HMGB1 PE=2 SV=1 - [Q5T7C4_HUMAN]	47.47	4	7	7	25	1.24107e+08	9.88085e+07	4.95924e+07	1.38343e+08	1.11458e+08	9.39678e+07	93.76	24.68	3	5	97.89	41.77	5	6	5.5	60.95	25.32	4	5	161.259	30.38	5	9	7	158	18.2993	9.70068
P25398	40S ribosomal protein S12 OS=Homo sapiens GN=RPS12 PE=1 SV=3 - [RS12_HUMAN]	32.58	1	4	4	16	1.16808e+08	1.00081e+08	9.11675e+07	1.60607e+08	1.08445e+08	1.25887e+08	59.9267	13.64	2	3	114.9	32.58	4	5	4	116.54	32.58	4	5	70.45	15.15	2	3	4	132	14.5055	7.21045
Q7Z406	Myosin-14 OS=Homo sapiens GN=MYH14 PE=1 SV=2 - [MYH14_HUMAN]	4.61	4	2	7	8	7.70974e+07	1.00897e+08	0	0	8.8997e+07	0	195.697	3.61	5	5	37.01	1.5	3	3	4									#DIV/0!	1995	227.732	5.60498
Q5JR95	40S ribosomal protein S8 OS=Homo sapiens GN=RPS8 PE=4 SV=1 - [Q5JR95_HUMAN]	38.3	2	9	9	24	7.63895e+07	1.01668e+08	6.85977e+07	1.08763e+08	8.90286e+07	8.86803e+07	103.55	22.87	5	5	125.293	30.85	5	6	5.5	85.35	22.87	4	5	122.137	37.23	7	8	6.5	188	21.866	10.3599
P06702	Protein S100-A9 OS=Homo sapiens GN=S100A9 PE=1 SV=1 - [S10A9_HUMAN]	49.12	1	5	5	10	1.87791e+08	1.02347e+08	5.40794e+07	152426917	1.45069e+08	1.03253e+08	28.8	11.4	1	1	153.18	42.11	4	5	3	26.46	11.4	1	1	35.41	24.56	3	3	2	114	13.2335	6.12549
P50990	T-complex protein 1 subunit theta OS=Homo sapiens GN=CCT8 PE=1 SV=4 - [TCPQ_HUMAN]	45.44	3	24	24	66	8.35902e+07	1.03083e+08	1.03183e+08	1.95592e+08	9.33367e+07	1.49388e+08	158.139	20.07	9	9	319.132	28.47	14	16	12.5	351.913	33.94	17	20	446.911	35.04	17	21	20.5	548	59.5825	5.60498
Q96I24	Far upstream element-binding protein 3 OS=Homo sapiens GN=FUBP3 PE=1 SV=2 - [FUBP3_HUMAN]	42.31	1	18	20	52	1.03279e+08	1.04033e+08	9.92421e+07	1.60598e+08	1.03656e+08	1.2992e+08	268.104	25.87	10	12	288.243	29.02	12	15	13.5	316.764	20.8	9	10	343.604	32.69	15	15	12.5	572	61.6022	8.38232
A0A087X0X3	Heterogeneous nuclear ribonucleoprotein M OS=Homo sapiens GN=HNRNPM PE=1 SV=1 - [A0A087X0X3_HUMAN]	34.79	10	23	23	49	1.23911e+08	1.05022e+08	1.49918e+08	1.83681e+08	1.14466e+08	1.668e+08	236.681	15.62	9	9	480.262	30.14	19	20	14.5	321.65	17.95	11	11	266.017	14.79	9	9	10	730	77.5184	8.77783
Q15029	116 kDa U5 small nuclear ribonucleoprotein component OS=Homo sapiens GN=EFTUD2 PE=1 SV=1 - [U5S1_HUMAN]	2.37	3	1	2	5	6.51551e+07	1.05161e+08	5.92274e+07	149356514	8.51579e+07	1.04292e+08	29.77	1.03	1	1	42.75	2.37	2	2	1.5	35.45	1.03	1	1	33.7	1.03	1	1	1	972	109.366	4.99561
P35579	Myosin-9 OS=Homo sapiens GN=MYH9 PE=1 SV=4 - [MYH9_HUMAN]	23.16	4	29	37	61	1.4295e+08	1.06594e+08	1.55556e+07	2.65499e+07	1.24772e+08	2.10528e+07	771.902	16.99	28	30	591.536	14.03	21	22	26	81.3918	2.04	5	5	98.0004	2.91	4	4	4.5	1960	226.392	5.60498
P61247	40S ribosomal protein S3a OS=Homo sapiens GN=RPS3A PE=1 SV=2 - [RS3A_HUMAN]	29.92	12	9	9	25	9.29021e+07	1.06754e+08	9.48255e+07	9.17277e+07	9.98281e+07	9.32766e+07	86.7833	20.45	6	6	128.869	23.86	7	7	6.5	111.438	23.11	6	6	124.449	20.45	6	6	6	264	29.9257	9.72998
Q01469	Fatty acid-binding protein, epidermal OS=Homo sapiens GN=FABP5 PE=1 SV=3 - [FABP5_HUMAN]	47.41	3	7	7	18	2.14389e+07	107092902	6.48888e+06	3.42392e+07	6.42659e+07	2.0364e+07	32.59	11.85	2	3	135.198	40	6	7	5	49.52	22.22	2	2	70.78	35.56	5	6	4	135	15.1546	7.00537
K7ENG2	Splicing factor U2AF 65 kDa subunit OS=Homo sapiens GN=U2AF2 PE=4 SV=1 - [K7ENG2_HUMAN]	30.62	2	7	7	17	1.45923e+08	108585263	4.21377e+08	3.32734e+08	1.27254e+08	3.77056e+08	149.927	19.87	4	4	109.125	18.24	5	5	4.5	76.07	7.82	2	2	222.443	20.85	5	6	4	307	33.8799	5.03369
C9J0K6	Sorcin OS=Homo sapiens GN=SRI PE=4 SV=1 - [C9J0K6_HUMAN]	32.9	3	6	6	20	1.04399e+08	1.10005e+08	78755278	1.04704e+08	1.07202e+08	9.17294e+07	130.566	32.9	6	6	122.1	32.9	5	6	6	48.18	10.97	2	2	104.704	32.9	5	6	4	155	17.5935	5.60498
P12004	Proliferating cell nuclear antigen OS=Homo sapiens GN=PCNA PE=1 SV=1 - [PCNA_HUMAN]	36.02	1	9	9	26	7.47573e+07	1.1033e+08	1.45179e+08	3.16776e+08	9.25435e+07	2.30977e+08	76.34	12.64	3	3	162.92	32.57	7	8	5.5	134.748	19.16	6	7	204.2	16.86	6	8	7.5	261	28.7503	4.69092
P10809	60 kDa heat shock protein, mitochondrial OS=Homo sapiens GN=HSPD1 PE=1 SV=2 - [CH60_HUMAN]	44.68	7	20	20	58	7.2263e+07	1.11444e+08	7.2529e+07	9.17834e+07	9.18535e+07	8.21562e+07	381.042	24.08	12	12	750.318	41.71	18	19	15.5	429.646	27.92	10	10	501.081	39.97	16	17	13.5	573	61.0164	5.87158
A0A0G2JPZ2	Taste receptor type 2 OS=Homo sapiens GN=TAS2R42 PE=3 SV=1 - [A0A0G2JPZ2_HUMAN]	2.23	1	1	1	4	2.53536e+08	113185402	1.63085e+08	0	1.83361e+08	8.15426e+07	49.23	2.23	1	1	45.95	2.23	1	1	1	46.12	2.23	1	2		0			2	314	36.2376	9.43701
Q9UQ80	Proliferation-associated protein 2G4 OS=Homo sapiens GN=PA2G4 PE=1 SV=3 - [PA2G4_HUMAN]	45.43	5	18	18	41	8.67522e+07	1.13359e+08	1.16854e+08	1.70024e+08	1.00056e+08	1.43439e+08	234.27	22.34	8	8	256.49	30.46	12	12	10	265.47	35.03	11	11	301.97	30.96	10	10	10.5	394	43.7592	6.55127
P62750	60S ribosomal protein L23a OS=Homo sapiens GN=RPL23A PE=1 SV=1 - [RL23A_HUMAN]	20.51	6	3	3	12	5.86477e+07	115043188	5.98178e+07	149765191	8.68454e+07	1.04791e+08	133.28	20.51	3	3	141.2	15.38	2	3	3	142.22	20.51	3	4	70.3	15.38	2	2	3	156	17.6841	10.4478
A0A0A0MRA5	Heterogeneous nuclear ribonucleoprotein U-like protein 1 OS=Homo sapiens GN=HNRNPUL1 PE=1 SV=1 - [A0A0A0MRA5_HUMAN]	17.62	9	9	9	15	2.77827e+07	1.16217e+08	7.64983e+06	1.9862e+07	7.19996e+07	1.37559e+07	62.12	6.4	3	4	71.0033	13.58	7	7	5.5	52.71	1.57	1	1	38.92	4.31	3	3	2	766	85.8865	8.77783
P51991	Heterogeneous nuclear ribonucleoprotein A3 OS=Homo sapiens GN=HNRNPA3 PE=1 SV=2 - [ROA3_HUMAN]	29.1	2	6	7	29	1.97935e+07	117609682	1.00271e+08	2.15295e+08	6.87016e+07	1.57783e+08	153.959	11.9	3	4	188.564	26.46	6	9	6.5	156.711	19.05	5	7	145.708	23.28	6	9	8	378	39.5706	9.01221
P50991	T-complex protein 1 subunit delta OS=Homo sapiens GN=CCT4 PE=1 SV=4 - [TCPD_HUMAN]	35.99	1	19	19	51	7.08374e+07	1.18273e+08	1.61168e+08	1.79053e+08	9.45551e+07	1.7011e+08	170.27	15.4	7	9	322.356	29.68	13	15	12	186.335	18.92	10	11	317.768	33.02	14	16	13.5	539	57.8878	7.82568
P62081	40S ribosomal protein S7 OS=Homo sapiens GN=RPS7 PE=1 SV=1 - [RS7_HUMAN]	46.91	2	6	6	18	1.06224e+08	119002521	1.01948e+08	1.00143e+08	1.12613e+08	1.01046e+08	91.9461	27.32	4	4	86.6467	30.93	3	4	4	78.73	31.44	5	6	89.23	25.77	4	4	5	194	22.1133	10.0962
P19338	Nucleolin OS=Homo sapiens GN=NCL PE=1 SV=3 - [NUCL_HUMAN]	23.8	6	15	15	45	1.16604e+08	1.20204e+08	1.06806e+08	1.80611e+08	1.18404e+08	1.43709e+08	293.03	15.35	10	10	302.473	19.01	11	13	11.5	271.447	19.3	12	12	255.52	16.06	9	10	11	710	76.5684	4.70361
H3BRU6	Poly(rC)-binding protein 2 (Fragment) OS=Homo sapiens GN=PCBP2 PE=4 SV=1 - [H3BRU6_HUMAN]	37.21	13	6	9	21	1.56795e+08	1.21056e+08	1.59083e+08	2.38287e+08	1.38925e+08	1.98685e+08	57.44	8.97	2	2	148.137	30.56	7	7	4.5	168.59	26.91	6	6	177.92	34.22	6	6	6	301	31.6903	8.44092
P11908	Ribose-phosphate pyrophosphokinase 2 OS=Homo sapiens GN=PRPS2 PE=1 SV=2 - [PRPS2_HUMAN]	27.99	5	2	8	17	38897976	1.22887e+08	8.417e+07	7.5694e+07	8.08924e+07	7.9932e+07	96.28	10.38	2	2	79.95	13.84	3	3	2.5	212.695	10.38	3	4	271.393	22.33	6	8	6	318	34.747	6.60986
P05387	60S acidic ribosomal protein P2 OS=Homo sapiens GN=RPLP2 PE=1 SV=1 - [RLA2_HUMAN]	71.3	2	5	5	16	1.31104e+07	1.23964e+08	1.52802e+08	287993178	6.85374e+07	2.20398e+08	102.11	18.26	2	2	208.19	32.17	3	4	3	188.47	71.3	4	5	143.33	69.57	4	5	5	115	11.6578	4.53857
P62318	Small nuclear ribonucleoprotein Sm D3 OS=Homo sapiens GN=SNRPD3 PE=1 SV=1 - [SMD3_HUMAN]	37.3	1	4	4	8	5.6853e+07	1.24162e+08	7.20038e+07	9.72682e+07	9.05077e+07	8.4636e+07	70.7264	19.05	3	3	61.36	7.94	1	1	2	73.0612	16.67	2	2	60.6223	26.19	2	2	2	126	13.9073	10.3159
J3QLE5	Small nuclear ribonucleoprotein-associated protein N (Fragment) OS=Homo sapiens GN=SNRPN PE=4 SV=1 - [J3QLE5_HUMAN]	9.47	6	2	2	6	124751146	1.30461e+08	7.0963e+07	2.08309e+08	1.27606e+08	1.39636e+08	38.56	4.14	1	1	32.46	4.14	1	2	1.5	40.6051	9.47	2	2	42.77	4.14	1	1	1.5	169	17.5353	9.99365
Q99832	T-complex protein 1 subunit eta OS=Homo sapiens GN=CCT7 PE=1 SV=2 - [TCPH_HUMAN]	26.7	2	13	13	36	1.04623e+08	1.31588e+08	9.60178e+07	198511396	1.18106e+08	1.47265e+08	172.722	12.52	6	6	208.249	20.44	9	9	7.5	170.977	21.36	9	9	284.294	22.65	12	12	10.5	543	59.3289	7.6499
B0UZ83	Complement C4 beta chain OS=Homo sapiens GN=C4A PE=4 SV=1 - [B0UZ83_HUMAN]	4.47	8	6	6	17	2.07335e+08	1.31963e+08	1.20931e+08	1.56308e+08	1.69649e+08	1.38619e+08	88.7767	0.97	2	3	165.935	2.06	3	3	3	127.02	2.92	4	4	247.003	4.47	6	7	5.5	1744	192.754	7.03467
Q15365	Poly(rC)-binding protein 1 OS=Homo sapiens GN=PCBP1 PE=1 SV=2 - [PCBP1_HUMAN]	28.37	2	4	7	22	1.4514e+08	1.32516e+08	188457962	1.76793e+08	1.38828e+08	1.82625e+08	171.317	16.57	4	4	261.742	28.37	7	7	5.5	216.028	26.12	6	6	207.299	22.47	5	5	5.5	356	37.4739	7.09326
P62851	40S ribosomal protein S25 OS=Homo sapiens GN=RPS25 PE=1 SV=1 - [RS25_HUMAN]	29.6	1	4	4	11	1.18519e+08	1.36333e+08	7.42688e+07	2.1453e+08	1.27426e+08	1.44399e+08	110	22.4	3	3	126.77	29.6	4	4	3.5	51.96	7.2	1	1	85.7667	22.4	3	3	2	125	13.7337	10.1108
Q01081	Splicing factor U2AF 35 kDa subunit OS=Homo sapiens GN=U2AF1 PE=1 SV=3 - [U2AF1_HUMAN]	24.58	6	5	5	19	2.25983e+08	1.41122e+08	2.06153e+08	2.62277e+08	1.83553e+08	2.34215e+08	197.69	19.17	4	5	145.77	24.58	5	5	5	104.21	11.67	3	3	238.4	24.58	5	6	4.5	240	27.8545	8.80713
P11021	78 kDa glucose-regulated protein OS=Homo sapiens GN=HSPA5 PE=1 SV=2 - [GRP78_HUMAN]	40.37	1	19	21	50	1.22821e+08	1.45397e+08	2.5048e+08	3.93269e+08	1.34109e+08	3.21875e+08	192.656	14.53	7	7	264.789	19.11	11	12	9.5	360.146	26.45	14	14	438.663	33.03	17	17	15.5	654	72.2884	5.16064
P23246	Splicing factor, proline- and glutamine-rich OS=Homo sapiens GN=SFPQ PE=1 SV=2 - [SFPQ_HUMAN]	28.15	3	17	19	48	4.3737e+08	1.45492e+08	1.0474e+08	3.12577e+08	2.91431e+08	2.08658e+08	346.096	21.92	15	17	199.111	14	8	8	12.5	187.209	13.86	9	9	390.26	17.4	12	14	11.5	707	76.1016	9.43701
P22626	Heterogeneous nuclear ribonucleoproteins A2/B1 OS=Homo sapiens GN=HNRNPA2B1 PE=1 SV=2 - [ROA2_HUMAN]	54.67	2	17	18	72	1.09416e+08	1.46271e+08	8.69442e+07	2.10385e+08	1.27844e+08	1.48664e+08	279.293	34.84	11	17	275.526	39.94	11	17	17	245.376	34.84	13	18	343.742	39.38	13	20	19	353	37.4067	8.95361
P13639	Elongation factor 2 OS=Homo sapiens GN=EEF2 PE=1 SV=4 - [EF2_HUMAN]	30.77	3	22	23	51	5.92702e+07	1.48004e+08	7.53546e+07	1.72649e+08	1.03637e+08	1.24002e+08	166.463	11.31	8	8	420.756	21.91	17	20	14	203.437	14.69	10	10	303.65	16.9	13	13	11.5	858	95.277	6.82959
P40227	T-complex protein 1 subunit zeta OS=Homo sapiens GN=CCT6A PE=1 SV=3 - [TCPZ_HUMAN]	42.94	3	19	19	52	1.26277e+08	1.52141e+08	1.56093e+08	1.67635e+08	1.39209e+08	1.61864e+08	290.593	22.03	10	11	479.912	38.23	16	17	14	375.572	24.86	11	11	432.382	26.18	11	13	12	531	57.9876	6.68311
P43487	Ran-specific GTPase-activating protein OS=Homo sapiens GN=RANBP1 PE=1 SV=1 - [RANG_HUMAN]	18.91	7	4	4	8	91453454	152180008	5.58142e+07	109989404	121816731	8.29018e+07	25.07	4.48	1	1	39.29	8.96	2	2	1.5	66.1133	15.42	3	3	69.48	10.95	2	2	2.5	201	23.2956	5.2876
A0A0C4DH67	Protein IGKV1-8 (Fragment) OS=Homo sapiens GN=IGKV1-8 PE=4 SV=1 - [A0A0C4DH67_HUMAN]	13.91	4	1	1	13	2.89562e+08	1.5359e+08	2.09935e+08	1.34691e+08	2.21576e+08	1.72313e+08	119.653	13.91	1	4	98.0452	13.91	1	3	3.5	107.329	13.91	1	4	93.5253	13.91	1	2	3	115	12.5292	9.01221
P49368	T-complex protein 1 subunit gamma OS=Homo sapiens GN=CCT3 PE=1 SV=4 - [TCPG_HUMAN]	39.82	9	17	17	53	1.37673e+08	1.56118e+08	1.27735e+08	1.72255e+08	1.46895e+08	1.49995e+08	232.593	29.36	12	13	311.401	28.62	12	14	13.5	209.482	18.9	9	9	329.733	30.64	14	17	13	545	60.4953	6.49365
C9J9K3	40S ribosomal protein SA (Fragment) OS=Homo sapiens GN=RPSA PE=3 SV=1 - [C9J9K3_HUMAN]	35.23	4	7	7	20	6.03897e+07	1.56125e+08	7.12781e+07	1.43916e+08	1.08257e+08	1.07597e+08	129.21	20.83	4	4	211.62	28.03	5	5	4.5	225.053	24.62	5	6	168.85	25	5	5	5.5	264	29.487	5.24951
P78371	T-complex protein 1 subunit beta OS=Homo sapiens GN=CCT2 PE=1 SV=4 - [TCPB_HUMAN]	64.49	3	25	25	70	1.16761e+08	1.57717e+08	1.38668e+08	2.04018e+08	1.37239e+08	1.71343e+08	355.958	34.21	13	13	498.558	51.59	18	19	16	452.354	40	15	16	532.136	46.36	19	22	19	535	57.4521	6.45557
P62263	40S ribosomal protein S14 OS=Homo sapiens GN=RPS14 PE=1 SV=3 - [RS14_HUMAN]	39.74	3	4	4	17	166981537	1.58658e+08	1.20639e+08	1.50739e+08	1.6282e+08	1.35689e+08	144.24	24.5	3	5	123.79	39.74	4	5	5	78.23	24.5	3	4	54.7467	17.22	2	3	3.5	151	16.2625	10.0522
P35580	Myosin-10 OS=Homo sapiens GN=MYH10 PE=1 SV=3 - [MYH10_HUMAN]	40.84	3	61	70	133	2.45068e+08	1.60222e+08	1.5312e+07	8.98283e+06	2.02645e+08	1.21474e+07	1669.73	33.65	57	69	1389.36	33.6	52	58	63.5	101.023	1.67	3	3	28.56	1.72	3	3	3	1976	228.858	5.5415
P01024	Complement C3 OS=Homo sapiens GN=C3 PE=1 SV=2 - [CO3_HUMAN]	3.19	3	2	7	22	2.75351e+08	1.6109e+08	1.06295e+08	1.48322e+08	2.18221e+08	1.27308e+08	106.95	2.77	5	5	114.327	2.77	6	6	5.5	118.667	2.77	6	6	80.76	2.22	5	5	5.5	1663	187.03	6.40479
P14866	Heterogeneous nuclear ribonucleoprotein L OS=Homo sapiens GN=HNRNPL PE=1 SV=2 - [HNRPL_HUMAN]	43.97	12	18	18	47	3.25584e+08	1.61475e+08	1.29171e+08	2.24631e+08	2.43529e+08	1.76901e+08	295.065	22.07	9	11	261.029	22.58	11	13	12	253.251	28.86	12	14	205.267	18.85	8	9	11.5	589	64.0924	8.22119
P48643	T-complex protein 1 subunit epsilon OS=Homo sapiens GN=CCT5 PE=1 SV=1 - [TCPE_HUMAN]	49.17	6	24	24	74	9.96389e+07	1.61893e+08	1.58217e+08	1.93636e+08	1.30766e+08	1.75927e+08	375.069	29.76	14	14	675.412	43.99	21	25	19.5	456.799	32.35	16	18	494.002	33.09	13	17	17.5	541	59.6328	5.65576
P08107	Heat shock 70 kDa protein 1A/1B OS=Homo sapiens GN=HSPA1A PE=1 SV=5 - [HSP71_HUMAN]	40.72	5	16	22	70	2.06676e+08	1.66172e+08	2.20002e+08	3.69983e+08	1.86424e+08	2.94992e+08	353.707	24.96	13	16	415.536	33.23	17	19	17.5	330.812	26.68	14	17	378.76	24.02	14	18	17.5	641	70.009	5.65576
P24534	Elongation factor 1-beta OS=Homo sapiens GN=EEF1B2 PE=1 SV=3 - [EF1B_HUMAN]	27.56	4	5	5	7	6.3354e+07	1.68488e+08	1.03439e+08	0	1.15921e+08	5.17193e+07	86.6238	9.78	2	2	115.07	12.44	2	2	2	70.7267	17.78	3	3		0			3	225	24.7483	4.66553
G3V576	Heterogeneous nuclear ribonucleoproteins C1/C2 OS=Homo sapiens GN=HNRNPC PE=4 SV=1 - [G3V576_HUMAN]	28.14	22	7	7	24	1.81972e+08	1.76476e+08	1.67691e+08	2.11009e+08	1.79224e+08	1.8935e+08	101.6	19.48	4	5	101.66	15.58	4	5	5	178.1	23.38	6	7	211.126	24.24	6	7	7	231	25.2411	9.81787
J3KT04	Eukaryotic initiation factor 4A-I (Fragment) OS=Homo sapiens GN=EIF4A1 PE=4 SV=1 - [J3KT04_HUMAN]	80	6	1	4	10	1.97719e+08	1.79727e+08	2.12782e+08	2.89786e+08	1.88723e+08	2.51284e+08	71.7	27.06	2	2	76.95	61.18	2	2	2	62.01	27.06	2	2	127.93	80	4	4	3	85	9.26649	4.71631
P19105	Myosin regulatory light chain 12A OS=Homo sapiens GN=MYL12A PE=1 SV=2 - [ML12A_HUMAN]	32.75	5	5	5	11	1.36924e+08	1.80696e+08	2.7812e+07	0	1.5881e+08	1.3906e+07	201.71	32.75	5	5	126.733	22.22	3	3	4	102.2	12.87	2	2	81.06	6.43	1	1	1.5	171	19.7815	4.80518
gb	3X-FLAG - [CON_FLAG]	82.61	1	2	2	12	2.71918e+08	1.83733e+08	218377001	1.0539e+08	2.27825e+08	1.61883e+08	105.743	82.61	2	3	86.2667	82.61	2	3	3	148.41	82.61	2	4	81.57	82.61	2	2	3	23	2.86014	4.50049
Q06830	Peroxiredoxin-1 OS=Homo sapiens GN=PRDX1 PE=1 SV=1 - [PRDX1_HUMAN]	49.75	5	8	9	27	1.24483e+08	1.90194e+08	1.24151e+08	224321318	1.57339e+08	1.74236e+08	130.418	24.62	5	6	160.985	44.22	8	8	7	118.978	24.62	5	5	158.295	38.69	7	8	6.5	199	22.0963	8.1333
Q5JXI8	Four and a half LIM domains 1 (Fragment) OS=Homo sapiens GN=FHL1 PE=2 SV=1 - [Q5JXI8_HUMAN]	30.35	14	7	7	19	2.61974e+08	1.99368e+08	3.35454e+08	5.63669e+08	2.30671e+08	4.49561e+08	173.617	17.12	4	4	154.66	18.29	4	4	4	187.774	22.18	5	6	194.471	23.35	5	5	5.5	257	29.1405	8.26514
P11142	Heat shock cognate 71 kDa protein OS=Homo sapiens GN=HSPA8 PE=1 SV=1 - [HSP7C_HUMAN]	54.8	16	23	30	93	2.38878e+08	2.1636e+08	2.41866e+08	4.1391e+08	2.27619e+08	3.27888e+08	499.692	36.22	17	20	644.412	46.44	24	26	23	476.32	32.97	18	20	745.095	46.59	23	27	23.5	646	70.8542	5.51611
E7EPW7	Tyrosine-protein kinase receptor OS=Homo sapiens GN=ALK PE=1 SV=2 - [E7EPW7_HUMAN]	1.38	3	1	1	1	0	2.20602e+08	0	0	1.10301e+08	0		0			30.54	1.38	1	1	1						0			#DIV/0!	580	64.3724	7.88428
Q58FF6	Putative heat shock protein HSP 90-beta 4 OS=Homo sapiens GN=HSP90AB4P PE=5 SV=1 - [H90B4_HUMAN]	8.91	1	1	5	13	291798524	2.20734e+08	1.33841e+08	3.57926e+08	2.56266e+08	2.45884e+08	31.98	2.18	1	1	135.887	6.34	3	3	2	104.523	6.73	4	4	133.86	8.91	5	5	4.5	505	58.2276	4.729
Q15233	Non-POU domain-containing octamer-binding protein OS=Homo sapiens GN=NONO PE=1 SV=4 - [NONO_HUMAN]	42.89	5	17	20	65	5.68537e+08	2.20797e+08	1.86331e+08	5.32959e+08	3.94667e+08	3.59645e+08	558.346	38.22	16	23	288.797	33.33	13	15	19	192.494	22.08	7	7	349.454	39.7	17	20	13.5	471	54.1973	8.95361
F8VRQ1	Heterogeneous nuclear ribonucleoprotein A1 OS=Homo sapiens GN=HNRNPA1 PE=4 SV=1 - [F8VRQ1_HUMAN]	58.31	8	15	16	63	2.21467e+08	2.21252e+08	1.79877e+08	371655815	2.21359e+08	2.75766e+08	361.021	48.53	13	16	296.074	48.86	12	14	15	406.246	52.44	14	17	381.87	54.07	13	16	16.5	307	33.1348	9.12939
I3L397	Eukaryotic translation initiation factor 5A-1 (Fragment) OS=Homo sapiens GN=EIF5A PE=4 SV=1 - [I3L397_HUMAN]	42.86	8	4	4	20	1.77195e+08	2.24251e+08	2.40148e+08	3.86499e+08	2.00723e+08	3.13324e+08	118.62	18.37	3	4	126.87	42.86	4	5	4.5	150.04	18.37	3	6	179.43	18.37	3	5	5.5	147	16.108	4.99561
Q92841	Probable ATP-dependent RNA helicase DDX17 OS=Homo sapiens GN=DDX17 PE=1 SV=2 - [DDX17_HUMAN]	25.79	3	12	16	42	1.7209e+08	2.25464e+08	2.10555e+08	1.37895e+08	1.98777e+08	1.74225e+08	229.52	10.7	7	8	368.725	18.11	11	13	10.5	312.24	16.46	10	10	273.788	15.64	10	11	10.5	729	80.222	8.26514
J3KTA4	Probable ATP-dependent RNA helicase DDX5 OS=Homo sapiens GN=DDX5 PE=3 SV=1 - [J3KTA4_HUMAN]	28.34	8	15	19	48	1.54036e+08	2.25505e+08	2.29855e+08	1.88644e+08	1.89771e+08	2.09249e+08	113.284	14.01	9	9	238.99	17.75	11	11	10	244.91	23.62	15	15	252.392	18.24	13	13	14	614	69.0438	8.85107
F5H265	Polyubiquitin-C (Fragment) OS=Homo sapiens GN=UBC PE=4 SV=1 - [F5H265_HUMAN]	65.77	23	5	5	25	2.53776e+08	2.33786e+08	3.95933e+08	4.74705e+08	2.43781e+08	4.35319e+08	151.88	65.77	5	5	125.007	44.3	4	6	5.5	212.44	65.77	5	8	175.367	65.77	5	6	7	149	16.8311	6.58057
A0A087WUK2	Heterogeneous nuclear ribonucleoprotein D-like OS=Homo sapiens GN=HNRNPDL PE=1 SV=1 - [A0A087WUK2_HUMAN]	20.39	2	4	6	17	1.40787e+08	2.339e+08	2.40577e+08	2.15658e+08	1.87344e+08	2.28117e+08	69.0267	7.99	3	3	245.231	20.39	6	7	5	106.333	10.19	3	3	120.59	12.95	4	4	3.5	363	40.0156	9.96436
Q15185	Prostaglandin E synthase 3 OS=Homo sapiens GN=PTGES3 PE=1 SV=1 - [TEBP_HUMAN]	31.25	3	5	5	14	1.9769e+08	2.35743e+08	1.55491e+08	3.10515e+08	2.16717e+08	2.33003e+08	99.8833	18.75	3	3	55.59	10.63	2	2	2.5	112.76	23.75	4	4	111.54	31.25	5	5	4.5	160	18.6854	4.53857
P07196	Neurofilament light polypeptide OS=Homo sapiens GN=NEFL PE=1 SV=3 - [NFL_HUMAN]	20.99	2	8	11	27	1.19627e+08	242360077	1.52264e+08	1.78867e+08	1.80994e+08	1.65566e+08	52.88	8.29	4	4	136.48	10.31	5	7	5.5	193.46	16.39	8	9	113.893	12.71	6	7	8	543	61.4792	4.65283
P12814	Alpha-actinin-1 OS=Homo sapiens GN=ACTN1 PE=1 SV=2 - [ACTN1_HUMAN]	18.05	14	5	15	27	2.0765e+08	2.42428e+08	1.95801e+07	2.67286e+07	2.25039e+08	2.31543e+07	297.693	10.76	11	12	303.49	14.8	11	11	11.5	119.41	2.69	2	2	108.29	2.69	2	2	2	892	102.993	5.41455
P05386	60S acidic ribosomal protein P1 OS=Homo sapiens GN=RPLP1 PE=1 SV=1 - [RLA1_HUMAN]	14.04	1	1	1	3	205423108	245317411	0	1.79415e+08	2.2537e+08	8.97076e+07	54.34	14.04	1	1	34.99	14.04	1	1	1		0			42.76	14.04	1	1	1	114	11.5067	4.32275
P62805	Histone H4 OS=Homo sapiens GN=HIST1H4A PE=1 SV=2 - [H4_HUMAN]	59.22	1	11	11	35	1.99492e+08	2.47837e+08	3.0233e+08	2.23645e+08	2.23665e+08	2.62987e+08	114.647	43.69	6	7	165.447	55.34	7	11	9	122.14	59.22	8	9	132.99	58.25	8	8	8.5	103	11.3604	11.356
P60842	Eukaryotic initiation factor 4A-I OS=Homo sapiens GN=EIF4A1 PE=1 SV=1 - [IF4A1_HUMAN]	59.61	21	15	19	46	1.70329e+08	2.61941e+08	2.76992e+08	5.26862e+08	2.16135e+08	4.01927e+08	95.64	16.26	5	5	351.932	43.84	14	14	9.5	230.41	37.68	10	10	389.76	51.23	16	17	13.5	406	46.1246	5.47803
Q9NZT1	Calmodulin-like protein 5 OS=Homo sapiens GN=CALML5 PE=1 SV=2 - [CALL5_HUMAN]	31.51	1	5	5	20	217582376	2.61962e+08	9.8659e+07	1.73399e+08	2.39772e+08	1.36029e+08	190.22	31.51	4	5	186.58	31.51	5	6	5.5	108.87	31.51	3	4	141.85	31.51	5	5	4.5	146	15.8828	4.43701
O43175	D-3-phosphoglycerate dehydrogenase OS=Homo sapiens GN=PHGDH PE=1 SV=4 - [SERA_HUMAN]	33.02	2	16	16	50	3.65431e+08	2.77246e+08	2.35469e+08	4.48698e+08	3.21339e+08	3.42084e+08	286.885	22.14	9	9	444.401	29.08	14	15	12	419.83	29.46	13	14	483.248	24.02	12	12	13	533	56.6144	6.7124
P04406	Glyceraldehyde-3-phosphate dehydrogenase OS=Homo sapiens GN=GAPDH PE=1 SV=3 - [G3P_HUMAN]	43.58	3	9	9	36	2.91415e+08	2.86176e+08	320830625	4.08515e+08	2.88796e+08	3.64673e+08	171.63	25.97	6	6	245.846	21.49	5	7	6.5	336.375	34.33	7	11	290.227	36.42	8	12	11.5	335	36.0304	8.45557
O43707	Alpha-actinin-4 OS=Homo sapiens GN=ACTN4 PE=1 SV=2 - [ACTN4_HUMAN]	57.08	13	35	45	90	2.64645e+08	2.88527e+08	2.26774e+07	2.70628e+07	2.76586e+08	2.48701e+07	745.116	39.08	30	37	1075.15	48.52	37	41	39	128.253	5.49	4	4	182.949	11.86	8	8	6	911	104.788	5.43994
P84090	Enhancer of rudimentary homolog OS=Homo sapiens GN=ERH PE=1 SV=1 - [ERH_HUMAN]	34.62	2	4	4	16	3.81612e+08	3.09431e+08	1.25635e+08	9.91256e+07	3.45521e+08	1.1238e+08	59.7	34.62	4	4	57.1796	34.62	4	4	4	30.18	24.04	3	3	140.37	27.88	3	5	4	104	12.251	5.92236
P52597	Heterogeneous nuclear ribonucleoprotein F OS=Homo sapiens GN=HNRNPF PE=1 SV=3 - [HNRPF_HUMAN]	33.98	1	8	10	43	306227200	3.22572e+08	2.93217e+08	4.44808e+08	3.144e+08	3.69012e+08	399.41	29.64	8	11	368.523	24.1	7	9	10	408.202	29.16	8	11	428.763	24.58	8	12	11.5	415	45.6429	5.57959
P60891	Ribose-phosphate pyrophosphokinase 1 OS=Homo sapiens GN=PRPS1 PE=1 SV=2 - [PRPS1_HUMAN]	35.53	7	5	11	32	5.58607e+07	3.26141e+08	1.65079e+08	2.64444e+08	1.91001e+08	2.14762e+08	110.87	23.58	5	5	121.707	26.73	6	7	6	249.251	18.87	6	9	327.225	29.56	8	11	10	318	34.8119	6.97607
H0YGG5	Alpha-2-macroglobulin-like protein 1 (Fragment) OS=Homo sapiens GN=A2ML1 PE=4 SV=1 - [H0YGG5_HUMAN]	0.7	2	1	1	1	0	3.34966e+08	0	0	1.67483e+08	0		0			37.55	0.7	1	1	1		0				0			#DIV/0!	1004	110.496	5.79541
Q14103	Heterogeneous nuclear ribonucleoprotein D0 OS=Homo sapiens GN=HNRNPD PE=1 SV=1 - [HNRPD_HUMAN]	31.83	7	8	10	39	3.5151e+08	3.4051e+08	3.5955e+08	4.75474e+08	3.4601e+08	4.17512e+08	227.704	29.01	9	9	192.157	31.83	10	12	10.5	162.34	25.35	8	8	249.722	25.92	8	10	9	355	38.4103	7.81104
Q16777	Histone H2A type 2-C OS=Homo sapiens GN=HIST2H2AC PE=1 SV=4 - [H2A2C_HUMAN]	55.04	3	1	4	20	7.95708e+08	3.54149e+08	3.30263e+08	1.00626e+08	5.74928e+08	2.15444e+08	226.243	55.04	4	7	147.979	55.04	4	4	5.5	142.734	32.56	3	5	126.26	48.06	3	4	4.5	129	13.9798	10.9019
Q96KK5	Histone H2A type 1-H OS=Homo sapiens GN=HIST1H2AH PE=1 SV=3 - [H2A1H_HUMAN]	55.47	14	1	4	17	7.95708e+08	3.54149e+08	3.30263e+08	1.00626e+08	5.74928e+08	2.15444e+08	189.56	55.47	4	6	81.0518	32.81	3	3	4.5	142.734	32.81	3	5	70.04	25.78	2	3	4	128	13.8978	10.8872
H3BR70	Pyruvate kinase OS=Homo sapiens GN=PKM PE=1 SV=1 - [H3BR70_HUMAN]	36.34	2	1	13	40	299799846	3.54396e+08	3.69151e+08	7.33455e+08	3.27098e+08	5.51303e+08	252.243	22.13	6	6	260.562	27.05	7	8	7	233.3	32.51	9	10	393.94	36.34	13	16	13	366	40.1637	8.03076
A0A0C4DGB6	Serum albumin OS=Homo sapiens GN=ALB PE=1 SV=1 - [A0A0C4DGB6_HUMAN]	16.72	9	8	12	46	4.3076e+08	3.65987e+08	3.41141e+08	4.79471e+08	3.98373e+08	4.10306e+08	354.191	14.4	9	13	272.418	14.07	10	13	13	224.923	10.1	7	8	307.577	10.1	7	12	10	604	69.1814	6.3667
P06899	Histone H2B type 1-J OS=Homo sapiens GN=HIST1H2BJ PE=1 SV=3 - [H2B1J_HUMAN]	34.92	8	1	4	16	9.86899e+08	3.67104e+08	7.32081e+08	5.26828e+08	6.77001e+08	6.29454e+08	197.246	34.92	4	5	129.835	23.02	3	4	4.5	98.7271	15.87	2	3	115.905	23.02	3	4	3.5	126	13.8956	10.3159
P01594	Ig kappa chain V-I region AU OS=Homo sapiens PE=1 SV=1 - [KV102_HUMAN]	14.81	1	1	1	10	398215899	375170552	273379427	312153816	3.86693e+08	2.92767e+08	165.03	14.81	1	4	125.3	14.81	1	2	3	126.92	14.81	1	2	113.24	14.81	1	2	2	108	11.9318	5.32568
P55795	Heterogeneous nuclear ribonucleoprotein H2 OS=Homo sapiens GN=HNRNPH2 PE=1 SV=1 - [HNRH2_HUMAN]	17.59	1	2	6	28	3.63756e+08	3.85857e+08	4.82721e+08	5.99061e+08	3.74806e+08	5.40891e+08	205.66	12.03	4	6	101	7.8	3	4	5	316.528	17.59	6	9	318.954	17.59	6	9	9	449	49.2323	6.30322
P14649	Myosin light chain 6B OS=Homo sapiens GN=MYL6B PE=1 SV=1 - [MYL6B_HUMAN]	19.23	2	2	4	9	4.9858e+08	3.87438e+08	162660576	2.85808e+08	4.43009e+08	2.24234e+08	146.46	19.23	4	4	129.377	15.87	3	3	3.5	54.73	6.25	1	1	58.27	6.25	1	1	1	208	22.7497	5.73193
P14618	Pyruvate kinase isozymes M1/M2 OS=Homo sapiens GN=PKM PE=1 SV=4 - [KPYM_HUMAN]	53.67	11	15	27	88	3.89456e+08	3.94852e+08	4.29938e+08	8.39095e+08	3.92154e+08	6.34517e+08	626.425	35.4	15	16	677.509	42.94	17	20	18	600.452	41.24	16	21	955.805	52.73	24	31	26	531	57.9	7.84033
P07900	Heat shock protein HSP 90-alpha OS=Homo sapiens GN=HSP90AA1 PE=1 SV=5 - [HS90A_HUMAN]	32.65	7	15	25	84	2.6552e+08	3.97519e+08	2.79248e+08	5.72873e+08	3.3152e+08	4.26061e+08	366.877	18.03	13	15	490.575	23.91	17	20	17.5	465.522	25.68	20	22	550.069	27.6	21	27	24.5	732	84.6067	5.021
P08238	Heat shock protein HSP 90-beta OS=Homo sapiens GN=HSP90AB1 PE=1 SV=4 - [HS90B_HUMAN]	35.64	3	15	27	89	2.65783e+08	3.97519e+08	2.79248e+08	5.72873e+08	3.31651e+08	4.26061e+08	406.35	22.38	12	15	543.961	27.35	18	22	18.5	464.816	26.8	20	23	741.883	34.53	23	29	26	724	83.2121	5.03369
P0C0S5	Histone H2A.Z OS=Homo sapiens GN=H2AFZ PE=1 SV=2 - [H2AZ_HUMAN]	40.63	3	2	3	8	924466977	416755027	488462424	1.84496e+07	670611002	2.53456e+08	126.85	29.69	2	2	63.3	7.03	1	1	1.5	144.734	29.69	2	2	92.14	33.59	2	3	2.5	128	13.5446	10.5796
P00558	Phosphoglycerate kinase 1 OS=Homo sapiens GN=PGK1 PE=1 SV=3 - [PGK1_HUMAN]	54.44	2	20	20	72	5.93012e+08	4.17421e+08	4.72688e+08	1.09681e+09	5.05216e+08	7.84747e+08	412.593	46.28	17	18	511.566	42.45	14	17	17.5	414.557	42.21	14	16	586.675	48.2	18	21	18.5	417	44.5861	8.104
E9PCY7	Heterogeneous nuclear ribonucleoprotein H OS=Homo sapiens GN=HNRNPH1 PE=4 SV=1 - [E9PCY7_HUMAN]	38.69	24	7	12	51	4.87378e+08	4.70474e+08	5.41122e+08	6.12523e+08	4.78926e+08	5.76823e+08	324.15	20.05	6	10	425.956	19.81	7	11	10.5	523.119	27.04	9	14	581.206	35.66	11	16	15	429	47.0574	6.34131
P20839	Inosine-5'-monophosphate dehydrogenase 1 OS=Homo sapiens GN=IMPDH1 PE=1 SV=2 - [IMDH1_HUMAN]	24.32	3	7	10	21	2.65078e+08	4.80213e+08	9.15885e+07	1.49961e+08	3.72646e+08	1.20775e+08	139.732	10.31	5	6	303.354	21.79	9	10	8	82.8541	3.31	2	3	23.49	1.75	1	2	2.5	514	55.3705	6.90283
P06748	Nucleophosmin OS=Homo sapiens GN=NPM1 PE=1 SV=2 - [NPM_HUMAN]	35.71	8	10	10	33	4.15578e+08	5.09443e+08	1.98451e+08	651231631	4.62511e+08	4.24842e+08	273.17	30.27	7	9	284.314	33.33	8	10	9.5	216.716	20.75	4	5	198.223	29.25	8	9	7	294	32.5548	4.77979
O60814	Histone H2B type 1-K OS=Homo sapiens GN=HIST1H2BK PE=1 SV=3 - [H2B1K_HUMAN]	34.92	11	1	4	16	9.66392e+08	5.19358e+08	5.18411e+08	5.49542e+08	7.42875e+08	5.33977e+08	185.915	27.78	3	4	141.715	23.02	3	4	4	129.285	23.02	3	4	121.255	23.02	3	4	4	126	13.8816	10.3159
P61978	Heterogeneous nuclear ribonucleoprotein K OS=Homo sapiens GN=HNRNPK PE=1 SV=1 - [HNRPK_HUMAN]	38.01	4	14	14	61	5.13292e+08	5.44494e+08	6.2923e+08	8.55719e+08	5.28893e+08	7.42474e+08	528.472	30.67	12	15	436.393	35.42	11	14	14.5	704.8	38.01	14	19	436.574	31.32	10	13	16	463	50.9444	5.5415
Q9BUF5	Tubulin beta-6 chain OS=Homo sapiens GN=TUBB6 PE=1 SV=1 - [TBB6_HUMAN]	24.44	11	3	8	39	2.4084e+08	595063354	795235464	1.05045e+09	4.17952e+08	9.22844e+08	268.59	17.49	6	10	294.484	21.75	7	9	9.5	338.07	21.75	7	12	206.855	17.94	6	8	10	446	49.825	4.88135
P04350	Tubulin beta-4A chain OS=Homo sapiens GN=TUBB4A PE=1 SV=2 - [TBB4A_HUMAN]	52.03	17	1	15	67	3.82838e+08	676388565	789087674	1513069174	5.29613e+08	1151078424	417.568	35.59	10	17	435.847	37.61	11	15	16	479.174	43.47	13	18	412.62	44.82	13	17	17.5	444	49.5539	4.88135
A0A0G2JRQ6	Uncharacterized protein (Fragment) OS=Homo sapiens PE=1 SV=3 - [A0A0G2JRQ6_HUMAN]	6.78	1	1	1	4	1.17944e+09	6.83432e+08	3.53628e+08	0	9.31437e+08	1.76814e+08	43.4609	6.78	1	2	38.09	6.78	1	1	1.5	38.2	6.78	1	1		0			1	118	12.8374	8.29443
E7ESP9	Neurofilament medium polypeptide OS=Homo sapiens GN=NEFM PE=3 SV=1 - [E7ESP9_HUMAN]	42.42	5	28	32	90	2.03174e+08	6.84093e+08	1.9687e+08	4.03519e+08	4.43634e+08	3.00194e+08	131.758	11.4	10	11	317.982	17.22	15	18	14.5	695.697	35.01	25	32	555.122	31.47	24	29	30.5	877	98.3223	4.85596
Q9BQE3	Tubulin alpha-1C chain OS=Homo sapiens GN=TUBA1C PE=1 SV=1 - [TBA1C_HUMAN]	44.32	27	1	19	82	5.95865e+08	7.26319e+08	1.1762e+09	1.7679e+09	6.61092e+08	1.47205e+09	609.113	32.74	11	18	548.66	34.52	13	20	19	611.21	40.98	15	20	677.945	40.76	16	24	22	449	49.8635	5.09717
Q9BVA1	Tubulin beta-2B chain OS=Homo sapiens GN=TUBB2B PE=1 SV=1 - [TBB2B_HUMAN]	52.58	14	4	17	75	5.47394e+08	843386615	1.15188e+09	1.54706e+09	6.9539e+08	1.34947e+09	454.405	32.81	10	16	442.938	35.51	11	17	16.5	649.794	40.67	14	22	457.009	52.58	16	20	21	445	49.9209	4.89404
P68371	Tubulin beta-4B chain OS=Homo sapiens GN=TUBB4B PE=1 SV=1 - [TBB4B_HUMAN]	55.28	20	1	19	92	5.51306e+08	843386615	1.15188e+09	1.54706e+09	6.97346e+08	1.34947e+09	578.475	42.7	13	22	502.097	40.9	14	21	21.5	727.13	46.74	17	27	519.53	51.91	17	22	24.5	445	49.799	4.89404
P07437	Tubulin beta chain OS=Homo sapiens GN=TUBB PE=1 SV=2 - [TBB5_HUMAN]	59.23	17	4	20	107	5.80568e+08	843386615	1.16583e+09	1.54706e+09	7.11977e+08	1.35645e+09	743.792	53.38	16	27	700.854	42.12	15	24	25.5	924.163	47.97	17	31	712.443	59.23	19	25	28	444	49.639	4.89404
F8W1R7	Myosin light polypeptide 6 OS=Homo sapiens GN=MYL6 PE=4 SV=1 - [F8W1R7_HUMAN]	62.76	16	7	9	21	9.84088e+08	8.46511e+08	1.40346e+08	2.39231e+08	9.15299e+08	1.89788e+08	262.371	62.76	8	8	179.551	40.69	6	6	7	106.384	26.9	3	3	121.078	35.86	4	4	3.5	145	16.2798	4.65283
A0A0B4J1Z7	Protein IGKV1-39 (Fragment) OS=Homo sapiens GN=IGKV1-39 PE=4 SV=1 - [A0A0B4J1Z7_HUMAN]	13.68	6	1	1	12	9.31459e+08	8.68195e+08	3.75826e+08	429092728	8.99827e+08	4.02459e+08	34.19	13.68	1	3	90.38	13.68	1	4	3.5	61.92	13.68	1	3	59.03	13.68	1	2	2.5	117	12.7293	8.66064
P81605	Dermcidin OS=Homo sapiens GN=DCD PE=1 SV=2 - [DCD_HUMAN]	35.45	1	4	4	15	6.87547e+08	1.2169e+09	5.32983e+08	9.94478e+08	9.52225e+08	7.6373e+08	148.137	22.73	3	3	210.075	35.45	4	6	4.5	112.27	32.73	3	3	101.947	20	2	3	3	110	11.2768	6.53662
P07737	Profilin-1 OS=Homo sapiens GN=PFN1 PE=1 SV=2 - [PROF1_HUMAN]	73.57	4	10	10	63	1.57259e+09	1.29572e+09	2.24798e+09	2.83222e+09	1.43416e+09	2.5401e+09	370.442	65	8	16	542.237	73.57	9	18	17	527.7	72.86	8	15	389.165	73.57	7	14	14.5	140	15.0446	8.26514
P02747	Complement C1q subcomponent subunit C OS=Homo sapiens GN=C1QC PE=1 SV=3 - [C1QC_HUMAN]	7.35	1	1	1	3	0	1330561504	0	0	665280752	0		0			103.543	7.35	1	3	3		0				0			#DIV/0!	245	25.7571	8.41162
P68104	Elongation factor 1-alpha 1 OS=Homo sapiens GN=EEF1A1 PE=1 SV=1 - [EF1A1_HUMAN]	37.23	7	18	18	86	1.02991e+09	1.52297e+09	1.04396e+09	1988270246	1.27644e+09	1.51612e+09	341.412	29	13	18	559.398	30.3	14	23	20.5	464.935	32.9	13	23	442.296	31.82	16	22	22.5	462	50.1091	9.01221
H0Y4R1	Inosine-5'-monophosphate dehydrogenase 2 (Fragment) OS=Homo sapiens GN=IMPDH2 PE=3 SV=1 - [H0Y4R1_HUMAN]	53.4	3	24	27	96	2003124788	1671853520	2.36682e+08	3.6748e+08	1837489154	3.02081e+08	952.722	46.38	21	30	918.196	48.51	23	32	31	458.385	40.43	15	18	314.925	41.49	14	16	17	470	51.0352	8.17725
P08670	Vimentin OS=Homo sapiens GN=VIM PE=1 SV=4 - [VIME_HUMAN]	86.05	21	46	50	183	2.26104e+09	2.99484e+09	1.07657e+09	7.78564e+08	2.62794e+09	9.27566e+08	1328.24	67.6	35	53	1584.21	82.4	43	67	60	878.34	65.45	29	35	646.708	49.36	23	28	31.5	466	53.6191	5.12256
P01608	Ig kappa chain V-I region Roy OS=Homo sapiens PE=1 SV=1 - [KV116_HUMAN]	7.41	1	1	1	14	3596619932	3436896744	1777656893	2326423542	3516758338	2.05204e+09	56.7167	7.41	1	4	52.41	7.41	1	4	4	50.8667	7.41	1	3	49.1433	7.41	1	3	3	108	11.7748	5.36377
P68032	Actin, alpha cardiac muscle 1 OS=Homo sapiens GN=ACTC1 PE=1 SV=1 - [ACTC_HUMAN]	31.83	15	1	13	68	3.58982e+09	4215450061	3.50619e+08	5.82041e+08	3.90263e+09	4.6633e+08	510.712	27.59	10	17	652.825	31.56	11	29	23	191.88	24.93	8	11	193.189	24.93	9	11	11	377	41.9919	5.38916
P60709	Actin, cytoplasmic 1 OS=Homo sapiens GN=ACTB PE=1 SV=1 - [ACTB_HUMAN]	59.73	19	8	20	95	4.34151e+09	5.22597e+09	4.20233e+08	5.82041e+08	4.78374e+09	5.01137e+08	908.392	59.73	18	30	1067.62	53.33	17	42	36	190.452	25.6	8	11	195.199	27.2	10	12	11.5	375	41.7097	5.47803
P19474	E3 ubiquitin-protein ligase TRIM21 OS=Homo sapiens GN=TRIM21 PE=1 SV=1 - [RO52_HUMAN]	75.58	3	42	42	272	7.53521e+09	8.53048e+09	1.29183e+10	1.50768e+10	8.03284e+09	1.39976e+10	954.962	62.11	31	53	1662.48	62.74	32	69	61	1389.59	61.26	32	67	1841.64	74.95	38	83	75	475	54.1351	6.37939
A0A0G2JNK4	Ig gamma-1 chain C region OS=Homo sapiens GN=IGHG1 PE=1 SV=1 - [A0A0G2JNK4_HUMAN]	11.21	57	5	5	37	5.67305e+10	17043361602	3.3016e+10	2.18233e+10	3.68869e+10	2.74196e+10	149.086	9.7	4	8	188.752	8.19	4	14	11	86.2532	4.74	3	8	84.0515	3.23	2	7	7.5	464	50.8834	7.91357
Accession	Description	ΣCoverage	Σ# Proteins	Σ# Unique Peptides	Σ# Peptides	Σ# PSMs	A2: Area	B2: Area	C2: Area	D2: Area	Average Area	Average Area	Score A6	Coverage A6	# Peptides A6	# PSM A6	Score B6	Coverage B6	# Peptides B6	# PSM B6	Average. PSM	Score C6	Coverage C6	# Peptides C6	# PSM C6	Score D6	Coverage D6	# Peptides D6	# PSM D6	Average. PSM	# AAs	MW [kDa]	calc. pI

## Sheet: Filtered Proteins
							293T Replicate 1	293T Replicate 2	GFP-tagged Replicate 1	GFP-tagged Replicate 2	293T Replicate 1				293T Replicate 2				GFP-tagged Replicate 1				GFP-tagged Replicate 2
Accession	Description	ΣCoverage	Σ# Proteins	Σ# Unique Peptides	Σ# Peptides	Σ# PSMs	A2: Area	B2: Area	C2: Area	D2: Area	Score A6	Coverage A6	# Peptides A6	# PSM A6	Score B6	Coverage B6	# Peptides B6	# PSM B6	Score C6	Coverage C6	# Peptides C6	# PSM C6	Score D6	Coverage D6	# Peptides D6	# PSM D6	# AAs	MW [kDa]	calc. pI
P19474	E3 ubiquitin-protein ligase TRIM21 OS=Homo sapiens GN=TRIM21 PE=1 SV=1 - [RO52_HUMAN]	75.58	3	42	42	272	7.53521e+09	8.53048e+09	1.29183e+10	1.50768e+10	954.962	62.11	31	53	1662.48	62.74	32	69	1389.59	61.26	32	67	1841.64	74.95	38	83	475	54.1351	6.37939
P08670	Vimentin OS=Homo sapiens GN=VIM PE=1 SV=4 - [VIME_HUMAN]	86.05	21	46	50	183	2.26104e+09	2.99484e+09	1.07657e+09	7.78564e+08	1328.24	67.6	35	53	1584.21	82.4	43	67	878.34	65.45	29	35	646.708	49.36	23	28	466	53.6191	5.12256
P35580	Myosin-10 OS=Homo sapiens GN=MYH10 PE=1 SV=3 - [MYH10_HUMAN]	40.84	3	61	70	133	2.45068e+08	1.60222e+08	1.5312e+07	8.98283e+06	1669.73	33.65	57	69	1389.36	33.6	52	58	101.023	1.67	3	3	28.56	1.72	3	3	1976	228.858	5.5415
P15924	Desmoplakin OS=Homo sapiens GN=DSP PE=1 SV=3 - [DESP_HUMAN]	18.01	2	52	52	117	6.84581e+07	6.97952e+07	2.78691e+07	8.85998e+07	393.642	8.46	27	29	590.944	13.51	38	40	169.914	4.91	15	15	571.115	11.11	32	33	2871	331.569	6.81494
P07437	Tubulin beta chain OS=Homo sapiens GN=TUBB PE=1 SV=2 - [TBB5_HUMAN]	59.23	17	4	20	107	5.80568e+08	843386615	1.16583e+09	1.54706e+09	743.792	53.38	16	27	700.854	42.12	15	24	924.163	47.97	17	31	712.443	59.23	19	25	444	49.639	4.89404
H0Y4R1	Inosine-5'-monophosphate dehydrogenase 2 (Fragment) OS=Homo sapiens GN=IMPDH2 PE=3 SV=1 - [H0Y4R1_HUMAN]	53.4	3	24	27	96	2003124788	1671853520	2.36682e+08	3.6748e+08	952.722	46.38	21	30	918.196	48.51	23	32	458.385	40.43	15	18	314.925	41.49	14	16	470	51.0352	8.17725
P60709	Actin, cytoplasmic 1 OS=Homo sapiens GN=ACTB PE=1 SV=1 - [ACTB_HUMAN]	59.73	19	8	20	95	4.34151e+09	5.22597e+09	4.20233e+08	5.82041e+08	908.392	59.73	18	30	1067.62	53.33	17	42	190.452	25.6	8	11	195.199	27.2	10	12	375	41.7097	5.47803
P11142	Heat shock cognate 71 kDa protein OS=Homo sapiens GN=HSPA8 PE=1 SV=1 - [HSP7C_HUMAN]	54.8	16	23	30	93	2.38878e+08	2.1636e+08	2.41866e+08	4.1391e+08	499.692	36.22	17	20	644.412	46.44	24	26	476.32	32.97	18	20	745.095	46.59	23	27	646	70.8542	5.51611
P68371	Tubulin beta-4B chain OS=Homo sapiens GN=TUBB4B PE=1 SV=1 - [TBB4B_HUMAN]	55.28	20	1	19	92	5.51306e+08	843386615	1.15188e+09	1.54706e+09	578.475	42.7	13	22	502.097	40.9	14	21	727.13	46.74	17	27	519.53	51.91	17	22	445	49.799	4.89404
E7ESP9	Neurofilament medium polypeptide OS=Homo sapiens GN=NEFM PE=3 SV=1 - [E7ESP9_HUMAN]	42.42	5	28	32	90	2.03174e+08	6.84093e+08	1.9687e+08	4.03519e+08	131.758	11.4	10	11	317.982	17.22	15	18	695.697	35.01	25	32	555.122	31.47	24	29	877	98.3223	4.85596
O43707	Alpha-actinin-4 OS=Homo sapiens GN=ACTN4 PE=1 SV=2 - [ACTN4_HUMAN]	57.08	13	35	45	90	2.64645e+08	2.88527e+08	2.26774e+07	2.70628e+07	745.116	39.08	30	37	1075.15	48.52	37	41	128.253	5.49	4	4	182.949	11.86	8	8	911	104.788	5.43994
P08238	Heat shock protein HSP 90-beta OS=Homo sapiens GN=HSP90AB1 PE=1 SV=4 - [HS90B_HUMAN]	35.64	3	15	27	89	2.65783e+08	3.97519e+08	2.79248e+08	5.72873e+08	406.35	22.38	12	15	543.961	27.35	18	22	464.816	26.8	20	23	741.883	34.53	23	29	724	83.2121	5.03369
P14618	Pyruvate kinase isozymes M1/M2 OS=Homo sapiens GN=PKM PE=1 SV=4 - [KPYM_HUMAN]	53.67	11	15	27	88	3.89456e+08	3.94852e+08	4.29938e+08	8.39095e+08	626.425	35.4	15	16	677.509	42.94	17	20	600.452	41.24	16	21	955.805	52.73	24	31	531	57.9	7.84033
P68104	Elongation factor 1-alpha 1 OS=Homo sapiens GN=EEF1A1 PE=1 SV=1 - [EF1A1_HUMAN]	37.23	7	18	18	86	1.02991e+09	1.52297e+09	1.04396e+09	1988270246	341.412	29	13	18	559.398	30.3	14	23	464.935	32.9	13	23	442.296	31.82	16	22	462	50.1091	9.01221
P07900	Heat shock protein HSP 90-alpha OS=Homo sapiens GN=HSP90AA1 PE=1 SV=5 - [HS90A_HUMAN]	32.65	7	15	25	84	2.6552e+08	3.97519e+08	2.79248e+08	5.72873e+08	366.877	18.03	13	15	490.575	23.91	17	20	465.522	25.68	20	22	550.069	27.6	21	27	732	84.6067	5.021
Q9BQE3	Tubulin alpha-1C chain OS=Homo sapiens GN=TUBA1C PE=1 SV=1 - [TBA1C_HUMAN]	44.32	27	1	19	82	5.95865e+08	7.26319e+08	1.1762e+09	1.7679e+09	609.113	32.74	11	18	548.66	34.52	13	20	611.21	40.98	15	20	677.945	40.76	16	24	449	49.8635	5.09717
Q9BVA1	Tubulin beta-2B chain OS=Homo sapiens GN=TUBB2B PE=1 SV=1 - [TBB2B_HUMAN]	52.58	14	4	17	75	5.47394e+08	843386615	1.15188e+09	1.54706e+09	454.405	32.81	10	16	442.938	35.51	11	17	649.794	40.67	14	22	457.009	52.58	16	20	445	49.9209	4.89404
P48643	T-complex protein 1 subunit epsilon OS=Homo sapiens GN=CCT5 PE=1 SV=1 - [TCPE_HUMAN]	49.17	6	24	24	74	9.96389e+07	1.61893e+08	1.58217e+08	1.93636e+08	375.069	29.76	14	14	675.412	43.99	21	25	456.799	32.35	16	18	494.002	33.09	13	17	541	59.6328	5.65576
P00558	Phosphoglycerate kinase 1 OS=Homo sapiens GN=PGK1 PE=1 SV=3 - [PGK1_HUMAN]	54.44	2	20	20	72	5.93012e+08	4.17421e+08	4.72688e+08	1.09681e+09	412.593	46.28	17	18	511.566	42.45	14	17	414.557	42.21	14	16	586.675	48.2	18	21	417	44.5861	8.104
P22626	Heterogeneous nuclear ribonucleoproteins A2/B1 OS=Homo sapiens GN=HNRNPA2B1 PE=1 SV=2 - [ROA2_HUMAN]	54.67	2	17	18	72	1.09416e+08	1.46271e+08	8.69442e+07	2.10385e+08	279.293	34.84	11	17	275.526	39.94	11	17	245.376	34.84	13	18	343.742	39.38	13	20	353	37.4067	8.95361
P08107	Heat shock 70 kDa protein 1A/1B OS=Homo sapiens GN=HSPA1A PE=1 SV=5 - [HSP71_HUMAN]	40.72	5	16	22	70	2.06676e+08	1.66172e+08	2.20002e+08	3.69983e+08	353.707	24.96	13	16	415.536	33.23	17	19	330.812	26.68	14	17	378.76	24.02	14	18	641	70.009	5.65576
P78371	T-complex protein 1 subunit beta OS=Homo sapiens GN=CCT2 PE=1 SV=4 - [TCPB_HUMAN]	64.49	3	25	25	70	1.16761e+08	1.57717e+08	1.38668e+08	2.04018e+08	355.958	34.21	13	13	498.558	51.59	18	19	452.354	40	15	16	532.136	46.36	19	22	535	57.4521	6.45557
P68032	Actin, alpha cardiac muscle 1 OS=Homo sapiens GN=ACTC1 PE=1 SV=1 - [ACTC_HUMAN]	31.83	15	1	13	68	3.58982e+09	4215450061	3.50619e+08	5.82041e+08	510.712	27.59	10	17	652.825	31.56	11	29	191.88	24.93	8	11	193.189	24.93	9	11	377	41.9919	5.38916
P04350	Tubulin beta-4A chain OS=Homo sapiens GN=TUBB4A PE=1 SV=2 - [TBB4A_HUMAN]	52.03	17	1	15	67	3.82838e+08	676388565	789087674	1513069174	417.568	35.59	10	17	435.847	37.61	11	15	479.174	43.47	13	18	412.62	44.82	13	17	444	49.5539	4.88135
P50990	T-complex protein 1 subunit theta OS=Homo sapiens GN=CCT8 PE=1 SV=4 - [TCPQ_HUMAN]	45.44	3	24	24	66	8.35902e+07	1.03083e+08	1.03183e+08	1.95592e+08	158.139	20.07	9	9	319.132	28.47	14	16	351.913	33.94	17	20	446.911	35.04	17	21	548	59.5825	5.60498
Q00839	Heterogeneous nuclear ribonucleoprotein U OS=Homo sapiens GN=HNRNPU PE=1 SV=6 - [HNRPU_HUMAN]	26.55	2	21	21	65	1.23142e+08	9.05659e+07	9.36645e+07	1.52165e+08	325.457	20.24	15	17	231.307	17.09	10	12	346.835	14.55	11	16	370.566	24.73	16	20	825	90.528	5.99854
Q15233	Non-POU domain-containing octamer-binding protein OS=Homo sapiens GN=NONO PE=1 SV=4 - [NONO_HUMAN]	42.89	5	17	20	65	5.68537e+08	2.20797e+08	1.86331e+08	5.32959e+08	558.346	38.22	16	23	288.797	33.33	13	15	192.494	22.08	7	7	349.454	39.7	17	20	471	54.1973	8.95361
F8VRQ1	Heterogeneous nuclear ribonucleoprotein A1 OS=Homo sapiens GN=HNRNPA1 PE=4 SV=1 - [F8VRQ1_HUMAN]	58.31	8	15	16	63	2.21467e+08	2.21252e+08	1.79877e+08	371655815	361.021	48.53	13	16	296.074	48.86	12	14	406.246	52.44	14	17	381.87	54.07	13	16	307	33.1348	9.12939
P07737	Profilin-1 OS=Homo sapiens GN=PFN1 PE=1 SV=2 - [PROF1_HUMAN]	73.57	4	10	10	63	1.57259e+09	1.29572e+09	2.24798e+09	2.83222e+09	370.442	65	8	16	542.237	73.57	9	18	527.7	72.86	8	15	389.165	73.57	7	14	140	15.0446	8.26514
P35579	Myosin-9 OS=Homo sapiens GN=MYH9 PE=1 SV=4 - [MYH9_HUMAN]	23.16	4	29	37	61	1.4295e+08	1.06594e+08	1.55556e+07	2.65499e+07	771.902	16.99	28	30	591.536	14.03	21	22	81.3918	2.04	5	5	98.0004	2.91	4	4	1960	226.392	5.60498
P61978	Heterogeneous nuclear ribonucleoprotein K OS=Homo sapiens GN=HNRNPK PE=1 SV=1 - [HNRPK_HUMAN]	38.01	4	14	14	61	5.13292e+08	5.44494e+08	6.2923e+08	8.55719e+08	528.472	30.67	12	15	436.393	35.42	11	14	704.8	38.01	14	19	436.574	31.32	10	13	463	50.9444	5.5415
Q13813	Spectrin alpha chain, non-erythrocytic 1 OS=Homo sapiens GN=SPTAN1 PE=1 SV=3 - [SPTN1_HUMAN]	24.51	4	46	46	59	5.85725e+07	8.78819e+07	0	0	527.49	13.88	25	26	617.309	16.99	33	33									2472	284.364	5.35107
P10809	60 kDa heat shock protein, mitochondrial OS=Homo sapiens GN=HSPD1 PE=1 SV=2 - [CH60_HUMAN]	44.68	7	20	20	58	7.2263e+07	1.11444e+08	7.2529e+07	9.17834e+07	381.042	24.08	12	12	750.318	41.71	18	19	429.646	27.92	10	10	501.081	39.97	16	17	573	61.0164	5.87158
P49368	T-complex protein 1 subunit gamma OS=Homo sapiens GN=CCT3 PE=1 SV=4 - [TCPG_HUMAN]	39.82	9	17	17	53	1.37673e+08	1.56118e+08	1.27735e+08	1.72255e+08	232.593	29.36	12	13	311.401	28.62	12	14	209.482	18.9	9	9	329.733	30.64	14	17	545	60.4953	6.49365
P40227	T-complex protein 1 subunit zeta OS=Homo sapiens GN=CCT6A PE=1 SV=3 - [TCPZ_HUMAN]	42.94	3	19	19	52	1.26277e+08	1.52141e+08	1.56093e+08	1.67635e+08	290.593	22.03	10	11	479.912	38.23	16	17	375.572	24.86	11	11	432.382	26.18	11	13	531	57.9876	6.68311
Q96I24	Far upstream element-binding protein 3 OS=Homo sapiens GN=FUBP3 PE=1 SV=2 - [FUBP3_HUMAN]	42.31	1	18	20	52	1.03279e+08	1.04033e+08	9.92421e+07	1.60598e+08	268.104	25.87	10	12	288.243	29.02	12	15	316.764	20.8	9	10	343.604	32.69	15	15	572	61.6022	8.38232
E9PCY7	Heterogeneous nuclear ribonucleoprotein H OS=Homo sapiens GN=HNRNPH1 PE=4 SV=1 - [E9PCY7_HUMAN]	38.69	24	7	12	51	4.87378e+08	4.70474e+08	5.41122e+08	6.12523e+08	324.15	20.05	6	10	425.956	19.81	7	11	523.119	27.04	9	14	581.206	35.66	11	16	429	47.0574	6.34131
P13639	Elongation factor 2 OS=Homo sapiens GN=EEF2 PE=1 SV=4 - [EF2_HUMAN]	30.77	3	22	23	51	5.92702e+07	1.48004e+08	7.53546e+07	1.72649e+08	166.463	11.31	8	8	420.756	21.91	17	20	203.437	14.69	10	10	303.65	16.9	13	13	858	95.277	6.82959
P50991	T-complex protein 1 subunit delta OS=Homo sapiens GN=CCT4 PE=1 SV=4 - [TCPD_HUMAN]	35.99	1	19	19	51	7.08374e+07	1.18273e+08	1.61168e+08	1.79053e+08	170.27	15.4	7	9	322.356	29.68	13	15	186.335	18.92	10	11	317.768	33.02	14	16	539	57.8878	7.82568
O43175	D-3-phosphoglycerate dehydrogenase OS=Homo sapiens GN=PHGDH PE=1 SV=4 - [SERA_HUMAN]	33.02	2	16	16	50	3.65431e+08	2.77246e+08	2.35469e+08	4.48698e+08	286.885	22.14	9	9	444.401	29.08	14	15	419.83	29.46	13	14	483.248	24.02	12	12	533	56.6144	6.7124
P11021	78 kDa glucose-regulated protein OS=Homo sapiens GN=HSPA5 PE=1 SV=2 - [GRP78_HUMAN]	40.37	1	19	21	50	1.22821e+08	1.45397e+08	2.5048e+08	3.93269e+08	192.656	14.53	7	7	264.789	19.11	11	12	360.146	26.45	14	14	438.663	33.03	17	17	654	72.2884	5.16064
Q02790	Peptidyl-prolyl cis-trans isomerase FKBP4 OS=Homo sapiens GN=FKBP4 PE=1 SV=3 - [FKBP4_HUMAN]	55.56	3	22	22	49	6.68484e+07	6.29644e+07	9.73032e+07	2.00031e+08	90.81	13.73	6	6	170.84	22	11	11	280.663	36.6	14	16	325.459	40.52	15	16	459	51.7721	5.42725
A0A087X0X3	Heterogeneous nuclear ribonucleoprotein M OS=Homo sapiens GN=HNRNPM PE=1 SV=1 - [A0A087X0X3_HUMAN]	34.79	10	23	23	49	1.23911e+08	1.05022e+08	1.49918e+08	1.83681e+08	236.681	15.62	9	9	480.262	30.14	19	20	321.65	17.95	11	11	266.017	14.79	9	9	730	77.5184	8.77783
J3KTA4	Probable ATP-dependent RNA helicase DDX5 OS=Homo sapiens GN=DDX5 PE=3 SV=1 - [J3KTA4_HUMAN]	28.34	8	15	19	48	1.54036e+08	2.25505e+08	2.29855e+08	1.88644e+08	113.284	14.01	9	9	238.99	17.75	11	11	244.91	23.62	15	15	252.392	18.24	13	13	614	69.0438	8.85107
P23246	Splicing factor, proline- and glutamine-rich OS=Homo sapiens GN=SFPQ PE=1 SV=2 - [SFPQ_HUMAN]	28.15	3	17	19	48	4.3737e+08	1.45492e+08	1.0474e+08	3.12577e+08	346.096	21.92	15	17	199.111	14	8	8	187.209	13.86	9	9	390.26	17.4	12	14	707	76.1016	9.43701
P14866	Heterogeneous nuclear ribonucleoprotein L OS=Homo sapiens GN=HNRNPL PE=1 SV=2 - [HNRPL_HUMAN]	43.97	12	18	18	47	3.25584e+08	1.61475e+08	1.29171e+08	2.24631e+08	295.065	22.07	9	11	261.029	22.58	11	13	253.251	28.86	12	14	205.267	18.85	8	9	589	64.0924	8.22119
P60842	Eukaryotic initiation factor 4A-I OS=Homo sapiens GN=EIF4A1 PE=1 SV=1 - [IF4A1_HUMAN]	59.61	21	15	19	46	1.70329e+08	2.61941e+08	2.76992e+08	5.26862e+08	95.64	16.26	5	5	351.932	43.84	14	14	230.41	37.68	10	10	389.76	51.23	16	17	406	46.1246	5.47803
A0A0C4DGB6	Serum albumin OS=Homo sapiens GN=ALB PE=1 SV=1 - [A0A0C4DGB6_HUMAN]	16.72	9	8	12	46	4.3076e+08	3.65987e+08	3.41141e+08	4.79471e+08	354.191	14.4	9	13	272.418	14.07	10	13	224.923	10.1	7	8	307.577	10.1	7	12	604	69.1814	6.3667
P17987	T-complex protein 1 subunit alpha OS=Homo sapiens GN=TCP1 PE=1 SV=1 - [TCPA_HUMAN]	32.37	9	15	15	45	7.98653e+07	9.35625e+07	8.91871e+07	1.93362e+08	239.385	22.3	9	9	278.75	21.04	8	9	241.335	15.29	7	9	519.658	29.68	14	18	556	60.3056	6.11279
P19338	Nucleolin OS=Homo sapiens GN=NCL PE=1 SV=3 - [NUCL_HUMAN]	23.8	6	15	15	45	1.16604e+08	1.20204e+08	1.06806e+08	1.80611e+08	293.03	15.35	10	10	302.473	19.01	11	13	271.447	19.3	12	12	255.52	16.06	9	10	710	76.5684	4.70361
P52597	Heterogeneous nuclear ribonucleoprotein F OS=Homo sapiens GN=HNRNPF PE=1 SV=3 - [HNRPF_HUMAN]	33.98	1	8	10	43	306227200	3.22572e+08	2.93217e+08	4.44808e+08	399.41	29.64	8	11	368.523	24.1	7	9	408.202	29.16	8	11	428.763	24.58	8	12	415	45.6429	5.57959
Q92841	Probable ATP-dependent RNA helicase DDX17 OS=Homo sapiens GN=DDX17 PE=1 SV=2 - [DDX17_HUMAN]	25.79	3	12	16	42	1.7209e+08	2.25464e+08	2.10555e+08	1.37895e+08	229.52	10.7	7	8	368.725	18.11	11	13	312.24	16.46	10	10	273.788	15.64	10	11	729	80.222	8.26514
Q6UWP8	Suprabasin OS=Homo sapiens GN=SBSN PE=2 SV=2 - [SBSN_HUMAN]	33.9	2	10	10	41	2.93929e+07	2.82654e+07	1.25938e+07	3.66762e+07	248.985	29.15	8	10	189.32	32.71	9	10	176.175	24.75	6	9	246.865	29.15	8	12	590	60.5046	7.00537
Q9UQ80	Proliferation-associated protein 2G4 OS=Homo sapiens GN=PA2G4 PE=1 SV=3 - [PA2G4_HUMAN]	45.43	5	18	18	41	8.67522e+07	1.13359e+08	1.16854e+08	1.70024e+08	234.27	22.34	8	8	256.49	30.46	12	12	265.47	35.03	11	11	301.97	30.96	10	10	394	43.7592	6.55127
H3BR70	Pyruvate kinase OS=Homo sapiens GN=PKM PE=1 SV=1 - [H3BR70_HUMAN]	36.34	2	1	13	40	299799846	3.54396e+08	3.69151e+08	7.33455e+08	252.243	22.13	6	6	260.562	27.05	7	8	233.3	32.51	9	10	393.94	36.34	13	16	366	40.1637	8.03076
Q14103	Heterogeneous nuclear ribonucleoprotein D0 OS=Homo sapiens GN=HNRNPD PE=1 SV=1 - [HNRPD_HUMAN]	31.83	7	8	10	39	3.5151e+08	3.4051e+08	3.5955e+08	4.75474e+08	227.704	29.01	9	9	192.157	31.83	10	12	162.34	25.35	8	8	249.722	25.92	8	10	355	38.4103	7.81104
Q9BUF5	Tubulin beta-6 chain OS=Homo sapiens GN=TUBB6 PE=1 SV=1 - [TBB6_HUMAN]	24.44	11	3	8	39	2.4084e+08	595063354	795235464	1.05045e+09	268.59	17.49	6	10	294.484	21.75	7	9	338.07	21.75	7	12	206.855	17.94	6	8	446	49.825	4.88135
Q66GS9	Centrosomal protein of 135 kDa OS=Homo sapiens GN=CEP135 PE=1 SV=2 - [CP135_HUMAN]	15.7	1	18	18	38	4.65909e+07	4.52103e+07	1.46268e+07	3.3949e+07	235.297	11.14	13	13	158.406	9.3	10	10	91.72	2.89	3	4	217.583	9.74	10	11	1140	133.408	6.21436
A0A0G2JNK4	Ig gamma-1 chain C region OS=Homo sapiens GN=IGHG1 PE=1 SV=1 - [A0A0G2JNK4_HUMAN]	11.21	57	5	5	37	5.67305e+10	17043361602	3.3016e+10	2.18233e+10	149.086	9.7	4	8	188.752	8.19	4	14	86.2532	4.74	3	8	84.0515	3.23	2	7	464	50.8834	7.91357
A0A0D9SFB3	ATP-dependent RNA helicase DDX3X OS=Homo sapiens GN=DDX3X PE=1 SV=1 - [A0A0D9SFB3_HUMAN]	27.97	12	14	14	37	6.70412e+07	4.83046e+07	3.81034e+07	7.95537e+07	258.18	17.97	8	10	298.331	18.28	9	9	149.266	10.16	6	6	395.855	21.56	11	12	640	70.7961	7.35693
P04406	Glyceraldehyde-3-phosphate dehydrogenase OS=Homo sapiens GN=GAPDH PE=1 SV=3 - [G3P_HUMAN]	43.58	3	9	9	36	2.91415e+08	2.86176e+08	320830625	4.08515e+08	171.63	25.97	6	6	245.846	21.49	5	7	336.375	34.33	7	11	290.227	36.42	8	12	335	36.0304	8.45557
Q99832	T-complex protein 1 subunit eta OS=Homo sapiens GN=CCT7 PE=1 SV=2 - [TCPH_HUMAN]	26.7	2	13	13	36	1.04623e+08	1.31588e+08	9.60178e+07	198511396	172.722	12.52	6	6	208.249	20.44	9	9	170.977	21.36	9	9	284.294	22.65	12	12	543	59.3289	7.6499
P62805	Histone H4 OS=Homo sapiens GN=HIST1H4A PE=1 SV=2 - [H4_HUMAN]	59.22	1	11	11	35	1.99492e+08	2.47837e+08	3.0233e+08	2.23645e+08	114.647	43.69	6	7	165.447	55.34	7	11	122.14	59.22	8	9	132.99	58.25	8	8	103	11.3604	11.356
P20930	Filaggrin OS=Homo sapiens GN=FLG PE=1 SV=3 - [FILA_HUMAN]	7.02	1	11	11	34	7.17353e+07	8.65289e+07	2.53194e+07	1.03836e+08	175.291	4.88	8	10	187.11	3.2	6	8	105.973	2.61	5	6	255.348	4.75	8	10	4061	434.922	9.24658
P31948	Stress-induced-phosphoprotein 1 OS=Homo sapiens GN=STIP1 PE=1 SV=1 - [STIP1_HUMAN]	26.15	4	13	13	34	2.00082e+07	85021241	5.92343e+07	1.11955e+08	46.67	4.6	3	4	216.4	20.63	10	12	125.08	14.36	8	9	168.586	13.63	7	9	543	62.5994	6.80029
Q02878	60S ribosomal protein L6 OS=Homo sapiens GN=RPL6 PE=1 SV=3 - [RL6_HUMAN]	31.6	7	10	10	34	6.72379e+07	7.876e+07	3.94618e+07	1.0081e+08	160.66	19.44	5	6	210.031	28.47	8	10	123.156	27.08	8	9	159.811	25	8	9	288	32.7076	10.5796
P06748	Nucleophosmin OS=Homo sapiens GN=NPM1 PE=1 SV=2 - [NPM_HUMAN]	35.71	8	10	10	33	4.15578e+08	5.09443e+08	1.98451e+08	651231631	273.17	30.27	7	9	284.314	33.33	8	10	216.716	20.75	4	5	198.223	29.25	8	9	294	32.5548	4.77979
Q9NZI8	Insulin-like growth factor 2 mRNA-binding protein 1 OS=Homo sapiens GN=IGF2BP1 PE=1 SV=2 - [IF2B1_HUMAN]	29.64	4	15	15	33	3.67721e+07	3.15487e+07	4.76025e+07	8.11407e+07	93.17	11.61	5	5	190.246	14.21	7	7	303.571	21.84	11	11	280.678	16.81	9	10	577	63.4412	9.20264
D6REM6	Matrin-3 OS=Homo sapiens GN=MATR3 PE=4 SV=1 - [D6REM6_HUMAN]	20.78	19	13	13	32	4.48787e+07	4.3222e+07	3.02697e+07	5.02466e+07	142.86	11.84	7	7	87.6586	13.35	9	9	135.417	10.83	8	8	148.21	13.73	8	8	794	88.3045	5.75732
P60891	Ribose-phosphate pyrophosphokinase 1 OS=Homo sapiens GN=PRPS1 PE=1 SV=2 - [PRPS1_HUMAN]	35.53	7	5	11	32	5.58607e+07	3.26141e+08	1.65079e+08	2.64444e+08	110.87	23.58	5	5	121.707	26.73	6	7	249.251	18.87	6	9	327.225	29.56	8	11	318	34.8119	6.97607
Q9UJV9	Probable ATP-dependent RNA helicase DDX41 OS=Homo sapiens GN=DDX41 PE=1 SV=2 - [DDX41_HUMAN]	20.26	5	11	11	31	4.80253e+07	3.46217e+07	5.78987e+07	1.00155e+08	141.759	14.47	7	8	116.26	7.72	4	5	129.797	11.58	7	8	200.377	14.79	9	10	622	69.793	6.84424
A0A087WTP3	Far upstream element-binding protein 2 OS=Homo sapiens GN=KHSRP PE=1 SV=1 - [A0A087WTP3_HUMAN]	18.42	6	9	11	31	4.17315e+07	3.08716e+07	3.21058e+07	4.13812e+07	222.76	16.46	10	10	186.164	10.27	7	7	182.828	9.99	7	7	190.972	10.69	7	7	711	72.9823	7.7085
P31689	DnaJ homolog subfamily A member 1 OS=Homo sapiens GN=DNAJA1 PE=1 SV=2 - [DNJA1_HUMAN]	33.75	1	9	9	30	7.02757e+07	7.82848e+07	1.02761e+08	1.60972e+08	73.07	8.56	3	3	196.407	20.4	5	7	212.223	25.69	7	11	232.79	29.72	7	9	397	44.8395	7.07861
Q9Y2W1	Thyroid hormone receptor-associated protein 3 OS=Homo sapiens GN=THRAP3 PE=1 SV=2 - [TR150_HUMAN]	16.02	1	12	12	30	3.00354e+07	1.23086e+07	2.62979e+07	4.07585e+07	252.536	7.85	6	7	177.49	6.6	5	5	255.485	12.04	10	10	296.03	11.41	8	8	955	108.601	10.1548
P51991	Heterogeneous nuclear ribonucleoprotein A3 OS=Homo sapiens GN=HNRNPA3 PE=1 SV=2 - [ROA3_HUMAN]	29.1	2	6	7	29	1.97935e+07	117609682	1.00271e+08	2.15295e+08	153.959	11.9	3	4	188.564	26.46	6	9	156.711	19.05	5	7	145.708	23.28	6	9	378	39.5706	9.01221
P55795	Heterogeneous nuclear ribonucleoprotein H2 OS=Homo sapiens GN=HNRNPH2 PE=1 SV=1 - [HNRH2_HUMAN]	17.59	1	2	6	28	3.63756e+08	3.85857e+08	4.82721e+08	5.99061e+08	205.66	12.03	4	6	101	7.8	3	4	316.528	17.59	6	9	318.954	17.59	6	9	449	49.2323	6.30322
Q13263	Transcription intermediary factor 1-beta OS=Homo sapiens GN=TRIM28 PE=1 SV=5 - [TIF1B_HUMAN]	13.29	4	10	10	28	5.77474e+07	6.83874e+07	8.69811e+07	1.25693e+08	137.28	7.19	4	4	184.45	9.58	6	6	241.889	10.54	7	8	200.155	13.29	10	10	835	88.4934	5.77002
P07196	Neurofilament light polypeptide OS=Homo sapiens GN=NEFL PE=1 SV=3 - [NFL_HUMAN]	20.99	2	8	11	27	1.19627e+08	242360077	1.52264e+08	1.78867e+08	52.88	8.29	4	4	136.48	10.31	5	7	193.46	16.39	8	9	113.893	12.71	6	7	543	61.4792	4.65283
P12814	Alpha-actinin-1 OS=Homo sapiens GN=ACTN1 PE=1 SV=2 - [ACTN1_HUMAN]	18.05	14	5	15	27	2.0765e+08	2.42428e+08	1.95801e+07	2.67286e+07	297.693	10.76	11	12	303.49	14.8	11	11	119.41	2.69	2	2	108.29	2.69	2	2	892	102.993	5.41455
Q06830	Peroxiredoxin-1 OS=Homo sapiens GN=PRDX1 PE=1 SV=1 - [PRDX1_HUMAN]	49.75	5	8	9	27	1.24483e+08	1.90194e+08	1.24151e+08	224321318	130.418	24.62	5	6	160.985	44.22	8	8	118.978	24.62	5	5	158.295	38.69	7	8	199	22.0963	8.1333
Q96PK6	RNA-binding protein 14 OS=Homo sapiens GN=RBM14 PE=1 SV=2 - [RBM14_HUMAN]	16.74	5	9	9	27	5.34974e+07	37111930	3.08933e+07	7.69845e+07	125.52	7.32	4	5	151.969	10.61	5	7	173.91	5.23	3	5	227.23	14.95	8	10	669	69.4489	9.67139
D6R9P3	Heterogeneous nuclear ribonucleoprotein A/B OS=Homo sapiens GN=HNRNPAB PE=4 SV=1 - [D6R9P3_HUMAN]	35.36	5	9	10	26	8.71033e+07	7.90304e+07	7.26661e+07	1.14696e+08	140.3	13.57	4	4	199.29	26.79	7	8	192.28	31.79	8	8	169.93	22.5	6	6	280	30.284	7.91357
K7EK07	Histone H3.3 (Fragment) OS=Homo sapiens GN=H3F3B PE=4 SV=1 - [K7EK07_HUMAN]	46.97	11	7	7	26	1.84682e+08	8.34442e+07	143504860	233782244	41.4659	22.73	5	7	80.8971	20.45	4	5	88.0388	46.97	7	8	91.9137	22.73	6	6	132	14.9053	11.2974
P12004	Proliferating cell nuclear antigen OS=Homo sapiens GN=PCNA PE=1 SV=1 - [PCNA_HUMAN]	36.02	1	9	9	26	7.47573e+07	1.1033e+08	1.45179e+08	3.16776e+08	76.34	12.64	3	3	162.92	32.57	7	8	134.748	19.16	6	7	204.2	16.86	6	8	261	28.7503	4.69092
P22307	Non-specific lipid-transfer protein OS=Homo sapiens GN=SCP2 PE=1 SV=2 - [NLTP_HUMAN]	11.33	2	9	9	26	3.82634e+07	3.62446e+07	4.44151e+07	9.36531e+07	40.94	4.02	2	2	186.9	9.69	7	8	148.067	9.14	6	7	220.229	11.33	8	9	547	58.9556	6.88818
F5H265	Polyubiquitin-C (Fragment) OS=Homo sapiens GN=UBC PE=4 SV=1 - [F5H265_HUMAN]	65.77	23	5	5	25	2.53776e+08	2.33786e+08	3.95933e+08	4.74705e+08	151.88	65.77	5	5	125.007	44.3	4	6	212.44	65.77	5	8	175.367	65.77	5	6	149	16.8311	6.58057
P26641	Elongation factor 1-gamma OS=Homo sapiens GN=EEF1G PE=1 SV=3 - [EF1G_HUMAN]	18.31	1	9	9	25	3.40352e+07	5.7729e+07	4.0252e+07	6.55694e+07	118.845	11.9	6	6	128.237	10.53	5	6	165.47	11.67	6	7	119.87	11.9	6	6	437	50.0871	6.66846
P30101	Protein disulfide-isomerase A3 OS=Homo sapiens GN=PDIA3 PE=1 SV=4 - [PDIA3_HUMAN]	32.67	2	13	13	25	2.50387e+07	5.77452e+07	1.28513e+07	6.1799e+07	100.62	12.08	5	5	275.556	25.35	10	10	89.0833	7.52	3	3	189.076	20.59	7	7	505	56.7468	6.354
P61247	40S ribosomal protein S3a OS=Homo sapiens GN=RPS3A PE=1 SV=2 - [RS3A_HUMAN]	29.92	12	9	9	25	9.29021e+07	1.06754e+08	9.48255e+07	9.17277e+07	86.7833	20.45	6	6	128.869	23.86	7	7	111.438	23.11	6	6	124.449	20.45	6	6	264	29.9257	9.72998
P62701	40S ribosomal protein S4, X isoform OS=Homo sapiens GN=RPS4X PE=1 SV=2 - [RS4X_HUMAN]	38.78	4	9	9	25	8.2459e+07	5.81394e+07	7.17547e+07	8.56641e+07	69.32	23.19	6	6	81.22	28.14	6	6	79.2933	21.67	6	6	124.68	28.9	7	7	263	29.5791	10.1548
Q5T7C4	High mobility group protein B1 OS=Homo sapiens GN=HMGB1 PE=2 SV=1 - [Q5T7C4_HUMAN]	47.47	4	7	7	25	1.24107e+08	9.88085e+07	4.95924e+07	1.38343e+08	93.76	24.68	3	5	97.89	41.77	5	6	60.95	25.32	4	5	161.259	30.38	5	9	158	18.2993	9.70068
Q9Y3I0	tRNA-splicing ligase RtcB homolog OS=Homo sapiens GN=C22orf28 PE=1 SV=1 - [RTCB_HUMAN]	25.94	1	10	10	25	3.15839e+07	6.07002e+07	2.25184e+07	6.06543e+07	117.443	14.65	6	6	163.099	17.03	7	7	96	13.86	6	7	138.22	15.05	5	5	505	55.1749	7.2251
G3V576	Heterogeneous nuclear ribonucleoproteins C1/C2 OS=Homo sapiens GN=HNRNPC PE=4 SV=1 - [G3V576_HUMAN]	28.14	22	7	7	24	1.81972e+08	1.76476e+08	1.67691e+08	2.11009e+08	101.6	19.48	4	5	101.66	15.58	4	5	178.1	23.38	6	7	211.126	24.24	6	7	231	25.2411	9.81787
P32119	Peroxiredoxin-2 OS=Homo sapiens GN=PRDX2 PE=1 SV=5 - [PRDX2_HUMAN]	35.86	3	6	7	24	7.47999e+07	7.48034e+07	6.93534e+07	8.65374e+07	95.408	28.28	5	5	74.3814	30.3	6	7	109.279	26.77	6	6	97.97	27.78	5	6	198	21.8782	5.97314
P46060	Ran GTPase-activating protein 1 OS=Homo sapiens GN=RANGAP1 PE=1 SV=1 - [RAGP1_HUMAN]	21.81	5	10	10	24	5.08286e+07	4.78591e+07	5.13045e+07	9.37009e+07	165.83	9.54	5	5	115.27	6.64	4	4	166.963	10.56	6	6	245.647	19.93	9	9	587	63.5023	4.67822
P62269	40S ribosomal protein S18 OS=Homo sapiens GN=RPS18 PE=1 SV=3 - [RS18_HUMAN]	47.37	4	8	8	24	7.28249e+07	5.98266e+07	4.12911e+07	7.81401e+07	149.066	36.84	6	6	211.312	32.24	5	6	192.383	36.84	6	6	157.474	29.61	5	6	152	17.7079	10.9897
P63244	Guanine nucleotide-binding protein subunit beta-2-like 1 OS=Homo sapiens GN=GNB2L1 PE=1 SV=3 - [GBLP_HUMAN]	25.24	22	7	7	24	3.96859e+07	9.58211e+07	7.47554e+07	1.43652e+08	61.7567	11.99	4	4	83.43	14.2	5	5	151.21	25.24	7	9	152.44	21.77	6	6	317	35.0546	7.69385
Q5JR95	40S ribosomal protein S8 OS=Homo sapiens GN=RPS8 PE=4 SV=1 - [Q5JR95_HUMAN]	38.3	2	9	9	24	7.63895e+07	1.01668e+08	6.85977e+07	1.08763e+08	103.55	22.87	5	5	125.293	30.85	5	6	85.35	22.87	4	5	122.137	37.23	7	8	188	21.866	10.3599
A0A087WX29	TAR DNA-binding protein 43 (Fragment) OS=Homo sapiens GN=TARDBP PE=1 SV=1 - [A0A087WX29_HUMAN]	37.45	19	7	7	24	8.93458e+07	4.95779e+07	7.48145e+07	7.34388e+07	190.637	37.45	6	6	257.517	36.21	6	6	181.4	22.63	5	5	218.873	27.57	6	7	243	26.7264	7.76709
Q01085	Nucleolysin TIAR OS=Homo sapiens GN=TIAL1 PE=1 SV=1 - [TIAR_HUMAN]	31.73	4	6	8	23	5.36876e+07	6.6809e+07	7.26877e+07	1.51599e+08	69.2509	6.93	2	2	111.145	29.33	7	7	104.896	24.8	6	7	117.283	22.4	5	7	375	41.5641	7.73779
Q99615	DnaJ homolog subfamily C member 7 OS=Homo sapiens GN=DNAJC7 PE=1 SV=2 - [DNJC7_HUMAN]	21.46	12	10	10	23	6.46429e+07	5.37188e+07	5.3925e+07	6.67743e+07	132.78	11.54	5	6	164.16	12.55	5	5	100.21	11.34	5	5	147.733	15.18	7	7	494	56.4047	6.96143
E9PP50	Cofilin-1 (Fragment) OS=Homo sapiens GN=CFL1 PE=4 SV=1 - [E9PP50_HUMAN]	51.25	9	8	8	22	5.93001e+07	7.69491e+07	9.15917e+07	1.51988e+08	217.28	37.5	5	5	116.343	31.87	3	3	226.71	44.38	5	7	263.793	39.38	6	7	160	17.8533	8.08936
P01024	Complement C3 OS=Homo sapiens GN=C3 PE=1 SV=2 - [CO3_HUMAN]	3.19	3	2	7	22	2.75351e+08	1.6109e+08	1.06295e+08	1.48322e+08	106.95	2.77	5	5	114.327	2.77	6	6	118.667	2.77	6	6	80.76	2.22	5	5	1663	187.03	6.40479
P54577	Tyrosine--tRNA ligase, cytoplasmic OS=Homo sapiens GN=YARS PE=1 SV=4 - [SYYC_HUMAN]	22.92	2	10	10	22	1.67274e+07	2.33387e+07	1.52697e+07	3.94257e+07	34.35	4.55	2	2	135.656	10.8	6	7	62.44	9.28	5	5	137.376	19.32	8	8	528	59.1061	7.04932
P62424	60S ribosomal protein L7a OS=Homo sapiens GN=RPL7A PE=1 SV=2 - [RL7A_HUMAN]	28.2	3	8	8	22	3.63848e+07	6.09921e+07	3.37161e+07	5.82193e+07	132.204	25.19	7	8	150.213	24.06	6	6	101.92	20.68	5	5	66.4133	12.78	3	3	266	29.977	10.6089
Q15365	Poly(rC)-binding protein 1 OS=Homo sapiens GN=PCBP1 PE=1 SV=2 - [PCBP1_HUMAN]	28.37	2	4	7	22	1.4514e+08	1.32516e+08	188457962	1.76793e+08	171.317	16.57	4	4	261.742	28.37	7	7	216.028	26.12	6	6	207.299	22.47	5	5	356	37.4739	7.09326
Q9Y5V3	Melanoma-associated antigen D1 OS=Homo sapiens GN=MAGED1 PE=1 SV=3 - [MAGD1_HUMAN]	12.85	1	6	6	22	9.61771e+07	63584328	4.32188e+07	86812423	341.606	12.85	6	8	289.604	10.93	5	7	199.32	6.94	3	4	149.63	5.91	3	3	778	86.1073	5.8335
E9PLT0	Cold shock domain-containing protein E1 OS=Homo sapiens GN=CSDE1 PE=4 SV=1 - [E9PLT0_HUMAN]	13.02	4	8	8	21	2.06536e+07	2.51188e+07	1.05217e+07	2.68743e+07	62.6919	4.64	3	4	119.121	13.02	8	8	65.5867	4.94	3	4	82.89	7.78	5	5	668	74.5368	6.0874
F8VZJ2	Nascent polypeptide-associated complex subunit alpha OS=Homo sapiens GN=NACA PE=4 SV=1 - [F8VZJ2_HUMAN]	51.47	9	5	5	21	16071971	8.16563e+07	9.05451e+07	1.48425e+08	134.279	20.59	2	2	160.91	51.47	5	6	289.057	40.44	4	7	238.744	40.44	4	6	136	15.0068	4.90674
F8W1R7	Myosin light polypeptide 6 OS=Homo sapiens GN=MYL6 PE=4 SV=1 - [F8W1R7_HUMAN]	62.76	16	7	9	21	9.84088e+08	8.46511e+08	1.40346e+08	2.39231e+08	262.371	62.76	8	8	179.551	40.69	6	6	106.384	26.9	3	3	121.078	35.86	4	4	145	16.2798	4.65283
H3BRU6	Poly(rC)-binding protein 2 (Fragment) OS=Homo sapiens GN=PCBP2 PE=4 SV=1 - [H3BRU6_HUMAN]	37.21	13	6	9	21	1.56795e+08	1.21056e+08	1.59083e+08	2.38287e+08	57.44	8.97	2	2	148.137	30.56	7	7	168.59	26.91	6	6	177.92	34.22	6	6	301	31.6903	8.44092
P20839	Inosine-5'-monophosphate dehydrogenase 1 OS=Homo sapiens GN=IMPDH1 PE=1 SV=2 - [IMDH1_HUMAN]	24.32	3	7	10	21	2.65078e+08	4.80213e+08	9.15885e+07	1.49961e+08	139.732	10.31	5	6	303.354	21.79	9	10	82.8541	3.31	2	3	23.49	1.75	1	2	514	55.3705	6.90283
P22234	Multifunctional protein ADE2 OS=Homo sapiens GN=PAICS PE=1 SV=3 - [PUR6_HUMAN]	23.53	3	9	9	21	2.12059e+07	4.55195e+07	3.17812e+07	5.32565e+07	32.74	1.88	1	1	166.819	15.53	7	7	140.663	18.12	7	7	156.3	17.65	6	6	425	47.0491	7.2251
P24666	Low molecular weight phosphotyrosine protein phosphatase OS=Homo sapiens GN=ACP1 PE=1 SV=3 - [PPAC_HUMAN]	29.11	4	5	5	21	1.35686e+08	9.22157e+07	5.83855e+07	1.35947e+08	165.396	29.11	5	7	73.8833	20.25	3	4	85.24	21.52	3	5	111.56	29.11	4	5	158	18.0308	6.7417
P49915	GMP synthase [glutamine-hydrolyzing] OS=Homo sapiens GN=GMPS PE=1 SV=1 - [GUAA_HUMAN]	21.79	1	11	11	21	2.19807e+07	2.50826e+07	2.27802e+07	5.16136e+07	83.8064	7.5	4	4	80.125	9.38	6	6	56.8638	8.66	5	5	108.465	11.4	6	6	693	76.667	6.87354
P62136	Serine/threonine-protein phosphatase PP1-alpha catalytic subunit OS=Homo sapiens GN=PPP1CA PE=1 SV=1 - [PP1A_HUMAN]	27.88	9	4	7	21	4.98705e+07	4.91692e+07	4.23361e+07	5.03716e+07	170.58	21.82	5	6	183.947	20.91	5	6	167.36	16.36	4	4	177.5	21.21	5	5	330	37.4878	6.32861
Q13151	Heterogeneous nuclear ribonucleoprotein A0 OS=Homo sapiens GN=HNRNPA0 PE=1 SV=1 - [ROA0_HUMAN]	27.54	1	5	6	21	4.00187e+07	9.67855e+07	3.27465e+07	133580993	110.115	18.36	4	5	117.451	18.36	4	6	108.329	11.8	3	4	94.4036	15.74	4	6	305	30.8218	9.29053
C9J0K6	Sorcin OS=Homo sapiens GN=SRI PE=4 SV=1 - [C9J0K6_HUMAN]	32.9	3	6	6	20	1.04399e+08	1.10005e+08	78755278	1.04704e+08	130.566	32.9	6	6	122.1	32.9	5	6	48.18	10.97	2	2	104.704	32.9	5	6	155	17.5935	5.60498
C9J9K3	40S ribosomal protein SA (Fragment) OS=Homo sapiens GN=RPSA PE=3 SV=1 - [C9J9K3_HUMAN]	35.23	4	7	7	20	6.03897e+07	1.56125e+08	7.12781e+07	1.43916e+08	129.21	20.83	4	4	211.62	28.03	5	5	225.053	24.62	5	6	168.85	25	5	5	264	29.487	5.24951
I3L397	Eukaryotic translation initiation factor 5A-1 (Fragment) OS=Homo sapiens GN=EIF5A PE=4 SV=1 - [I3L397_HUMAN]	42.86	8	4	4	20	1.77195e+08	2.24251e+08	2.40148e+08	3.86499e+08	118.62	18.37	3	4	126.87	42.86	4	5	150.04	18.37	3	6	179.43	18.37	3	5	147	16.108	4.99561
P31944	Caspase-14 OS=Homo sapiens GN=CASP14 PE=1 SV=2 - [CASPE_HUMAN]	26.45	1	6	6	20	3.85504e+07	6.89675e+07	1.85307e+07	3.46826e+07	45.55	13.64	4	4	121.127	21.07	5	6	52.82	15.29	3	4	145.99	26.45	6	6	242	27.662	5.57959
P43686	26S protease regulatory subunit 6B OS=Homo sapiens GN=PSMC4 PE=1 SV=2 - [PRS6B_HUMAN]	30.62	1	8	8	20	2.69621e+07	1.70961e+07	2.50209e+07	5.20104e+07	38.28	2.15	1	1	110.047	10.53	4	4	165.616	28.95	7	9	198.753	16.51	5	6	418	47.3365	5.21143
Q16777	Histone H2A type 2-C OS=Homo sapiens GN=HIST2H2AC PE=1 SV=4 - [H2A2C_HUMAN]	55.04	3	1	4	20	7.95708e+08	3.54149e+08	3.30263e+08	1.00626e+08	226.243	55.04	4	7	147.979	55.04	4	4	142.734	32.56	3	5	126.26	48.06	3	4	129	13.9798	10.9019
Q9BY32	Inosine triphosphate pyrophosphatase OS=Homo sapiens GN=ITPA PE=1 SV=2 - [ITPA_HUMAN]	39.18	1	6	6	20	3.48523e+07	40520582	3.87905e+07	7.79237e+07	85.97	23.2	4	5	40.5533	12.37	2	3	182.797	39.18	6	6	128.787	25.77	4	6	194	21.4319	5.65576
Q9NZT1	Calmodulin-like protein 5 OS=Homo sapiens GN=CALML5 PE=1 SV=2 - [CALL5_HUMAN]	31.51	1	5	5	20	217582376	2.61962e+08	9.8659e+07	1.73399e+08	190.22	31.51	4	5	186.58	31.51	5	6	108.87	31.51	3	4	141.85	31.51	5	5	146	15.8828	4.43701
Q9UMS4	Pre-mRNA-processing factor 19 OS=Homo sapiens GN=PRPF19 PE=1 SV=1 - [PRP19_HUMAN]	22.22	4	9	9	20	5.09837e+07	6.51459e+07	63620536	5.92134e+07	95.8733	7.54	3	3	125.79	9.92	4	5	52.22	14.48	5	5	140.964	17.46	7	7	504	55.1463	6.60986
F8W8I6	Nucleolysin TIA-1 isoform p40 OS=Homo sapiens GN=TIA1 PE=4 SV=1 - [F8W8I6_HUMAN]	33.51	5	7	9	19	4.71142e+07	7.17013e+07	8.64025e+07	1.0988e+08	85.27	19.74	4	5	56.84	15.32	3	3	89.3	14.03	4	5	167.603	18.96	5	6	385	42.8075	7.73779
O60506	Heterogeneous nuclear ribonucleoprotein Q OS=Homo sapiens GN=SYNCRIP PE=1 SV=2 - [HNRPQ_HUMAN]	16.69	3	6	8	19	3.91003e+07	2.26047e+07	3.6053e+07	6.51311e+07	79.7167	5.78	4	4	120.7	7.7	4	4	92.65	7.87	5	5	197.29	14.29	6	6	623	69.5596	8.5874
P39023	60S ribosomal protein L3 OS=Homo sapiens GN=RPL3 PE=1 SV=2 - [RL3_HUMAN]	21.84	7	8	8	19	3.84376e+07	6.01186e+07	4.93655e+07	6.90974e+07	0	3.47	2	2	130.924	19.6	7	7	115.342	16.13	5	5	47.9315	15.38	5	5	403	46.0798	10.1841
P49189	4-trimethylaminobutyraldehyde dehydrogenase OS=Homo sapiens GN=ALDH9A1 PE=1 SV=3 - [AL9A1_HUMAN]	19.84	1	10	10	19	3.91744e+07	3.66691e+07	3.63965e+07	6.65285e+07	79.4033	7.89	3	3	123.247	12.35	6	6	75.0463	7.89	4	4	144.75	11.74	6	6	494	53.767	5.87158
P49411	Elongation factor Tu, mitochondrial OS=Homo sapiens GN=TUFM PE=1 SV=2 - [EFTU_HUMAN]	22.57	2	8	8	19	5.01444e+07	4.33316e+07	6.3546e+07	8.82153e+07	135.85	13.5	5	5	155.4	9.73	4	4	65.77	4.2	2	2	210.545	15.49	6	8	452	49.5102	7.60596
Q01081	Splicing factor U2AF 35 kDa subunit OS=Homo sapiens GN=U2AF1 PE=1 SV=3 - [U2AF1_HUMAN]	24.58	6	5	5	19	2.25983e+08	1.41122e+08	2.06153e+08	2.62277e+08	197.69	19.17	4	5	145.77	24.58	5	5	104.21	11.67	3	3	238.4	24.58	5	6	240	27.8545	8.80713
Q15637	Splicing factor 1 OS=Homo sapiens GN=SF1 PE=1 SV=4 - [SF01_HUMAN]	15.02	4	7	7	19	57481970	6.03487e+07	2.90451e+07	6.94567e+07	99.65	8.61	4	5	75.0467	8.14	4	4	95.83	9.23	4	4	138.92	13.62	6	6	639	68.2859	8.98291
Q5JXI8	Four and a half LIM domains 1 (Fragment) OS=Homo sapiens GN=FHL1 PE=2 SV=1 - [Q5JXI8_HUMAN]	30.35	14	7	7	19	2.61974e+08	1.99368e+08	3.35454e+08	5.63669e+08	173.617	17.12	4	4	154.66	18.29	4	4	187.774	22.18	5	6	194.471	23.35	5	5	257	29.1405	8.26514
Q9Y265	RuvB-like 1 OS=Homo sapiens GN=RUVBL1 PE=1 SV=1 - [RUVB1_HUMAN]	26.1	5	9	9	19	2.47735e+07	2.33808e+07	42255852	3.10603e+07	107.947	7.24	3	3	151.99	13.6	5	5	257.6	22.59	8	8	115.577	8.77	3	3	456	50.1963	6.41748
P39748	Flap endonuclease 1 OS=Homo sapiens GN=FEN1 PE=1 SV=1 - [FEN1_HUMAN]	14.21	3	4	4	18	8.21039e+07	2.6468e+07	4.71572e+07	42517590	142.623	14.21	4	6	68.48	5.79	2	3	79.2467	14.21	4	4	163.88	10	3	5	380	42.5661	8.6167
P62081	40S ribosomal protein S7 OS=Homo sapiens GN=RPS7 PE=1 SV=1 - [RS7_HUMAN]	46.91	2	6	6	18	1.06224e+08	119002521	1.01948e+08	1.00143e+08	91.9461	27.32	4	4	86.6467	30.93	3	4	78.73	31.44	5	6	89.23	25.77	4	4	194	22.1133	10.0962
P62937	Peptidyl-prolyl cis-trans isomerase A OS=Homo sapiens GN=PPIA PE=1 SV=2 - [PPIA_HUMAN]	38.18	12	7	7	18	7.06791e+07	7.8703e+07	7.49942e+07	1.17371e+08	142.95	30.91	5	5	177.15	33.94	6	6	89.4767	21.21	4	4	49.76	13.33	3	3	165	18.0009	7.81104
Q01469	Fatty acid-binding protein, epidermal OS=Homo sapiens GN=FABP5 PE=1 SV=3 - [FABP5_HUMAN]	47.41	3	7	7	18	2.14389e+07	107092902	6.48888e+06	3.42392e+07	32.59	11.85	2	3	135.198	40	6	7	49.52	22.22	2	2	70.78	35.56	5	6	135	15.1546	7.00537
Q96F45	Zinc finger protein 503 OS=Homo sapiens GN=ZNF503 PE=1 SV=1 - [ZN503_HUMAN]	18.58	2	6	7	18	1.39428e+08	7.90544e+07	4.977e+07	8.24067e+07	146.194	16.87	6	6	186.89	8.67	4	5	91.54	7.12	3	3	76.05	6.66	4	4	646	62.5158	8.70459
B0UZ83	Complement C4 beta chain OS=Homo sapiens GN=C4A PE=4 SV=1 - [B0UZ83_HUMAN]	4.47	8	6	6	17	2.07335e+08	1.31963e+08	1.20931e+08	1.56308e+08	88.7767	0.97	2	3	165.935	2.06	3	3	127.02	2.92	4	4	247.003	4.47	6	7	1744	192.754	7.03467
H7C2W9	60S ribosomal protein L31 (Fragment) OS=Homo sapiens GN=RPL31 PE=4 SV=1 - [H7C2W9_HUMAN]	46.3	6	7	7	17	6.36513e+07	5.32305e+07	4.00337e+07	66000069	129.03	37.96	4	6	75.37	28.7	4	4	79.6233	30.56	3	3	83.77	17.59	3	4	108	12.8031	11.0044
J3QT28	Mitotic checkpoint protein BUB3 (Fragment) OS=Homo sapiens GN=BUB3 PE=4 SV=1 - [J3QT28_HUMAN]	23.38	3	7	7	17	3.35209e+07	4.73265e+07	4.76046e+07	7.28849e+07	48.43	3.96	1	1	104.569	16.19	4	4	117.281	19.78	5	5	110.256	19.78	6	7	278	31.6837	8.1626
K7ENG2	Splicing factor U2AF 65 kDa subunit OS=Homo sapiens GN=U2AF2 PE=4 SV=1 - [K7ENG2_HUMAN]	30.62	2	7	7	17	1.45923e+08	108585263	4.21377e+08	3.32734e+08	149.927	19.87	4	4	109.125	18.24	5	5	76.07	7.82	2	2	222.443	20.85	5	6	307	33.8799	5.03369
P11908	Ribose-phosphate pyrophosphokinase 2 OS=Homo sapiens GN=PRPS2 PE=1 SV=2 - [PRPS2_HUMAN]	27.99	5	2	8	17	38897976	1.22887e+08	8.417e+07	7.5694e+07	96.28	10.38	2	2	79.95	13.84	3	3	212.695	10.38	3	4	271.393	22.33	6	8	318	34.747	6.60986
P16152	Carbonyl reductase [NADPH] 1 OS=Homo sapiens GN=CBR1 PE=1 SV=3 - [CBR1_HUMAN]	50.9	5	11	11	17	2.46782e+07	5.79671e+06	3.1289e+07	3.13806e+07	62.09	7.94	2	2	108.357	13.36	3	3	207.85	25.27	6	6	176.97	30.69	6	6	277	30.3559	8.32373
P29692	Elongation factor 1-delta OS=Homo sapiens GN=EEF1D PE=1 SV=5 - [EF1D_HUMAN]	41.64	22	9	9	17	4.56183e+07	74983927	3.47724e+07	6.73791e+07	151.177	22.06	4	4	94.37	18.86	5	5	130.13	12.1	3	3	210.6	30.25	5	5	281	31.1028	5.0083
P62263	40S ribosomal protein S14 OS=Homo sapiens GN=RPS14 PE=1 SV=3 - [RS14_HUMAN]	39.74	3	4	4	17	166981537	1.58658e+08	1.20639e+08	1.50739e+08	144.24	24.5	3	5	123.79	39.74	4	5	78.23	24.5	3	4	54.7467	17.22	2	3	151	16.2625	10.0522
Q4VCS5	Angiomotin OS=Homo sapiens GN=AMOT PE=1 SV=1 - [AMOT_HUMAN]	9.69	12	9	9	17	2.06291e+07	4.48161e+07	4.05681e+06	1.41122e+06	108.928	2.58	3	4	217.588	9.69	9	10	64.6126	1.57	2	2	67.45	0.92	1	1	1084	118.013	7.63525
Q7L014	Probable ATP-dependent RNA helicase DDX46 OS=Homo sapiens GN=DDX46 PE=1 SV=2 - [DDX46_HUMAN]	10.57	4	10	10	17	4.45305e+07	9.36381e+06	2.2119e+07	2.85947e+07	35.02	2.62	3	3	64.9	1.94	2	2	127.967	8.05	7	7	112.9	5.82	5	5	1031	117.29	9.29053
Q8NC51	Plasminogen activator inhibitor 1 RNA-binding protein OS=Homo sapiens GN=SERBP1 PE=1 SV=2 - [PAIRB_HUMAN]	15.69	1	5	5	17	7.03167e+07	6.25044e+07	4.46096e+07	6.51027e+07	58.34	12.75	4	4	80.73	13.48	4	5	68.4467	13.48	4	4	136.61	10.29	3	4	408	44.9385	8.646
Q96KK5	Histone H2A type 1-H OS=Homo sapiens GN=HIST1H2AH PE=1 SV=3 - [H2A1H_HUMAN]	55.47	14	1	4	17	7.95708e+08	3.54149e+08	3.30263e+08	1.00626e+08	189.56	55.47	4	6	81.0518	32.81	3	3	142.734	32.81	3	5	70.04	25.78	2	3	128	13.8978	10.8872
Q9BWD1	Acetyl-CoA acetyltransferase, cytosolic OS=Homo sapiens GN=ACAT2 PE=1 SV=2 - [THIC_HUMAN]	19.14	2	6	6	17	3.05698e+07	2.17729e+07	4.09576e+07	6.00607e+07	53.76	7.56	3	3	75.7433	9.57	4	4	100.47	19.14	6	6	86.11	7.56	3	4	397	41.3244	6.91748
A0A087WUK2	Heterogeneous nuclear ribonucleoprotein D-like OS=Homo sapiens GN=HNRNPDL PE=1 SV=1 - [A0A087WUK2_HUMAN]	20.39	2	4	6	17	1.40787e+08	2.339e+08	2.40577e+08	2.15658e+08	69.0267	7.99	3	3	245.231	20.39	6	7	106.333	10.19	3	3	120.59	12.95	4	4	363	40.0156	9.96436
O14974	Protein phosphatase 1 regulatory subunit 12A OS=Homo sapiens GN=PPP1R12A PE=1 SV=1 - [MYPT1_HUMAN]	11.75	10	9	9	16	2.28537e+07	3.29226e+07	0	1.26054e+07	187.868	8.16	6	6	183.7	8.93	7	8	54.42	2.14	1	1	44.7	2.14	1	1	1030	115.211	5.40186
O43390	Heterogeneous nuclear ribonucleoprotein R OS=Homo sapiens GN=HNRNPR PE=1 SV=1 - [HNRPR_HUMAN]	10.58	2	4	6	16	2.84651e+07	2.5773e+07	4.35691e+07	6.06787e+07	102.34	6.95	4	4	36.18	3.16	2	2	125.13	9.48	5	5	147.93	9	5	5	633	70.8993	8.1333
O60814	Histone H2B type 1-K OS=Homo sapiens GN=HIST1H2BK PE=1 SV=3 - [H2B1K_HUMAN]	34.92	11	1	4	16	9.66392e+08	5.19358e+08	5.18411e+08	5.49542e+08	185.915	27.78	3	4	141.715	23.02	3	4	129.285	23.02	3	4	121.255	23.02	3	4	126	13.8816	10.3159
P05198	Eukaryotic translation initiation factor 2 subunit 1 OS=Homo sapiens GN=EIF2S1 PE=1 SV=3 - [IF2A_HUMAN]	25.08	3	6	6	16	1.74215e+07	1.98162e+07	2.6003e+07	4.52003e+07	75.0567	8.89	3	3	116.95	12.7	4	4	94.17	21.9	5	5	135.33	19.37	4	4	315	36.0894	5.08447
P05387	60S acidic ribosomal protein P2 OS=Homo sapiens GN=RPLP2 PE=1 SV=1 - [RLA2_HUMAN]	71.3	2	5	5	16	1.31104e+07	1.23964e+08	1.52802e+08	287993178	102.11	18.26	2	2	208.19	32.17	3	4	188.47	71.3	4	5	143.33	69.57	4	5	115	11.6578	4.53857
P06899	Histone H2B type 1-J OS=Homo sapiens GN=HIST1H2BJ PE=1 SV=3 - [H2B1J_HUMAN]	34.92	8	1	4	16	9.86899e+08	3.67104e+08	7.32081e+08	5.26828e+08	197.246	34.92	4	5	129.835	23.02	3	4	98.7271	15.87	2	3	115.905	23.02	3	4	126	13.8956	10.3159
P20700	Lamin-B1 OS=Homo sapiens GN=LMNB1 PE=1 SV=2 - [LMNB1_HUMAN]	17.92	4	7	8	16	1.5649e+07	1.87254e+07	8.51051e+06	2.93311e+07	51.5167	4.1	2	3	98.0771	14.33	6	6	61.11	4.1	2	2	110.85	8.87	5	5	586	66.3676	5.16064
P25398	40S ribosomal protein S12 OS=Homo sapiens GN=RPS12 PE=1 SV=3 - [RS12_HUMAN]	32.58	1	4	4	16	1.16808e+08	1.00081e+08	9.11675e+07	1.60607e+08	59.9267	13.64	2	3	114.9	32.58	4	5	116.54	32.58	4	5	70.45	15.15	2	3	132	14.5055	7.21045
P36873	Serine/threonine-protein phosphatase PP1-gamma catalytic subunit OS=Homo sapiens GN=PPP1CC PE=1 SV=1 - [PP1G_HUMAN]	20.74	10	2	5	16	4.68034e+07	4.85392e+07	3.99956e+07	3.46292e+07	137.501	17.65	4	4	164.55	12.38	3	4	155.61	16.72	4	4	141.19	17.34	4	4	323	36.9597	6.53662
P39019	40S ribosomal protein S19 OS=Homo sapiens GN=RPS19 PE=1 SV=2 - [RS19_HUMAN]	33.1	6	6	6	16	5.82238e+07	6.01996e+07	5.12948e+07	1.14576e+08	83.6338	17.93	3	3	110.707	22.07	4	4	102.994	24.14	4	4	135.97	30.34	5	5	145	16.0505	10.3159
P84090	Enhancer of rudimentary homolog OS=Homo sapiens GN=ERH PE=1 SV=1 - [ERH_HUMAN]	34.62	2	4	4	16	3.81612e+08	3.09431e+08	1.25635e+08	9.91256e+07	59.7	34.62	4	4	57.1796	34.62	4	4	30.18	24.04	3	3	140.37	27.88	3	5	104	12.251	5.92236
Q9BSD7	Cancer-related nucleoside-triphosphatase OS=Homo sapiens GN=NTPCR PE=1 SV=1 - [NTPCR_HUMAN]	35.79	2	5	5	16	0	1.06217e+07	1.1423e+07	2.54516e+07	55.75	15.79	2	2	95.2933	20	3	3	176.973	27.89	4	6	123.38	25.26	4	5	190	20.7001	9.53955
Q9Y383	Putative RNA-binding protein Luc7-like 2 OS=Homo sapiens GN=LUC7L2 PE=1 SV=2 - [LC7L2_HUMAN]	13.27	8	4	6	16	45955528	8.93604e+06	1.99332e+07	3.99593e+07	111.603	11.48	5	5	13.96	3.32	1	1	69.59	5.1	3	5	59.94	5.1	3	5	392	46.4856	10.0083
M0R0Y2	Alpha-soluble NSF attachment protein OS=Homo sapiens GN=NAPA PE=1 SV=1 - [M0R0Y2_HUMAN]	52.73	10	9	9	16	2.56219e+07	1.44974e+07	1.20669e+07	3.15256e+07	64.1867	15.63	3	3	76.07	12.11	2	2	63.9967	18.36	3	3	175.647	45.31	8	8	256	29.1443	5.16064
A0A0B4J1Z1	Serine/arginine-rich-splicing factor 7 OS=Homo sapiens GN=SRSF7 PE=1 SV=1 - [A0A0B4J1Z1_HUMAN]	45.26	4	7	7	16	5.27992e+07	3.83919e+07	4.13446e+07	7.77644e+07	68.65	35.04	5	5	24.87	26.28	2	2	65.4033	26.28	4	4	88.41	41.61	5	5	137	15.7528	9.80322
C9JW96	Prohibitin (Fragment) OS=Homo sapiens GN=PHB PE=4 SV=2 - [C9JW96_HUMAN]	38.21	6	8	8	15	1.17581e+07	2.28238e+07	4.62271e+07	2.77705e+07	70.69	7.72	2	2	94.39	16.67	3	3	205.163	33.74	7	7	25.44	13.82	3	3	246	26.8753	5.40186
H0YHC3	Nucleosome assembly protein 1-like 1 (Fragment) OS=Homo sapiens GN=NAP1L1 PE=3 SV=1 - [H0YHC3_HUMAN]	34.34	16	4	5	15	4.89608e+07	7.60618e+07	5.31746e+07	8.41004e+07	90.8	28.79	4	4	158.76	34.34	5	5	76.6867	16.67	3	3	79.18	16.67	3	3	198	23.4028	4.80518
P11177	Pyruvate dehydrogenase E1 component subunit beta, mitochondrial OS=Homo sapiens GN=PDHB PE=1 SV=3 - [ODPB_HUMAN]	18.38	3	6	6	15	8.76911e+07	68792557	7.11402e+07	1.3601e+08	71.63	7.52	3	3	86.1967	8.64	3	3	120.05	10.58	4	4	187.62	15.04	5	5	359	39.208	6.65381
P25705	ATP synthase subunit alpha, mitochondrial OS=Homo sapiens GN=ATP5A1 PE=1 SV=1 - [ATPA_HUMAN]	18.63	7	8	8	15	0	1.94915e+07	2.13434e+07	14274593	26.12	2.35	1	1	113.01	7.78	4	4	190.68	12.84	5	5	160.457	9.76	4	5	553	59.7136	9.12939
P55072	Transitional endoplasmic reticulum ATPase OS=Homo sapiens GN=VCP PE=1 SV=4 - [TERA_HUMAN]	10.17	3	6	6	15	2.42467e+07	2.52185e+07	7.39441e+06	2.49902e+07	64.85	5.33	3	3	96.91	5.33	3	4	122.827	6.45	4	4	75.2167	5.33	3	4	806	89.2657	5.26221
P61254	60S ribosomal protein L26 OS=Homo sapiens GN=RPL26 PE=1 SV=1 - [RL26_HUMAN]	37.93	8	2	6	15	3.75114e+07	3.34752e+07	4.69395e+07	4.4759e+07	45.4758	17.93	3	3	62.32	32.41	5	5	35.56	6.9	1	1	57.84	28.28	5	6	145	17.2475	10.5503
P62917	60S ribosomal protein L8 OS=Homo sapiens GN=RPL8 PE=1 SV=2 - [RL8_HUMAN]	19.46	5	6	6	15	2.71116e+07	2.86595e+07	1.38719e+07	2.6414e+07	82.5167	13.23	3	3	94.8227	12.06	4	4	137.301	15.95	4	5	74.127	12.06	3	3	257	28.0073	11.0337
P81605	Dermcidin OS=Homo sapiens GN=DCD PE=1 SV=2 - [DCD_HUMAN]	35.45	1	4	4	15	6.87547e+08	1.2169e+09	5.32983e+08	9.94478e+08	148.137	22.73	3	3	210.075	35.45	4	6	112.27	32.73	3	3	101.947	20	2	3	110	11.2768	6.53662
Q9H7S9	Zinc finger protein 703 OS=Homo sapiens GN=ZNF703 PE=1 SV=1 - [ZN703_HUMAN]	13.9	1	5	6	15	8.35185e+07	6.02628e+07	6.90612e+07	7.00241e+07	112.107	7.46	3	3	195.68	8.14	4	5	94.87	3.9	2	2	174.46	10.34	5	5	590	58.1859	8.79248
Q9Y266	Nuclear migration protein nudC OS=Homo sapiens GN=NUDC PE=1 SV=1 - [NUDC_HUMAN]	35.65	3	9	9	15	1.55576e+07	1.8139e+07	2.15822e+07	5.61691e+07	30.1	8.46	3	3	53.8333	10.57	3	3	50.23	6.04	2	2	189.861	30.51	7	7	331	38.2191	5.37646
Q9Y6G9	Cytoplasmic dynein 1 light intermediate chain 1 OS=Homo sapiens GN=DYNC1LI1 PE=1 SV=3 - [DC1L1_HUMAN]	16.44	4	8	8	15	2.78253e+07	2.95789e+07	1.58527e+07	2.08412e+07	124.881	11.09	6	6	61.7193	6.88	4	4	69.71	6.88	3	3	31.92	3.06	2	2	523	56.544	6.41748
A0A0A0MRA5	Heterogeneous nuclear ribonucleoprotein U-like protein 1 OS=Homo sapiens GN=HNRNPUL1 PE=1 SV=1 - [A0A0A0MRA5_HUMAN]	17.62	9	9	9	15	2.77827e+07	1.16217e+08	7.64983e+06	1.9862e+07	62.12	6.4	3	4	71.0033	13.58	7	7	52.71	1.57	1	1	38.92	4.31	3	3	766	85.8865	8.77783
P23284	Peptidyl-prolyl cis-trans isomerase B OS=Homo sapiens GN=PPIB PE=1 SV=2 - [PPIB_HUMAN]	38.89	1	9	9	15	0	3.1566e+07	1.69145e+07	6.54752e+07					96.08	16.67	4	4	102.587	13.43	3	3	234.369	35.65	8	8	216	23.7275	9.40771
Q9BY42	UPF0549 protein C20orf43 OS=Homo sapiens GN=C20orf43 PE=1 SV=3 - [CT043_HUMAN]	21.24	4	7	7	15	0	0	9.68716e+07	1.2499e+08									152.703	21.24	6	7	227.691	15.36	5	8	306	33.8652	8.5874
E9PPU1	40S ribosomal protein S3 OS=Homo sapiens GN=RPS3 PE=4 SV=1 - [E9PPU1_HUMAN]	58.86	12	7	7	14	8.7432e+06	2.0691e+07	1.55187e+07	3.40516e+07	45.18	25.95	2	2	128.72	31.65	4	4	90.7833	22.15	3	3	83.0906	34.18	5	5	158	17.3965	9.49561
H0YKS4	Annexin (Fragment) OS=Homo sapiens GN=ANXA2 PE=3 SV=1 - [H0YKS4_HUMAN]	39.77	24	5	5	14	1.75354e+07	3.63406e+07	7.76718e+06	2.43654e+07	84.8367	26.7	3	3	120.68	39.77	5	6	27.1	10.8	1	1	103.81	21.02	3	4	176	19.5181	5.96045
P01608	Ig kappa chain V-I region Roy OS=Homo sapiens PE=1 SV=1 - [KV116_HUMAN]	7.41	1	1	1	14	3596619932	3436896744	1777656893	2326423542	56.7167	7.41	1	4	52.41	7.41	1	4	50.8667	7.41	1	3	49.1433	7.41	1	3	108	11.7748	5.36377
P08559	Pyruvate dehydrogenase E1 component subunit alpha, somatic form, mitochondrial OS=Homo sapiens GN=PDHA1 PE=1 SV=3 - [ODPA_HUMAN]	13.33	6	5	5	14	2.58749e+07	1.7472e+07	2.1583e+07	3.40412e+07	114.797	7.44	3	4	34.63	6.15	2	2	74.16	7.44	3	4	81.8933	7.18	3	4	390	43.2676	8.06006
P33993	DNA replication licensing factor MCM7 OS=Homo sapiens GN=MCM7 PE=1 SV=4 - [MCM7_HUMAN]	16.27	1	9	9	14	6.82744e+06	5.38062e+06	6.28888e+06	2.76466e+07	39.03	5.42	2	2	18.07	4.59	2	2	42.1067	6.54	4	4	79.3733	9.32	6	6	719	81.2566	6.45557
Q02413	Desmoglein-1 OS=Homo sapiens GN=DSG1 PE=1 SV=2 - [DSG1_HUMAN]	12.01	1	8	8	14	6.07454e+07	7.75783e+07	6.35164e+07	40307594	78.43	6.67	4	4	84.59	8.67	6	6	20.63	1.81	1	1	97.0133	5.34	3	3	1049	113.676	5.03369
Q13409	Cytoplasmic dynein 1 intermediate chain 2 OS=Homo sapiens GN=DYNC1I2 PE=1 SV=3 - [DC1I2_HUMAN]	12.23	13	5	5	14	3.4776e+07	2.87712e+07	1.59535e+07	1.95943e+07	93.8	7.21	3	3	72.2	7.21	3	3	39.09	5.17	2	3	125.566	10.5	4	5	638	71.4121	5.19873
Q15185	Prostaglandin E synthase 3 OS=Homo sapiens GN=PTGES3 PE=1 SV=1 - [TEBP_HUMAN]	31.25	3	5	5	14	1.9769e+08	2.35743e+08	1.55491e+08	3.10515e+08	99.8833	18.75	3	3	55.59	10.63	2	2	112.76	23.75	4	4	111.54	31.25	5	5	160	18.6854	4.53857
Q9ULC4	Malignant T-cell-amplified sequence 1 OS=Homo sapiens GN=MCTS1 PE=1 SV=1 - [MCTS1_HUMAN]	35.36	1	5	5	14	1.38107e+07	1.44343e+07	6.69105e+06	4.49918e+07	123.99	29.83	4	4	72.1059	24.31	4	4	49.23	15.47	2	2	118.047	18.78	3	4	181	20.5418	8.82178
B1AHC9	X-ray repair complementing defective repair in Chinese hamster cells 6 (Ku autoantigen, 70kDa) OS=Homo sapiens GN=XRCC6 PE=4 SV=1 - [B1AHC9_HUMAN]	14.85	2	6	6	13	2.20657e+07	23030769	1.90078e+07	4.19836e+07	87.1	5.9	2	2	113.167	9.12	4	4	81.6533	7.33	3	3	87.06	9.84	4	4	559	64.243	9.27588
E9PLA9	Caprin-1 (Fragment) OS=Homo sapiens GN=CAPRIN1 PE=4 SV=1 - [E9PLA9_HUMAN]	25.81	4	5	5	13	1.24466e+07	2.19909e+07	2.14444e+07	46635486	113.093	13.98	3	3	120.17	24.19	4	4	144.42	25.81	5	5	59.02	6.45	1	1	186	20.2234	7.40088
G3V295	Proteasome subunit alpha type OS=Homo sapiens GN=PSMA6 PE=3 SV=1 - [G3V295_HUMAN]	21.67	5	4	4	13	1.01581e+07	1.86974e+07	3.4017e+07	6.29139e+07	100.28	11.33	2	2	114.15	15.76	3	3	167.7	21.67	4	4	159.9	16.75	3	4	203	22.8273	8.32373
H0Y6E7	RNA-binding motif protein, X chromosome, N-terminally processed (Fragment) OS=Homo sapiens GN=RBMX PE=4 SV=2 - [H0Y6E7_HUMAN]	19.86	8	5	5	13	42688905	1.6311e+07	2.08887e+07	4.4655e+07	161.42	19.86	5	5	115.67	15.41	4	4	93.15	7.19	2	2	98.5	7.19	2	2	292	31.8364	9.84717
H0YEN5	40S ribosomal protein S2 (Fragment) OS=Homo sapiens GN=RPS2 PE=3 SV=1 - [H0YEN5_HUMAN]	22.56	9	4	4	13	4.42357e+07	3.48985e+07	3.48871e+07	5.67822e+07	26.05	10.26	2	2	38.39	15.9	3	3	105.2	22.56	4	5	60.2367	15.9	3	3	195	21.1404	9.83252
P01031	Complement C5 OS=Homo sapiens GN=C5 PE=1 SV=4 - [CO5_HUMAN]	4.47	1	6	6	13	2.3716e+07	2.20151e+07	2.64088e+07	4.32801e+07	197.52	2.63	3	4	31.93	1.85	3	3	87.36	2.86	3	3	50.39	1.97	3	3	1676	188.186	6.52197
P14923	Junction plakoglobin OS=Homo sapiens GN=JUP PE=1 SV=3 - [PLAK_HUMAN]	8.86	6	5	5	13	3.03562e+07	3.53767e+07	2.00975e+07	3.78491e+07	82.4	4.03	2	2	135.273	5.5	3	3	160.713	6.44	3	3	211.11	8.86	5	5	745	81.6927	6.13818
P16403	Histone H1.2 OS=Homo sapiens GN=HIST1H1C PE=1 SV=2 - [H12_HUMAN]	23.94	5	6	6	13	3.45628e+08	4.40606e+07	8.73723e+07	1.09274e+07	144.365	23.94	5	6	59.58	12.68	2	2	105.197	16.43	3	3	44.5343	12.68	2	2	213	21.3517	10.9312
P25786	Proteasome subunit alpha type-1 OS=Homo sapiens GN=PSMA1 PE=1 SV=1 - [PSA1_HUMAN]	40.3	3	7	7	13	2.9931e+07	1.64551e+07	9.83266e+06	4.72969e+07	96.34	4.94	1	2	110.187	19.77	4	4	64.82	5.7	1	1	222.54	37.26	6	6	263	29.5369	6.60986
P26373	60S ribosomal protein L13 OS=Homo sapiens GN=RPL13 PE=1 SV=4 - [RL13_HUMAN]	24.64	2	5	5	13	45589835	6.01242e+07	4.75926e+07	7.34225e+07	34.3	8.06	2	2	102.51	24.64	5	5	68.84	13.27	3	3	84.0767	13.27	3	3	211	24.2465	11.6489
P27348	14-3-3 protein theta OS=Homo sapiens GN=YWHAQ PE=1 SV=1 - [1433T_HUMAN]	25.71	26	3	5	13	2.46749e+07	3.2439e+07	5.76715e+06	1.8011e+07	43.43	12.24	3	3	55.71	20.82	4	4	78.19	16.73	3	3	53.2633	12.24	3	3	245	27.7468	4.77979
Q15717	ELAV-like protein 1 OS=Homo sapiens GN=ELAVL1 PE=1 SV=2 - [ELAV1_HUMAN]	26.38	3	7	7	13	7.03373e+06	2.06984e+07	1.24457e+07	51657472	64.57	3.37	1	1	53.49	3.37	1	1	64.8667	6.75	2	3	118.665	26.38	7	8	326	36.0692	9.17334
Q58FF6	Putative heat shock protein HSP 90-beta 4 OS=Homo sapiens GN=HSP90AB4P PE=5 SV=1 - [H90B4_HUMAN]	8.91	1	1	5	13	291798524	2.20734e+08	1.33841e+08	3.57926e+08	31.98	2.18	1	1	135.887	6.34	3	3	104.523	6.73	4	4	133.86	8.91	5	5	505	58.2276	4.729
Q9BRA2	Thioredoxin domain-containing protein 17 OS=Homo sapiens GN=TXNDC17 PE=1 SV=1 - [TXD17_HUMAN]	38.21	4	5	5	13	92198407	4.7002e+07	1.04858e+08	1.66381e+08	31.93	15.45	2	2	25.19	17.89	2	2	83.42	36.59	4	4	113.01	38.21	5	5	123	13.9318	5.51611
Q3BDU5	Prelamin-A/C OS=Homo sapiens GN=LMNA PE=1 SV=1 - [Q3BDU5_HUMAN]	13.35	4	6	6	13	7.37307e+06	1.11107e+07	3.45754e+06	0	91.4867	8.62	4	4	108.28	13.35	6	6	51.54	4.11	2	2	72.47	2.87	1	1	487	55.6048	6.65381
A0A0C4DH67	Protein IGKV1-8 (Fragment) OS=Homo sapiens GN=IGKV1-8 PE=4 SV=1 - [A0A0C4DH67_HUMAN]	13.91	4	1	1	13	2.89562e+08	1.5359e+08	2.09935e+08	1.34691e+08	119.653	13.91	1	4	98.0452	13.91	1	3	107.329	13.91	1	4	93.5253	13.91	1	2	115	12.5292	9.01221
E7EQR4	Ezrin OS=Homo sapiens GN=EZR PE=1 SV=3 - [E7EQR4_HUMAN]	10.58	3	2	5	13	205412679	4.21819e+07	2.67058e+07	8.62736e+07	49.4	2.05	1	2	45.6367	5.12	3	4	0	1.19	1	1	66.86	10.58	5	6	586	69.3287	6.16357
Q13347	Eukaryotic translation initiation factor 3 subunit I OS=Homo sapiens GN=EIF3I PE=1 SV=1 - [EIF3I_HUMAN]	24.92	2	7	7	13	0	2.07279e+07	1.75795e+07	5.66927e+07					62.84	7.38	2	2	131.132	17.23	5	6	179.016	17.54	5	5	325	36.4786	5.64307
B1AJY5	26S proteasome non-ATPase regulatory subunit 10 OS=Homo sapiens GN=PSMD10 PE=4 SV=1 - [B1AJY5_HUMAN]	27.03	4	5	5	12	4.61637e+07	3.79705e+07	5.55495e+07	6.83419e+07	55.0505	8.11	2	2	86.8001	11.89	3	3	141.28	22.16	4	4	87.9933	18.92	3	3	185	20.2042	5.57959
E9PK09	Bcl-2-associated transcription factor 1 (Fragment) OS=Homo sapiens GN=BCLAF1 PE=4 SV=1 - [E9PK09_HUMAN]	11.98	6	6	6	12	2.61139e+07	1.34991e+07	2.59768e+07	2.70738e+07	75.73	3.58	2	2	72.79	4.41	2	2	50.5	4.68	2	2	105.693	11.98	6	6	726	83.1827	10.1401
E9PM69	26S protease regulatory subunit 6A OS=Homo sapiens GN=PSMC3 PE=3 SV=1 - [E9PM69_HUMAN]	27.2	7	7	7	12	9.37447e+06	6.54041e+06	4.95802e+07	4.45572e+07	82.84	7.81	2	2	49.45	12.59	3	3	0	4.28	1	1	149.35	22.42	6	6	397	44.2958	5.04639
G3V210	60S acidic ribosomal protein P0 OS=Homo sapiens GN=RPLP0 PE=3 SV=1 - [G3V210_HUMAN]	27.11	12	5	5	12	2.72971e+07	2.32817e+07	2.43075e+07	4.50824e+07	53.45	13.86	3	3	62.65	12.05	2	2	98.36	21.08	4	4	80.85	14.46	3	3	166	18.2587	9.62744
P08708	40S ribosomal protein S17 OS=Homo sapiens GN=RPS17 PE=1 SV=2 - [RS17_HUMAN]	31.11	5	4	4	12	8.40695e+07	4.54198e+07	3.49104e+07	1.28165e+08	83.32	14.07	2	3	141.95	31.11	4	5	66.45	22.96	2	2	73.42	6.67	1	2	135	15.5404	9.84717
P35241	Radixin OS=Homo sapiens GN=RDX PE=1 SV=1 - [RADI_HUMAN]	8.06	2	1	4	12	205412679	4.21819e+07	2.67058e+07	8.62736e+07	49.4	2.06	1	2	45.6367	5.15	3	4	0	1.2	1	1	50.02	8.06	4	5	583	68.5214	6.3667
P36578	60S ribosomal protein L4 OS=Homo sapiens GN=RPL4 PE=1 SV=5 - [RL4_HUMAN]	12.18	4	4	4	12	1.38065e+07	2.86861e+07	2.85929e+07	3.68413e+07	68.67	10.54	3	3	79.1208	9.37	3	3	106.608	10.3	3	3	80.2875	10.3	3	3	427	47.6674	11.063
P48735	Isocitrate dehydrogenase [NADP], mitochondrial OS=Homo sapiens GN=IDH2 PE=1 SV=2 - [IDHP_HUMAN]	23.01	2	8	8	12	0	1.19457e+07	2.74881e+07	3.99361e+07		0			38.45	4.42	2	2	153.64	12.39	5	5	94.27	15.49	5	5	452	50.8769	8.68994
P62266	40S ribosomal protein S23 OS=Homo sapiens GN=RPS23 PE=1 SV=3 - [RS23_HUMAN]	29.37	5	4	4	12	5.13124e+07	7.80299e+07	7.22537e+07	6.12176e+07	87.94	23.08	3	3	92.04	23.08	3	3	76.3167	23.08	3	3	106.803	21.68	3	3	143	15.7977	10.4917
P62316	Small nuclear ribonucleoprotein Sm D2 OS=Homo sapiens GN=SNRPD2 PE=1 SV=1 - [SMD2_HUMAN]	31.36	3	4	4	12	8.59844e+07	7.8425e+07	6.7876e+07	1.13316e+08	22.15	22.88	2	2	74.6867	31.36	4	4	55.5	31.36	3	3	53.6	31.36	3	3	118	13.5182	9.90576
P62750	60S ribosomal protein L23a OS=Homo sapiens GN=RPL23A PE=1 SV=1 - [RL23A_HUMAN]	20.51	6	3	3	12	5.86477e+07	115043188	5.98178e+07	149765191	133.28	20.51	3	3	141.2	15.38	2	3	142.22	20.51	3	4	70.3	15.38	2	2	156	17.6841	10.4478
P67809	Nuclease-sensitive element-binding protein 1 OS=Homo sapiens GN=YBX1 PE=1 SV=3 - [YBOX1_HUMAN]	19.75	4	4	4	12	1.33108e+07	2.43392e+07	1.66006e+07	12728698	145.12	13.89	3	4	182.6	14.81	3	4	94.4467	14.81	3	3	64.97	4.63	1	1	324	35.9027	9.87646
P84103	Serine/arginine-rich splicing factor 3 OS=Homo sapiens GN=SRSF3 PE=1 SV=1 - [SRSF3_HUMAN]	21.95	2	3	3	12	1.21497e+08	7.35919e+07	9.3961e+07	1.28202e+08	76.7	11.59	2	2	116.7	21.95	3	4	60.44	11.59	2	2	123.84	21.95	3	4	164	19.3179	11.6489
Q9BY77	Polymerase delta-interacting protein 3 OS=Homo sapiens GN=POLDIP3 PE=1 SV=2 - [PDIP3_HUMAN]	27.08	6	8	8	12	1.28428e+07	4.43415e+06	9.88144e+06	9.89221e+06	44.04	8.08	3	3	48.15	10.69	3	3	39.27	5.7	2	2	49.49	14.01	4	4	421	46.0605	9.99365
A0A0B4J1Z7	Protein IGKV1-39 (Fragment) OS=Homo sapiens GN=IGKV1-39 PE=4 SV=1 - [A0A0B4J1Z7_HUMAN]	13.68	6	1	1	12	9.31459e+08	8.68195e+08	3.75826e+08	429092728	34.19	13.68	1	3	90.38	13.68	1	4	61.92	13.68	1	3	59.03	13.68	1	2	117	12.7293	8.66064
A0A0J9YVR6	Poly(U)-binding-splicing factor PUF60 (Fragment) OS=Homo sapiens GN=PUF60 PE=1 SV=2 - [A0A0J9YVR6_HUMAN]	27.3	12	5	5	12	7.44988e+06	3.03215e+07	3.77718e+07	5.35707e+07	42.3467	17.78	3	3	48.98	10.48	3	3	110.287	14.6	3	3	55.0233	10.48	3	3	315	33.7353	8.5874
A0A087WXZ3	YTH domain-containing family protein 2 OS=Homo sapiens GN=YTHDF2 PE=1 SV=1 - [A0A087WXZ3_HUMAN]	8.79	4	4	5	12	28241427	2.7878e+07	21320068	1.94591e+07	74.59	6.33	3	3	82.25	8.79	5	6	71.17	3.51	2	2	0	2.81	1	1	569	61.1261	9.02686
gb	3X-FLAG - [CON_FLAG]	82.61	1	2	2	12	2.71918e+08	1.83733e+08	218377001	1.0539e+08	105.743	82.61	2	3	86.2667	82.61	2	3	148.41	82.61	2	4	81.57	82.61	2	2	23	2.86014	4.50049
P06576	ATP synthase subunit beta, mitochondrial OS=Homo sapiens GN=ATP5B PE=1 SV=3 - [ATPB_HUMAN]	22.87	5	8	8	12	0	1.80702e+07	2.06006e+07	1.61539e+07					93.92	11.15	4	4	145.059	13.42	5	6	70.38	4.35	2	2	529	56.5246	5.40186
P11586	C-1-tetrahydrofolate synthase, cytoplasmic OS=Homo sapiens GN=MTHFD1 PE=1 SV=3 - [C1TC_HUMAN]	6.42	2	6	6	12	0	1.7172e+07	1.60988e+07	3.74965e+07					67.1867	4.6	4	4	57.43	4.28	4	4	77.29	4.06	4	4	935	101.495	7.29834
C9JQD4	Peptidyl-prolyl cis-trans isomerase (Fragment) OS=Homo sapiens GN=PPIH PE=3 SV=1 - [C9JQD4_HUMAN]	22.92	4	3	3	11	4.37931e+07	2.85577e+07	5.27736e+07	5.6649e+07	74.6667	22.92	3	3	58.69	22.92	3	3	67.9933	22.92	3	3	72.21	13.89	2	2	144	15.79	8.71924
E5RIT6	60S ribosomal protein L26-like 1 (Fragment) OS=Homo sapiens GN=RPL26L1 PE=3 SV=1 - [E5RIT6_HUMAN]	36.72	4	1	5	11	8.92034e+06	1.72492e+07	0	1.71071e+07	50.6	14.06	2	2	62.66	30.47	4	4					71.48	25.78	4	5	128	15.1975	11.0923
E9PIT3	Thrombin light chain OS=Homo sapiens GN=F2 PE=3 SV=1 - [E9PIT3_HUMAN]	8.58	3	3	3	11	7.90724e+07	5.50868e+07	72634109	78894440	48	3.26	2	3	40.4433	8.58	3	3	27.33	6.86	2	2	41.01	8.58	3	3	583	65.3667	5.70654
F5GYN4	Ubiquitin thioesterase OTUB1 OS=Homo sapiens GN=OTUB1 PE=4 SV=1 - [F5GYN4_HUMAN]	21.16	6	4	4	11	1.54399e+07	1.49561e+07	4.14011e+07	5.84367e+07	94.41	11.2	2	3	57.94	4.98	1	1	93.36	17.43	3	4	158.037	14.94	3	3	241	28.033	5.2876
H0YMI6	Proteasome subunit alpha type (Fragment) OS=Homo sapiens GN=PSMA4 PE=3 SV=1 - [H0YMI6_HUMAN]	22.4	11	4	4	11	2.61972e+07	3.0603e+07	2.6208e+07	6.12452e+07	57.04	10.38	2	2	76.33	13.11	2	2	89.5633	14.75	3	3	104.37	22.4	4	4	183	20.5134	7.28369
H3BQN4	Fructose-bisphosphate aldolase OS=Homo sapiens GN=ALDOA PE=3 SV=1 - [H3BQN4_HUMAN]	17.73	13	5	5	11	1.8621e+07	3.55404e+07	16949598	2.0114e+07	67.6	6.09	2	2	149.235	17.73	5	6	61.69	3.88	1	1	34.31	4.16	2	2	361	39.3154	8.39697
P08621	U1 small nuclear ribonucleoprotein 70 kDa OS=Homo sapiens GN=SNRNP70 PE=1 SV=2 - [RU17_HUMAN]	17.16	3	6	6	11	2.15296e+07	1.60734e+07	2.03377e+07	2.90886e+07	31.53	3.89	2	2	47.89	7.55	3	3	28.6	7.55	2	2	75.83	11.9	4	4	437	51.5258	9.93506
P19105	Myosin regulatory light chain 12A OS=Homo sapiens GN=MYL12A PE=1 SV=2 - [ML12A_HUMAN]	32.75	5	5	5	11	1.36924e+08	1.80696e+08	2.7812e+07	0	201.71	32.75	5	5	126.733	22.22	3	3	102.2	12.87	2	2	81.06	6.43	1	1	171	19.7815	4.80518
P29508	Serpin B3 OS=Homo sapiens GN=SERPINB3 PE=1 SV=2 - [SPB3_HUMAN]	12.82	5	5	5	11	1.81571e+07	2.55707e+07	13340484	1.9924e+07	48.39	7.95	3	3	105.81	11.03	4	4	20.78	1.79	1	1	57.76	7.18	3	3	390	44.5365	6.81494
P30050	60S ribosomal protein L12 OS=Homo sapiens GN=RPL12 PE=1 SV=1 - [RL12_HUMAN]	33.33	1	4	4	11	3.47819e+07	53361940	4.85507e+07	8.71772e+07	65.86	18.79	2	2	67.9233	27.88	3	3	68.2933	27.88	3	3	74.71	24.24	3	3	165	17.8075	9.42236
P35637	RNA-binding protein FUS OS=Homo sapiens GN=FUS PE=1 SV=1 - [FUS_HUMAN]	9.32	4	4	4	11	2.76414e+07	4.08919e+07	2.35377e+07	1.4872e+08	99.15	7.6	3	3	32.55	4.75	2	2	20.18	4.75	3	3	72.8254	9.32	3	3	526	53.3938	9.36377
P38919	Eukaryotic initiation factor 4A-III OS=Homo sapiens GN=EIF4A3 PE=1 SV=4 - [IF4A3_HUMAN]	14.84	6	3	6	11	2.09085e+08	6.40081e+07	8.88895e+07	2.362e+08	15.2	2.19	1	1	50.6	5.6	2	2	55.14	7.54	3	3	111.31	12.9	5	5	411	46.8412	6.72705
P46779	60S ribosomal protein L28 OS=Homo sapiens GN=RPL28 PE=1 SV=3 - [RL28_HUMAN]	30.66	4	4	4	11	4.40642e+07	3.22097e+07	2.57755e+07	3.89834e+07	61.47	16.06	2	2	80.36	24.82	3	3	88.55	24.82	3	3	119.043	21.9	3	3	137	15.7377	12.0151
P49207	60S ribosomal protein L34 OS=Homo sapiens GN=RPL34 PE=1 SV=3 - [RL34_HUMAN]	21.37	1	3	3	11	3.74725e+07	3.68343e+07	2.51067e+07	4.98109e+07	90.82	21.37	3	3	95.55	21.37	3	3	79.1582	21.37	3	3	74.22	13.68	2	2	117	13.2845	11.4731
P61081	NEDD8-conjugating enzyme Ubc12 OS=Homo sapiens GN=UBE2M PE=1 SV=1 - [UBC12_HUMAN]	21.31	2	4	4	11	8.94869e+07	8.51226e+07	5.76364e+07	1.36803e+08	45.1	16.94	3	3	38.12	16.94	3	3	33.22	10.93	2	2	55.9133	16.39	3	3	183	20.8866	7.69385
P62851	40S ribosomal protein S25 OS=Homo sapiens GN=RPS25 PE=1 SV=1 - [RS25_HUMAN]	29.6	1	4	4	11	1.18519e+08	1.36333e+08	7.42688e+07	2.1453e+08	110	22.4	3	3	126.77	29.6	4	4	51.96	7.2	1	1	85.7667	22.4	3	3	125	13.7337	10.1108
Q00688	Peptidyl-prolyl cis-trans isomerase FKBP3 OS=Homo sapiens GN=FKBP3 PE=1 SV=1 - [FKBP3_HUMAN]	33.04	2	6	6	11	1.48724e+07	3.04734e+07	3.08155e+07	5.51794e+07	30.82	5.8	1	1	100.39	26.34	5	5	53.99	12.5	2	2	52.3026	14.29	3	3	224	25.1613	9.27588
Q08188	Protein-glutamine gamma-glutamyltransferase E OS=Homo sapiens GN=TGM3 PE=1 SV=4 - [TGM3_HUMAN]	9.81	1	6	6	11	1.69775e+07	9.60846e+06	0	1.7104e+07	127.69	8.51	5	5	60.0667	4.04	3	3	19.21	1.44	1	1	58	2.6	2	2	693	76.5836	5.85889
Q9NTM9	Copper homeostasis protein cutC homolog OS=Homo sapiens GN=CUTC PE=1 SV=1 - [CUTC_HUMAN]	29.3	3	5	5	11	20124934	1.92641e+07	4.93995e+07	7.40711e+07	62.49	12.45	2	2	78.03	15.38	2	2	80.7967	15.75	3	3	138.68	21.25	4	4	273	29.322	8.17725
Q9Y5S9	RNA-binding protein 8A OS=Homo sapiens GN=RBM8A PE=1 SV=1 - [RBM8A_HUMAN]	35.63	2	4	4	11	1.59272e+07	1.81044e+07	9.28602e+06	2.76267e+07	84.72	21.84	3	3	71.65	10.92	2	2	74.57	35.63	4	4	79.75	10.92	2	2	174	19.8767	5.71924
M0QZC5	40S ribosomal protein S11 OS=Homo sapiens GN=RPS11 PE=1 SV=1 - [M0QZC5_HUMAN]	28.81	3	4	4	11	3.64141e+07	2.7067e+07	1.29406e+07	3.89456e+07	41.2279	14.41	2	2	93.6441	28.81	4	4	45.0379	12.71	2	2	58.0239	20.34	3	3	118	13.9885	10.3159
O14818	Proteasome subunit alpha type-7 OS=Homo sapiens GN=PSMA7 PE=1 SV=1 - [PSA7_HUMAN]	29.03	5	5	5	11	0	1.86156e+07	1.81073e+07	5.57464e+07					48.2471	22.98	4	4	53.31	10.08	2	2	148.665	29.03	5	5	248	27.8696	8.45557
P30153	Serine/threonine-protein phosphatase 2A 65 kDa regulatory subunit A alpha isoform OS=Homo sapiens GN=PPP2R1A PE=1 SV=4 - [2AAA_HUMAN]	12.56	4	6	6	11	0	2.11217e+07	2.55855e+07	3.17941e+07					106.28	10.87	5	5	67.3933	9.17	4	4	31.9	3.06	2	2	589	65.2669	5.10986
Q9Y230	RuvB-like 2 OS=Homo sapiens GN=RUVBL2 PE=1 SV=3 - [RUVB2_HUMAN]	16.41	3	7	7	11	0	1.98532e+07	2.81502e+07	1.83121e+07					112.73	10.8	5	5	49.05	2.16	1	1	116.853	11.45	5	5	463	51.1246	5.64307
A8MXH2	Nucleosome assembly protein 1-like 4 (Fragment) OS=Homo sapiens GN=NAP1L4 PE=3 SV=2 - [A8MXH2_HUMAN]	37.18	13	4	5	10	10321726	3.27576e+07	4.38866e+07	31791824	51.08	7.05	1	1	94.89	21.15	3	3	26.97	7.05	1	1	127.36	37.18	5	5	156	18.1412	5.09717
E9PB51	RNA-binding protein 4 (Fragment) OS=Homo sapiens GN=RBM4 PE=4 SV=1 - [E9PB51_HUMAN]	15	8	4	4	10	1.81549e+07	0	1.68351e+07	2.66796e+07	33.2	4.17	1	1	31.49	3.33	1	1	60.4767	15	4	4	55.3667	15	4	4	240	26.2701	7.54736
F8VPD4	CAD protein OS=Homo sapiens GN=CAD PE=3 SV=1 - [F8VPD4_HUMAN]	2.82	4	6	6	10	1.45836e+07	9.25966e+06	0	9.3652e+06	93.0967	1.94	4	4	100.965	2.45	5	5					19.33	0.37	1	1	2162	235.873	6.55127
H0YLA2	Signal recognition particle 14 kDa protein OS=Homo sapiens GN=SRP14 PE=4 SV=1 - [H0YLA2_HUMAN]	30.43	2	3	3	10	2.12506e+07	6.7341e+07	8.1376e+07	9.39987e+07	58.67	18.26	2	2	57.87	30.43	3	3	65.16	19.13	2	2	63.55	30.43	3	3	115	13.0498	9.56885
J3KT04	Eukaryotic initiation factor 4A-I (Fragment) OS=Homo sapiens GN=EIF4A1 PE=4 SV=1 - [J3KT04_HUMAN]	80	6	1	4	10	1.97719e+08	1.79727e+08	2.12782e+08	2.89786e+08	71.7	27.06	2	2	76.95	61.18	2	2	62.01	27.06	2	2	127.93	80	4	4	85	9.26649	4.71631
J3QR09	Ribosomal protein L19 OS=Homo sapiens GN=RPL19 PE=3 SV=1 - [J3QR09_HUMAN]	12.44	4	3	3	10	4.49693e+07	4.26857e+07	3.06267e+07	5.50842e+07	58.72	5.18	2	2	42.73	5.18	2	2	80.6486	12.44	3	3	70.5155	12.44	3	3	193	23.1201	11.4731
J9JID7	Lamin B2, isoform CRA_a OS=Homo sapiens GN=LMNB2 PE=3 SV=1 - [J9JID7_HUMAN]	9.19	1	4	5	10	5.46824e+06	7.08714e+06	3.0477e+06	4.36096e+06	93.45	4.19	2	2	104.534	5.32	3	3	72.42	4.19	2	2	98.5067	5.32	3	3	620	69.9057	5.59229
O15372	Eukaryotic translation initiation factor 3 subunit H OS=Homo sapiens GN=EIF3H PE=1 SV=1 - [EIF3H_HUMAN]	16.48	9	5	5	10	1.23558e+07	1.53571e+07	1.17574e+07	1.90059e+07	93.74	7.95	2	2	53.8133	8.52	3	3	119.083	10.51	3	3	91.76	7.95	2	2	352	39.9051	6.53662
O60884	DnaJ homolog subfamily A member 2 OS=Homo sapiens GN=DNAJA2 PE=1 SV=1 - [DNJA2_HUMAN]	10.92	2	4	4	10	9301039	1.49056e+07	1.30243e+07	6.7649e+07	89.16	5.58	2	2	60	3.16	1	1	81.68	7.52	3	3	178.29	10.92	4	4	412	45.7166	6.48096
P01594	Ig kappa chain V-I region AU OS=Homo sapiens PE=1 SV=1 - [KV102_HUMAN]	14.81	1	1	1	10	398215899	375170552	273379427	312153816	165.03	14.81	1	4	125.3	14.81	1	2	126.92	14.81	1	2	113.24	14.81	1	2	108	11.9318	5.32568
P06702	Protein S100-A9 OS=Homo sapiens GN=S100A9 PE=1 SV=1 - [S10A9_HUMAN]	49.12	1	5	5	10	1.87791e+08	1.02347e+08	5.40794e+07	152426917	28.8	11.4	1	1	153.18	42.11	4	5	26.46	11.4	1	1	35.41	24.56	3	3	114	13.2335	6.12549
P23588	Eukaryotic translation initiation factor 4B OS=Homo sapiens GN=EIF4B PE=1 SV=2 - [IF4B_HUMAN]	13.91	8	6	6	10	1.38282e+07	3.09801e+06	1.34862e+07	2.87418e+07	20.96	2.95	1	1	49.92	7.04	2	2	47.25	8.84	3	3	36.48	6.87	4	4	611	69.1103	5.73193
P27694	Replication protein A 70 kDa DNA-binding subunit OS=Homo sapiens GN=RPA1 PE=1 SV=2 - [RFA1_HUMAN]	13.15	4	6	6	10	0	0	2.13875e+07	3.8093e+07	51.57	1.46	1	1	25.45	2.11	1	1	70.707	7.95	3	3	123.025	9.25	5	5	616	68.0953	7.21045
P35606	Coatomer subunit beta' OS=Homo sapiens GN=COPB2 PE=1 SV=2 - [COPB2_HUMAN]	6.07	6	5	5	10	7.71193e+06	1.18025e+07	8.27055e+06	23582471	21.25	2.1	2	2	62.8075	1.77	2	2	65.66	1.77	2	2	70.7467	5.08	4	4	906	102.422	5.2749
P62333	26S protease regulatory subunit 10B OS=Homo sapiens GN=PSMC6 PE=1 SV=1 - [PRS10_HUMAN]	18.51	7	5	5	10	0	6827426	1.23228e+07	3.75165e+07		0			38.25	9.77	2	2	123.74	8.48	3	4	124.65	10.8	4	4	389	44.1451	7.48877
Q14498	RNA-binding protein 39 OS=Homo sapiens GN=RBM39 PE=1 SV=2 - [RBM39_HUMAN]	19.25	11	7	7	10	2.67162e+07	0	3.6579e+07	6.73612e+07	85.74	6.98	3	3	0	3.02	1	1	82.8767	9.06	3	3	88.21	6.79	3	3	530	59.3427	10.0962
Q86V81	THO complex subunit 4 OS=Homo sapiens GN=ALYREF PE=1 SV=3 - [THOC4_HUMAN]	26.07	2	5	5	10	2.13755e+07	2.51903e+07	1.61536e+07	3.29449e+07	35.13	8.17	2	2	19.75	4.28	1	1	26.03	8.17	2	2	139.54	26.07	5	5	257	26.8716	11.1509
Q92499	ATP-dependent RNA helicase DDX1 OS=Homo sapiens GN=DDX1 PE=1 SV=2 - [DDX1_HUMAN]	10.95	3	5	5	10	0	2.31674e+07	1.99924e+07	2.9878e+07	20.33	3.78	1	1	66.5567	7.57	3	3	72.65	5.68	3	3	108.67	6.22	3	3	740	82.3798	7.2251
Q96AE4	Far upstream element-binding protein 1 OS=Homo sapiens GN=FUBP1 PE=1 SV=3 - [FUBP1_HUMAN]	8.7	3	2	6	10	28544648	8.56934e+06	2.05936e+07	3.24607e+07	44.51	1.09	1	1	44.41	2.95	2	2	82.5289	2.48	2	2	126.623	6.83	5	5	644	67.5185	7.60596
Q96J01	THO complex subunit 3 OS=Homo sapiens GN=THOC3 PE=1 SV=1 - [THOC3_HUMAN]	9.69	4	4	4	10	4.94205e+07	2.10771e+07	5.2146e+07	78758874	35.58	2.56	1	1	26.41	2.56	1	1	63.4833	5.13	2	3	58.52	9.69	4	5	351	38.7468	6.0874
X1WI28	60S ribosomal protein L10 (Fragment) OS=Homo sapiens GN=RPL10 PE=1 SV=6 - [X1WI28_HUMAN]	20.4	10	4	4	10	1.89192e+07	2.43738e+07	1.70945e+07	3.95086e+07	40.1172	7.96	2	2	97.1258	20.4	4	4	37.1672	7.96	2	2	35.28	9.95	2	2	201	23.0571	10.0083
A0A0G2JMB2	Ig alpha-2 chain C region (Fragment) OS=Homo sapiens GN=IGHA2 PE=1 SV=1 - [A0A0G2JMB2_HUMAN]	12.94	4	5	5	10	2.1235e+07	4.44387e+07	12877181	2.72142e+07	25.22	4.12	2	2	64.84	12.94	4	4	31.8033	7.94	3	3	26.13	2.06	1	1	340	36.4851	6.1001
P25787	Proteasome subunit alpha type-2 OS=Homo sapiens GN=PSMA2 PE=1 SV=2 - [PSA2_HUMAN]	27.78	3	4	4	10	0	8.59425e+06	1.23628e+07	1.82684e+07					84.2967	21.79	3	4	131.817	14.53	2	3	111.7	18.8	3	3	234	25.8823	7.43018
Q14566	DNA replication licensing factor MCM6 OS=Homo sapiens GN=MCM6 PE=1 SV=1 - [MCM6_HUMAN]	9.5	1	8	8	10	0	4.27452e+06	4.18236e+06	1.40921e+07					24.02	0.97	1	1	87.1506	2.56	2	2	135.777	7.92	7	7	821	92.8312	5.41455
C9J0E4	Cystatin-A OS=Homo sapiens GN=CSTA PE=4 SV=1 - [C9J0E4_HUMAN]	87.3	2	6	6	9	14297120	3.11891e+07	0	2.73941e+07	82.66	41.27	2	2	141.441	41.27	3	3		0			80.5159	76.19	4	4	63	7.08178	7.23975
G3V256	Zinc finger CCCH domain-containing protein 14 OS=Homo sapiens GN=ZC3H14 PE=4 SV=1 - [G3V256_HUMAN]	9.26	11	5	5	9	2.1091e+07	12344841	1.69173e+06	2.04678e+07	61.73	3.31	2	2	66.96	3.47	2	2	65.77	3.31	2	2	92.3167	5.79	3	3	605	68.3072	7.94287
J3QL05	Serine/arginine-rich-splicing factor 2 (Fragment) OS=Homo sapiens GN=SRSF2 PE=4 SV=1 - [J3QL05_HUMAN]	23.85	4	3	3	9	7.09619e+07	4.58568e+07	61937601	7.86491e+07	97.9107	18.46	2	2	69.513	18.46	2	2	43.46	18.46	2	2	95.3887	23.85	3	3	130	15.1466	10.9604
O95372	Acyl-protein thioesterase 2 OS=Homo sapiens GN=LYPLA2 PE=1 SV=1 - [LYPA2_HUMAN]	15.58	2	4	4	9	5.36282e+06	8.82284e+06	7.30181e+06	1.94885e+07	28.24	3.46	1	1	27.47	6.93	2	2	33.05	12.12	3	3	46.577	10.82	3	3	231	24.7207	7.2251
P06733	Alpha-enolase OS=Homo sapiens GN=ENO1 PE=1 SV=2 - [ENOA_HUMAN]	11.29	3	5	5	9	1.58329e+07	3.08577e+07	0	1.99424e+07	43.56	1.61	1	1	96.5651	11.29	5	5	22.33	4.38	1	1	40.3293	3.69	2	2	434	47.1393	7.38623
P14649	Myosin light chain 6B OS=Homo sapiens GN=MYL6B PE=1 SV=1 - [MYL6B_HUMAN]	19.23	2	2	4	9	4.9858e+08	3.87438e+08	162660576	2.85808e+08	146.46	19.23	4	4	129.377	15.87	3	3	54.73	6.25	1	1	58.27	6.25	1	1	208	22.7497	5.73193
P17812	CTP synthase 1 OS=Homo sapiens GN=CTPS1 PE=1 SV=2 - [PYRG1_HUMAN]	6.6	1	4	4	9	1.84119e+07	0	1.60903e+07	5.06771e+07	88.37	3.21	2	3		0			82.4567	4.57	3	3	55.2367	4.74	3	3	591	66.648	6.45557
P27824	Calnexin OS=Homo sapiens GN=CANX PE=1 SV=2 - [CALX_HUMAN]	6.42	7	3	3	9	2.05223e+07	2.58422e+07	1.65518e+07	1.09655e+07	63.6833	6.42	3	3	44.2	4.73	2	2	49.13	4.73	2	2	37.71	4.39	2	2	592	67.5259	4.60205
P35998	26S protease regulatory subunit 7 OS=Homo sapiens GN=PSMC2 PE=1 SV=3 - [PRS7_HUMAN]	11.09	2	4	4	9	1.31792e+07	1.28946e+07	1.53702e+07	2.5649e+07	81.43	3	1	1	167.19	6	2	2	146.73	6	2	2	170.03	11.09	4	4	433	48.6031	5.94775
P55884	Eukaryotic translation initiation factor 3 subunit B OS=Homo sapiens GN=EIF3B PE=1 SV=3 - [EIF3B_HUMAN]	5.16	3	3	3	9	5.77906e+06	9.37284e+06	1.17598e+07	1.74236e+07	80.38	2.95	2	2	64.6333	5.16	3	3	42.26	3.44	2	2	32.82	3.44	2	2	814	92.4238	4.99561
P61313	60S ribosomal protein L15 OS=Homo sapiens GN=RPL15 PE=1 SV=2 - [RL15_HUMAN]	21.57	4	4	4	9	2.54043e+07	3.13653e+07	2.43923e+07	28066675	84.61	11.27	2	2	91.47	12.75	2	2	85.08	11.27	2	2	80.8567	15.69	3	3	204	24.1311	11.6196
P61626	Lysozyme C OS=Homo sapiens GN=LYZ PE=1 SV=1 - [LYSC_HUMAN]	20.95	3	4	4	9	4.1329e+07	5.43413e+07	1.23785e+07	5.78511e+07	49.81	20.95	3	3	61.37	14.19	2	2	15.66	6.08	1	1	41.6	20.95	3	3	148	16.5263	9.15869
Q07666	KH domain-containing, RNA-binding, signal transduction-associated protein 1 OS=Homo sapiens GN=KHDRBS1 PE=1 SV=1 - [KHDR1_HUMAN]	15.35	3	5	5	9	5.58302e+07	3.51247e+07	2.3241e+07	6.33041e+07	34.57	2.26	1	1	40.85	8.8	3	3	69.8533	10.84	3	3	25.62	4.29	2	2	443	48.1972	8.66064
Q12906	Interleukin enhancer-binding factor 3 OS=Homo sapiens GN=ILF3 PE=1 SV=3 - [ILF3_HUMAN]	5.59	9	4	4	9	2.19746e+07	2.52077e+07	3.04262e+07	3.71652e+07	23.01	2.24	1	1	69.46	5.59	4	4	32.67	2.24	1	1	93.5	4.59	3	3	894	95.2791	8.76318
Q13243	Serine/arginine-rich splicing factor 5 OS=Homo sapiens GN=SRSF5 PE=1 SV=1 - [SRSF5_HUMAN]	25.37	4	4	5	9	1.10755e+08	95037611	3.78751e+07	87696596	52.81	3.31	1	1	53.1	3.31	1	1	74.5633	19.85	4	4	80.0367	13.97	3	3	272	31.2453	11.5903
Q8WXF1	Paraspeckle component 1 OS=Homo sapiens GN=PSPC1 PE=1 SV=1 - [PSPC1_HUMAN]	8.6	2	3	4	9	1.57278e+08	13416849	0	191718694	114.395	8.6	4	5	37.3	3.06	1	1		0			89.6364	6.31	3	3	523	58.7062	6.66846
Q9ULV4	Coronin-1C OS=Homo sapiens GN=CORO1C PE=1 SV=1 - [COR1C_HUMAN]	9.28	9	5	5	9	0	1.68912e+07	7.0702e+06	1.72254e+07	79.99	4.64	2	2	72.01	4.64	2	2	79.8	4.85	3	3	50.41	4.85	2	2	474	53.2151	7.07861
X6RA14	S-formylglutathione hydrolase OS=Homo sapiens GN=ESD PE=1 SV=1 - [X6RA14_HUMAN]	28.46	4	5	5	9	82324729	2.61796e+07	3.18484e+07	4.86382e+07	40.33	4.74	1	1	48.2433	17	3	3	55.6633	22.53	3	3	23.83	11.46	2	2	253	28.2079	6.78564
A0A0A0MSQ0	Plastin-3 OS=Homo sapiens GN=PLS3 PE=1 SV=1 - [A0A0A0MSQ0_HUMAN]	12.8	8	7	7	9	1.45225e+07	3.28963e+07	0	0	86.34	6.97	4	4	144.2	9.24	5	5									617	69.2906	5.93506
A0A087WZZ5	Splicing factor 3B subunit 2 OS=Homo sapiens GN=SF3B2 PE=1 SV=1 - [A0A087WZZ5_HUMAN]	5.63	6	4	4	9	28005753	2.47046e+07	2.58408e+07	3.98607e+07	19.75	2.87	2	2	42	3.79	2	2	61.7	4.59	3	3	40.29	3.1	2	2	871	97.5247	5.66846
O75531	Barrier-to-autointegration factor OS=Homo sapiens GN=BANF1 PE=1 SV=1 - [BAF_HUMAN]	55.06	1	5	5	9	0	6.3435e+07	8.57989e+07	1.59666e+08					140.57	42.7	3	3	138.833	30.34	3	3	118.83	41.57	3	3	89	10.052	6.0874
Q00610	Clathrin heavy chain 1 OS=Homo sapiens GN=CLTC PE=1 SV=5 - [CLH1_HUMAN]	5.19	5	7	7	9	0	7.78401e+06	7.20069e+06	1.50363e+07					25.89	0.42	1	1	45.37	1.37	2	2	79.0877	4.78	6	6	1675	191.493	5.69385
Q9H307	Pinin OS=Homo sapiens GN=PNN PE=1 SV=4 - [PININ_HUMAN]	7.81	3	3	3	9	0	12097010	1.56109e+07	1.72079e+07					51.43	3.77	2	2	65.3267	7.81	3	5	47.03	3.77	2	2	717	81.565	7.13721
A0A087WTT1	Polyadenylate-binding protein OS=Homo sapiens GN=PABPC1 PE=1 SV=1 - [A0A087WTT1_HUMAN]	13.03	19	5	5	9	0	1.51951e+07	8.69073e+06	1.72019e+07					78.4607	10.73	4	4	43.6504	3.26	2	2	56.1767	6.9	3	3	522	58.4988	9.26123
H7C4T5	Muscleblind-like protein 1 (Fragment) OS=Homo sapiens GN=MBNL1 PE=4 SV=1 - [H7C4T5_HUMAN]	9.12	9	3	3	8	2.90593e+07	0	2.1922e+07	4.71104e+07	32.74	6.69	2	2					42.03	9.12	3	3	58.2867	6.69	2	3	329	35.7967	8.66064
O43396	Thioredoxin-like protein 1 OS=Homo sapiens GN=TXNL1 PE=1 SV=3 - [TXNL1_HUMAN]	17.3	3	3	3	8	7.52757e+06	0	8.99588e+06	1.61384e+07	46.27	5.88	1	1		0			64.15	17.3	3	4	59.22	17.3	3	3	289	32.2307	4.95752
O75083	WD repeat-containing protein 1 OS=Homo sapiens GN=WDR1 PE=1 SV=4 - [WDR1_HUMAN]	10.73	2	4	4	8	15795586	0	2.1303e+07	2.91522e+07	78.57	4.46	2	2	22.57	1.65	1	1	57.94	4.46	2	2	78.9333	9.08	3	3	606	66.1519	6.65381
P04196	Histidine-rich glycoprotein OS=Homo sapiens GN=HRG PE=1 SV=1 - [HRG_HUMAN]	3.05	3	2	2	8	4.19886e+07	2.87168e+07	3.88033e+07	4.83975e+07	57.5953	3.05	2	2	53.87	3.05	2	2	63.57	3.05	2	2	44.45	3.05	2	2	525	59.5409	7.50342
P05455	Lupus La protein OS=Homo sapiens GN=SSB PE=1 SV=2 - [LA_HUMAN]	10.54	2	4	4	8	4.9737e+06	9.02474e+06	1.71542e+07	2.49393e+07	82	4.9	2	2	94.77	4.9	2	2	37.75	2.45	1	1	89.7698	8.09	3	3	408	46.8082	7.12256
P0C0S5	Histone H2A.Z OS=Homo sapiens GN=H2AFZ PE=1 SV=2 - [H2AZ_HUMAN]	40.63	3	2	3	8	924466977	416755027	488462424	1.84496e+07	126.85	29.69	2	2	63.3	7.03	1	1	144.734	29.69	2	2	92.14	33.59	2	3	128	13.5446	10.5796
P13667	Protein disulfide-isomerase A4 OS=Homo sapiens GN=PDIA4 PE=1 SV=2 - [PDIA4_HUMAN]	5.89	2	4	4	8	0	7.4249e+06	5.87885e+06	1.17232e+07	20.15	1.24	1	1	30.88	2.48	2	2	24.96	1.24	1	1	88.6198	4.65	3	4	645	72.887	5.07178
P18124	60S ribosomal protein L7 OS=Homo sapiens GN=RPL7 PE=1 SV=1 - [RL7_HUMAN]	7.66	2	3	3	8	25873238	1.54865e+07	7.96936e+06	2.46103e+07	21.26	3.23	1	1	37.1667	7.66	3	3	38.91	4.44	2	2	25.67	7.66	2	2	248	29.2072	10.6528
P20042	Eukaryotic translation initiation factor 2 subunit 2 OS=Homo sapiens GN=EIF2S2 PE=1 SV=2 - [IF2B_HUMAN]	11.71	1	4	4	8	1.46969e+07	1.19108e+07	1.54312e+07	1.40325e+07	34.83	6.01	2	2	33.26	6.01	2	2	56.1667	9.31	3	3	39.75	3	1	1	333	38.3644	5.79541
P20290	Transcription factor BTF3 OS=Homo sapiens GN=BTF3 PE=1 SV=1 - [BTF3_HUMAN]	37.86	3	4	4	8	2.82026e+07	6.9938e+07	4.68068e+07	1.10112e+08	39.51	9.22	1	1	59.44	20.39	2	2	52.45	23.3	2	2	115.227	26.7	3	3	206	22.1544	9.37842
P31947	14-3-3 protein sigma OS=Homo sapiens GN=SFN PE=1 SV=1 - [1433S_HUMAN]	12.9	25	1	3	8	2.27276e+07	3.2439e+07	0	2.04521e+07	66.65	12.9	3	3	32.85	7.26	2	2	0	4.03	1	1	28.76	7.26	2	2	248	27.7567	4.7417
P43487	Ran-specific GTPase-activating protein OS=Homo sapiens GN=RANBP1 PE=1 SV=1 - [RANG_HUMAN]	18.91	7	4	4	8	91453454	152180008	5.58142e+07	109989404	25.07	4.48	1	1	39.29	8.96	2	2	66.1133	15.42	3	3	69.48	10.95	2	2	201	23.2956	5.2876
P49756	RNA-binding protein 25 OS=Homo sapiens GN=RBM25 PE=1 SV=3 - [RBM25_HUMAN]	5.46	3	4	4	8	1.26524e+07	6.19559e+06	1.85647e+07	2.44032e+07	23.87	0.95	1	1	42.7549	2.02	2	2	36.3	2.73	2	2	76.5981	3.68	3	3	843	100.124	6.31592
P55010	Eukaryotic translation initiation factor 5 OS=Homo sapiens GN=EIF5 PE=1 SV=2 - [IF5_HUMAN]	9.98	7	4	4	8	5.73358e+06	7.3643e+06	1.44281e+07	1.3154e+07	31.37	3.25	1	1	26.43	5.1	2	2	35.11	1.86	1	1	59.57	9.98	4	4	431	49.1918	5.57959
P55081	Microfibrillar-associated protein 1 OS=Homo sapiens GN=MFAP1 PE=1 SV=2 - [MFAP1_HUMAN]	11.39	1	3	3	8	31269933	6806326	1.19267e+07	2.48425e+07	34.64	3.87	1	1	71.355	11.39	3	3	78.8289	7.52	2	2	62.2838	5.69	2	2	439	51.9266	4.98291
P60866	40S ribosomal protein S20 OS=Homo sapiens GN=RPS20 PE=1 SV=1 - [RS20_HUMAN]	24.37	4	3	3	8	0	2.87237e+07	1.98326e+07	85430540		0			25.22	17.65	2	2	40.66	24.37	3	3	45.91	17.65	2	3	119	13.3643	9.93506
P61962	DDB1- and CUL4-associated factor 7 OS=Homo sapiens GN=DCAF7 PE=1 SV=1 - [DCAF7_HUMAN]	13.45	2	4	4	8	8.58651e+06	1.12734e+07	7.9367e+06	2.00735e+07	75.55	7.02	2	2	20.55	5.26	2	2	109.08	10.82	3	3	20.95	2.63	1	1	342	38.9011	5.51611
P62318	Small nuclear ribonucleoprotein Sm D3 OS=Homo sapiens GN=SNRPD3 PE=1 SV=1 - [SMD3_HUMAN]	37.3	1	4	4	8	5.6853e+07	1.24162e+08	7.20038e+07	9.72682e+07	70.7264	19.05	3	3	61.36	7.94	1	1	73.0612	16.67	2	2	60.6223	26.19	2	2	126	13.9073	10.3159
P62753	40S ribosomal protein S6 OS=Homo sapiens GN=RPS6 PE=1 SV=1 - [RS6_HUMAN]	16.06	3	3	3	8	4.02349e+07	89281636	3.0091e+07	6.61318e+07	75.62	9.64	2	2	73.25	11.24	2	2	73.63	9.64	2	2	72.95	11.24	2	2	249	28.663	10.8433
P63167	Dynein light chain 1, cytoplasmic OS=Homo sapiens GN=DYNLL1 PE=1 SV=1 - [DYL1_HUMAN]	21.35	1	1	2	8	1.32415e+08	85784641	2.99568e+07	6.20656e+07	30.26	12.36	1	2	24.8567	21.35	2	3	27.91	12.36	1	1	54.7	12.36	1	2	89	10.3591	7.40088
P68871	Hemoglobin subunit beta OS=Homo sapiens GN=HBB PE=1 SV=2 - [HBB_HUMAN]	27.21	13	2	4	8	2.72358e+07	8.56232e+06	20525208	1.47852e+07	102.743	21.09	3	3	45.59	14.29	2	2	47.32	6.8	1	1	52.97	12.93	2	2	147	15.9883	7.28369
P69905	Hemoglobin subunit alpha OS=Homo sapiens GN=HBA1 PE=1 SV=2 - [HBA_HUMAN]	28.17	2	3	4	8	1.34671e+08	1.69794e+07	7297677	0	154.92	28.17	4	6	28.35	6.34	1	1	30.41	6.34	1	1					142	15.2479	8.67529
P83881	60S ribosomal protein L36a OS=Homo sapiens GN=RPL36A PE=1 SV=2 - [RL36A_HUMAN]	15.09	8	2	2	8	1.62209e+07	1.69953e+07	1.24819e+07	2.76461e+07	65.37	15.09	2	2	63.84	15.09	2	2	58.49	15.09	2	2	54.35	15.09	2	2	106	12.4328	10.5796
P98179	Putative RNA-binding protein 3 OS=Homo sapiens GN=RBM3 PE=1 SV=1 - [RBM3_HUMAN]	36.31	1	3	3	8	0	1.93546e+07	42042128	3.96899e+07		0			107.88	26.75	2	4	53.37	20.38	1	1	58.0133	36.31	3	3	157	17.16	8.90967
Q08554	Desmocollin-1 OS=Homo sapiens GN=DSC1 PE=1 SV=2 - [DSC1_HUMAN]	4.25	1	3	3	8	6.58417e+07	6.70967e+07	3.73261e+07	8.82318e+07	87.46	2.8	2	2	39.09	2.57	2	2	75.22	2.8	2	2	81.63	3.13	2	2	894	99.9238	5.42725
Q14247	Src substrate cortactin OS=Homo sapiens GN=CTTN PE=1 SV=2 - [SRC8_HUMAN]	13.27	2	5	5	8	10555200	1.60866e+07	1.10335e+07	0	31.84	1.82	1	1	94.7	13.27	5	5	27.82	3.82	2	2					550	61.5485	5.40186
Q14978	Nucleolar and coiled-body phosphoprotein 1 OS=Homo sapiens GN=NOLC1 PE=1 SV=2 - [NOLC1_HUMAN]	5.15	3	4	4	8	1.61728e+07	4.27636e+06	5.99824e+06	1.22201e+07	88.09	5.15	4	4	39.34	1.57	1	1	34.91	2.86	2	2	47.55	1.57	1	1	699	73.5596	9.46631
Q5D862	Filaggrin-2 OS=Homo sapiens GN=FLG2 PE=1 SV=1 - [FILA2_HUMAN]	5.02	1	6	6	8	3.58988e+06	6.60171e+06	13838862	1.28132e+07	80.5533	1.97	3	3	75.51	1.3	2	2	55.72	0.46	1	1	65.06	2.89	2	2	2391	247.928	8.30908
Q5T760	Serine/arginine-rich-splicing factor 11 (Fragment) OS=Homo sapiens GN=SFRS11 PE=2 SV=1 - [Q5T760_HUMAN]	15.42	4	4	4	8	1.66808e+07	1.22234e+07	3.49863e+07	15529187	33.12	2.06	1	1	43.68	2.06	1	1	90.37	15.42	4	4	72.45	6.43	2	2	389	42.2908	11.6489
Q7Z406	Myosin-14 OS=Homo sapiens GN=MYH14 PE=1 SV=2 - [MYH14_HUMAN]	4.61	4	2	7	8	7.70974e+07	1.00897e+08	0	0	195.697	3.61	5	5	37.01	1.5	3	3									1995	227.732	5.60498
Q96FJ2	Dynein light chain 2, cytoplasmic OS=Homo sapiens GN=DYNLL2 PE=1 SV=1 - [DYL2_HUMAN]	20.22	1	1	2	8	1.32415e+08	4.51072e+07	2.99568e+07	6.20656e+07	30.26	12.36	1	2	22.26	20.22	2	3	27.91	12.36	1	1	54.7	12.36	1	2	89	10.3431	7.37158
Q9BYJ9	YTH domain family protein 1 OS=Homo sapiens GN=YTHDF1 PE=1 SV=1 - [YTHD1_HUMAN]	6.26	5	2	3	8	4.39146e+07	1.52659e+07	0	0	37.45	4.47	2	2	62.9	6.26	3	5	26.64	1.61	1	1					559	60.8358	8.79248
Q9UBS4	DnaJ homolog subfamily B member 11 OS=Homo sapiens GN=DNAJB11 PE=1 SV=1 - [DJB11_HUMAN]	16.2	2	4	4	8	4.44173e+07	2.33086e+07	3.98833e+07	3.53585e+07	22.52	3.35	1	1	33.65	8.66	2	2	51.88	6.42	2	2	112.903	13.13	3	3	358	40.4886	6.17627
A0A0U1RQF0	Fatty acid synthase OS=Homo sapiens GN=FASN PE=4 SV=1 - [A0A0U1RQF0_HUMAN]	4.62	2	7	7	8	1.03713e+07	11670725	0	2.1903e+07	76.07	0.92	1	1	35.44	1.04	1	1		0			114.063	3.71	6	6	2509	273.026	6.46826
Q3KNR6	Hsc70-interacting protein OS=Homo sapiens GN=ST13 PE=1 SV=1 - [Q3KNR6_HUMAN]	21.8	7	4	4	8	4.29638e+07	5.46957e+07	1.77326e+07	7.22869e+07	67.1519	9.95	2	2	29.12	3.32	1	1	73.5383	15.17	3	3	37.4719	9.95	2	2	211	23.8959	4.89404
G8JLG1	Structural maintenance of chromosomes protein OS=Homo sapiens GN=SMC1A PE=1 SV=2 - [G8JLG1_HUMAN]	8.34	3	8	8	8	8.55998e+06	6.50895e+06	3.70507e+06	4.12517e+06	79.01	2.73	3	3	34.13	1.65	2	2	64.07	2.89	2	2	17.91	1.07	1	1	1211	140.772	7.40088
P25788	Proteasome subunit alpha type-3 OS=Homo sapiens GN=PSMA3 PE=1 SV=2 - [PSA3_HUMAN]	21.57	2	5	5	8	0	2.5269e+07	2.69287e+07	4.68606e+07					74.29	4.71	1	1	112.947	18.04	4	4	105.183	12.16	3	3	255	28.4151	5.32568
P43034	Platelet-activating factor acetylhydrolase IB subunit alpha OS=Homo sapiens GN=PAFAH1B1 PE=1 SV=2 - [LIS1_HUMAN]	12.68	4	5	5	8	0	1.30629e+07	7.61745e+06	1.65131e+07					59.1167	7.32	3	3	0	1.71	1	1	85.26	10.98	4	4	410	46.6082	7.37158
P62277	40S ribosomal protein S13 OS=Homo sapiens GN=RPS13 PE=1 SV=2 - [RS13_HUMAN]	31.13	3	4	4	8	0	4.44387e+07	3.40721e+07	2.72137e+07					100.607	31.13	4	4	47.73	15.89	2	2	56.59	17.88	2	2	151	17.2117	10.5356
Q9UBE0	SUMO-activating enzyme subunit 1 OS=Homo sapiens GN=SAE1 PE=1 SV=1 - [SAE1_HUMAN]	26.3	7	5	5	8	0	0	1.98736e+07	3.42285e+07					33.55	4.05	1	1	80.56	9.83	3	3	115.934	22.25	4	4	346	38.4256	5.30029
A8MU58	Aminoacyl tRNA synthase complex-interacting multifunctional protein 2 OS=Homo sapiens GN=AIMP2 PE=4 SV=2 - [A8MU58_HUMAN]	4.96	3	1	1	7	2.08899e+07	1.54129e+07	1.47852e+07	3.45401e+07	22.14	4.96	1	1	32.97	4.96	1	2	49.78	4.96	1	2	61.44	4.96	1	2	242	26.7429	8.07471
B4DXW1	Actin-related protein 3 OS=Homo sapiens GN=ACTR3 PE=2 SV=1 - [B4DXW1_HUMAN]	13.35	7	5	5	7	8.5602e+06	2.0053e+07	1.05778e+07	1.64556e+07	84.81	5.72	2	2	39.1	5.45	2	2	50.83	3	1	1	62.97	5.18	2	2	367	41.9773	5.61768
D6R9A6	High mobility group protein B2 (Fragment) OS=Homo sapiens GN=HMGB2 PE=4 SV=1 - [D6R9A6_HUMAN]	20.9	2	2	2	7	2.33976e+07	2.92444e+07	3.55922e+07	0	68.9967	20.9	2	3	85.08	20.9	2	3	30.28	9.7	1	1		0			134	15.3937	9.78857
F8VUA6	60S ribosomal protein L18 (Fragment) OS=Homo sapiens GN=RPL18 PE=4 SV=1 - [F8VUA6_HUMAN]	20.77	6	2	2	7	3.45527e+07	4.34123e+07	2.72422e+07	29038154	127.39	20.77	2	2	118	20.77	2	2	119.2	20.77	2	2	93.55	10	1	1	130	14.5201	11.7515
H7BY36	RNA-binding protein EWS (Fragment) OS=Homo sapiens GN=EWSR1 PE=4 SV=1 - [H7BY36_HUMAN]	7.47	5	2	2	7	15939961	2.84076e+07	7.92628e+06	4.40465e+07	56.52	4.55	1	1	72.7257	7.47	2	2	75.2847	7.47	2	2	91.0247	7.47	2	2	308	32.1604	9.81787
H7C2Z6	Grancalcin (Fragment) OS=Homo sapiens GN=GCA PE=4 SV=1 - [H7C2Z6_HUMAN]	19.86	4	3	3	7	2.09722e+07	0	8.32495e+06	2.84236e+07	49.42	19.86	3	3					71.23	13.01	2	2	53.1	14.38	2	2	146	16.8111	6.66846
J3KTC1	RNA-binding protein Musashi homolog 2 (Fragment) OS=Homo sapiens GN=MSI2 PE=4 SV=1 - [J3KTC1_HUMAN]	40.43	5	4	4	7	4.34998e+07	0	2.59099e+07	3.12319e+07	49.52	26.24	2	2					73.83	26.24	2	2	23.3467	14.18	2	3	141	15.5629	9.49561
J3QR48	Importin subunit beta-1 (Fragment) OS=Homo sapiens GN=KPNB1 PE=4 SV=1 - [J3QR48_HUMAN]	14.09	2	2	2	7	13306760	1.40456e+07	5.81843e+06	2.29137e+07	51.92	14.09	2	2	87.98	14.09	2	2	48.76	6.04	1	1	85.38	14.09	2	2	149	16.4746	5.56689
K7ELC4	60S ribosomal protein L22 (Fragment) OS=Homo sapiens GN=RPL22 PE=4 SV=1 - [K7ELC4_HUMAN]	27.85	10	3	3	7	4.20204e+07	4.14181e+07	6.69314e+07	8.53693e+07	15.79	11.39	1	1	26.33	10.13	1	1	54.1	26.58	2	2	72.3	27.85	3	3	79	9.09292	9.93506
O00303	Eukaryotic translation initiation factor 3 subunit F OS=Homo sapiens GN=EIF3F PE=1 SV=1 - [EIF3F_HUMAN]	13.45	2	3	3	7	3.69917e+07	5.26931e+06	2.3545e+07	1.49292e+07	37.39	3.08	1	1	55.78	5.04	1	1	101.62	8.4	2	2	198.323	10.36	2	3	357	37.5402	5.45264
O14530	Thioredoxin domain-containing protein 9 OS=Homo sapiens GN=TXNDC9 PE=1 SV=2 - [TXND9_HUMAN]	8.85	5	2	2	7	1.83457e+07	1.75479e+07	18125156	3.1541e+07	32.61	3.98	1	1	71.9634	8.85	2	2	62.19	8.85	2	2	60.75	8.85	2	2	226	26.5175	5.88428
O76094	Signal recognition particle 72 kDa protein OS=Homo sapiens GN=SRP72 PE=1 SV=3 - [SRP72_HUMAN]	9.54	2	4	4	7	0	5.29702e+06	5.78377e+06	1.21989e+07		0			73.67	4.47	2	2	35.26	5.07	2	2	71.4667	7	3	3	671	74.56	9.26123
P06730	Eukaryotic translation initiation factor 4E OS=Homo sapiens GN=EIF4E PE=1 SV=2 - [IF4E_HUMAN]	19.82	6	4	4	7	4.09119e+07	4.13173e+07	2.58736e+07	3.68328e+07	26.42	6.45	1	1	17.05	6.45	1	1	26.93	9.68	2	2	38.02	13.36	3	3	217	25.0815	6.15088
P24534	Elongation factor 1-beta OS=Homo sapiens GN=EEF1B2 PE=1 SV=3 - [EF1B_HUMAN]	27.56	4	5	5	7	6.3354e+07	1.68488e+08	1.03439e+08	0	86.6238	9.78	2	2	115.07	12.44	2	2	70.7267	17.78	3	3		0			225	24.7483	4.66553
P28074	Proteasome subunit beta type-5 OS=Homo sapiens GN=PSMB5 PE=1 SV=3 - [PSB5_HUMAN]	22.43	3	5	5	7	0	0	1.21242e+07	2.29527e+07		0							98.16	14.07	3	3	72.0367	18.63	4	4	263	28.4622	6.91748
P30566	Adenylosuccinate lyase OS=Homo sapiens GN=ADSL PE=1 SV=2 - [PUR8_HUMAN]	12.19	7	5	5	7	0	5.48711e+06	3875587	24145011	46.54	2.27	1	1	70.61	2.27	1	1	46.26	2.69	1	1	85.7687	11.78	4	4	484	54.854	7.10791
P31151	Protein S100-A7 OS=Homo sapiens GN=S100A7 PE=1 SV=4 - [S10A7_HUMAN]	30.69	1	2	2	7	7.03559e+07	6.86391e+07	5.94347e+07	0	111.63	19.8	1	2	136.243	30.69	2	3	111.69	19.8	1	2					101	11.4636	6.771
P42677	40S ribosomal protein S27 OS=Homo sapiens GN=RPS27 PE=1 SV=3 - [RS27_HUMAN]	25	5	2	2	7	1.97059e+07	1.62525e+07	0	2.20217e+07	25.03	25	2	2	39.89	25	2	3					35.67	25	2	2	84	9.45484	9.45166
P46783	40S ribosomal protein S10 OS=Homo sapiens GN=RPS10 PE=1 SV=1 - [RS10_HUMAN]	20	4	3	3	7	7.12178e+07	4.18948e+07	5.68221e+07	86162854	75.68	14.55	2	2	43.9	14.55	2	2	90.9	14.55	2	2	72.89	9.09	1	1	165	18.8859	10.1548
P47929	Galectin-7 OS=Homo sapiens GN=LGALS7 PE=1 SV=2 - [LEG7_HUMAN]	22.79	1	3	3	7	4.05928e+07	31359784	0	2.43891e+07	55.49	13.97	2	2	26.94	14.71	2	2					28.99	14.71	2	3	136	15.0658	7.62061
P62829	60S ribosomal protein L23 OS=Homo sapiens GN=RPL23 PE=1 SV=1 - [RL23_HUMAN]	19.29	6	3	3	7	9.49283e+07	7.41171e+07	59015514	9.10264e+07	50.63	12.14	2	2	81.17	19.29	3	3	29.67	7.14	1	1	26.4	7.14	1	1	140	14.8561	10.5063
P62913	60S ribosomal protein L11 OS=Homo sapiens GN=RPL11 PE=1 SV=2 - [RL11_HUMAN]	21.91	3	4	4	7	3.19229e+07	1.0912e+07	3.28554e+07	5.31426e+07	44.34	12.36	2	2	0	4.49	1	1	58.23	12.92	2	2	32.5	9.55	2	2	178	20.2396	9.59814
Q08J23	tRNA (cytosine(34)-C(5))-methyltransferase OS=Homo sapiens GN=NSUN2 PE=1 SV=2 - [NSUN2_HUMAN]	7.82	1	5	5	7	5.91827e+06	5.06278e+06	3.46324e+06	0	15.15	3.13	1	1	39.49	5.74	3	3	22	3.39	3	3		0			767	86.4158	6.771
Q13247	Serine/arginine-rich splicing factor 6 OS=Homo sapiens GN=SRSF6 PE=1 SV=2 - [SRSF6_HUMAN]	6.1	3	1	2	7	1.10755e+08	64188131	56186410	1.05188e+08	52.81	2.62	1	1	59.46	6.1	2	2	57.4	6.1	2	2	77.94	6.1	2	2	344	39.5634	11.4292
Q13363	C-terminal-binding protein 1 OS=Homo sapiens GN=CTBP1 PE=1 SV=2 - [CTBP1_HUMAN]	8.86	8	3	4	7	4.49226e+06	0	7.37325e+06	1.46134e+07	55.45	2.5	1	1					55.7	7.27	3	3	70.2454	7.05	3	3	440	47.5055	6.771
Q15056	Eukaryotic translation initiation factor 4H OS=Homo sapiens GN=EIF4H PE=1 SV=5 - [IF4H_HUMAN]	16.94	1	2	2	7	25740490	42784873	32582622	5.54356e+07	39.92	11.69	1	1	107.68	16.94	2	2	37.89	11.69	1	1	99.7467	16.94	2	3	248	27.3684	7.2251
Q8N1G4	Leucine-rich repeat-containing protein 47 OS=Homo sapiens GN=LRRC47 PE=1 SV=1 - [LRC47_HUMAN]	11.32	1	5	5	7	1.84125e+07	0	4.28527e+06	26816873	48.35	2.06	1	1					36.94	4.46	2	2	58.35	8.92	4	4	583	63.4337	8.27979
Q99459	Cell division cycle 5-like protein OS=Homo sapiens GN=CDC5L PE=1 SV=2 - [CDC5L_HUMAN]	8.23	1	6	6	7	8.28745e+06	6.06558e+06	5.8671e+06	1.24844e+07	24.97	1	1	1	44.28	1.25	1	1	40.53	3.62	3	3	36.53	3.37	2	2	802	92.1937	8.17725
Q9BZL1	Ubiquitin-like protein 5 OS=Homo sapiens GN=UBL5 PE=1 SV=1 - [UBL5_HUMAN]	23.29	1	3	3	7	99968337	3.07258e+07	71765718	2.60936e+07	43.08	12.33	1	1	71.082	23.29	3	3	35.49	12.33	1	1	64.48	23.29	2	2	73	8.54143	8.44092
Q9BZX2	Uridine-cytidine kinase 2 OS=Homo sapiens GN=UCK2 PE=1 SV=1 - [UCK2_HUMAN]	16.48	1	2	2	7	0	2.31429e+07	2.38752e+07	3.68442e+07		0			68.2633	16.48	2	3	58.16	16.48	2	2	87.3	9.58	1	2	261	29.2811	6.69775
Q9NQ29	Putative RNA-binding protein Luc7-like 1 OS=Homo sapiens GN=LUC7L PE=1 SV=1 - [LUC7L_HUMAN]	7.55	8	1	3	7	2.49856e+07	0	2.69715e+07	5.12537e+07	48.3713	4.58	2	2		0			43.53	2.7	1	2	50.7533	5.66	2	3	371	43.7013	9.92041
M0R3H0	40S ribosomal protein S16 OS=Homo sapiens GN=RPS16 PE=1 SV=1 - [M0R3H0_HUMAN]	30	7	3	3	7	6.34579e+07	90070216	5.31271e+07	7.57078e+07	97.34	21	2	2	64.54	10	1	1	54.33	19	2	2	69.41	19	2	2	100	11.0681	10.2427
X6R6Z1	Interleukin enhancer-binding factor 2 (Fragment) OS=Homo sapiens GN=ILF2 PE=1 SV=1 - [X6R6Z1_HUMAN]	32.17	4	2	2	7	1.27943e+07	3.16107e+07	0	3.95641e+07	56.49	32.17	2	2	57.81	32.17	2	2	62.41	32.17	2	2	57.95	18.26	1	1	115	12.3746	5.17334
A0A075B6K9	Ig lambda-2 chain C regions (Fragment) OS=Homo sapiens GN=IGLC2 PE=4 SV=1 - [A0A075B6K9_HUMAN]	23.58	11	2	2	7	3.70494e+07	4.43405e+07	1.32992e+07	36739047	84.32	23.58	2	2	107.43	23.58	2	2	68.26	9.43	1	1	86.19	23.58	2	2	106	11.3395	7.23975
A0A087X020	Ribosome maturation protein SBDS OS=Homo sapiens GN=SBDS PE=1 SV=1 - [A0A087X020_HUMAN]	10.8	3	3	3	7	18538332	1.72986e+07	1.24036e+07	2.57123e+07	33.1	3.6	1	1	52.88	3.2	1	1	66.74	10.8	3	3	49.54	6.8	2	2	250	28.8463	8.74854
E7ESE0	60S ribosomal protein L9 (Fragment) OS=Homo sapiens GN=RPL9 PE=4 SV=1 - [E7ESE0_HUMAN]	19.88	4	2	2	7	0	23094662	2.06444e+07	1.53048e+07					106.16	11.45	1	2	90.04	11.45	1	2	117.117	19.88	2	3	166	18.8882	10.1987
H3BQA8	WD repeat-containing protein 61 (Fragment) OS=Homo sapiens GN=WDR61 PE=4 SV=1 - [H3BQA8_HUMAN]	26.38	5	3	3	7	0	8.61115e+06	0	3.05463e+07					131.84	19.63	2	3		0			181.44	19.02	2	4	163	17.7648	6.17627
P13010	X-ray repair cross-complementing protein 5 OS=Homo sapiens GN=XRCC5 PE=1 SV=3 - [XRCC5_HUMAN]	7.65	2	3	3	7	0	1.15138e+07	2.09288e+07	2.88382e+07					69.44	3.83	2	2	78.51	6.42	2	2	93.9833	7.65	3	3	732	82.6523	5.80811
P36542	ATP synthase subunit gamma, mitochondrial OS=Homo sapiens GN=ATP5C1 PE=1 SV=1 - [ATPG_HUMAN]	23.83	1	5	5	7	0	7.97816e+06	7.84673e+06	0					58.69	20.47	4	4	64.97	9.4	3	3					298	32.9753	9.21729
C9JXB8	60S ribosomal protein L24 OS=Homo sapiens GN=RPL24 PE=4 SV=1 - [C9JXB8_HUMAN]	24.79	3	3	3	6	50652008	5.9806e+07	6.0143e+07	4.82507e+07	30.2	6.61	1	1	41.57	6.61	1	1	74.03	14.05	2	2	59.04	17.36	2	2	121	14.3598	11.312
E5RH09	Arginine--tRNA ligase, cytoplasmic OS=Homo sapiens GN=RARS PE=4 SV=1 - [E5RH09_HUMAN]	17.7	3	2	2	6	0	4.20899e+06	0	12368310	26.27	8.85	1	1	38.82	17.7	2	2	32.25	8.85	1	1	40.27	17.7	2	2	113	12.7216	6.0874
E7ETK0	40S ribosomal protein S24 OS=Homo sapiens GN=RPS24 PE=3 SV=1 - [E7ETK0_HUMAN]	17.56	3	2	2	6	4.53667e+07	5.09174e+07	3.06826e+07	0	66.84	17.56	2	2	62.9	17.56	2	2	70.59	17.56	2	2		0			131	15.1873	10.8872
F8W026	Endoplasmin (Fragment) OS=Homo sapiens GN=HSP90B1 PE=4 SV=1 - [F8W026_HUMAN]	51.02	3	1	3	6	23504523	4.6027e+07	7.21122e+07	0	75.46	24.49	1	1	136.74	51.02	3	3	75.11	24.49	1	1	73.6	34.69	1	1	49	5.57896	4.89404
F8WBN3	Small EDRK-rich factor 2 OS=Homo sapiens GN=SERF2 PE=4 SV=1 - [F8WBN3_HUMAN]	30	6	2	2	6	8.17301e+06	1.42459e+07	12058893	1.9841e+07	48.77	30	2	2	31.7	30	1	1	23.27	30	1	1	29.49	30	2	2	40	4.57641	11.4146
H3BR35	Eukaryotic peptide chain release factor GTP-binding subunit ERF3A (Fragment) OS=Homo sapiens GN=GSPT1 PE=4 SV=1 - [H3BR35_HUMAN]	6.32	3	1	3	6	27258865	2.53964e+07	2.96674e+07	5.3771e+07	37.39	2.32	1	1	35.62	2.32	1	1	20.63	2.32	1	1	45.9214	6.32	3	3	475	52.9087	5.63037
H3BRG4	Cytochrome b-c1 complex subunit 2, mitochondrial OS=Homo sapiens GN=UQCRC2 PE=3 SV=1 - [H3BRG4_HUMAN]	7.52	3	2	2	6	1.4262e+07	1.30568e+07	9.83838e+06	1.17312e+07	62.9	3.64	1	1	126.35	7.52	2	2	57.51	7.52	2	2	52.39	3.64	1	1	412	44.607	8.99756
J3QLE5	Small nuclear ribonucleoprotein-associated protein N (Fragment) OS=Homo sapiens GN=SNRPN PE=4 SV=1 - [J3QLE5_HUMAN]	9.47	6	2	2	6	124751146	1.30461e+08	7.0963e+07	2.08309e+08	38.56	4.14	1	1	32.46	4.14	1	2	40.6051	9.47	2	2	42.77	4.14	1	1	169	17.5353	9.99365
O14602	Eukaryotic translation initiation factor 1A, Y-chromosomal OS=Homo sapiens GN=EIF1AY PE=1 SV=4 - [IF1AY_HUMAN]	36.81	4	3	3	6	1.60443e+07	0	1.85934e+07	6687269	70.96	18.75	2	2					70.63	18.75	2	2	27.82	25	2	2	144	16.4323	5.23682
O76071	Probable cytosolic iron-sulfur protein assembly protein CIAO1 OS=Homo sapiens GN=CIAO1 PE=1 SV=1 - [CIAO1_HUMAN]	8.55	1	2	2	6	1.17495e+07	14483981	3.18836e+07	3.29266e+07	28.16	6.19	1	1	54.67	6.19	1	2	48.54	8.55	2	2	44.84	6.19	1	1	339	37.8158	4.97021
P00747	Plasminogen OS=Homo sapiens GN=PLG PE=1 SV=2 - [PLMN_HUMAN]	2.35	1	2	2	6	4.11138e+07	1.20318e+07	8.84614e+06	6.34997e+07	53.72	2.35	2	2	62.36	2.35	2	2	34.49	1.11	1	1	33.11	1.23	1	1	810	90.5102	7.23975
P09874	Poly [ADP-ribose] polymerase 1 OS=Homo sapiens GN=PARP1 PE=1 SV=4 - [PARP1_HUMAN]	5.23	1	4	4	6	0	1.348e+07	1.9081e+07	1.12709e+07	34.59	1.87	1	1	41.85	1.87	1	1	82.44	2.37	2	2	64.71	2.86	2	2	1014	113.012	8.88037
P14174	Macrophage migration inhibitory factor OS=Homo sapiens GN=MIF PE=1 SV=4 - [MIF_HUMAN]	17.39	1	2	2	6	1.0261e+08	7.99928e+07	1.22125e+08	1.15113e+08	43.6	7.83	1	1	75.92	17.39	2	2	39.58	7.83	1	1	60.3	17.39	2	2	115	12.4682	7.88428
P38646	Stress-70 protein, mitochondrial OS=Homo sapiens GN=HSPA9 PE=1 SV=2 - [GRP75_HUMAN]	5.3	3	3	3	6	1.59306e+07	1.93193e+07	9.62962e+06	1.71183e+07	58.26	1.33	1	1	59.16	1.33	1	1	104.16	3.09	2	2	54.05	3.53	2	2	679	73.6348	6.16357
P55083	Microfibril-associated glycoprotein 4 OS=Homo sapiens GN=MFAP4 PE=1 SV=2 - [MFAP4_HUMAN]	21.57	2	2	2	6	5.95648e+06	94452447	192227017	291642087	60.56	10.2	1	2	20.5	11.37	1	1	98.59	10.2	1	1	114.39	10.2	1	2	255	28.6299	5.63037
P61353	60S ribosomal protein L27 OS=Homo sapiens GN=RPL27 PE=1 SV=2 - [RL27_HUMAN]	12.5	4	2	2	6	3.84247e+07	3.91854e+07	54115628	5.16563e+07	50.35	5.88	1	1	52.79	12.5	2	2	39.6	5.88	1	1	60.66	12.5	2	2	136	15.7877	10.5649
P62314	Small nuclear ribonucleoprotein Sm D1 OS=Homo sapiens GN=SNRPD1 PE=1 SV=1 - [SMD1_HUMAN]	43.7	3	3	3	6	3.41401e+07	1.74975e+07	7.06031e+07	0	65.47	16.81	1	1	70.67	16.81	1	1	93.0033	26.05	2	3	41.14	17.65	1	1	119	13.2734	11.561
Q15555	Microtubule-associated protein RP/EB family member 2 OS=Homo sapiens GN=MAPRE2 PE=1 SV=1 - [MARE2_HUMAN]	14.07	4	3	4	6	0	2.6291e+07	3.98489e+07	4.85045e+07	0	2.14	1	1	39.49	6.73	2	2	70.58	5.2	1	1	55.3	7.65	2	2	327	37.0082	5.56689
Q16643	Drebrin OS=Homo sapiens GN=DBN1 PE=1 SV=4 - [DREB_HUMAN]	9.71	4	4	4	6	4.19359e+07	6.46681e+07	0	0	82.64	5.86	3	3	85.1467	8.47	3	3									649	71.3854	4.44971
Q5VU77	Ubiquitin associated protein 2-like (Fragment) OS=Homo sapiens GN=UBAP2L PE=1 SV=1 - [Q5VU77_HUMAN]	10	7	3	3	6	1.62419e+07	2.54572e+07	21808522	5.20922e+07	43.8	6.86	2	2	71.1648	5.71	2	2	72.11	3.14	1	1	47.2	3.14	1	1	350	37.9382	6.7417
Q8N9Q2	Protein SREK1IP1 OS=Homo sapiens GN=SREK1IP1 PE=1 SV=1 - [SR1IP_HUMAN]	12.9	2	2	2	6	3.53266e+07	0	1.50658e+07	2.78867e+07	47.4553	12.9	2	2					53.8853	12.9	2	2	37.9153	12.9	2	2	155	18.1656	9.84717
Q96H79	Zinc finger CCCH-type antiviral protein 1-like OS=Homo sapiens GN=ZC3HAV1L PE=1 SV=2 - [ZCCHL_HUMAN]	26	1	4	4	6	1.07141e+07	1.04671e+07	0	3.18015e+07	26.3	4.33	1	1	46.66	4.33	1	1	77.32	15	2	2	63.45	11	2	2	300	32.9405	8.1333
Q96SB3	Neurabin-2 OS=Homo sapiens GN=PPP1R9B PE=1 SV=2 - [NEB2_HUMAN]	6.38	2	5	5	6	4.73752e+06	8.7589e+06	0	0	28.82	1.47	1	1	131	6.38	5	5									815	89.1377	4.97021
Q9HB71	Calcyclin-binding protein OS=Homo sapiens GN=CACYBP PE=1 SV=2 - [CYBP_HUMAN]	21.93	1	3	3	6	14230551	1.71217e+07	4.60449e+06	2.477e+07	56.87	4.82	1	1	44.57	17.11	2	2	51.21	4.82	1	1	72.77	15.35	2	2	228	26.1936	8.25049
R4GMY8	Transcription elongation factor B polypeptide 1 OS=Homo sapiens GN=TCEB1 PE=1 SV=1 - [R4GMY8_HUMAN]	35.38	3	2	2	6	4.29522e+07	2.88587e+07	3.87468e+07	5.20491e+07	57.94	16.92	1	1	61.53	35.38	2	2	33.06	16.92	1	1	64.31	35.38	2	2	65	6.96329	5.80811
E7EU85	Fragile X mental retardation syndrome-related protein 1 OS=Homo sapiens GN=FXR1 PE=4 SV=1 - [E7EU85_HUMAN]	7.05	9	3	3	6	0	1.36663e+07	2.08931e+07	3.34342e+07					79.21	5.29	2	2	62.24	3.52	2	2	64.43	3.52	2	2	454	50.9595	7.26904
O00148	ATP-dependent RNA helicase DDX39A OS=Homo sapiens GN=DDX39A PE=1 SV=2 - [DX39A_HUMAN]	13.58	8	4	4	6	0	4.35343e+07	3.35702e+07	6.87337e+07					22.61	2.81	1	1	46.7967	10.3	3	3	100.89	6.09	2	2	427	49.098	5.68115
P21796	Voltage-dependent anion-selective channel protein 1 OS=Homo sapiens GN=VDAC1 PE=1 SV=2 - [VDAC1_HUMAN]	18.02	2	4	4	6	0	2.73982e+07	1.82187e+07	18395580					52.82	18.02	4	4	70.76	3.53	1	1	20.2	7.07	1	1	283	30.7536	8.54346
P28066	Proteasome subunit alpha type-5 OS=Homo sapiens GN=PSMA5 PE=1 SV=3 - [PSA5_HUMAN]	17.01	1	3	3	6	0	1.24196e+07	2.34183e+07	4.06416e+07					49.27	2.9	1	1	58.5523	10.79	2	2	84.683	17.01	3	3	241	26.3942	4.79248
P28072	Proteasome subunit beta type-6 OS=Homo sapiens GN=PSMB6 PE=1 SV=4 - [PSB6_HUMAN]	12.97	3	3	3	6	0	2.81347e+07	1.08344e+07	2.77025e+07					63.27	8.79	2	2	57.9	8.37	2	2	70.8	8.37	2	2	239	25.3414	4.91943
P46781	40S ribosomal protein S9 OS=Homo sapiens GN=RPS9 PE=1 SV=3 - [RS9_HUMAN]	25.77	3	6	6	6	0	1.03411e+07	0	2.42678e+07					26.71	8.25	2	2					48.987	17.53	4	4	194	22.5776	10.6528
P49736	DNA replication licensing factor MCM2 OS=Homo sapiens GN=MCM2 PE=1 SV=4 - [MCM2_HUMAN]	6.64	2	5	5	6	0	1.96707e+06	0	1.2283e+07					23.63	0.88	1	1					126.16	6.64	5	5	904	101.832	5.51611
P62191	26S protease regulatory subunit 4 OS=Homo sapiens GN=PSMC1 PE=1 SV=1 - [PRS4_HUMAN]	7.5	5	2	3	6	0	1.10552e+07	20038871	2.79483e+07					57.25	2.73	1	1	68.07	4.77	2	2	91.27	7.5	3	3	440	49.1537	6.21436
Q01518	Adenylyl cyclase-associated protein 1 OS=Homo sapiens GN=CAP1 PE=1 SV=5 - [CAP1_HUMAN]	12.21	14	3	5	6	0	1.27839e+07	9.69293e+06	28123882					89.23	7.16	3	3	95.7106	6.32	2	2	21.03	2.74	1	1	475	51.8687	8.06006
A0A087X0I4	Coatomer subunit epsilon OS=Homo sapiens GN=COPE PE=1 SV=1 - [A0A087X0I4_HUMAN]	25.08	4	4	4	6	0	24647944	1.32064e+07	64342772					62.45	8.79	1	1	160.033	19.87	3	3	55.93	11.73	2	2	307	34.4884	5.19873
O95336	6-phosphogluconolactonase OS=Homo sapiens GN=PGLS PE=1 SV=2 - [6PGL_HUMAN]	30.23	4	5	5	6	0	0	1.88496e+07	2.55302e+07									103.04	13.95	2	2	39.45	27.13	4	4	258	27.5296	6.04932
B7Z982	Pleiotropic regulator 1 OS=Homo sapiens GN=PLRG1 PE=2 SV=1 - [B7Z982_HUMAN]	16.03	3	2	2	5	15531298	8.8676e+06	0	23086939	36.65	16.03	2	2	36.83	16.03	2	2		0			32.99	9.16	1	1	131	14.8387	7.73779
C9JG97	Angio-associated migratory cell protein OS=Homo sapiens GN=AAMP PE=4 SV=1 - [C9JG97_HUMAN]	6.99	4	3	3	5	1.48147e+07	1.07731e+07	0	2.86985e+07	90.18	5.3	2	2	37.36	3.86	2	2					50.7	3.13	1	1	415	44.6647	4.61475
H0YLR3	U2 small nuclear ribonucleoprotein A' (Fragment) OS=Homo sapiens GN=SNRPA1 PE=4 SV=1 - [H0YLR3_HUMAN]	17.98	3	2	2	5	0	11612577	0	1.74264e+07		0			95.44	17.98	2	3	52.1	15.73	1	1	34.7	17.98	1	1	89	9.47188	8.47021
P10599	Thioredoxin OS=Homo sapiens GN=TXN PE=1 SV=3 - [THIO_HUMAN]	17.14	2	2	2	5	36404086	4.17297e+07	0	45683765	16.36	8.57	1	1	55.3	17.14	2	2					57.7	17.14	2	2	105	11.7297	4.91943
P28070	Proteasome subunit beta type-4 OS=Homo sapiens GN=PSMB4 PE=1 SV=4 - [PSB4_HUMAN]	15.15	1	3	3	5	2.09696e+07	23892507	0	1.10423e+07	42.43	3.79	1	1	46.52	3.79	1	1	28.57	8.33	1	1	40.32	11.36	2	2	264	29.1855	5.97314
P53999	Activated RNA polymerase II transcriptional coactivator p15 OS=Homo sapiens GN=SUB1 PE=1 SV=3 - [TCP4_HUMAN]	18.9	1	2	2	5	0	0	8.50765e+06	1.13494e+07	26.22	10.24	1	1	38.43	18.9	2	2	23.18	10.24	1	1	23.7	10.24	1	1	127	14.3864	9.59814
P62857	40S ribosomal protein S28 OS=Homo sapiens GN=RPS28 PE=1 SV=1 - [RS28_HUMAN]	27.54	1	2	2	5	1.80314e+07	2.23634e+07	0	2.58552e+07	36.74	23.19	1	1	36.62	23.19	1	1					40.2533	27.54	2	3	69	7.8362	10.6968
P62906	60S ribosomal protein L10a OS=Homo sapiens GN=RPL10A PE=1 SV=2 - [RL10A_HUMAN]	9.68	1	2	2	5	2.28996e+07	2.26285e+07	3.05993e+07	5.18577e+07	35.52	3.69	1	1	56.96	9.68	2	2	28.87	3.69	1	1	38.37	3.69	1	1	217	24.8155	9.93506
Q15029	116 kDa U5 small nuclear ribonucleoprotein component OS=Homo sapiens GN=EFTUD2 PE=1 SV=1 - [U5S1_HUMAN]	2.37	3	1	2	5	6.51551e+07	1.05161e+08	5.92274e+07	149356514	29.77	1.03	1	1	42.75	2.37	2	2	35.45	1.03	1	1	33.7	1.03	1	1	972	109.366	4.99561
Q15084	Protein disulfide-isomerase A6 OS=Homo sapiens GN=PDIA6 PE=1 SV=1 - [PDIA6_HUMAN]	12.5	1	3	3	5	3.46534e+07	0	18250253	2.81688e+07	35.97	3.18	1	1					51.73	3.18	1	1	86.8967	12.5	3	3	440	48.0913	5.08447
Q8IYD1	Eukaryotic peptide chain release factor GTP-binding subunit ERF3B OS=Homo sapiens GN=GSPT2 PE=1 SV=2 - [ERF3B_HUMAN]	5.73	1	1	3	5	27258865	2.53964e+07	4.792e+07	5.3771e+07	37.39	1.75	1	1	35.62	1.75	1	1	44.41	2.71	1	1	46.0811	3.03	2	2	628	68.8396	5.42725
Q96F86	Enhancer of mRNA-decapping protein 3 OS=Homo sapiens GN=EDC3 PE=1 SV=1 - [EDC3_HUMAN]	4.72	6	2	2	5	10817844	3.42921e+06	1.12648e+07	2.40503e+07	22.5	2.76	1	1	26.92	1.97	1	1	61.08	4.72	2	2	32.8	2.76	1	1	508	56.0424	7.10791
Q9BQ67	Glutamate-rich WD repeat-containing protein 1 OS=Homo sapiens GN=GRWD1 PE=1 SV=1 - [GRWD1_HUMAN]	5.61	1	2	2	5	3.44452e+07	2.53334e+07	0	3.5333e+07	45.91	3.36	1	1	44.48	5.61	2	2					48.47	5.61	2	2	446	49.3882	4.91943
Q9BRX2	Protein pelota homolog OS=Homo sapiens GN=PELO PE=1 SV=2 - [PELO_HUMAN]	8.57	1	3	3	5	3.25432e+06	2.82361e+06	0	0	69.58	3.64	1	1	100.55	6.49	2	2	41.53	2.86	1	1	0	2.08	1	1	385	43.332	6.34131
Q9HCN8	Stromal cell-derived factor 2-like protein 1 OS=Homo sapiens GN=SDF2L1 PE=1 SV=2 - [SDF2L_HUMAN]	16.74	1	2	2	5	0	9.24656e+06	1.28977e+07	1.17633e+07	53.92	5.88	1	1	61.61	5.88	1	1	97.6	16.74	2	2	70.93	5.88	1	1	221	23.5837	7.03467
Q9UN86	Ras GTPase-activating protein-binding protein 2 OS=Homo sapiens GN=G3BP2 PE=1 SV=2 - [G3BP2_HUMAN]	4.36	1	2	2	5	1.92652e+07	1.6845e+07	1.60109e+07	3.35125e+07	48.02	2.7	1	1	42.28	2.7	1	1	57.23	2.7	1	1	35.92	4.36	2	2	482	54.0878	5.5542
Q9Y2S6	Translation machinery-associated protein 7 OS=Homo sapiens GN=TMA7 PE=1 SV=1 - [TMA7_HUMAN]	15.63	1	1	1	5	2.73778e+07	1.84303e+07	1.68544e+07	4.15707e+07	23.76	15.63	1	1	22.59	15.63	1	1	36.35	15.63	1	2	23.75	15.63	1	1	64	7.06193	9.99365
Q9Y2Z0	Suppressor of G2 allele of SKP1 homolog OS=Homo sapiens GN=SUGT1 PE=1 SV=3 - [SUGT1_HUMAN]	10.68	1	3	3	5	0	0	5.51859e+06	6.08737e+06		0			30.2	3.84	1	1	39.6	7.95	2	2	41.29	6.58	2	2	365	40.9985	5.16064
K7EQJ5	40S ribosomal protein S15 OS=Homo sapiens GN=RPS15 PE=1 SV=2 - [K7EQJ5_HUMAN]	33.33	7	3	3	5	0	5.36992e+07	2.31429e+07	6.19619e+07		0			79.56	24.11	2	2	25.08	17.73	2	2	34.13	9.22	1	1	141	16.5599	10.4624
A0A0A0MR02	Voltage-dependent anion-selective channel protein 2 (Fragment) OS=Homo sapiens GN=VDAC2 PE=1 SV=1 - [A0A0A0MR02_HUMAN]	16.31	4	3	3	5	0	5.01107e+07	1.69844e+07	0		0			50.0467	16.31	3	3	53.73	12.06	2	2					282	30.3289	7.81104
X6RJP6	Transgelin-2 (Fragment) OS=Homo sapiens GN=TAGLN2 PE=1 SV=1 - [X6RJP6_HUMAN]	23.53	3	3	3	5	8.28993e+07	0	3.48317e+07	0	24.6	5.88	1	1					133.643	23.53	3	3	36.39	8.02	1	1	187	21.0725	7.81104
A0A087WZH7	Myristoylated alanine-rich C-kinase substrate OS=Homo sapiens GN=MARCKS PE=1 SV=1 - [A0A087WZH7_HUMAN]	10.3	2	2	2	5	4665779	3.06051e+06	8268439	3.69307e+07	39.46	5.76	1	1	46.56	4.55	1	1	42.57	5.76	1	1	104.26	10.3	2	2	330	31.5771	4.71631
K7EQ02	DAZ-associated protein 1 (Fragment) OS=Homo sapiens GN=DAZAP1 PE=1 SV=2 - [K7EQ02_HUMAN]	9.48	4	2	2	5	3.94059e+07	1.02174e+07	8.67664e+06	100400484	157.05	9.48	2	2	68.98	4.59	1	1	75.93	4.59	1	1	83.54	4.89	1	1	327	34.9981	7.85498
A0A087WWJ2	N-alpha-acetyltransferase 50 OS=Homo sapiens GN=NAA50 PE=1 SV=1 - [A0A087WWJ2_HUMAN]	28.4	7	2	2	5	1.33376e+07	1.29513e+07	1.20384e+07	32488613	73.44	13.58	1	1	72.35	13.58	1	1	66.34	13.58	1	1	66.88	28.4	2	2	81	9.43102	9.65674
C9JMM0	Chromobox protein homolog 3 (Fragment) OS=Homo sapiens GN=CBX3 PE=4 SV=1 - [C9JMM0_HUMAN]	22.58	4	1	1	5	0	3.82522e+07	3.93414e+06	49939439					103.14	22.58	1	2	48.33	22.58	1	1	86.16	22.58	1	2	62	7.21671	8.99756
K7ER90	Eukaryotic translation initiation factor 3 subunit G (Fragment) OS=Homo sapiens GN=EIF3G PE=4 SV=1 - [K7ER90_HUMAN]	15.86	3	2	2	5	0	2.25851e+07	11115586	0					32.14	5.73	1	1	27.05	5.73	1	1	61.2167	15.86	2	3	227	25.4258	5.49072
P12277	Creatine kinase B-type OS=Homo sapiens GN=CKB PE=1 SV=1 - [KCRB_HUMAN]	18.9	4	3	3	5	0	1.60923e+07	1.48877e+07	0					52.45	2.62	1	1	105.27	18.9	3	3	48.18	2.62	1	1	381	42.6173	5.59229
P14868	Aspartate--tRNA ligase, cytoplasmic OS=Homo sapiens GN=DARS PE=1 SV=2 - [SYDC_HUMAN]	5.39	6	3	3	5	0	6.38277e+06	1.01896e+07	1.58061e+07					29.35	2	1	1	35.12	3.39	2	2	41.29	3.99	2	2	501	57.1	6.55127
P23381	Tryptophan--tRNA ligase, cytoplasmic OS=Homo sapiens GN=WARS PE=1 SV=2 - [SYWC_HUMAN]	12.53	2	4	4	5	0	6532531	2.97031e+06	7.16247e+07					30.65	3.4	1	1	29.31	5.1	2	2	90.59	7.43	2	2	471	53.1316	6.22705
P25205	DNA replication licensing factor MCM3 OS=Homo sapiens GN=MCM3 PE=1 SV=3 - [MCM3_HUMAN]	10.89	3	5	5	5	0	0	6.80312e+06	1.5822e+07						0			118.85	5.82	3	3	13.57	5.07	2	2	808	90.924	5.77002
P27816	Microtubule-associated protein 4 OS=Homo sapiens GN=MAP4 PE=1 SV=3 - [MAP4_HUMAN]	3.04	6	3	3	5	0	14023983	0	1.199e+07					54.44	0.95	1	2					39.36	3.04	3	3	1152	120.93	5.42725
P33176	Kinesin-1 heavy chain OS=Homo sapiens GN=KIF5B PE=1 SV=1 - [KINH_HUMAN]	2.39	5	2	2	5	0	1.9633e+06	5.35966e+06	9.45114e+06					35.92	1.14	1	1	76.33	2.39	2	2	70.09	2.39	2	2	963	109.617	6.50732
P50454	Serpin H1 OS=Homo sapiens GN=SERPINH1 PE=1 SV=2 - [SERPH_HUMAN]	11.96	11	3	3	5	0	1.03825e+07	7.58855e+06	4.81055e+07					17.14	2.63	1	1	25.43	2.63	1	1	121.733	9.33	2	3	418	46.4112	8.68994
P51858	Hepatoma-derived growth factor OS=Homo sapiens GN=HDGF PE=1 SV=1 - [HDGF_HUMAN]	14.17	1	3	3	5	0	2.62718e+07	0	1.98241e+07					40.76	10.83	2	2		0			52.97	14.17	3	3	240	26.7719	4.729
Q00535	Cyclin-dependent kinase 5 OS=Homo sapiens GN=CDK5 PE=1 SV=3 - [CDK5_HUMAN]	10.27	66	3	3	5	0	1.36163e+07	1.81791e+07	3.87175e+07					35.22	3.77	1	1	41.71	6.51	2	2	21.83	6.51	2	2	292	33.2832	7.66455
Q16658	Fascin OS=Homo sapiens GN=FSCN1 PE=1 SV=3 - [FSCN1_HUMAN]	3.65	1	2	2	5	0	1.03501e+07	12806396	2.89877e+07					29.33	1.83	1	1	60.44	3.65	2	2	50.02	3.65	2	2	493	54.4961	7.23975
Q2TAY7	WD40 repeat-containing protein SMU1 OS=Homo sapiens GN=SMU1 PE=1 SV=2 - [SMU1_HUMAN]	3.9	1	2	2	5	0	9.28401e+06	4.2364e+06	2.42345e+07					63.52	3.9	2	2	43.33	1.95	1	1	66.75	3.9	2	2	513	57.5072	7.18115
Q7RTV0	PHD finger-like domain-containing protein 5A OS=Homo sapiens GN=PHF5A PE=1 SV=1 - [PHF5A_HUMAN]	14.55	1	2	2	5	0	1.39648e+07	0	2.17633e+07					34.73	14.55	2	3					26.3	14.55	2	2	110	12.397	8.41162
Q8N5F7	NF-kappa-B-activating protein OS=Homo sapiens GN=NKAP PE=1 SV=1 - [NKAP_HUMAN]	13.49	2	3	3	5	0	5949023	2.60619e+07	5.68428e+06					54.89	2.41	1	1	93.05	13.49	3	3	51.9	2.41	1	1	415	47.1101	10.1108
Q9NR45	Sialic acid synthase OS=Homo sapiens GN=NANS PE=1 SV=2 - [SIAS_HUMAN]	12.81	1	4	4	5	0	0	2.20607e+07	3.82637e+07						0			45.55	7.8	2	2	77.81	8.91	3	3	359	40.2815	6.7417
P16989	DNA-binding protein A OS=Homo sapiens GN=CSDA PE=1 SV=4 - [DBPA_HUMAN]	15.05	2	4	4	5	0	0	2.92339e+06	8.90674e+06									98.66	9.14	2	2	82.4867	9.95	3	3	372	40.066	9.77393
Q07955	Serine/arginine-rich splicing factor 1 OS=Homo sapiens GN=SRSF1 PE=1 SV=2 - [SRSF1_HUMAN]	15.32	7	4	4	5	0	0	3.61031e+07	1.22662e+07									58.85	12.5	3	3	52.1	7.26	2	2	248	27.7278	10.3599
P51570	Galactokinase OS=Homo sapiens GN=GALK1 PE=1 SV=1 - [GALK1_HUMAN]	12.24	4	5	5	5	0	0	0	2.76534e+07													47.55	12.24	5	5	392	42.2456	6.45557
A6PVX3	26S proteasome non-ATPase regulatory subunit 4 (Fragment) OS=Homo sapiens GN=PSMD4 PE=4 SV=1 - [A6PVX3_HUMAN]	5.42	4	1	1	4	5.10071e+06	7.64451e+06	0	1.13435e+07	65.36	5.42	1	1	61.79	5.42	1	1	62.27	5.42	1	1	50.11	5.42	1	1	203	21.7694	7.10791
E7EM64	COP9 signalosome complex subunit 6 OS=Homo sapiens GN=COPS6 PE=4 SV=1 - [E7EM64_HUMAN]	6.75	2	2	2	4	1.13474e+07	1.00071e+07	9.83736e+06	9.38592e+06	29.68	2.15	1	1	30.3	2.15	1	1	31.65	2.15	1	1	23.81	4.6	1	1	326	36.0411	5.73193
E7EQB2	Kaliocin-1 (Fragment) OS=Homo sapiens GN=LTF PE=4 SV=1 - [E7EQB2_HUMAN]	1.29	3	1	1	4	3.04036e+07	3.22569e+07	2.59987e+07	5.34908e+07	36.13	1.29	1	1	40	1.29	1	1	45.04	1.29	1	1	49.04	1.29	1	1	696	76.5769	8.01611
F2Z2W6	Non-histone chromosomal protein HMG-14 OS=Homo sapiens GN=HMGN1 PE=4 SV=1 - [F2Z2W6_HUMAN]	29.55	4	1	1	4	1.06045e+07	8526963	9.92735e+06	2.13578e+07	54.93	29.55	1	1	43.52	29.55	1	1	43.03	29.55	1	1	42.97	29.55	1	1	44	4.74169	10.8286
F8VVL1	Density-regulated protein OS=Homo sapiens GN=DENR PE=4 SV=1 - [F8VVL1_HUMAN]	16.25	2	2	2	4	0	0	2.83432e+06	5.77605e+06		0			41.17	11.25	1	1	22.48	5	1	1	82.46	16.25	2	2	160	17.759	9.0415
G3V2K7	Transmembrane emp24 domain-containing protein 10 OS=Homo sapiens GN=TMED10 PE=3 SV=1 - [G3V2K7_HUMAN]	7.84	2	1	1	4	0	1.3877e+07	1.24875e+07	3.59257e+07	48.05	7.84	1	1	46.05	7.84	1	1	41.06	7.84	1	1	52.86	7.84	1	1	153	16.8937	6.52197
H0Y8R1	G-rich sequence factor 1 (Fragment) OS=Homo sapiens GN=GRSF1 PE=4 SV=1 - [H0Y8R1_HUMAN]	7.91	5	2	2	4	0	0	1.94213e+07	26628137		0				0			60.25	7.91	2	2	73.04	7.91	2	2	417	47.3506	5.2876
H3BT22	Origin recognition complex subunit 6 OS=Homo sapiens GN=ORC6 PE=4 SV=1 - [H3BT22_HUMAN]	4.93	2	1	1	4	1.39476e+07	6.28667e+06	5.19363e+06	9.04963e+06	34.81	4.93	1	1	35.38	4.93	1	1	38.45	4.93	1	1	48.53	4.93	1	1	203	22.7769	8.48486
H7C1V0	Cathepsin D light chain (Fragment) OS=Homo sapiens GN=CTSD PE=3 SV=1 - [H7C1V0_HUMAN]	9.52	3	2	2	4	1.70501e+07	0	9.54182e+06	3.20021e+07	24.73	5.29	1	1	22.37	4.23	1	1	22.36	5.29	1	1	23.2	5.29	1	1	189	20.3585	8.44092
H7C2I8	Integrin-linked kinase-associated serine/threonine phosphatase 2C (Fragment) OS=Homo sapiens GN=ILKAP PE=4 SV=1 - [H7C2I8_HUMAN]	4.93	3	1	1	4	6.75767e+06	4.60283e+06	5.4301e+06	1.26023e+07	24.46	4.93	1	1	32.27	4.93	1	1	31.08	4.93	1	1	29.4	4.93	1	1	203	22.8687	8.23584
H7C3A1	Serrate RNA effector molecule homolog (Fragment) OS=Homo sapiens GN=SRRT PE=4 SV=1 - [H7C3A1_HUMAN]	2	2	1	1	4	1.14535e+07	9.43339e+06	8.69487e+06	1.46244e+07	50.81	2	1	1	66.53	2	1	1	50.2	2	1	1	55.59	2	1	1	499	56.698	6.30322
J3KS31	Zinc finger protein 207 (Fragment) OS=Homo sapiens GN=ZNF207 PE=4 SV=1 - [J3KS31_HUMAN]	3.52	4	1	1	4	7.65494e+06	6635897	5736734	6.97801e+06	72.76	3.52	1	1	48.61	3.52	1	1	74.74	3.52	1	1	56.25	3.52	1	1	341	35.0743	10.0376
K7EKD8	Calpain small subunit 1 OS=Homo sapiens GN=CAPNS1 PE=4 SV=1 - [K7EKD8_HUMAN]	6.72	12	2	2	4	7.15355e+06	8.71018e+06	8.69533e+06	0	26.43	2.94	1	1	44.18	6.72	2	2	26.46	2.94	1	1					238	24.786	5.10986
O75792	Ribonuclease H2 subunit A OS=Homo sapiens GN=RNASEH2A PE=1 SV=2 - [RNH2A_HUMAN]	17.39	1	4	4	4	0	0	1.20988e+07	1.78168e+07	42.26	6.69	1	1					18.06	8.03	2	2	29.69	2.68	1	1	299	33.3739	5.24951
P22102	Trifunctional purine biosynthetic protein adenosine-3 OS=Homo sapiens GN=GART PE=1 SV=1 - [PUR2_HUMAN]	3.07	1	3	3	4	1.94815e+07	0	1.33024e+07	6.36505e+07	38.76	0.89	1	1					68.38	1.09	1	1	23.2	1.98	2	2	1010	107.699	6.69775
P27169	Serum paraoxonase/arylesterase 1 OS=Homo sapiens GN=PON1 PE=1 SV=3 - [PON1_HUMAN]	3.1	2	1	1	4	2.06291e+07	0	1.20331e+07	2.11283e+07	30.15	3.1	1	1	32.28	3.1	1	1	33.26	3.1	1	1	31.57	3.1	1	1	355	39.7062	5.22412
P49458	Signal recognition particle 9 kDa protein OS=Homo sapiens GN=SRP9 PE=1 SV=2 - [SRP09_HUMAN]	33.72	2	3	3	4	5.24355e+06	4.17767e+06	0	1.67181e+07	22.51	12.79	1	1	35.3	20.93	2	2					42.68	12.79	1	1	86	10.1051	7.97217
P53597	Succinyl-CoA ligase [ADP/GDP-forming] subunit alpha, mitochondrial OS=Homo sapiens GN=SUCLG1 PE=1 SV=4 - [SUCA_HUMAN]	6.94	1	2	2	4	0	0	1.63953e+07	2.59168e+07		0			23.73	4.34	1	1	38	4.34	1	1	48.79	6.94	2	2	346	36.2268	8.79248
P55769	NHP2-like protein 1 OS=Homo sapiens GN=NHP2L1 PE=1 SV=3 - [NH2L1_HUMAN]	17.97	2	2	2	4	0	2.77467e+06	6355899	25733615	24.91	8.59	1	1	59.01	9.38	1	1	61.63	9.38	1	1	63.14	9.38	1	1	128	14.1646	8.45557
P60953	Cell division control protein 42 homolog OS=Homo sapiens GN=CDC42 PE=1 SV=2 - [CDC42_HUMAN]	16.75	2	2	2	4	3.50264e+07	0	0	0	35.34	16.75	2	2	43.17	16.75	2	2									191	21.245	6.55127
P78347	General transcription factor II-I OS=Homo sapiens GN=GTF2I PE=1 SV=2 - [GTF2I_HUMAN]	4.91	1	4	4	4	0	8.97668e+06	0	5106271	24.67	1.1	1	1	40.02	2.2	2	2					42.39	1.6	1	1	998	112.346	6.39209
Q08752	Peptidyl-prolyl cis-trans isomerase D OS=Homo sapiens GN=PPID PE=1 SV=3 - [PPID_HUMAN]	6.76	1	2	2	4	0	0	4.4782e+06	8.49974e+06	42.18	4.32	1	1					38.41	4.32	1	1	55.44	6.76	2	2	370	40.7379	7.21045
Q13283	Ras GTPase-activating protein-binding protein 1 OS=Homo sapiens GN=G3BP1 PE=1 SV=1 - [G3BP1_HUMAN]	11.8	2	3	3	4	31051163	0	1.88816e+07	0	18.14	1.93	1	1		0			36.6	11.8	3	3		0			466	52.1321	5.51611
Q13643	Four and a half LIM domains protein 3 OS=Homo sapiens GN=FHL3 PE=1 SV=4 - [FHL3_HUMAN]	3.57	1	1	1	4	3.82005e+07	24137378	2.41613e+07	3.76768e+07	39.93	3.57	1	1	33.34	3.57	1	1	46.07	3.57	1	1	42.44	3.57	1	1	280	31.1706	6.20166
Q5JRC6	PHD finger protein 6 OS=Homo sapiens GN=PHF6 PE=2 SV=1 - [Q5JRC6_HUMAN]	8.33	3	3	3	4	1.91636e+06	15031241	1.41617e+07	0	35.92	3.4	1	1	21.82	2.78	1	1	23.9	4.94	2	2					324	36.4067	9.02686
Q69YQ0	Cytospin-A OS=Homo sapiens GN=SPECC1L PE=1 SV=2 - [CYTSA_HUMAN]	3.58	3	3	3	4	1.11068e+07	8.12026e+06	0	0	52.73	0.98	1	1	94.13	3.58	3	3									1117	124.525	5.71924
Q9BU76	Multiple myeloma tumor-associated protein 2 OS=Homo sapiens GN=MMTAG2 PE=1 SV=1 - [MMTA2_HUMAN]	15.59	1	3	3	4	2.20472e+07	0	1.67063e+07	4.73984e+06	77.63	5.32	1	1					95.25	11.79	2	2	30.22	3.8	1	1	263	29.3939	10.0229
Q9Y333	U6 snRNA-associated Sm-like protein LSm2 OS=Homo sapiens GN=LSM2 PE=1 SV=1 - [LSM2_HUMAN]	32.63	1	2	2	4	9.19602e+06	1.35572e+07	0	0	43.69	32.63	2	2	40.74	32.63	2	2		0							95	10.8276	6.52197
Q8J015	60S ribosomal protein L13a OS=Homo sapiens GN=RPL13a PE=1 SV=1 - [Q8J015_HUMAN]	13.38	4	2	2	4	1.0613e+07	1.1463e+07	0	1.26053e+07	25.94	5.63	1	1	34.52	5.63	1	1	34.46	7.75	1	1	34.1	7.75	1	1	142	16.7204	10.814
A0A0G2JRQ6	Uncharacterized protein (Fragment) OS=Homo sapiens PE=1 SV=3 - [A0A0G2JRQ6_HUMAN]	6.78	1	1	1	4	1.17944e+09	6.83432e+08	3.53628e+08	0	43.4609	6.78	1	2	38.09	6.78	1	1	38.2	6.78	1	1		0			118	12.8374	8.29443
A0A0G2JPZ2	Taste receptor type 2 OS=Homo sapiens GN=TAS2R42 PE=3 SV=1 - [A0A0G2JPZ2_HUMAN]	2.23	1	1	1	4	2.53536e+08	113185402	1.63085e+08	0	49.23	2.23	1	1	45.95	2.23	1	1	46.12	2.23	1	2		0			314	36.2376	9.43701
A6NLN1	Polypyrimidine tract binding protein 1, isoform CRA_e OS=Homo sapiens GN=PTBP1 PE=4 SV=3 - [A6NLN1_HUMAN]	10.15	6	2	2	4	0	8.09241e+06	3.17667e+06	1.52704e+07					48.61	5.58	1	1	34.15	5.58	1	1	65.11	10.15	2	2	197	21.8995	9.5542
B1AHB1	DNA replication licensing factor MCM5 OS=Homo sapiens GN=MCM5 PE=3 SV=1 - [B1AHB1_HUMAN]	2.89	2	2	2	4	0	0	6.26297e+06	20890489					26.06	1.01	1	1	34.2	1.01	1	1	64.54	2.89	2	2	691	77.5437	8.60205
E7ERH2	S-phase kinase-associated protein 1 (Fragment) OS=Homo sapiens GN=SKP1 PE=4 SV=1 - [E7ERH2_HUMAN]	23.24	3	2	2	4	0	8.47058e+06	7.04351e+06	1.44799e+07					63.69	13.38	1	1	57.82	23.24	2	2	86.99	13.38	1	1	142	16.0241	4.64014
F8WJN3	Cleavage and polyadenylation-specificity factor subunit 6 OS=Homo sapiens GN=CPSF6 PE=4 SV=1 - [F8WJN3_HUMAN]	8.16	2	2	2	4	0	6551694	5.82157e+06	1.86961e+07					51.68	2.93	1	1	46.72	2.93	1	1	80.76	8.16	2	2	478	52.2378	6.43018
G3V1B3	60S ribosomal protein L21 OS=Homo sapiens GN=RPL21 PE=4 SV=1 - [G3V1B3_HUMAN]	26.44	3	2	2	4	0	20623000	3.02534e+07	53291637					41.79	17.24	1	1	39.67	17.24	1	1	57.42	26.44	2	2	87	9.88007	10.2866
G3V5Q1	DNA-(apurinic or apyrimidinic site) lyase (Fragment) OS=Homo sapiens GN=APEX1 PE=4 SV=1 - [G3V5Q1_HUMAN]	8.26	8	2	2	4	0	7.95543e+06	0	1.64716e+07					40.75	8.26	2	2					54.51	8.26	2	2	242	27.1079	8.76318
H3BND3	Cleavage and polyadenylation-specificity factor subunit 5 (Fragment) OS=Homo sapiens GN=NUDT21 PE=4 SV=1 - [H3BND3_HUMAN]	16	3	2	2	4	0	2.08004e+07	19593319	3.96154e+07					66.04	11.33	1	1	42.09	11.33	1	1	63.2	16	2	2	150	17.2161	6.37939
H3BUF6	Ataxin-2-like protein OS=Homo sapiens GN=ATXN2L PE=4 SV=1 - [H3BUF6_HUMAN]	1.87	5	2	2	4	0	3.44977e+06	5.35246e+06	4.7777e+06					75.42	1.87	2	2	38.16	1.03	1	1	43.93	0.84	1	1	1068	112.644	8.68994
P22392	Nucleoside diphosphate kinase B OS=Homo sapiens GN=NME2 PE=1 SV=1 - [NDKB_HUMAN]	11.84	10	2	2	4	0	9.38791e+06	0	1.57546e+07					18.71	11.84	2	2					23.81	11.84	2	2	152	17.2869	8.41162
P30520	Adenylosuccinate synthetase isozyme 2 OS=Homo sapiens GN=ADSS PE=1 SV=3 - [PURA2_HUMAN]	8.99	1	3	3	4	0	8.44651e+06	1.24022e+07	6.88868e+06					31.24	2.41	1	1	39.45	2.41	1	1	55.81	6.58	2	2	456	50.0658	6.55127
P33991	DNA replication licensing factor MCM4 OS=Homo sapiens GN=MCM4 PE=1 SV=5 - [MCM4_HUMAN]	2.9	3	3	3	4	0	5.37364e+06	0	2.30316e+07					21.26	1.27	1	1	22.65	0.81	1	1	25.81	1.62	2	2	863	96.4976	6.7417
P62854	40S ribosomal protein S26 OS=Homo sapiens GN=RPS26 PE=1 SV=3 - [RS26_HUMAN]	28.7	2	3	3	4	0	2.75533e+07	0	3.876e+06					53.42	20.87	2	2		0			45.6	28.7	2	2	115	13.0071	11.0044
Q13123	Protein Red OS=Homo sapiens GN=IK PE=1 SV=3 - [RED_HUMAN]	4.67	7	3	3	4	0	8492655	9.77529e+06	1.18903e+07					31.53	1.26	1	1	22.79	1.62	1	1	45.37	3.41	2	2	557	65.5618	6.63916
Q15459	Splicing factor 3A subunit 1 OS=Homo sapiens GN=SF3A1 PE=1 SV=1 - [SF3A1_HUMAN]	4.79	2	3	3	4	0	0	1.33988e+07	1.63708e+07						0			49.94	2.27	2	2	54.5	3.78	2	2	793	88.8305	5.22412
Q92879	CUGBP Elav-like family member 1 OS=Homo sapiens GN=CELF1 PE=1 SV=2 - [CELF1_HUMAN]	5.56	8	2	2	4	0	0	8.51773e+06	1.7459e+07						0			54.94	5.56	2	2	54.9891	5.56	2	2	486	52.0299	8.45557
Q92922	SWI/SNF complex subunit SMARCC1 OS=Homo sapiens GN=SMARCC1 PE=1 SV=3 - [SMRC1_HUMAN]	4.8	2	4	4	4	0	0	0	7.71901e+06						0							118.87	4.8	4	4	1105	122.79	5.75732
A0A087WU08	Haptoglobin OS=Homo sapiens GN=HP PE=1 SV=1 - [A0A087WU08_HUMAN]	5.34	9	1	2	4	0	1.86456e+07	1.08369e+07	1.94483e+07					0	2.85	1	1	0	5.34	2	2	35.28	2.49	1	1	281	31.3879	8.29443
F8WEP2	ADP-ribosylation factor-like protein 6-interacting protein 4 OS=Homo sapiens GN=ARL6IP4 PE=4 SV=1 - [F8WEP2_HUMAN]	14.71	8	4	4	4	0	0	16529518	0									76.6067	14.71	4	4					170	19.1203	11.605
J3QQM1	26S protease regulatory subunit 8 (Fragment) OS=Homo sapiens GN=PSMC5 PE=4 SV=1 - [J3QQM1_HUMAN]	13.69	10	2	3	4	0	0	1.9285e+07	5.86799e+06									53.17	4.18	1	1	136.08	13.69	3	3	263	29.3284	6.17627
P24752	Acetyl-CoA acetyltransferase, mitochondrial OS=Homo sapiens GN=ACAT1 PE=1 SV=1 - [THIL_HUMAN]	14.75	2	4	4	4	0	0	70221590	2.5972e+07									16.52	6.32	1	1	79.99	8.43	3	3	427	45.1706	8.85107
P52209	6-phosphogluconate dehydrogenase, decarboxylating OS=Homo sapiens GN=PGD PE=1 SV=3 - [6PGD_HUMAN]	8.7	5	3	3	4	0	0	1.14538e+07	1.04111e+07									52.76	4.76	1	1	95.2367	8.7	3	3	483	53.106	7.2251
Q9BV20	Methylthioribose-1-phosphate isomerase OS=Homo sapiens GN=MRI1 PE=1 SV=1 - [MTNA_HUMAN]	12.74	1	3	3	4	0	0	51502913	3.50015e+07									28.71	5.15	1	1	93.2667	12.74	3	3	369	39.1254	6.30322
Q9H0B6	Kinesin light chain 2 OS=Homo sapiens GN=KLC2 PE=1 SV=1 - [KLC2_HUMAN]	7.56	8	1	3	4	0	0	0	1.79784e+07									62.56	4.66	1	1	83.7567	7.56	3	3	622	68.8923	7.15186
B0V297	Tripartite motif-containing 27 (Fragment) OS=Homo sapiens GN=TRIM27 PE=4 SV=1 - [B0V297_HUMAN]	11.24	2	2	2	3	0	1.52216e+07	0	0	34.61	6.02	1	1	74.77	11.24	2	2									249	28.7272	6.66846
C9IZ80	Basic leucine zipper and W2 domain-containing protein 1 (Fragment) OS=Homo sapiens GN=BZW1 PE=4 SV=1 - [C9IZ80_HUMAN]	2.72	2	1	1	3	5.57503e+06	5972482	3.81355e+06	0	21.87	2.72	1	1	22	2.72	1	1	23.02	2.72	1	1					294	33.4333	7.85498
D6RDI2	Luc7-like protein 3 (Fragment) OS=Homo sapiens GN=LUC7L3 PE=4 SV=1 - [D6RDI2_HUMAN]	15.76	3	2	2	3	14254857	0	0	0	31.85	15.76	2	2		0							0	3.8	1	1	184	20.6644	8.26514
E9PJD9	60S ribosomal protein L27a OS=Homo sapiens GN=RPL27A PE=3 SV=1 - [E9PJD9_HUMAN]	10.99	3	1	1	3	6.76143e+07	0	22273488	34968996	39.35	10.99	1	1					38.69	10.99	1	1	38.47	10.99	1	1	91	10.1206	10.2134
E9PMJ3	Ribonuclease inhibitor (Fragment) OS=Homo sapiens GN=RNH1 PE=4 SV=1 - [E9PMJ3_HUMAN]	13.76	7	2	2	3	0	0	2.25989e+07	2.17654e+07	29.31	5.82	1	1		0			36.11	5.82	1	1	91.48	7.94	1	1	189	20.4623	4.729
F5GX77	tRNA methyltransferase 112 homolog OS=Homo sapiens GN=TRMT112 PE=4 SV=1 - [F5GX77_HUMAN]	35.85	3	3	3	3	0	1.91091e+07	0	3.49073e+07		0			82.36	13.21	1	1		0			24.63	22.64	2	2	106	11.9643	8.07471
F8VV01	RNA-binding motif, single-stranded-interacting protein 2 OS=Homo sapiens GN=RBMS2 PE=4 SV=1 - [F8VV01_HUMAN]	3.19	6	1	1	3	1.06425e+07	0	2.67085e+06	1.22166e+07	34	3.19	1	1					34.3	3.19	1	1	34.18	3.19	1	1	282	30.697	7.57666
F8WE04	Heat shock protein beta-1 OS=Homo sapiens GN=HSPB1 PE=4 SV=1 - [F8WE04_HUMAN]	13.98	2	2	2	3	21507700	8.8358e+06	0	0	46.5	5.38	1	1	70.26	13.98	2	2									186	20.3935	9.05615
G5E9S8	Kinesin light chain 1 OS=Homo sapiens GN=KLC1 PE=4 SV=1 - [G5E9S8_HUMAN]	5.28	13	1	3	3	0	3.04581e+06	0	1.79784e+07		0			25.24	2	1	1		0			41.82	3.28	2	2	549	62.4676	5.84619
H0YJW7	SRA stem-loop-interacting RNA-binding protein, mitochondrial (Fragment) OS=Homo sapiens GN=SLIRP PE=4 SV=1 - [H0YJW7_HUMAN]	34.21	8	2	2	3	11429836	1.3867e+07	0	0	29.41	18.42	1	1	57.97	34.21	2	2									76	8.68643	9.05615
H0YK49	Electron transfer flavoprotein subunit alpha, mitochondrial OS=Homo sapiens GN=ETFA PE=4 SV=1 - [H0YK49_HUMAN]	4.37	6	1	1	3	5.65041e+06	5.15428e+06	7.39388e+06	0	0	4.37	1	1	14.75	4.37	1	1	22.58	4.37	1	1		0			229	24.1448	8.66064
H3BPG5	RNA binding protein S1, serine-rich domain, isoform CRA_c OS=Homo sapiens GN=RNPS1 PE=4 SV=1 - [H3BPG5_HUMAN]	11.72	6	1	1	3	0	8705541	0	0	57.87	11.72	1	2	50.48	11.72	1	1						0			128	15.0988	11.8687
J3KQ96	Treacle protein (Fragment) OS=Homo sapiens GN=TCOF1 PE=4 SV=1 - [J3KQ96_HUMAN]	1.63	3	2	2	3	8.19591e+06	0	3.66892e+06	1.39357e+07	61.85	0.99	1	1					50.62	0.99	1	1	38.71	0.64	1	1	1414	144.04	8.29443
O14545	TRAF-type zinc finger domain-containing protein 1 OS=Homo sapiens GN=TRAFD1 PE=1 SV=1 - [TRAD1_HUMAN]	2.06	1	1	1	3	0	3.93402e+06	7.32327e+06	1.24191e+07		0			69.78	2.06	1	1	96.21	2.06	1	1	86.5	2.06	1	1	582	64.8001	5.2876
O15145	Actin-related protein 2/3 complex subunit 3 OS=Homo sapiens GN=ARPC3 PE=1 SV=3 - [ARPC3_HUMAN]	6.18	1	1	1	3	1.2507e+07	1.45978e+07	3.45431e+06	0	47.46	6.18	1	1	50.7	6.18	1	1	43.3	6.18	1	1		0			178	20.5334	8.5874
P01833	Polymeric immunoglobulin receptor OS=Homo sapiens GN=PIGR PE=1 SV=4 - [PIGR_HUMAN]	3.14	1	2	2	3	1.36681e+06	0	2.02885e+06	20873672	50.02	2.09	1	1					83.8	2.09	1	1	24.69	1.05	1	1	764	83.2317	5.74463
P01834	Ig kappa chain C region OS=Homo sapiens GN=IGKC PE=1 SV=1 - [IGKC_HUMAN]	18.87	4	1	1	3	0	22723835	6.44913e+06	0		0			61.44	18.87	1	1	40.42	18.87	1	1	48.47	18.87	1	1	106	11.6017	5.87158
P02747	Complement C1q subcomponent subunit C OS=Homo sapiens GN=C1QC PE=1 SV=3 - [C1QC_HUMAN]	7.35	1	1	1	3	0	1330561504	0	0		0			103.543	7.35	1	3		0				0			245	25.7571	8.41162
P05204	Non-histone chromosomal protein HMG-17 OS=Homo sapiens GN=HMGN2 PE=1 SV=3 - [HMGN2_HUMAN]	16.67	1	2	2	3	4.98846e+07	0	6.07452e+06	1.83251e+07	17.63	16.67	1	1		0			22.06	12.22	1	1	0	12.22	1	1	90	9.38706	9.99365
P05386	60S acidic ribosomal protein P1 OS=Homo sapiens GN=RPLP1 PE=1 SV=1 - [RLA1_HUMAN]	14.04	1	1	1	3	205423108	245317411	0	1.79415e+08	54.34	14.04	1	1	34.99	14.04	1	1		0			42.76	14.04	1	1	114	11.5067	4.32275
P09496	Clathrin light chain A OS=Homo sapiens GN=CLTA PE=1 SV=1 - [CLCA_HUMAN]	6.85	6	2	2	3	7.38693e+06	0	6.95697e+06	1.02651e+07	23.98	4.03	1	1					21.88	2.82	1	1	25.14	4.03	1	1	248	27.06	4.51318
P12273	Prolactin-inducible protein OS=Homo sapiens GN=PIP PE=1 SV=1 - [PIP_HUMAN]	31.51	1	3	3	3	0	8.76271e+06	0	0	40.96	10.96	1	1	49.7	20.55	2	2									146	16.5618	8.04541
P20618	Proteasome subunit beta type-1 OS=Homo sapiens GN=PSMB1 PE=1 SV=2 - [PSB1_HUMAN]	20.33	1	3	3	3	0	5.64017e+06	0	3.86815e+07		0			40.66	7.47	1	1		0			45.04	12.86	2	2	241	26.4724	8.1333
P46777	60S ribosomal protein L5 OS=Homo sapiens GN=RPL5 PE=1 SV=3 - [RL5_HUMAN]	5.39	1	2	2	3	44496895	0	0	3.17066e+07	21.97	2.36	1	1									27.33	5.39	2	2	297	34.3407	9.71533
P49006	MARCKS-related protein OS=Homo sapiens GN=MARCKSL1 PE=1 SV=2 - [MRP_HUMAN]	14.36	1	2	2	3	2.21422e+07	0	1.96141e+07	0	38.88	6.67	1	1					42.56	6.67	1	1	49.21	7.69	1	1	195	19.5172	4.66553
P60174	Triosephosphate isomerase OS=Homo sapiens GN=TPI1 PE=1 SV=3 - [TPIS_HUMAN]	8.74	3	2	2	3	0	1.27226e+07	2.55175e+06	4.76505e+06		0			32.08	4.55	1	1	36.02	4.55	1	1	67.5	4.2	1	1	286	30.7717	5.92236
P62306	Small nuclear ribonucleoprotein F OS=Homo sapiens GN=SNRPF PE=1 SV=1 - [RUXF_HUMAN]	15.12	1	1	1	3	12516104	0	1.21903e+07	1.07739e+07	75.2	15.12	1	1					70.54	15.12	1	1	79.85	15.12	1	1	86	9.71878	4.66553
Q05048	Cleavage stimulation factor subunit 1 OS=Homo sapiens GN=CSTF1 PE=1 SV=1 - [CSTF1_HUMAN]	4.41	2	2	2	3	0	0	0	1.89364e+07	24.84	1.62	1	1									41.11	4.41	2	2	431	48.3267	6.58057
Q08211	ATP-dependent RNA helicase A OS=Homo sapiens GN=DHX9 PE=1 SV=4 - [DHX9_HUMAN]	0.79	1	1	1	3	0	2.22706e+06	2.77055e+06	0	41.55	0.79	1	1	36.51	0.79	1	1	30.67	0.79	1	1		0			1270	140.869	6.84424
Q12834	Cell division cycle protein 20 homolog OS=Homo sapiens GN=CDC20 PE=1 SV=2 - [CDC20_HUMAN]	3.01	1	1	1	3	7.21535e+06	0	0	0	35.85	3.01	1	2					28.4	3.01	1	1					499	54.6886	9.23193
Q12972	Nuclear inhibitor of protein phosphatase 1 OS=Homo sapiens GN=PPP1R8 PE=1 SV=2 - [PP1R8_HUMAN]	2.56	1	1	1	3	5.63665e+06	9.53009e+06	0	14177902	28.08	2.56	1	1	23.12	2.56	1	1					22.24	2.56	1	1	351	38.4548	7.37158
Q15427	Splicing factor 3B subunit 4 OS=Homo sapiens GN=SF3B4 PE=1 SV=1 - [SF3B4_HUMAN]	7.31	1	2	2	3	0	0	10745873	4.28856e+06	24.85	1.89	1	1		0			26.25	1.89	1	1	30.17	5.42	1	1	424	44.3571	8.55811
Q15785	Mitochondrial import receptor subunit TOM34 OS=Homo sapiens GN=TOMM34 PE=1 SV=2 - [TOM34_HUMAN]	10.03	1	2	2	3	1.92908e+07	1.0105e+07	0	0	51.58	3.56	1	1	34.84	3.56	1	1	27.03	6.47	1	1					309	34.5378	8.98291
Q5T3N1	Annexin (Fragment) OS=Homo sapiens GN=ANXA1 PE=2 SV=1 - [Q5T3N1_HUMAN]	12.75	3	2	2	3	1.86437e+07	1.15962e+07	0	0	58.24	5.39	1	1	50.16	5.39	1	1					38.58	7.35	1	1	204	22.7408	5.52881
Q8WVC2	40S ribosomal protein S21 OS=Homo sapiens GN=RPS21 PE=2 SV=1 - [Q8WVC2_HUMAN]	32.1	2	2	2	3	0	0	0	8.60316e+06	34.87	12.35	1	1									30.45	32.1	2	2	81	8.84446	8.49951
Q99613	Eukaryotic translation initiation factor 3 subunit C OS=Homo sapiens GN=EIF3C PE=1 SV=1 - [EIF3C_HUMAN]	1.86	2	2	2	3	0	0	5.26728e+06	7.49636e+06		0							34.08	1.1	1	1	32.38	1.86	2	2	913	105.278	5.68115
Q9NSI2	Protein FAM207A OS=Homo sapiens GN=FAM207A PE=1 SV=2 - [F207A_HUMAN]	6.09	1	1	1	3	5.65793e+06	2.35196e+06	0	3.51476e+06	29.14	6.09	1	1	23.14	6.09	1	1					20.71	6.09	1	1	230	25.4408	11.0776
Q9Y2Y1	DNA-directed RNA polymerase III subunit RPC10 OS=Homo sapiens GN=POLR3K PE=1 SV=2 - [RPC10_HUMAN]	18.52	1	2	2	3	52148702	3.02626e+07	0	15569360	30.74	8.33	1	1	44.36	10.19	1	1					42.69	10.19	1	1	108	12.3277	7.82568
R4GMT0	Alpha-centractin OS=Homo sapiens GN=ACTR1A PE=1 SV=1 - [R4GMT0_HUMAN]	3.01	3	1	1	3	3.07047e+06	1.52839e+07	0	4.45032e+07	44.94	3.01	1	1	47.53	3.01	1	1					45.98	3.01	1	1	332	37.4099	5.65576
A0A0J9YXZ5	Ras GTPase-activating-like protein IQGAP1 OS=Homo sapiens GN=IQGAP1 PE=1 SV=1 - [A0A0J9YXZ5_HUMAN]	1.34	3	2	2	3	1.55324e+07	0	0	0	26.71	1.34	2	2	40.93	0.67	1	1									1191	135.919	6.13818
A0A024R4E5	High density lipoprotein binding protein (Vigilin), isoform CRA_a OS=Homo sapiens GN=HDLBP PE=1 SV=1 - [A0A024R4E5_HUMAN]	2.92	10	3	3	3	0	0	0	9.20347e+06	45.35	0.71	1	1									49.22	2.21	2	2	1268	141.352	6.87354
A0A087WUS2	Protein IGKV3D-11 OS=Homo sapiens GN=IGKV3D-11 PE=4 SV=1 - [A0A087WUS2_HUMAN]	8.33	3	1	1	3	9.79576e+06	4.18726e+07	0	1.2434e+08	40.76	8.33	1	1	34.73	8.33	1	1					47.12	8.33	1	1	108	11.795	5.24951
A0A087WWE7	Uncharacterized protein C8orf59 OS=Homo sapiens GN=C8orf59 PE=1 SV=1 - [A0A087WWE7_HUMAN]	21.31	2	1	1	3	2.95907e+06	1225259	0	0	49.66	21.31	1	1	45.01	21.31	1	1					33.25	21.31	1	1	61	6.9469	11.2388
C9J2Q4	Septin-2 (Fragment) OS=Homo sapiens GN=SEPT2 PE=4 SV=1 - [C9J2Q4_HUMAN]	3.8	4	1	1	3	0	1.22753e+07	4.89177e+06	1.5146e+07					48.34	3.8	1	1	35.38	3.8	1	1	44.42	3.8	1	1	184	21.0739	5.46533
C9JZI1	Replication factor C subunit 4 OS=Homo sapiens GN=RFC4 PE=4 SV=1 - [C9JZI1_HUMAN]	5.65	3	2	2	3	0	6.64441e+06	0	8.30456e+06					41.59	3.27	1	1					47.99	5.65	2	2	336	36.8544	8.23584
D6RBD7	Eukaryotic translation elongation factor 1 epsilon-1 OS=Homo sapiens GN=EEF1E1 PE=4 SV=1 - [D6RBD7_HUMAN]	14.67	5	2	2	3	0	0	4.84944e+06	9.22053e+06					56.78	7.33	1	1	40.26	7.33	1	1	43.12	7.33	1	1	150	16.6758	8.11865
E5RK46	Transcription elongation factor A protein 1 OS=Homo sapiens GN=TCEA1 PE=4 SV=1 - [E5RK46_HUMAN]	22.22	6	1	1	3	0	4.98774e+06	1.04552e+07	1.72898e+07					35.91	22.22	1	1	48	22.22	1	1	39.06	22.22	1	1	45	5.22483	8.52881
F8WBR5	Calmodulin OS=Homo sapiens GN=CALM2 PE=4 SV=1 - [F8WBR5_HUMAN]	23.08	10	2	2	3	0	3.55721e+07	0	35218781					59.23	23.08	2	2					52.28	12.31	1	1	65	7.36744	4.00537
H0YDR3	Tetratricopeptide repeat protein 9C (Fragment) OS=Homo sapiens GN=TTC9C PE=4 SV=1 - [H0YDR3_HUMAN]	17.39	3	1	1	3	0	8.6091e+06	6.75274e+06	1.38709e+07					31.4	17.39	1	1	33	17.39	1	1	20.99	17.39	1	1	69	8.15221	9.81787
I3L352	ATP-dependent RNA helicase DDX19A (Fragment) OS=Homo sapiens GN=DDX19A PE=4 SV=1 - [I3L352_HUMAN]	5.3	6	2	2	3	0	7.80083e+06	0	5.78176e+07					23.75	2.27	1	1					33.89	5.3	2	2	396	44.8621	8.07471
K7EKE5	Tubulin gamma-1 chain OS=Homo sapiens GN=TUBG1 PE=4 SV=1 - [K7EKE5_HUMAN]	28.15	4	2	2	3	0	1.53733e+07	0	2.04511e+07					47.83	6.67	1	1		0			36.31	28.15	2	2	135	15.1633	4.51318
O60869	Endothelial differentiation-related factor 1 OS=Homo sapiens GN=EDF1 PE=1 SV=1 - [EDF1_HUMAN]	10.81	1	2	2	3	0	15193583	0	1.61955e+07					38.02	5.41	1	1					41.78	10.81	2	2	148	16.3589	9.94971
P05109	Protein S100-A8 OS=Homo sapiens GN=S100A8 PE=1 SV=1 - [S10A8_HUMAN]	25.81	1	3	3	3	0	1.24853e+07	0	0					83.83	25.81	3	3									93	10.8276	7.03467
P22061	Protein-L-isoaspartate(D-aspartate) O-methyltransferase OS=Homo sapiens GN=PCMT1 PE=1 SV=4 - [PIMT_HUMAN]	3.96	4	1	1	3	0	20643869	2.86913e+07	58033723					35.48	3.96	1	1	35.79	3.96	1	1	28.56	3.96	1	1	227	24.6206	7.21045
P48047	ATP synthase subunit O, mitochondrial OS=Homo sapiens GN=ATP5O PE=1 SV=1 - [ATPO_HUMAN]	11.74	3	2	2	3	0	1.17743e+07	0	7.62272e+06					85.54	11.74	2	2		0			31.77	6.57	1	1	213	23.2627	9.96436
P51665	26S proteasome non-ATPase regulatory subunit 7 OS=Homo sapiens GN=PSMD7 PE=1 SV=2 - [PSD7_HUMAN]	6.48	1	2	2	3	0	1.2061e+07	0	17346420					35.33	6.48	2	2					31.71	2.78	1	1	324	37.0025	6.771
P61326	Protein mago nashi homolog OS=Homo sapiens GN=MAGOH PE=1 SV=1 - [MGN_HUMAN]	17.81	4	2	2	3	0	2.03917e+07	0	1.94446e+07					25.96	6.85	1	1					54.87	17.81	2	2	146	17.1528	6.11279
P63173	60S ribosomal protein L38 OS=Homo sapiens GN=RPL38 PE=1 SV=2 - [RL38_HUMAN]	24.29	4	2	2	3	0	66197785	0	5.3207e+07					27.11	10	1	1		0			36.16	24.29	2	2	70	8.21273	10.0962
P82979	SAP domain-containing ribonucleoprotein OS=Homo sapiens GN=SARNP PE=1 SV=3 - [SARNP_HUMAN]	9.05	4	2	2	3	0	0	5906227	0					32.56	4.29	1	1	35.32	4.29	1	1	32.94	4.76	1	1	210	23.6564	6.41748
Q9UMX0	Ubiquilin-1 OS=Homo sapiens GN=UBQLN1 PE=1 SV=2 - [UBQL1_HUMAN]	5.77	4	2	2	3	0	2.93859e+07	0	2.96633e+07					17.91	2.89	1	1		0			37.7	5.77	2	2	589	62.4794	5.10986
Q9BS19	HPX protein OS=Homo sapiens GN=HPX PE=1 SV=1 - [Q9BS19_HUMAN]	4.33	2	1	1	3	0	1.54251e+07	1.70936e+07	16494406					48.58	4.33	1	1	46.22	4.33	1	1	45.26	4.33	1	1	254	28.612	6.91748
M0R0G9	U1 small nuclear ribonucleoprotein A OS=Homo sapiens GN=SNRPA PE=1 SV=1 - [M0R0G9_HUMAN]	22.99	7	1	2	3	0	8.04522e+06	0	0					24.32	22.99	2	2					21.79	11.49	1	1	87	10.0762	9.59814
A0A0U1RR22	Protein kinase C and casein kinase substrate in neurons protein 2 (Fragment) OS=Homo sapiens GN=PACSIN2 PE=4 SV=1 - [A0A0U1RR22_HUMAN]	3.99	4	2	2	3	0	6.58323e+06	1.54028e+06	2.77598e+06					33.26	2	1	1	42.29	2	1	1	44.52	2	1	1	451	51.7961	5.33838
M0R0F0	40S ribosomal protein S5 (Fragment) OS=Homo sapiens GN=RPS5 PE=1 SV=1 - [M0R0F0_HUMAN]	29	4	3	3	3	0	14180128	0	2.33639e+07					44.4	16.5	1	1					57.73	12.5	2	2	200	22.3768	9.5542
A0A087WTV2	Proteasome activator complex subunit 3 OS=Homo sapiens GN=PSME3 PE=1 SV=1 - [A0A087WTV2_HUMAN]	4.71	5	1	1	3	0	2.98999e+06	0	1.08601e+07					39.91	4.71	1	1	29.38	4.71	1	1	22.39	4.71	1	1	170	19.8636	5.69385
M0R3B2	Nitric oxide synthase-interacting protein (Fragment) OS=Homo sapiens GN=NOSIP PE=1 SV=7 - [M0R3B2_HUMAN]	14.05	7	2	2	3	0	3.74212e+06	4.9172e+06	0					45.86	5.37	1	1	78.43	5.37	1	1	63.43	8.68	1	1	242	26.8746	8.82178
E9PD68	Dihydropyrimidinase-related protein 1 OS=Homo sapiens GN=CRMP1 PE=4 SV=1 - [E9PD68_HUMAN]	3.68	5	2	2	3	0	0	1.05216e+07	0									32.64	3.68	2	2	18.84	2.28	1	1	570	61.9905	6.72705
H0YMN7	Ras-related protein Rab-8B OS=Homo sapiens GN=RAB8B PE=4 SV=1 - [H0YMN7_HUMAN]	21.74	17	2	2	3	0	0	19955343	2.55393e+07									49.17	11.96	1	1	42.38	21.74	2	2	92	10.4776	9.33447
H3BRM0	Phosphomannomutase 2 OS=Homo sapiens GN=PMM2 PE=4 SV=1 - [H3BRM0_HUMAN]	12.26	9	2	2	3	0	0	1.21484e+07	2.46126e+07									28.68	7.1	1	1	63.02	12.26	2	2	155	17.4987	5.65576
H3BTA3	E3 ubiquitin-protein ligase CHIP (Fragment) OS=Homo sapiens GN=STUB1 PE=4 SV=1 - [H3BTA3_HUMAN]	14.01	4	2	2	3	0	0	0	2.81842e+07									28.86	5.1	1	1	29.85	14.01	2	2	157	18.4772	5.80811
I3L3P7	40S ribosomal protein S15a OS=Homo sapiens GN=RPS15A PE=4 SV=1 - [I3L3P7_HUMAN]	20	3	2	2	3	0	0	5.34573e+06	0									40.29	20	2	2	0	11	1	1	100	11.4702	10.1548
O15067	Phosphoribosylformylglycinamidine synthase OS=Homo sapiens GN=PFAS PE=1 SV=4 - [PUR4_HUMAN]	2.99	1	2	2	3	0	0	0	7.69117e+06									47.91	2.02	1	1	34.86	2.99	2	2	1338	144.643	5.75732
P06132	Uroporphyrinogen decarboxylase OS=Homo sapiens GN=UROD PE=1 SV=2 - [DCUP_HUMAN]	13.08	3	2	2	3	0	0	1.45224e+07	1.74375e+07									70.72	5.99	1	1	137.77	13.08	2	2	367	40.7608	6.13818
P48444	Coatomer subunit delta OS=Homo sapiens GN=ARCN1 PE=1 SV=1 - [COPD_HUMAN]	4.7	2	2	2	3	0	0	19493623	2.55873e+07									69.87	2.15	1	1	74.81	4.7	2	2	511	57.1741	6.21436
P60983	Glia maturation factor beta OS=Homo sapiens GN=GMFB PE=1 SV=2 - [GMFB_HUMAN]	15.49	7	2	2	3	0	0	9.88839e+06	1.42978e+07									31.23	6.34	1	1	32.42	15.49	2	2	142	16.7025	5.2876
Q8IWX8	Calcium homeostasis endoplasmic reticulum protein OS=Homo sapiens GN=CHERP PE=1 SV=3 - [CHERP_HUMAN]	3.17	2	3	3	3	0	0	11791529	1.89923e+07									37.0989	1.53	2	2	24.87	1.64	1	1	916	103.637	9.0415
Q9C005	Protein dpy-30 homolog OS=Homo sapiens GN=DPY30 PE=1 SV=1 - [DPY30_HUMAN]	36.36	1	2	2	3	0	0	1.51552e+07	1.1983e+07									41.45	20.2	1	1	110.73	36.36	2	2	99	11.2428	4.88135
Q9UBQ7	Glyoxylate reductase/hydroxypyruvate reductase OS=Homo sapiens GN=GRHPR PE=1 SV=1 - [GRHPR_HUMAN]	3.35	2	1	1	3	0	0	5588635	19264548									24.84	3.35	1	1	24.89	3.35	1	2	328	35.6457	7.38623
O94979	Protein transport protein Sec31A OS=Homo sapiens GN=SEC31A PE=1 SV=3 - [SC31A_HUMAN]	2.79	5	3	3	3	0	0	0	1.13269e+07													33.18	2.79	3	3	1220	132.931	6.88818
Q9NW64	Pre-mRNA-splicing factor RBM22 OS=Homo sapiens GN=RBM22 PE=1 SV=1 - [RBM22_HUMAN]	4.76	1	2	2	3	0	0	0	1.56626e+07													27.39	4.76	2	3	420	46.8654	8.54346
C9J6A7	Ribulose-phosphate 3-epimerase (Fragment) OS=Homo sapiens GN=RPE PE=4 SV=1 - [C9J6A7_HUMAN]	4.4	3	1	1	2	22045087	0	0	40942979	42.52	4.4	1	1						0			44.42	4.4	1	1	159	17.4026	5.8208
C9JTK6	Obg-like ATPase 1 (Fragment) OS=Homo sapiens GN=OLA1 PE=4 SV=1 - [C9JTK6_HUMAN]	12.93	3	1	1	2	0	9.59303e+06	0	0	58.73	12.93	1	1	80.51	12.93	1	1						0			116	12.2944	8.90967
D6RBW0	Centromere-associated protein E (Fragment) OS=Homo sapiens GN=CENPE PE=3 SV=1 - [D6RBW0_HUMAN]	1.6	3	2	2	2	5.84604e+06	0	0	0	24.84	1.6	2	2													1126	130.377	5.13525
E7EM81	Calcium-activated potassium channel subunit beta-2 (Fragment) OS=Homo sapiens GN=KCNMB2 PE=4 SV=1 - [E7EM81_HUMAN]	8	4	1	1	2	0	0	3.55108e+07	7.55026e+07		0							31.45	8	1	1	0	8	1	1	100	11.5758	8.30908
E9PND2	Cysteine and glycine-rich protein 1 (Fragment) OS=Homo sapiens GN=CSRP1 PE=4 SV=1 - [E9PND2_HUMAN]	6.54	4	1	1	2	2.95868e+07	0	0	1.32178e+07	48.75	6.54	1	1									51.74	6.54	1	1	153	16.1048	8.89502
F8VQR7	Cysteine and glycine-rich protein 2 OS=Homo sapiens GN=CSRP2 PE=4 SV=1 - [F8VQR7_HUMAN]	5.35	3	1	1	2	15210457	9.8858e+06	0	0	23.03	5.35	1	1	28.78	5.35	1	1									187	20.6637	8.41162
H0YFV4	ATP-binding cassette sub-family C member 9 (Fragment) OS=Homo sapiens GN=ABCC9 PE=3 SV=1 - [H0YFV4_HUMAN]	0.68	2	1	1	2	0	0	0	1.1826e+07	31.8	0.68	1	1									31.82	0.68	1	1	1176	131.496	6.16357
H0YL80	Tropomyosin alpha-1 chain (Fragment) OS=Homo sapiens GN=TPM1 PE=4 SV=1 - [H0YL80_HUMAN]	20.59	26	1	1	2	4.27348e+07	49225647	0	0	22.84	20.59	1	1	30.15	20.59	1	1									68	8.00908	4.81787
H7C3T3	Trafficking kinesin-binding protein 1 (Fragment) OS=Homo sapiens GN=TRAK1 PE=4 SV=1 - [H7C3T3_HUMAN]	2.33	6	1	1	2	0	0	43900584	49170439		0							34.33	2.33	1	1	33.95	2.33	1	1	300	33.732	5.61768
J3KRZ2	Cytoplasmic dynein 1 light intermediate chain 2 (Fragment) OS=Homo sapiens GN=DYNC1LI2 PE=4 SV=1 - [J3KRZ2_HUMAN]	19.57	3	1	1	2	0	2.95503e+06	0	4.26442e+06		0			36.13	19.57	1	1		0			44.88	19.57	1	1	92	9.04358	11.0776
K4DI81	Ubiquitin-conjugating enzyme E2 C OS=Homo sapiens GN=UBE2C PE=4 SV=1 - [K4DI81_HUMAN]	34	4	1	1	2	2.7646e+07	1.338e+07	0	0	31.93	34	1	1	38.54	34	1	1									50	5.11367	10.8286
K7EKV4	Vacuolar protein-sorting-associated protein 25 (Fragment) OS=Homo sapiens GN=VPS25 PE=4 SV=1 - [K7EKV4_HUMAN]	22.52	3	2	2	2	0	9.29426e+06	0	0		0			42.1	22.52	2	2		0				0			111	12.8258	8.93896
O00264	Membrane-associated progesterone receptor component 1 OS=Homo sapiens GN=PGRMC1 PE=1 SV=3 - [PGRC1_HUMAN]	16.92	1	2	2	2	0	3.86413e+07	0	0	47.09	11.79	1	1	0	5.13	1	1						0			195	21.6578	4.70361
O75475	PC4 and SFRS1-interacting protein OS=Homo sapiens GN=PSIP1 PE=1 SV=1 - [PSIP1_HUMAN]	3.21	1	1	1	2	5.24481e+06	0	0	0	30.14	3.21	1	1	57.34	3.21	1	1									530	60.0667	9.12939
O75937	DnaJ homolog subfamily C member 8 OS=Homo sapiens GN=DNAJC8 PE=1 SV=2 - [DNJC8_HUMAN]	3.16	1	1	1	2	5.21371e+06	1.35145e+07	0	0	0	3.16	1	1	22.64	3.16	1	1									253	29.8234	9.05615
P07814	Bifunctional glutamate/proline--tRNA ligase OS=Homo sapiens GN=EPRS PE=1 SV=5 - [SYEP_HUMAN]	1.52	2	2	2	2	0	0	0	0	51.88	0.79	1	1		0			36.74	0.73	1	1					1512	170.483	7.32764
P08579	U2 small nuclear ribonucleoprotein B'' OS=Homo sapiens GN=SNRPB2 PE=1 SV=1 - [RU2B_HUMAN]	8	2	1	2	2	5.17071e+06	6.85353e+06	0	0	28.43	3.56	1	1	22.78	4.44	1	1									225	25.4701	9.71533
P56545	C-terminal-binding protein 2 OS=Homo sapiens GN=CTBP2 PE=1 SV=1 - [CTBP2_HUMAN]	3.82	4	1	2	2	0	0	0	1.92304e+07		0				0							54.0891	3.82	2	2	445	48.9141	6.94678
P62891	60S ribosomal protein L39 OS=Homo sapiens GN=RPL39 PE=2 SV=2 - [RL39_HUMAN]	19.61	2	1	1	2	5.66488e+07	0	4.5254e+07	0	35.31	19.61	1	1					25.03	19.61	1	1					51	6.40265	12.5571
Q01658	Protein Dr1 OS=Homo sapiens GN=DR1 PE=1 SV=1 - [NC2B_HUMAN]	13.64	1	1	1	2	1.07036e+07	0	1.20973e+07	0	21.3	13.64	1	1					37.16	13.64	1	1					176	19.4317	4.75439
Q09028	Histone-binding protein RBBP4 OS=Homo sapiens GN=RBBP4 PE=1 SV=3 - [RBBP4_HUMAN]	4.24	11	2	2	2	0	0	0	0	62.41	4.24	2	2													425	47.6261	4.89404
Q68DL7	Uncharacterized protein C18orf63 OS=Homo sapiens GN=C18orf63 PE=2 SV=2 - [CR063_HUMAN]	1.02	1	1	1	2	0	0	4.29982e+07	55565203		0				0			20.21	1.02	1	1	23.28	1.02	1	1	685	77.1813	9.80322
Q8WU79	Stromal membrane-associated protein 2 OS=Homo sapiens GN=SMAP2 PE=1 SV=1 - [SMAP2_HUMAN]	6.53	3	2	2	2	1.8176e+07	0	0	9.70676e+06	67.26	4.43	1	1									25.12	2.1	1	1	429	46.7548	8.86572
Q96AG4	Leucine-rich repeat-containing protein 59 OS=Homo sapiens GN=LRRC59 PE=1 SV=1 - [LRC59_HUMAN]	3.91	1	1	1	2	7.66688e+06	4.31714e+06	0	0	49.17	3.91	1	1	38.38	3.91	1	1									307	34.9089	9.56885
Q9NWU2	Glucose-induced degradation protein 8 homolog OS=Homo sapiens GN=GID8 PE=1 SV=1 - [GID8_HUMAN]	3.51	1	1	1	2	0	0	4.47407e+06	1.08632e+07		0				0			0	3.51	1	1	0	3.51	1	1	228	26.7317	4.97021
Q9Y224	UPF0568 protein C14orf166 OS=Homo sapiens GN=C14orf166 PE=1 SV=1 - [CN166_HUMAN]	11.89	1	2	2	2	9928458	0	0	0	67.81	11.89	2	2										0			244	28.0507	6.65381
M0R0P7	60S ribosomal protein L18a OS=Homo sapiens GN=RPL18A PE=1 SV=1 - [M0R0P7_HUMAN]	5.11	5	1	1	2	8.16383e+06	0	0	0	24.7	5.11	1	1					22.75	5.11	1	1					137	16.1665	10.6675
A0A087WYY6	Plakophilin-1 OS=Homo sapiens GN=PKP1 PE=1 SV=1 - [A0A087WYY6_HUMAN]	1.52	3	1	1	2	0	1.24912e+07	0	7.36332e+06		0			31.59	1.52	1	1		0			34.96	1.52	1	1	725	80.4815	8.99756
A0A087WYR0	Signal recognition particle 19 kDa protein OS=Homo sapiens GN=SRP19 PE=1 SV=1 - [A0A087WYR0_HUMAN]	13.33	2	1	1	2	6.1605e+06	3.22265e+06	0	0	58.24	13.33	1	1	39.24	13.33	1	1						0			120	13.6452	10.228
M0QZK8	Uncharacterized protein OS=Homo sapiens PE=4 SV=1 - [M0QZK8_HUMAN]	12.62	4	1	1	2	2.02654e+07	0	0	0	61.53	12.62	1	1	55.62	12.62	1	1									103	11.5708	4.91943
A0A0A0MRK1	G patch domain-containing protein 4 OS=Homo sapiens GN=GPATCH4 PE=1 SV=1 - [A0A0A0MRK1_HUMAN]	3.78	3	1	1	2	1.04568e+07	0	0	0	21.86	3.78	1	1					0	3.78	1	1					370	42.0293	9.30518
M0R2F5	Coiled-coil domain-containing protein 124 (Fragment) OS=Homo sapiens GN=CCDC124 PE=1 SV=7 - [M0R2F5_HUMAN]	11.68	2	2	2	2	0	4.29445e+06	0	36048052		0			25.15	5.84	1	1		0			36.87	5.84	1	1	137	15.9755	9.67139
A0A087WXZ1	Cellular tumor antigen p53 OS=Homo sapiens GN=TP53 PE=1 SV=1 - [A0A087WXZ1_HUMAN]	7.69	8	1	1	2	0	3.52923e+06	6.21571e+06	0		0			31.08	7.69	1	1	32.34	7.69	1	1					182	20.728	7.43018
B0QZ43	ER lipid raft associated 1 (Fragment) OS=Homo sapiens GN=ERLIN1 PE=4 SV=1 - [B0QZ43_HUMAN]	4.36	4	1	1	2	0	2.7631e+06	0	6.14596e+06					34.61	4.36	1	1					60.04	4.36	1	1	275	31.0574	7.95752
C9J470	Condensin complex subunit 2 (Fragment) OS=Homo sapiens GN=NCAPH PE=4 SV=1 - [C9J470_HUMAN]	2.63	3	1	1	2	0	0	4.49219e+06	8.01903e+06						0			31.85	2.63	1	1	45.52	2.63	1	1	608	68.0558	4.93213
C9JD14	Guanine nucleotide-binding protein subunit beta-4 (Fragment) OS=Homo sapiens GN=GNB4 PE=4 SV=1 - [C9JD14_HUMAN]	12.66	16	1	1	2	0	29668123	0	0					64.91	12.66	1	1					51.46	12.66	1	1	79	9.09763	9.45166
E7EQZ4	Survival motor neuron protein OS=Homo sapiens GN=SMN1 PE=4 SV=1 - [E7EQZ4_HUMAN]	3.4	2	1	1	2	0	8.19059e+06	0	9.1907e+06					43.12	3.4	1	1					37.63	3.4	1	1	294	31.6694	5.70654
F5H170	DnaJ homolog subfamily A member 4 OS=Homo sapiens GN=DNAJA4 PE=4 SV=1 - [F5H170_HUMAN]	3.65	2	1	1	2	0	0	1.01893e+07	0						0			0	3.65	1	1	0	3.65	1	1	219	24.3615	8.77783
F5H669	Cleavage and polyadenylation-specificity factor subunit 7 (Fragment) OS=Homo sapiens GN=CPSF7 PE=4 SV=1 - [F5H669_HUMAN]	9.09	2	2	2	2	0	8.76715e+06	0	1.48993e+07					38.11	2.41	1	1					62.57	6.68	1	1	374	41.2407	7.02002
F8W808	N-alpha-acetyltransferase 10 OS=Homo sapiens GN=NAA10 PE=4 SV=1 - [F8W808_HUMAN]	9.47	6	2	2	2	0	1.12742e+07	0	0					26.55	4.73	1	1					28.26	4.73	1	1	169	19.3754	6.41748
G5E9R3	60S ribosomal protein L37a OS=Homo sapiens GN=RPL37A PE=4 SV=1 - [G5E9R3_HUMAN]	29.31	8	2	2	2	0	9597028	0	1.86604e+07					28.57	13.79	1	1					41.6	15.52	1	1	58	6.56355	10.4478
G8JLG2	Corneodesmosin OS=Homo sapiens GN=CDSN PE=4 SV=1 - [G8JLG2_HUMAN]	3.4	4	1	1	2	0	62634534	0	105000196					30.72	3.4	1	1					49.57	3.4	1	1	529	51.5753	8.44092
O43719	HIV Tat-specific factor 1 OS=Homo sapiens GN=HTATSF1 PE=1 SV=1 - [HTSF1_HUMAN]	3.05	3	2	2	2	0	1.17806e+06	0	22522416					21.93	1.59	1	1					28.28	1.46	1	1	755	85.8006	4.39893
O95816	BAG family molecular chaperone regulator 2 OS=Homo sapiens GN=BAG2 PE=1 SV=1 - [BAG2_HUMAN]	11.85	1	2	2	2	0	9.69591e+06	0	0					33.4	11.85	2	2									211	23.7572	6.69775
P12270	Nucleoprotein TPR OS=Homo sapiens GN=TPR PE=1 SV=3 - [TPR_HUMAN]	0.93	1	2	2	2	0	2.6264e+06	0	0					14.53	0.93	2	2									2363	267.131	5.021
P26639	Threonine--tRNA ligase, cytoplasmic OS=Homo sapiens GN=TARS PE=1 SV=3 - [SYTC_HUMAN]	1.38	1	1	1	2	0	0	0	1.16859e+07					48.87	1.38	1	1		0			34.24	1.38	1	1	723	83.3819	6.66846
P30533	Alpha-2-macroglobulin receptor-associated protein OS=Homo sapiens GN=LRPAP1 PE=1 SV=1 - [AMRP_HUMAN]	3.36	1	1	1	2	0	2.90091e+06	2.19062e+06	0					35.97	3.36	1	1	42.37	3.36	1	1					357	41.4409	8.77783
P40222	Alpha-taxilin OS=Homo sapiens GN=TXLNA PE=1 SV=3 - [TXLNA_HUMAN]	1.83	1	1	1	2	0	1.89664e+07	0	0					42.93	1.83	1	1					53.57	1.83	1	1	546	61.8532	6.52197
P41567	Eukaryotic translation initiation factor 1 OS=Homo sapiens GN=EIF1 PE=1 SV=1 - [EIF1_HUMAN]	29.2	2	1	1	2	0	0	0	24994290						0							14.85	29.2	1	2	113	12.7246	7.44482
P47914	60S ribosomal protein L29 OS=Homo sapiens GN=RPL29 PE=1 SV=2 - [RL29_HUMAN]	5.03	1	1	1	2	0	5.04827e+07	0	6.48252e+07					26.26	5.03	1	1					26.49	5.03	1	1	159	17.7411	11.6636
Q12904	Aminoacyl tRNA synthase complex-interacting multifunctional protein 1 OS=Homo sapiens GN=AIMP1 PE=1 SV=2 - [AIMP1_HUMAN]	6.73	1	1	1	2	0	0	1.08613e+07	0					22.39	6.73	1	1	17.72	6.73	1	1					312	34.3311	8.42627
Q14204	Cytoplasmic dynein 1 heavy chain 1 OS=Homo sapiens GN=DYNC1H1 PE=1 SV=5 - [DYHC1_HUMAN]	0.41	1	2	2	2	0	2.69933e+06	0	0					33.2	0.41	2	2									4646	532.072	6.40479
Q5TEJ7	Replication protein A 32 kDa subunit (Fragment) OS=Homo sapiens GN=RPA2 PE=2 SV=1 - [Q5TEJ7_HUMAN]	18.99	2	2	2	2	0	0	13348263	6.0431e+06						0			34.71	4.47	1	1	22.89	14.53	1	1	179	19.4206	6.07471
Q5VTR2	E3 ubiquitin-protein ligase BRE1A OS=Homo sapiens GN=RNF20 PE=1 SV=2 - [BRE1A_HUMAN]	1.03	1	1	1	2	0	6.76198e+06	0	1.15279e+07					32.09	1.03	1	1					30.12	1.03	1	1	975	113.592	5.93506
Q5VTU3	Dynein light chain Tctex-type 1 OS=Homo sapiens GN=DYNLT1 PE=2 SV=1 - [Q5VTU3_HUMAN]	17.39	2	1	1	2	0	0	0	2.65499e+06					28.14	17.39	1	1					29.97	17.39	1	1	92	10.1942	5.33838
Q8WW12	PEST proteolytic signal-containing nuclear protein OS=Homo sapiens GN=PCNP PE=1 SV=2 - [PCNP_HUMAN]	17.98	1	2	2	2	0	4.96102e+06	0	8156040					40.08	8.99	1	1					52.46	8.99	1	1	178	18.9134	7.48877
Q9BWJ5	Splicing factor 3B subunit 5 OS=Homo sapiens GN=SF3B5 PE=1 SV=1 - [SF3B5_HUMAN]	18.6	1	1	1	2	0	6.78645e+06	0	0					23.56	18.6	1	1					22.61	18.6	1	1	86	10.1288	6.354
Q9NY12	H/ACA ribonucleoprotein complex subunit 1 OS=Homo sapiens GN=GAR1 PE=1 SV=1 - [GAR1_HUMAN]	3.23	1	1	1	2	0	1.48964e+07	8.18895e+06	0					37.47	3.23	1	1	26.74	3.23	1	1					217	22.3342	10.9165
A0A087WTB6	Guanine nucleotide-binding protein G(o) subunit alpha OS=Homo sapiens GN=GNAO1 PE=1 SV=1 - [A0A087WTB6_HUMAN]	20.37	19	1	1	2	0	1.7727e+07	3.37985e+06	0					44.23	20.37	1	1	49.61	20.37	1	1					54	5.71507	8.79248
A0A096LNV3	E3 ubiquitin-protein ligase RNF114 (Fragment) OS=Homo sapiens GN=RNF114 PE=1 SV=1 - [A0A096LNV3_HUMAN]	4.26	3	1	1	2	0	2.61566e+07	0	0					0	4.26	1	1	39.91	4.26	1	1		0			188	20.871	6.91748
A8MXL6	Protein SEC13 homolog OS=Homo sapiens GN=SEC13 PE=4 SV=1 - [A8MXL6_HUMAN]	8.45	4	2	2	2	0	0	0	3.58778e+07										0			56.8	8.45	2	2	284	31.5753	5.8208
C9JEY0	3-ketoacyl-CoA thiolase (Fragment) OS=Homo sapiens GN=HADHB PE=4 SV=1 - [C9JEY0_HUMAN]	12	6	2	2	2	0	0	0	1.8089e+07										0			32.74	12	2	2	150	16.1186	10.0669
C9JLU1	DNA-directed RNA polymerases I, II, and III subunit RPABC3 (Fragment) OS=Homo sapiens GN=POLR2H PE=4 SV=1 - [C9JLU1_HUMAN]	8.05	2	1	1	2	0	0	1.75822e+07	2.0555e+07									48.93	8.05	1	1	54.54	8.05	1	1	149	16.9854	4.67822
D6R974	Ubiquitin carboxyl-terminal hydrolase isozyme L1 OS=Homo sapiens GN=UCHL1 PE=4 SV=1 - [D6R974_HUMAN]	6.41	4	1	1	2	0	0	9.0558e+06	15924500									57.92	6.41	1	1	60.2	6.41	1	1	156	17.3498	5.90967
E5RI99	60S ribosomal protein L30 (Fragment) OS=Homo sapiens GN=RPL30 PE=3 SV=1 - [E5RI99_HUMAN]	18.42	2	2	2	2	0	0	6.18524e+06	0									22.24	18.42	2	2					114	12.6476	9.5542
E9PN17	ATP synthase subunit g, mitochondrial OS=Homo sapiens GN=ATP5L PE=4 SV=1 - [E9PN17_HUMAN]	28.95	2	2	2	2	0	0	4.20177e+06	0									45.57	28.95	2	2					76	8.44668	10.2866
F5GY37	Prohibitin-2 OS=Homo sapiens GN=PHB2 PE=4 SV=1 - [F5GY37_HUMAN]	4.49	3	1	1	2	0	0	1.0836e+07	6677120									94.59	4.49	1	1	81.28	4.49	1	1	267	29.705	9.87646
F5H7D6	Transducin-like enhancer protein 3 OS=Homo sapiens GN=TLE3 PE=4 SV=1 - [F5H7D6_HUMAN]	3.15	16	2	2	2	0	0	0	1.04576e+07									23.21	2.15	1	1	21.5	1	1	1	699	74.8542	7.31299
G3V3B0	Apoptotic chromatin condensation inducer in the nucleus OS=Homo sapiens GN=ACIN1 PE=4 SV=1 - [G3V3B0_HUMAN]	1.37	4	1	1	2	0	0	1.21353e+07	1.27762e+07									27.95	1.37	1	1	25.09	1.37	1	1	582	67.4545	7.59131
G3V5E4	Glucosamine 6-phosphate N-acetyltransferase OS=Homo sapiens GN=GNPNAT1 PE=4 SV=1 - [G3V5E4_HUMAN]	9.73	3	1	1	2	0	0	9.50309e+06	1.63253e+07									67.74	9.73	1	1	70.96	9.73	1	1	113	12.9678	8.92432
H0Y983	Cytosol aminopeptidase (Fragment) OS=Homo sapiens GN=LAP3 PE=4 SV=1 - [H0Y983_HUMAN]	7.56	2	1	1	2	0	0	103910611	6.66543e+06									21.17	7.56	1	1	30.97	7.56	1	1	119	13.5863	11.1069
J3KSM3	Proteasome subunit beta type-3 OS=Homo sapiens GN=PSMB3 PE=3 SV=1 - [J3KSM3_HUMAN]	14.02	4	1	1	2	0	0	0	0										0			129.07	14.02	1	2	107	12.0743	9.84717
K7EIT2	Mitochondrial import inner membrane translocase subunit Tim13 OS=Homo sapiens GN=TIMM13 PE=4 SV=1 - [K7EIT2_HUMAN]	18.75	2	1	1	2	0	0	1.0103e+07	19985685									29.27	18.75	1	1	52.32	18.75	1	1	80	8.88807	8.17725
K7EP07	Tubulin-folding cofactor B (Fragment) OS=Homo sapiens GN=TBCB PE=4 SV=1 - [K7EP07_HUMAN]	17.65	3	2	2	2	0	0	0	7.17446e+06									19.74	6.47	1	1	32.46	11.18	1	1	170	19.2964	5.33838
P02808	Statherin OS=Homo sapiens GN=STATH PE=1 SV=2 - [STAT_HUMAN]	54.84	1	1	1	2	0	0	2.69185e+07	0									34.73	54.84	1	2					62	7.29965	8.47021
P54886	Delta-1-pyrroline-5-carboxylate synthase OS=Homo sapiens GN=ALDH18A1 PE=1 SV=2 - [P5CS_HUMAN]	3.02	1	2	2	2	0	0	0	6.90867e+06									38.01	1.51	1	1	33.26	1.51	1	1	795	87.2475	7.12256
Q5QPP1	UDP-galactose-4-epimerase (Fragment) OS=Homo sapiens GN=GALE PE=2 SV=1 - [Q5QPP1_HUMAN]	22.68	3	2	2	2	0	0	1.11337e+07	0									31.28	22.68	2	2					194	21.4189	6.78564
Q5TA02	Glutathione S-transferase omega 1 (Fragment) OS=Homo sapiens GN=GSTO1 PE=2 SV=1 - [Q5TA02_HUMAN]	9.5	2	2	2	2	0	0	0	0									36.6	9.5	2	2					200	23.326	7.21045
Q8TEA8	D-tyrosyl-tRNA(Tyr) deacylase 1 OS=Homo sapiens GN=DTD1 PE=1 SV=2 - [DTD1_HUMAN]	7.18	1	1	1	2	0	0	1.66353e+08	268671784									29.34	7.18	1	1	38.45	7.18	1	1	209	23.409	8.23584
Q8WUM4	Programmed cell death 6-interacting protein OS=Homo sapiens GN=PDCD6IP PE=1 SV=1 - [PDC6I_HUMAN]	3.46	2	2	2	2	0	0	0	7.4511e+06										0			116.5	3.46	2	2	868	95.9631	6.52197
Q9Y3B4	Pre-mRNA branch site protein p14 OS=Homo sapiens GN=SF3B14 PE=1 SV=1 - [PM14_HUMAN]	9.6	1	1	1	2	0	0	1.36055e+07	1.36013e+07									85.57	9.6	1	1	80.65	9.6	1	1	125	14.5756	9.37842
Q9Y696	Chloride intracellular channel protein 4 OS=Homo sapiens GN=CLIC4 PE=1 SV=4 - [CLIC4_HUMAN]	4.74	1	1	1	2	0	0	3.17606e+07	5.96915e+07									42.76	4.74	1	1	30.19	4.74	1	1	253	28.7537	5.59229
M0QY97	Zinc finger CCCH domain-containing protein 4 (Fragment) OS=Homo sapiens GN=ZC3H4 PE=1 SV=1 - [M0QY97_HUMAN]	2.75	2	2	2	2	0	0	2.86453e+06	0									56.66	2.75	2	2		0			910	95.4765	7.32764
C9K0U8	Single-stranded DNA-binding protein (Fragment) OS=Homo sapiens GN=SSBP1 PE=3 SV=1 - [C9K0U8_HUMAN]	12.4	4	1	1	2	0	0	0	0													28.03	12.4	1	2	121	14.1224	9.56885
E5RG68	Copine-3 (Fragment) OS=Homo sapiens GN=CPNE3 PE=4 SV=1 - [E5RG68_HUMAN]	8.55	5	2	2	2	0	0	0	1.36543e+07													51.26	8.55	2	2	234	26.6693	5.5415
E9PFD2	Orotate phosphoribosyltransferase OS=Homo sapiens GN=UMPS PE=3 SV=1 - [E9PFD2_HUMAN]	6.43	5	2	2	2	0	0	0	1.21765e+07													32.42	6.43	2	2	342	37.6161	8.08936
O60256	Phosphoribosyl pyrophosphate synthase-associated protein 2 OS=Homo sapiens GN=PRPSAP2 PE=1 SV=1 - [KPRB_HUMAN]	6.5	11	2	2	2	0	0	0	3.79313e+06													50.54	6.5	2	2	369	40.8994	7.44482
O76003	Glutaredoxin-3 OS=Homo sapiens GN=GLRX3 PE=1 SV=2 - [GLRX3_HUMAN]	6.27	1	2	2	2	0	0	0	1.73238e+07													35.47	6.27	2	2	335	37.4082	5.38916
P31942	Heterogeneous nuclear ribonucleoprotein H3 OS=Homo sapiens GN=HNRNPH3 PE=1 SV=2 - [HNRH3_HUMAN]	5.78	1	1	2	2	0	0	0	2.44405e+07													25.74	5.78	2	2	346	36.9031	6.87354
Q13158	Protein FADD OS=Homo sapiens GN=FADD PE=1 SV=1 - [FADD_HUMAN]	17.79	1	2	2	2	0	0	0	12503084													128.03	17.79	2	2	208	23.2648	5.69385
Q15691	Microtubule-associated protein RP/EB family member 1 OS=Homo sapiens GN=MAPRE1 PE=1 SV=3 - [MARE1_HUMAN]	9.7	1	1	2	2	0	0	0	4.85045e+07													32.59	9.7	2	2	268	29.9802	5.13525
Q6UXN9	WD repeat-containing protein 82 OS=Homo sapiens GN=WDR82 PE=1 SV=1 - [WDR82_HUMAN]	4.47	2	2	2	2	0	0	0	5.67332e+06													57.3225	4.47	2	2	313	35.0565	7.69385
Q99584	Protein S100-A13 OS=Homo sapiens GN=S100A13 PE=1 SV=1 - [S10AD_HUMAN]	23.47	1	2	2	2	0	0	0	15314690													49.81	23.47	2	2	98	11.4641	6.16357
I3L4J1	Uncharacterized protein (Fragment) OS=Homo sapiens PE=1 SV=3 - [I3L4J1_HUMAN]	5.37	2	2	2	2	0	0	0	1.39143e+07													0	5.37	2	2	428	48.0406	7.53271
A0A087X090	Farnesyl diphosphate synthase (Farnesyl pyrophosphate synthetase, dimethylallyltranstransferase, geranyltranstransferase), isoform CRA_a OS=Homo sapiens GN=FDPS PE=1 SV=1 - [A0A087X090_HUMAN]	3.63	2	1	1	2	0	0	0	4.92969e+06													49.68	3.63	1	2	248	28.5757	5.77002
A0A087WXP7	Diphthine methyl ester synthase OS=Homo sapiens GN=DPH5 PE=1 SV=1 - [A0A087WXP7_HUMAN]	11.11	2	2	2	2	0	0	0	1.18263e+07													30.39	11.11	2	2	243	27.3719	5.19873
B0QYY6	RNA binding motif protein 9 (Fragment) OS=Homo sapiens GN=RBM9 PE=4 SV=1 - [B0QYY6_HUMAN]	7.81	20	1	1	1	14640238	0	0	0	39.26	7.81	1	1		0											128	13.9867	5.36377
C9JB42	DnaJ homolog subfamily B member 6 (Fragment) OS=Homo sapiens GN=DNAJB6 PE=4 SV=1 - [C9JB42_HUMAN]	19.7	10	1	1	1	0	0	0	1.06742e+07		0				0				0			93.42	19.7	1	1	66	7.87704	7.40088
C9JPQ9	Fibrinogen gamma chain (Fragment) OS=Homo sapiens GN=FGG PE=4 SV=1 - [C9JPQ9_HUMAN]	10.08	5	1	1	1	6.10136e+06	0	0	0	30.13	10.08	1	1													119	13.5378	7.1958
D3YTB1	60S ribosomal protein L32 (Fragment) OS=Homo sapiens GN=RPL32 PE=4 SV=1 - [D3YTB1_HUMAN]	7.52	3	1	1	1	69931733	0	0	0	0	7.52	1	1													133	15.6067	11.4438
E7EPB3	60S ribosomal protein L14 OS=Homo sapiens GN=RPL14 PE=4 SV=1 - [E7EPB3_HUMAN]	9.68	2	1	1	1	5.70654e+07	0	0	0	55.78	9.68	1	1													124	14.5486	10.2134
F8W696	Truncated apolipoprotein A-I OS=Homo sapiens GN=APOA1 PE=4 SV=1 - [F8W696_HUMAN]	4.49	2	1	1	1	1.49151e+07	0	0	0	62.99	4.49	1	1													245	27.8913	6.12549
G3V4X8	SNW domain-containing protein 1 OS=Homo sapiens GN=SNW1 PE=4 SV=1 - [G3V4X8_HUMAN]	2.14	3	1	1	1	10177899	0	0	0	33.42	2.14	1	1													374	43.3051	9.70068
H0Y876	Coiled-coil domain-containing protein 136 (Fragment) OS=Homo sapiens GN=CCDC136 PE=4 SV=1 - [H0Y876_HUMAN]	1.28	3	1	1	1	7.50103e+07	0	0	0	30.97	1.28	1	1													548	63.9192	5.021
H0YGG5	Alpha-2-macroglobulin-like protein 1 (Fragment) OS=Homo sapiens GN=A2ML1 PE=4 SV=1 - [H0YGG5_HUMAN]	0.7	2	1	1	1	0	3.34966e+08	0	0		0			37.55	0.7	1	1		0				0			1004	110.496	5.79541
H0YJW9	Uncharacterized protein (Fragment) OS=Homo sapiens PE=4 SV=3 - [H0YJW9_HUMAN]	4.73	4	1	1	1	12406121	0	0	0	25.08	4.73	1	1													148	16.9815	10.8579
H3BVI4	Lipase maturation factor 1 OS=Homo sapiens GN=LMF1 PE=4 SV=1 - [H3BVI4_HUMAN]	2	1	1	1	1	0	16191600	0	0		0			34.1	2	1	1		0				0			350	40.1216	9.33447
H7C2L4	Transformer-2 protein homolog beta (Fragment) OS=Homo sapiens GN=TRA2B PE=4 SV=1 - [H7C2L4_HUMAN]	8.41	3	1	1	1	12588322	0	0	0	23.39	8.41	1	1													107	12.6501	10.5063
H7C3A0	Eukaryotic translation initiation factor 3 subunit L (Fragment) OS=Homo sapiens GN=EIF3L PE=4 SV=1 - [H7C3A0_HUMAN]	7.09	5	1	1	1	0	4.56711e+06	0	0		0			29.86	7.09	1	1		0				0			127	14.7931	4.41162
H7C4L9	Sodium/potassium-transporting ATPase subunit beta-3 (Fragment) OS=Homo sapiens GN=ATP1B3 PE=4 SV=1 - [H7C4L9_HUMAN]	40.74	3	1	1	1	2.22093e+07	0	0	0	29.79	40.74	1	1													27	2.78767	8.22119
H7C5E8	Serotransferrin (Fragment) OS=Homo sapiens GN=TF PE=4 SV=1 - [H7C5E8_HUMAN]	7.69	2	1	1	1	0	5.65502e+06	0	0		0			17.31	7.69	1	1									143	15.8278	9.33447
K7EL89	Spermidine synthase (Fragment) OS=Homo sapiens GN=SRM PE=4 SV=1 - [K7EL89_HUMAN]	9.64	2	1	1	1	9.71762e+06	0	0	0	36.33	9.64	1	1													83	9.31562	8.20654
O75400	Pre-mRNA-processing factor 40 homolog A OS=Homo sapiens GN=PRPF40A PE=1 SV=2 - [PR40A_HUMAN]	1.88	1	1	1	1	1.97526e+07	0	0	0	45.67	1.88	1	1										0			957	108.737	7.56201
P00338	L-lactate dehydrogenase A chain OS=Homo sapiens GN=LDHA PE=1 SV=2 - [LDHA_HUMAN]	3.01	1	1	1	1	0	1.20619e+07	0	0		0			24.13	3.01	1	1									332	36.6654	8.26514
P01023	Alpha-2-macroglobulin OS=Homo sapiens GN=A2M PE=1 SV=3 - [A2MG_HUMAN]	0.75	3	1	1	1	2.67341e+07	0	0	0	32.47	0.75	1	1													1474	163.188	6.45557
P35542	Serum amyloid A-4 protein OS=Homo sapiens GN=SAA4 PE=1 SV=2 - [SAA4_HUMAN]	13.08	2	1	1	1	2.63606e+07	0	0	0	25.17	13.08	1	1		0								0			130	14.7373	9.0708
P51572	B-cell receptor-associated protein 31 OS=Homo sapiens GN=BCAP31 PE=1 SV=3 - [BAP31_HUMAN]	3.66	1	1	1	1	0	0	0	6.13002e+06		0											49.98	3.66	1	1	246	27.974	8.44092
P62875	DNA-directed RNA polymerases I, II, and III subunit RPABC5 OS=Homo sapiens GN=POLR2L PE=1 SV=1 - [RPAB5_HUMAN]	13.43	1	1	1	1	0	0	3.18779e+07	0		0				0			26.58	13.43	1	1					67	7.63999	7.76709
Q15149	Plectin OS=Homo sapiens GN=PLEC PE=1 SV=3 - [PLEC_HUMAN]	0.23	1	1	1	1	0	3.75417e+06	0	0		0			21.75	0.23	1	1									4684	531.466	5.96045
Q15569	Dual specificity testis-specific protein kinase 1 OS=Homo sapiens GN=TESK1 PE=1 SV=2 - [TESK1_HUMAN]	1.12	1	1	1	1	0	1.33029e+07	0	0		0			30.12	1.12	1	1		0							626	67.6415	8.104
Q92878	DNA repair protein RAD50 OS=Homo sapiens GN=RAD50 PE=1 SV=1 - [RAD50_HUMAN]	0.69	1	1	1	1	0	0	0	7.54358e+06		0				0							38.59	0.69	1	1	1312	153.797	6.88818
Q9H4A6	Golgi phosphoprotein 3 OS=Homo sapiens GN=GOLPH3 PE=1 SV=1 - [GOLP3_HUMAN]	5.37	1	1	1	1	0	0	2.92264e+06	0		0							60.96	5.37	1	1					298	33.7895	6.44287
Q9NR30	Nucleolar RNA helicase 2 OS=Homo sapiens GN=DDX21 PE=1 SV=5 - [DDX21_HUMAN]	1.53	1	1	1	1	0	0	0	4.98233e+06		0											43.18	1.53	1	1	783	87.2904	9.27588
Q9NX58	Cell growth-regulating nucleolar protein OS=Homo sapiens GN=LYAR PE=1 SV=2 - [LYAR_HUMAN]	6.6	1	1	1	1	0	0	0	0	63.47	6.6	1	1		0				0							379	43.5879	9.53955
A0A0A0MS51	Gelsolin OS=Homo sapiens GN=GSN PE=1 SV=1 - [A0A0A0MS51_HUMAN]	0.94	3	1	1	1	16326666	0	0	0	25.98	0.94	1	1													748	82.4743	5.63037
E7EPW7	Tyrosine-protein kinase receptor OS=Homo sapiens GN=ALK PE=1 SV=2 - [E7EPW7_HUMAN]	1.38	3	1	1	1	0	2.20602e+08	0	0		0			30.54	1.38	1	1						0			580	64.3724	7.88428
A0A0A0MS86	Centrosomal protein of 290 kDa OS=Homo sapiens GN=CEP290 PE=1 SV=1 - [A0A0A0MS86_HUMAN]	0.99	4	1	1	1	5.41544e+06	0	0	0	0	0.99	1	1													806	94.1937	5.13525
C9J813	Caldesmon (Fragment) OS=Homo sapiens GN=CALD1 PE=4 SV=1 - [C9J813_HUMAN]	2.61	4	1	1	1	0	0	0	0					25.02	2.61	1	1									459	54.1265	5.71924
C9JA05	Immunoglobulin J chain (Fragment) OS=Homo sapiens GN=IGJ PE=4 SV=1 - [C9JA05_HUMAN]	17.14	4	1	1	1	0	0	0	0					68.64	17.14	1	1									70	8.16241	8.55811
D6RDJ3	DNA-directed RNA polymerases I and III subunit RPAC1 (Fragment) OS=Homo sapiens GN=POLR1C PE=4 SV=1 - [D6RDJ3_HUMAN]	14.52	4	1	1	1	0	0	0	0						0			43.82	14.52	1	1		0			124	14.1962	5.2749
E7ER27	(3R)-hydroxyacyl-CoA dehydrogenase OS=Homo sapiens GN=HSD17B4 PE=3 SV=3 - [E7ER27_HUMAN]	3.2	5	1	1	1	0	4258316	0	0					22.22	3.2	1	1									500	53.8945	6.32861
E9PS78	Cathepsin B heavy chain (Fragment) OS=Homo sapiens GN=CTSB PE=4 SV=1 - [E9PS78_HUMAN]	8.7	11	1	1	1	0	0	0	0					27.39	8.7	1	1									92	10.6963	8.70459
F5H793	L-lactate dehydrogenase B chain (Fragment) OS=Homo sapiens GN=LDHB PE=3 SV=1 - [F5H793_HUMAN]	15.69	4	1	1	1	0	3.67439e+06	0	0					21.99	15.69	1	1									102	10.7998	5.13525
F8VRN8	LIM domain and actin-binding protein 1 OS=Homo sapiens GN=LIMA1 PE=4 SV=1 - [F8VRN8_HUMAN]	2.84	4	1	1	1	0	5.22589e+06	0	0					67.75	2.84	1	1									388	43.1637	8.51416
F8W6C1	Spectrin beta chain, non-erythrocytic 1 (Fragment) OS=Homo sapiens GN=SPTBN1 PE=4 SV=1 - [F8W6C1_HUMAN]	2.17	3	1	1	1	0	8.07044e+06	0	0					28.54	2.17	1	1									690	80.8896	6.68311
H0YEF3	Ribonuclease H2 subunit C (Fragment) OS=Homo sapiens GN=RNASEH2C PE=4 SV=1 - [H0YEF3_HUMAN]	4.43	3	1	1	1	0	0	0	0					28.65	4.43	1	1									158	17.2198	5.37646
H7BYK1	Testin (Fragment) OS=Homo sapiens GN=TES PE=4 SV=1 - [H7BYK1_HUMAN]	5.21	2	1	1	1	0	8.2936e+06	0	0					43.25	5.21	1	1									192	21.9736	7.66455
H7C1L0	cAMP-dependent protein kinase type II-alpha regulatory subunit (Fragment) OS=Homo sapiens GN=PRKAR2A PE=4 SV=1 - [H7C1L0_HUMAN]	10	2	1	1	1	0	0	0	0					26.93	10	1	1									200	22.9687	6.55127
H7C4F6	Importin subunit alpha-4 (Fragment) OS=Homo sapiens GN=KPNA4 PE=4 SV=1 - [H7C4F6_HUMAN]	10	2	1	1	1	0	0	0	0					41.35	10	1	1									170	18.8697	4.51318
O00232	26S proteasome non-ATPase regulatory subunit 12 OS=Homo sapiens GN=PSMD12 PE=1 SV=3 - [PSD12_HUMAN]	1.97	1	1	1	1	0	1.28538e+06	0	0					34.55	1.97	1	1									456	52.8706	7.6499
O00487	26S proteasome non-ATPase regulatory subunit 14 OS=Homo sapiens GN=PSMD14 PE=1 SV=1 - [PSDE_HUMAN]	4.19	1	1	1	1	0	1.94224e+07	0	0					26.1	4.19	1	1									310	34.5546	6.52197
P04080	Cystatin-B OS=Homo sapiens GN=CSTB PE=1 SV=2 - [CYTB_HUMAN]	12.24	1	1	1	1	0	2.28666e+07	0	0					62.76	12.24	1	1									98	11.1326	7.56201
P05141	ADP/ATP translocase 2 OS=Homo sapiens GN=SLC25A5 PE=1 SV=7 - [ADT2_HUMAN]	4.36	1	1	1	1	0	0	0	0					20.6	4.36	1	1									298	32.8312	9.68604
P41250	Glycine--tRNA ligase OS=Homo sapiens GN=GARS PE=1 SV=3 - [SYG_HUMAN]	0.95	1	1	1	1	0	0	0	9864847						0							27.97	0.95	1	1	739	83.1126	7.03467
Q13595	Transformer-2 protein homolog alpha OS=Homo sapiens GN=TRA2A PE=1 SV=1 - [TRA2A_HUMAN]	4.96	1	1	1	1	0	1.3755e+07	0	0					21.02	4.96	1	1									282	32.6691	11.2681
Q49AN9	SNRPG protein OS=Homo sapiens GN=SNRPG PE=4 SV=1 - [Q49AN9_HUMAN]	20.31	4	1	1	1	0	9.60883e+07	0	0					64.15	20.31	1	1									64	7.09667	7.18115
Q6ZVX7	Non-specific cytotoxic cell receptor protein 1 homolog OS=Homo sapiens GN=NCCRP1 PE=1 SV=1 - [NCRP1_HUMAN]	4	1	1	1	1	0	4.77976e+06	0	0					38.25	4	1	1									275	30.8279	6.62451
Q96P63	Serpin B12 OS=Homo sapiens GN=SERPINB12 PE=1 SV=1 - [SPB12_HUMAN]	1.73	1	1	1	1	0	1.23892e+07	0	0					0	1.73	1	1		0							405	46.2471	5.52881
Q96T88	E3 ubiquitin-protein ligase UHRF1 OS=Homo sapiens GN=UHRF1 PE=1 SV=1 - [UHRF1_HUMAN]	1.64	3	1	1	1	0	4.63536e+06	0	0					36.38	1.64	1	1									793	89.757	7.56201
Q9UKX7	Nuclear pore complex protein Nup50 OS=Homo sapiens GN=NUP50 PE=1 SV=2 - [NUP50_HUMAN]	3.21	1	1	1	1	0	0	0	8.89367e+06						0				0			40.19	3.21	1	1	468	50.1132	7.06396
Q9Y316	Protein MEMO1 OS=Homo sapiens GN=MEMO1 PE=1 SV=1 - [MEMO1_HUMAN]	4.71	1	1	1	1	0	6.12186e+06	0	0					27.32	4.71	1	1									297	33.7115	7.13721
A0A0M3HER1	LIM and senescent cell antigen-like-containing domain protein 1 (Fragment) OS=Homo sapiens GN=LIMS1 PE=1 SV=1 - [A0A0M3HER1_HUMAN]	4.31	2	1	1	1	0	1.66351e+06	0	0					35.44	4.31	1	1									209	24.4004	8.99756
A0A087WWF8	Mucin-like protein 1 OS=Homo sapiens GN=MUCL1 PE=1 SV=1 - [A0A087WWF8_HUMAN]	8.75	3	1	1	1	0	9.63977e+06	0	0					27.47	8.75	1	1									80	8.20322	4.64014
B5MC59	Replication protein A 14 kDa subunit OS=Homo sapiens GN=RPA3 PE=4 SV=1 - [B5MC59_HUMAN]	12.2	2	1	1	1	0	0	1.12344e+07	0									15.45	12.2	1	1		0			82	9.16459	4.53857
C9JIG9	Serine/threonine-protein kinase OSR1 OS=Homo sapiens GN=OXSR1 PE=4 SV=1 - [C9JIG9_HUMAN]	4.7	2	1	1	1	0	0	4.11228e+06	0									41.14	4.7	1	1					468	51.8239	7.79639
C9JIX7	Afadin- and alpha-actinin-binding protein (Fragment) OS=Homo sapiens GN=SSX2IP PE=4 SV=1 - [C9JIX7_HUMAN]	10.56	3	1	1	1	0	0	64135565	0									24.72	10.56	1	1		0			180	20.6702	5.26221
D3DQ64	Adenylate kinase isoenzyme 4, mitochondrial OS=Homo sapiens GN=AK4 PE=3 SV=1 - [D3DQ64_HUMAN]	6.43	2	1	1	1	0	0	1.02554e+07	0									24.47	6.43	1	1					171	19.7683	7.12256
D6RD63	COP9 signalosome complex subunit 4 (Fragment) OS=Homo sapiens GN=COPS4 PE=4 SV=1 - [D6RD63_HUMAN]	4.36	3	1	1	1	0	0	2.17586e+06	0									41.21	4.36	1	1		0			275	31.4131	6.53662
E7ESB6	PERQ amino acid-rich with GYF domain-containing protein 2 (Fragment) OS=Homo sapiens GN=GIGYF2 PE=4 SV=1 - [E7ESB6_HUMAN]	2.63	3	1	1	1	0	0	4.57405e+06	0									0	2.63	1	1					836	96.1816	5.13525
G3V220	Transcription elongation regulator 1 OS=Homo sapiens GN=TCERG1 PE=4 SV=1 - [G3V220_HUMAN]	1.07	2	1	1	1	0	0	3.72395e+06	0									20.77	1.07	1	1					1032	116.094	8.45557
G5E9W3	Cleavage and polyadenylation specific factor 3, 73kDa, isoform CRA_b OS=Homo sapiens GN=CPSF3 PE=4 SV=1 - [G5E9W3_HUMAN]	1.39	2	1	1	1	0	0	0	0									25.32	1.39	1	1					647	73.43	5.57959
H0Y4T6	Peptidyl-prolyl cis-trans isomerase NIMA-interacting 4 (Fragment) OS=Homo sapiens GN=PIN4 PE=4 SV=1 - [H0Y4T6_HUMAN]	13.19	5	1	1	1	0	0	9.69097e+06	0									41.7	13.19	1	1					91	9.53692	10.1694
H0YL49	Alpha- and gamma-adaptin-binding protein p34 (Fragment) OS=Homo sapiens GN=AAGAB PE=4 SV=1 - [H0YL49_HUMAN]	46.55	2	1	1	1	0	0	0	0									22.22	46.55	1	1					58	6.65325	4.41162
H3BRK5	Cytosolic Fe-S cluster assembly factor NUBP2 OS=Homo sapiens GN=NUBP2 PE=4 SV=1 - [H3BRK5_HUMAN]	19.57	5	1	1	1	0	0	0	0									38.18	19.57	1	1					46	4.67664	10.4331
J3KS45	Transmembrane and coiled-coil domain-containing protein 1 (Fragment) OS=Homo sapiens GN=TMCO1 PE=4 SV=1 - [J3KS45_HUMAN]	6.29	4	1	1	1	0	0	2.70887e+07	0									42.35	6.29	1	1					143	16.5696	9.5542
J3QS13	26S proteasome non-ATPase regulatory subunit 11 (Fragment) OS=Homo sapiens GN=PSMD11 PE=4 SV=1 - [J3QS13_HUMAN]	20	2	1	1	1	0	0	0	0									36.79	20	1	1					90	10.074	8.42627
O75886	Signal transducing adapter molecule 2 OS=Homo sapiens GN=STAM2 PE=1 SV=1 - [STAM2_HUMAN]	1.9	2	1	1	1	0	0	1.6246e+06	0									32.15	1.9	1	1		0			525	58.1277	5.07178
O75934	Pre-mRNA-splicing factor SPF27 OS=Homo sapiens GN=BCAS2 PE=1 SV=1 - [SPF27_HUMAN]	12.44	1	1	1	1	0	0	6.41393e+06	0									68.22	12.44	1	1					225	26.115	5.65576
P30084	Enoyl-CoA hydratase, mitochondrial OS=Homo sapiens GN=ECHS1 PE=1 SV=4 - [ECHM_HUMAN]	3.1	1	1	1	1	0	0	6.06016e+06	0									28.01	3.1	1	1					290	31.3671	8.07471
P45974	Ubiquitin carboxyl-terminal hydrolase 5 OS=Homo sapiens GN=USP5 PE=1 SV=2 - [UBP5_HUMAN]	1.4	1	1	1	1	0	0	3.14555e+06	0									28.73	1.4	1	1					858	95.7253	5.03369
P62861	40S ribosomal protein S30 OS=Homo sapiens GN=FAU PE=1 SV=1 - [RS30_HUMAN]	18.64	2	1	1	1	0	0	2.98976e+06	0									23.66	18.64	1	1					59	6.64382	12.147
Q12874	Splicing factor 3A subunit 3 OS=Homo sapiens GN=SF3A3 PE=1 SV=1 - [SF3A3_HUMAN]	2.4	1	1	1	1	0	0	0	0									26.47	2.4	1	1		0			501	58.8123	5.37646
Q13200	26S proteasome non-ATPase regulatory subunit 2 OS=Homo sapiens GN=PSMD2 PE=1 SV=3 - [PSMD2_HUMAN]	1.32	1	1	1	1	0	0	1.32343e+06	0									76.7	1.32	1	1					908	100.136	5.19873
Q14152	Eukaryotic translation initiation factor 3 subunit A OS=Homo sapiens GN=EIF3A PE=1 SV=1 - [EIF3A_HUMAN]	0.65	1	1	1	1	0	0	5.89885e+06	0									26.13	0.65	1	1					1382	166.468	6.78564
Q86U42	Polyadenylate-binding protein 2 OS=Homo sapiens GN=PABPN1 PE=1 SV=3 - [PABP2_HUMAN]	5.23	1	1	1	1	0	0	6.93954e+07	0									21.73	5.23	1	1					306	32.729	5.05908
Q8N335	Glycerol-3-phosphate dehydrogenase 1-like protein OS=Homo sapiens GN=GPD1L PE=1 SV=1 - [GPD1L_HUMAN]	3.42	1	1	1	1	0	0	0	0										0			45.58	3.42	1	1	351	38.3939	7.02002
Q8WUA2	Peptidyl-prolyl cis-trans isomerase-like 4 OS=Homo sapiens GN=PPIL4 PE=1 SV=1 - [PPIL4_HUMAN]	1.83	1	1	1	1	0	0	0	0									27.34	1.83	1	1					492	57.1895	5.92236
Q92979	Ribosomal RNA small subunit methyltransferase NEP1 OS=Homo sapiens GN=EMG1 PE=1 SV=4 - [NEP1_HUMAN]	4.1	1	1	1	1	0	0	0	1.19544e+07										0			33.98	4.1	1	1	244	26.7032	9.17334
Q99470	Stromal cell-derived factor 2 OS=Homo sapiens GN=SDF2 PE=1 SV=2 - [SDF2_HUMAN]	10.9	1	1	1	1	0	0	0	8.71974e+06										0			13.63	10.9	1	1	211	23.0114	7.32764
Q9UG63	ATP-binding cassette sub-family F member 2 OS=Homo sapiens GN=ABCF2 PE=1 SV=2 - [ABCF2_HUMAN]	1.61	1	1	1	1	0	0	7.98129e+06	0									24.82	1.61	1	1					623	71.2446	7.37158
Q9UII2	ATPase inhibitor, mitochondrial OS=Homo sapiens GN=ATPIF1 PE=1 SV=1 - [ATIF1_HUMAN]	7.55	1	1	1	1	0	0	961386	0									0	7.55	1	1					106	12.2413	9.34912
Q9Y2W2	WW domain-binding protein 11 OS=Homo sapiens GN=WBP11 PE=1 SV=1 - [WBP11_HUMAN]	1.72	1	1	1	1	0	0	3.83591e+06	0									24.94	1.72	1	1					641	69.9539	8.38232
F5H6T1	ARP2 actin-related protein 2 homolog (Yeast), isoform CRA_d OS=Homo sapiens GN=ACTR2 PE=1 SV=2 - [F5H6T1_HUMAN]	3.24	2	1	1	1	0	0	3.52388e+06	0									28.18	3.24	1	1					339	38.8172	6.26514
A0A087WXM6	60S ribosomal protein L17 (Fragment) OS=Homo sapiens GN=RPL17 PE=3 SV=1 - [A0A087WXM6_HUMAN]	5.92	7	1	1	1	0	0	1.08128e+07	0									0	5.92	1	1					169	19.5732	10.0376
R4GN54	Protein COMMD3-BMI1 (Fragment) OS=Homo sapiens GN=COMMD3-BMI1 PE=4 SV=1 - [R4GN54_HUMAN]	7.27	6	1	1	1	0	0	0	6.70006e+06										0			33.36	7.27	1	1	110	12.3202	7.54736
A0A0U1RVJ2	Protein IGKV1-37 (Fragment) OS=Homo sapiens GN=IGKV1-37 PE=4 SV=1 - [A0A0U1RVJ2_HUMAN]	13.68	2	1	1	1	0	0	156822214	0									0	13.68	1	1		0			117	12.6805	9.24658
M0QYV1	BRISC and BRCA1-A complex member 1 (Fragment) OS=Homo sapiens GN=BABAM1 PE=1 SV=1 - [M0QYV1_HUMAN]	9.28	8	1	1	1	0	0	0	0									20.57	9.28	1	1					97	10.6454	8.86572
A8MXP8	Reticulocalbin-2 OS=Homo sapiens GN=RCN2 PE=4 SV=1 - [A8MXP8_HUMAN]	4.17	2	1	1	1	0	0	0	3.68754e+06													35.29	4.17	1	1	216	24.781	4.42432
B8ZZJ0	Small ubiquitin-related modifier 1 OS=Homo sapiens GN=SUMO1 PE=4 SV=1 - [B8ZZJ0_HUMAN]	20.69	4	1	1	1	0	0	0	2.79801e+07													36.58	20.69	1	1	58	6.68043	8.1333
C9J1E1	Biliverdin reductase A (Fragment) OS=Homo sapiens GN=BLVRA PE=4 SV=1 - [C9J1E1_HUMAN]	9.8	2	1	1	1	0	0	0	0													46.24	9.8	1	1	102	11.2857	5.79541
C9JUJ0	CGG triplet repeat-binding protein 1 (Fragment) OS=Homo sapiens GN=CGGBP1 PE=4 SV=1 - [C9JUJ0_HUMAN]	10.38	2	1	1	1	0	0	0	5314328													22.25	10.38	1	1	106	11.9322	9.43701
E9PES6	High mobility group protein B3 (Fragment) OS=Homo sapiens GN=HMGB3 PE=4 SV=1 - [E9PES6_HUMAN]	8.5	4	1	1	1	0	0	0	4.05781e+07													37.53	8.5	1	1	153	17.511	9.78857
E9PL10	Transcription factor BTF3 homolog 4 OS=Homo sapiens GN=BTF3L4 PE=4 SV=1 - [E9PL10_HUMAN]	4.83	2	1	1	1	0	0	0	3.8163e+07													40.2	4.83	1	1	145	15.7694	9.14404
F6RFD5	Destrin OS=Homo sapiens GN=DSTN PE=4 SV=1 - [F6RFD5_HUMAN]	6.67	2	1	1	1	0	0	0	0													23.16	6.67	1	1	135	15.3869	8.5874
F6T1Q0	2',5'-phosphodiesterase 12 OS=Homo sapiens GN=PDE12 PE=4 SV=1 - [F6T1Q0_HUMAN]	2.12	2	1	1	1	0	0	0	5.3672e+06													24.74	2.12	1	1	472	52.1427	7.84033
F8WBS5	60S ribosomal protein L35a OS=Homo sapiens GN=RPL35A PE=4 SV=1 - [F8WBS5_HUMAN]	12.73	4	1	1	1	0	0	0	2.86026e+07													20.61	12.73	1	1	55	6.46844	9.99365
G3V119	DBIRD complex subunit KIAA1967 OS=Homo sapiens GN=KIAA1967 PE=4 SV=1 - [G3V119_HUMAN]	1.51	3	1	1	1	0	0	0	10976966													41.08	1.51	1	1	598	67.2351	4.75439
H0Y5Q7	Isocitrate dehydrogenase [NAD] subunit gamma, mitochondrial (Fragment) OS=Homo sapiens GN=IDH3G PE=3 SV=1 - [H0Y5Q7_HUMAN]	4.74	3	1	1	1	0	0	0	8.11545e+06													29.2	4.74	1	1	211	22.8015	8.45557
H0YES5	HBS1-like protein (Fragment) OS=Homo sapiens GN=HBS1L PE=4 SV=1 - [H0YES5_HUMAN]	6.47	5	1	1	1	0	0	0	3.63044e+06													24.53	6.47	1	1	170	18.7335	7.78174
H0YFD6	Trifunctional enzyme subunit alpha, mitochondrial (Fragment) OS=Homo sapiens GN=HADHA PE=4 SV=1 - [H0YFD6_HUMAN]	3.6	2	1	1	1	0	0	0	1.24114e+07													22.44	3.6	1	1	250	27.0911	8.27979
H0YII4	Protein DDI1 homolog 2 (Fragment) OS=Homo sapiens GN=DDI2 PE=4 SV=1 - [H0YII4_HUMAN]	9.09	3	1	1	1	0	0	0	2.07452e+07													34.58	9.09	1	1	99	11.2488	5.09717
H0YJF4	Cleavage and polyadenylation-specificity factor subunit 2 (Fragment) OS=Homo sapiens GN=CPSF2 PE=4 SV=1 - [H0YJF4_HUMAN]	6.32	2	1	1	1	0	0	0	5.63379e+06													23.38	6.32	1	1	269	30.1861	5.37646
H7C1B3	DNA polymerase delta subunit 2 (Fragment) OS=Homo sapiens GN=POLD2 PE=4 SV=1 - [H7C1B3_HUMAN]	16.87	4	1	1	1	0	0	0	9658448													72.67	16.87	1	1	83	9.24371	5.78271
K7EKP8	Cytosolic acyl coenzyme A thioester hydrolase (Fragment) OS=Homo sapiens GN=ACOT7 PE=4 SV=1 - [K7EKP8_HUMAN]	3.93	2	1	1	1	0	0	0	0													23.24	3.93	1	1	280	30.8296	6.99072
K7EKQ2	Hsp90 co-chaperone Cdc37 (Fragment) OS=Homo sapiens GN=CDC37 PE=4 SV=1 - [K7EKQ2_HUMAN]	3.4	2	1	1	1	0	0	0	2.73361e+06													36.78	3.4	1	1	353	41.633	6.63916
O00267	Transcription elongation factor SPT5 OS=Homo sapiens GN=SUPT5H PE=1 SV=1 - [SPT5H_HUMAN]	0.83	1	1	1	1	0	0	0	0													26.57	0.83	1	1	1087	120.925	5.05908
O43143	Putative pre-mRNA-splicing factor ATP-dependent RNA helicase DHX15 OS=Homo sapiens GN=DHX15 PE=1 SV=2 - [DHX15_HUMAN]	1.64	1	1	1	1	0	0	0	0													26.83	1.64	1	1	795	90.8752	7.45947
O60701	UDP-glucose 6-dehydrogenase OS=Homo sapiens GN=UGDH PE=1 SV=1 - [UGDH_HUMAN]	2.02	1	1	1	1	0	0	0	1.41383e+07													50.8	2.02	1	1	494	54.9893	7.12256
O75533	Splicing factor 3B subunit 1 OS=Homo sapiens GN=SF3B1 PE=1 SV=3 - [SF3B1_HUMAN]	1	1	1	1	1	0	0	0	0													67.76	1	1	1	1304	145.738	7.09326
P08243	Asparagine synthetase [glutamine-hydrolyzing] OS=Homo sapiens GN=ASNS PE=1 SV=4 - [ASNS_HUMAN]	1.96	1	1	1	1	0	0	0	0													27.51	1.96	1	1	561	64.3286	6.85889
P62273	40S ribosomal protein S29 OS=Homo sapiens GN=RPS29 PE=1 SV=2 - [RS29_HUMAN]	21.43	1	1	1	1	0	0	0	0													20.51	21.43	1	1	56	6.6723	10.1255
P62633	Cellular nucleic acid-binding protein OS=Homo sapiens GN=CNBP PE=1 SV=1 - [CNBP_HUMAN]	4.52	1	1	1	1	0	0	0	0													46.52	4.52	1	1	177	19.4496	7.7085
Q14192	Four and a half LIM domains protein 2 OS=Homo sapiens GN=FHL2 PE=1 SV=3 - [FHL2_HUMAN]	3.94	3	1	1	1	0	0	0	1.31995e+07													20.15	3.94	1	1	279	32.1706	7.54736
Q16204	Coiled-coil domain-containing protein 6 OS=Homo sapiens GN=CCDC6 PE=1 SV=2 - [CCDC6_HUMAN]	1.9	1	1	1	1	0	0	0	0													30.66	1.9	1	1	474	53.2578	7.34229
Q32MZ4	Leucine-rich repeat flightless-interacting protein 1 OS=Homo sapiens GN=LRRFIP1 PE=1 SV=2 - [LRRF1_HUMAN]	1.73	1	1	1	1	0	0	0	3290834													67.13	1.73	1	1	808	89.1987	4.65283
Q3MHD2	Protein LSM12 homolog OS=Homo sapiens GN=LSM12 PE=1 SV=2 - [LSM12_HUMAN]	6.67	2	1	1	1	0	0	0	1.14712e+07													34.8	6.67	1	1	195	21.6871	7.73779
Q53RT3	Retroviral-like aspartic protease 1 OS=Homo sapiens GN=ASPRV1 PE=1 SV=1 - [APRV1_HUMAN]	3.79	1	1	1	1	0	0	0	9366007													51.65	3.79	1	1	343	36.9681	5.43994
Q5QPM2	RNA binding protein, autoantigenic (HnRNP-associated with lethal yellow homolog (Mouse)) (Fragment) OS=Homo sapiens GN=RALY PE=2 SV=1 - [Q5QPM2_HUMAN]	10.11	5	1	1	1	0	0	0	1.80613e+06													30.48	10.11	1	1	89	9.70804	9.83252
Q5TEE2	Histone deacetylase 1 (Fragment) OS=Homo sapiens GN=HDAC1 PE=2 SV=1 - [Q5TEE2_HUMAN]	8.53	3	1	1	1	0	0	0	2.35714e+07													50.85	8.53	1	1	211	24.529	8.30908
Q5VU10	Ribonuclease P (30kD) (RPP30) (Fragment) OS=Homo sapiens GN=RP11-320F15.1 PE=2 SV=1 - [Q5VU10_HUMAN]	4.72	2	1	1	1	0	0	0	1.14117e+07													28.99	4.72	1	1	212	23.2714	8.96826
Q8TF72	Protein Shroom3 OS=Homo sapiens GN=SHROOM3 PE=1 SV=2 - [SHRM3_HUMAN]	0.45	1	1	1	1	0	0	0	4.72227e+07													26.58	0.45	1	1	1996	216.724	7.79639
Q8WU90	Zinc finger CCCH domain-containing protein 15 OS=Homo sapiens GN=ZC3H15 PE=1 SV=1 - [ZC3HF_HUMAN]	1.88	1	1	1	1	0	0	0	8871474													47.29	1.88	1	1	426	48.5726	5.31299
Q92522	Histone H1x OS=Homo sapiens GN=H1FX PE=1 SV=1 - [H1X_HUMAN]	5.63	1	1	1	1	0	0	0	0													22.66	5.63	1	1	213	22.4735	10.7554
Q92871	Phosphomannomutase 1 OS=Homo sapiens GN=PMM1 PE=1 SV=2 - [PMM1_HUMAN]	5.73	1	1	1	1	0	0	0	0													30.98	5.73	1	1	262	29.728	5.74463
Q9NPA8	Enhancer of yellow 2 transcription factor homolog OS=Homo sapiens GN=ENY2 PE=1 SV=1 - [ENY2_HUMAN]	10.89	1	1	1	1	0	0	0	2.11469e+07													28.97	10.89	1	1	101	11.5213	9.33447
Q9NTZ6	RNA-binding protein 12 OS=Homo sapiens GN=RBM12 PE=1 SV=1 - [RBM12_HUMAN]	0.75	1	1	1	1	0	0	0	8.65644e+06													24.58	0.75	1	1	932	97.3334	8.63135
Q9P258	Protein RCC2 OS=Homo sapiens GN=RCC2 PE=1 SV=2 - [RCC2_HUMAN]	1.53	1	1	1	1	0	0	0	1.02535e+07													30.09	1.53	1	1	522	56.0492	8.77783
Q9Y490	Talin-1 OS=Homo sapiens GN=TLN1 PE=1 SV=3 - [TLN1_HUMAN]	0.47	1	1	1	1	0	0	0	0													40.32	0.47	1	1	2541	269.599	6.07471
M0R088	Serine/arginine repetitive matrix protein 1 (Fragment) OS=Homo sapiens GN=SRRM1 PE=1 SV=1 - [M0R088_HUMAN]	1.47	4	1	1	1	0	0	0	0													30.66	1.47	1	1	681	78.093	12.0591
U3KPY7	Histone deacetylase complex subunit SAP18 (Fragment) OS=Homo sapiens GN=SAP18 PE=1 SV=1 - [U3KPY7_HUMAN]	8.97	4	1	1	1	0	0	0	0													26.35	8.97	1	1	78	9.11068	9.5542
A0A087X1E7	DNA mismatch repair protein Msh2 OS=Homo sapiens GN=MSH2 PE=1 SV=1 - [A0A087X1E7_HUMAN]	3.92	5	1	1	1	0	0	0	0													31.48	3.92	1	1	485	54.7431	5.77002
A0A087WTZ5	UBX domain-containing protein 1 OS=Homo sapiens GN=UBXN1 PE=1 SV=1 - [A0A087WTZ5_HUMAN]	3.78	4	1	1	1	0	0	0	5.74227e+06													27.61	3.78	1	1	238	26.999	7.95752
A0A087WY55	Chromosome 6 open reading frame 55, isoform CRA_b OS=Homo sapiens GN=VTA1 PE=1 SV=1 - [A0A087WY55_HUMAN]	5	2	1	1	1	0	0	0	9.48495e+06													30.79	5	1	1	280	31.0824	6.44287
K7ENX8	Cold-inducible RNA-binding protein (Fragment) OS=Homo sapiens GN=CIRBP PE=1 SV=2 - [K7ENX8_HUMAN]	13.75	11	1	1	1	0	0	0	3.62993e+07													32.82	13.75	1	1	80	8.90833	4.80518
A0A087WX58	Hepatoma-derived growth factor-related protein 2 (Fragment) OS=Homo sapiens GN=HDGFRP2 PE=1 SV=1 - [A0A087WX58_HUMAN]	22.06	3	1	1	1	0	0	0	0													46.6	22.06	1	1	68	7.24921	4.22119
A0A087X1B7	Chromatin target of PRMT1 protein OS=Homo sapiens GN=CHTOP PE=1 SV=1 - [A0A087X1B7_HUMAN]	17.11	3	1	1	1	0	0	0	0													52.55	17.11	1	1	76	8.51457	12.0151

## Sheet: All Data
							293T Replicate 1	293T Replicate 2	GFP-tagged Replicate 1	GFP-tagged Replicate 2	293T Replicate 1				293T Replicate 2				GFP-tagged Replicate 1				GFP-tagged Replicate 2
Accession	Description	ΣCoverage	Σ# Proteins	Σ# Unique Peptides	Σ# Peptides	Σ# PSMs	A2: Area	B2: Area	C2: Area	D2: Area	Score A6	Coverage A6	# Peptides A6	# PSM A6	Score B6	Coverage B6	# Peptides B6	# PSM B6	Score C6	Coverage C6	# Peptides C6	# PSM C6	Score D6	Coverage D6	# Peptides D6	# PSM D6	# AAs	MW [kDa]	calc. pI
P04264	Keratin, type II cytoskeletal 1 OS=Homo sapiens GN=KRT1 PE=1 SV=6 - [K2C1_HUMAN]	70.19	4	50	70	443	9.08679e+09	9.17016e+09	5.69784e+09	1.01305e+10	2657.96	53.88	52	91	3669.55	62.27	58	126	2672.65	52.95	51	92	3908.03	62.42	60	134	644	65.999	8.11865
	Sequence	# PSMs	# Proteins	# Protein Groups	Protein Group Accessions	Modifications	MH+ [Da]	A2: Area	B2: Area	C2: Area	D2: Area	q-Value	PEP	A6	IonScore A6	Exp Value A6	B6	IonScore B6	Exp Value B6	C6	IonScore C6	Exp Value C6	D6	IonScore D6	Exp Value D6	# Missed Cleavages
	GGGGGGYGSGGSSYGSGGGSYGSGGGGGGGR	5	2	1	P04264		2383.94	3.00092e+08	1.63347e+08	7.88372e+07	298231844	0	3.893e-15	High	153	4.10974e-15	High	169.49	7.9847e-17	High	149.98	7.03231e-15	High	116.28	1.86049e-11	0
	LNDLEDALQQAKEDLAR	7	2	1	P04264		1941.99	662860779	5.24881e+08	526808882	8.03367e+08	0	3.189e-12	High	131.62	1.1194e-11	High	131.49	1.15094e-11	High	78.71	2.18299e-06	High	110.31	1.49955e-09	1
	NKLNDLEDALQQAK	8	2	1	P04264		1599.83	1723797086	2.88508e+09	1.86525e+09	3.51027e+09	0	1.113e-08	High	93.96	5.21725e-08	High	88.36	1.78413e-07	High	75.24	3.88546e-06	High	81.32	9.19798e-07	1
	QISNLQQSISDAEQR	4	2	1	P04264		1716.85	131543802	110950712	7.73825e+07	177167288	0	5.652e-08	High	93.83	6.12099e-08	High	29.66	0.159782	High	17.17	2.8521	High	98.6	2.00915e-08	0
	SLNNQFASFIDK	5	3	2	P04264;CON_00714876.1		1383.69	3152399104	0	2.66775e+09	4242277196	0	4.007e-05	High	86.01	2.66149e-07	High	80.38	9.83105e-07	High	68.17	1.61854e-05	High	68.24	1.59566e-05	0
	SKAEAESLYQSKYEELQITAGR	4	2	1	P04264	Q10(Deamidated)	2502.24	0	628932439	0	23064786	0	3.362e-09	High	81.99	1.22308e-06	High	58.42	0.000276825	High	89.28	2.29513e-07	High	47.38	0.00355657	2
	NSKIEISELNR	10	2	1	P04264		1302.7	183381312	3.65974e+08	1.68347e+08	863892302	0	0.0003136	High	80.3	1.31589e-06	High	80.27	1.26675e-06	High	43.64	0.00576541	High	80.71	1.19734e-06	1
	QISNLQQSISDAEQRGENALK	2	2	1	P04264	Q14(Deamidated)	2330.17	0	0	0	0	0	6.747e-10	High	80.06	1.94642e-06				High	96.07	4.86559e-08				1
	TNAENEFVTIKK	18	2	1	P04264		1393.73	9121113338	6524116843	3922006830	7966791019	0	3.025e-07	High	76.89	2.47006e-06	High	76.96	2.40338e-06	High	75.73	2.98308e-06	High	76.87	2.45371e-06	1
	SLDLDSIIAEVK	19	7	2	P04264;CON_00697851.1		1302.71	8.05874e+09	10833963303	6997837859	10174771352	0	1.029e-06	High	76.08	3.16393e-06	High	91.98	7.88851e-08	High	89.1	1.53107e-07	High	79.97	1.25313e-06	0
	SKAEAESLYQSK	8	2	1	P04264		1340.67	1168148060	586904882	329683671	1.72342e+09	0	2.923e-07	High	73.34	4.37957e-06	High	78.28	1.48965e-06	High	73.49	4.29357e-06	High	73.5	4.26136e-06	1
	LNDLEDALQQAK	7	2	1	P04264		1357.69	2366091428	2043047368	1.68239e+09	2593457490	0	2.113e-05	High	72.34	6.81464e-06	High	73.28	5.5659e-06	High	75.86	2.95477e-06	High	73.46	5.16185e-06	0
	LALDLEIATYR	51	15	3	P19013;Q6KB66;P04264		1277.71	1520001200	2802314101	2.93966e+09	4529125680	0	8.522e-06	High	72.1	5.66959e-06	High	77.32	1.69598e-06	High	72.95	4.09902e-06	High	75.19	2.42456e-06	0
	NKLNDLEDALQQAKEDLAR	8	2	1	P04264		2184.13	1.11053e+09	2.0779e+09	1.54034e+09	2753079537	0	3.271e-11	High	71.99	1.04285e-05	High	87.9	2.81303e-07	High	100.12	1.65999e-08	High	97.58	2.93647e-08	2
	THNLEPYFESFINNLR	17	2	1	P04264		1993.98	3.50949e+09	3102197395	2.65954e+09	3361936304	0	3.37e-09	High	71.24	1.17479e-05	High	71.34	1.1587e-05	High	69.27	1.85619e-05	High	66.24	3.85167e-05	0
	KDVDGAYMTK	6	2	1	P04264		1127.54	2.22694e+07	5.47102e+07	8750027	2.49821e+07	0	1.943e-07	High	69.8	6.83251e-06	High	84.08	2.60495e-07	High	73.72	2.81735e-06	High	69.78	6.85353e-06	1
	FLEQQNQVLQTK	8	11	4	P04264;P35908;CON_IPI00376379.3;CON_00714876.1		1475.78	2159918090	1.86442e+09	1503591005	2513723935	0	4.699e-06	High	67.27	2.59687e-05	High	67.46	2.51622e-05	High	66.77	2.91479e-05	High	67.52	2.45249e-05	0
	AEAESLYQSKYEELQITAGR	3	2	1	P04264		2286.12	501780936	711129902	0	945958350	0	1.689e-11	High	65.58	5.06765e-05	High	65.93	4.75313e-05				High	54.25	0.00065997	1
	SLNNQFASFIDKVR	1	3	2	P04264;CON_00714876.1		1638.86	4.94759e+07	0	0	0	0	8.443e-08	High	64.32	4.49711e-05										1
	SISISVAR	7	2	1	P04264		832.49	1996019427	3608227224	2167404093	7491718864	0	0.01586	High	64.11	2.24157e-05	High	60.02	5.74847e-05	High	58.29	8.56154e-05	High	58.6	7.97172e-05	0
	YEELQITAGR	11	3	2	P04259;P04264		1179.6	662984139	2.07386e+09	1156248197	1935505292	0	0.0002949	High	63.41	4.91836e-05	High	63.23	4.97914e-05	High	64.62	3.71375e-05	High	67.29	2.07075e-05	0
	SLDLDSIIAEVKAQYEDIAQK	5	1	1	P04264	Q14(Deamidated)	2350.2	2.20532e+07	3.27649e+07	2.10219e+07	33477694	0	1.218e-11	High	60.89	0.000147543	High	61.15	0.000138394	High	59.71	0.000193659	High	56.47	0.000408355	1
	FLEQQNQVLQTKWELLQQVDTSTR	2	2	1	P04264		2932.51	0	0	0	1376363274	0	2.232e-12	High	58.48	0.000240034							High	97.14	3.33651e-08	1
	KQISNLQQSISDAEQR	4	2	1	P04264		1844.95	1.16795e+08	71992387	60252131	127978652	0	1.235e-06	High	55.27	0.000479181	High	50.02	0.00158319	High	40.56	0.0140072	High	61.26	0.000120904	1
	TLLEGEESR	5	3	2	P04264;CON_00714876.1		1033.52	4702538595	5296733454	3448632421	5.15378e+09	0	0.008075	High	49.62	0.0012688	High	44.89	0.00362936	High	45.51	0.00339678	High	30.15	0.113994	0
	RTNAENEFVTIKK	9	2	1	P04264		1549.83	1.98301e+09	1.37326e+09	7.12936e+08	2.05862e+09	0	9.714e-05	High	48.68	0.00153475	High	38.32	0.0165782	High	46.1	0.00280696	High	55.54	0.000309135	2
	NKYEDEINKR	13	19	6	P02538;P04259;P04264;P13647;CON_00293665.7;CON_00697851.1		1308.65	2209166702	1252319236	7.88376e+08	1382660290	0	0.0007624	High	48.07	0.00165157	High	44.86	0.00380801	High	54.66	0.000391053	High	44.64	0.00389595	2
	DYQELMNTK	4	4	2	P04264;CON_00714876.1		1141.52	1.00274e+07	1.42085e+08	3.74655e+07	1.53409e+08	0	0.004597	High	46.68	0.0010621	High	35.8	0.0126779	High	41.63	0.00339755	High	33.67	0.0214983	0
	AQYEDIAQK	5	1	1	P04264		1065.52	1.00805e+10	1.01524e+10	5168163753	12095137149	0	0.004661	High	44.71	0.00288369	High	32.71	0.0504453	High	44.16	0.00321739	High	44.82	0.00310492	0
	LRSEIDNVKK	13	4	2	P04264;CON_00697851.1		1201.69	4.2567e+09	3.57128e+09	2.26692e+09	5.5529e+09	0	1.381e-05	High	44.67	0.00319357	High	44.57	0.00326097	High	42.95	0.00474543	High	43.21	0.00446012	2
	SLVNLGGSK	6	2	1	P04264		874.5	4504192612	5177503920	2748883824	6512483503	0	0.0006424	High	41.28	0.00840058	High	55.32	0.00034914	High	43.77	0.00473488	High	51.89	0.000729977	0
	LALDLEIATYRTLLEGEESR	3	2	1	P04264		2292.21	3.78596e+07	1.4939e+08	0	352198098	0	1.855e-05	High	40.97	0.0117576	High	38.61	0.0199627				High	37.45	0.0263894	1
	LRSEIDNVK	7	4	2	P04264;CON_00697851.1		1073.6	2420517264	932775363	610783007	2.80824e+09	0	0.008028	High	40.07	0.0117983	High	24.44	0.441412	High	40.47	0.011007	High	30.83	0.0990006	1
	GSGGGSSGGSIGGRGSSSGGVK	2	2	1	P04264		1751.83	2.30792e+08	0	0	2.79413e+08	0	0.0001589	High	39.81	0.0117897							High	47.38	0.00208221	1
	RTNAENEFVTIK	5	2	1	P04264		1421.74	1.44889e+08	5.08472e+07	40179205	3.09041e+07	0	0.003031	High	39.03	0.015747	High	54.06	0.00049218	High	21.16	0.903404	High	66.37	2.91111e-05	1
	NKYEDEINK	7	23	6	P02538;P04259;P04264;P13647;CON_00293665.7;CON_00697851.1		1152.55	2.55719e+08	1.68626e+08	5.90314e+07	171603602	0	0.0002034	High	38.78	0.0106874	High	43.75	0.00340309	High	24.24	0.311534	High	37.93	0.01332	1
	YEDEINKR	7	36	9	P02538;P04259;P04264;P13647;CON_00293665.7;CON_00697851.1;P35908;CON_IPI00376379.3;CON_00714876.1		1066.52	272065543	3.9202e+07	1.46469e+08	2.80853e+08	0	0.005097	High	38.48	0.0123742	High	29.54	0.0934966	High	41.29	0.00644569	High	48.39	0.00121697	1
	KQISNLQQSISDAEQRGENALK	4	2	1	P04264		2457.26	1.23442e+09	1429948528	1042959171	1720391315	0	1.392e-05	High	38.09	0.0281525	High	26.68	0.384891	High	26.92	0.340521	High	22.85	0.896486	2
	VRFLEQQNQVLQTK	5	11	4	P04264;P35908;CON_IPI00376379.3;CON_00714876.1		1730.95	3.66606e+08	0	6.09808e+08	1.92134e+09	0	0.00062	High	37.92	0.0169265	High	31.15	0.0804962	High	54.05	0.000415982	High	65.84	2.9241e-05	1
	SGGGFSSGSAGIINYQR	4	2	1	P04264		1657.79	2.74243e+07	428198118	9.75041e+07	0	0	1.969e-06	High	37.44	0.0195537	High	66.48	2.54818e-05	High	92.65	5.88612e-08				0
	SKAEAESLYQSKYEELQITAGR	7	2	1	P04264		2501.24	2.89532e+09	4691713069	2.96678e+09	7077282455	0	5.184e-07	High	35.96	0.0474703	High	112.82	9.83411e-10	High	62	0.000119977	High	115.59	5.20783e-10	2
	THNLEPYFESFINNLRR	5	2	1	P04264		2150.08	2031742230	1251567830	1214688048	1318055103	0	2.898e-06	High	33.94	0.07308	High	28.44	0.266315	High	37.6	0.0320103	High	12.14	11.2536	1
	YEELQITAGRHGDSVR	6	2	1	P04264		1830.91	1.08649e+08	4.61185e+07	1.39622e+07	2.18501e+08	0	0.000888	High	33.42	0.0697269	High	21.43	1.12306	High	24.13	0.594812	High	32.03	0.0964672	1
	LLRDYQELMNTK	6	4	2	P04264;CON_00714876.1		1523.79	2570824597	4969335396	1893358441	3.92952e+09	0	2.839e-05	High	30.75	0.0962135	High	37.36	0.0219558	High	21.66	0.824265	High	27.77	0.200197	1
	DVDGAYMTK	4	2	1	P04264	M7(Oxidation)	1015.44	3.19598e+08	0	1.50041e+08	2.26499e+08	0	0.01875	High	30.41	0.020837	High	18.14	0.294646	High	32.81	0.0115454	High	25.13	0.0567769	0
	SGGGFSSGSAGIINYQRR	4	2	1	P04264		1813.9	8.36018e+06	1.11918e+08	5.68074e+06	0	0	0.0001325	High	29.21	0.176266	High	14.44	5.17499	High	11.45	10.3268				1
	DVDGAYMTK	6	2	1	P04264		999.444	1908246408	2.94575e+09	958633519	1103522900	0	0.01677	High	24.72	0.107763	High	30.53	0.0292088	High	19.8	0.334034	High	27.16	0.0613466	0
	SDQSRLDSELK	6	3	2	P04264;CON_00714876.1		1277.63	4.37225e+09	0	1.18568e+09	3.49167e+09	0	0.003836	High	23.05	0.586861				High	25.58	0.323179	High	32.65	0.0634516	1
	IEISELNR	4	4	2	P04264;P35908		973.529	2.87037e+09	2.70144e+09	9.92971e+08	3311753864	0	0.01253	High	22.85	0.67885	High	37.78	0.0215742	High	37.81	0.0214257	High	37.24	0.0236377	0
	QISNLQQSISDAEQRGENALK	5	2	1	P04264		2329.17	7133592940	6519796933	4927533002	8121510240	0	7.568e-09	High	19.76	2.0777	High	71.9	1.25063e-05	High	53.99	0.000772911	High	55.22	0.000589492	1
	IEISELNRVIQR	4	4	2	P04264;P35908		1469.84	1311243851	1339192465	9.51063e+08	0	0	0.001373	High	19.61	0.716541	High	23.78	0.276194	High	24.28	0.246158				1
	LLRDYQELMNTK	10	4	2	P04264;CON_00714876.1	M9(Oxidation)	1539.78	0	654051816	3.38036e+08	738329807	0	0.0008668	High	19.43	1.37514	High	44.46	0.00426314	High	31.77	0.0792008	High	41.1	0.00951679	1
	NSKIEISELNRVIQR	6	2	1	P04264		1799.01	5.44026e+08	8.57635e+08	3.61379e+08	1.36031e+09	0	0.002162	High	18.6	1.14296	High	26.53	0.191538	High	28.99	0.104479	High	22.82	0.432544	2
	RVDQLKSDQSRLDSELK	1	2	1	P04264		2017.07	37411663	0	0	0	0	7.286e-05	High	15.75	3.83544										3
	NMQDMVEDYRNKYEDEINKR	1	2	1	P04264	M5(Oxidation)	2606.16	1.46891e+08	0	0	0	0	0.0004195	High	10	8.4										3
	TNAENEFVTIK	3	2	1	P04264		1265.64	0	406421226	289257257	445451406	0	3.478e-05				High	71.94	6.97631e-06	High	81.17	8.08902e-07	High	75.84	2.95408e-06	0
	SLDLDSIIAEVKAQYEDIAQK	3	1	1	P04264		2349.22	0	2.28214e+08	7.35925e+07	280528566	0	1.135e-11				High	70.6	1.49457e-05	High	72.15	1.03865e-05	High	69.22	2.06139e-05	1
	LDNLQQEIDFLTALYQAELSQMQTQISETNVILSMDNNR	1	2	1	P04264		4527.21	0	0	0	0	0	1.172e-10				High	69.2	2.24823e-05							0
	SLNNQFASFIDK	2	3	2	P04264;CON_00714876.1	Q5(Deamidated)	1384.68	0	2.06452e+07	0	1.63651e+07	0	1.572e-05				High	65.58	2.53175e-05				High	47.67	0.00155269	0
	GGSGGGGGGSSGGRGSGGGSSGGSIGGR	2	2	1	P04264		2079.91	0	8.30226e+07	0	1.26615e+08	0	4.339e-07				High	58.54	8.18759e-05				High	57.35	0.00010971	1
	NMQDMVEDYR	2	2	1	P04264		1300.53	0	94009706	0	37257672	0	0.0001404				High	58.07	2.29254e-05				High	44.01	0.000583872	0
	NMQDMVEDYRNK	2	2	1	P04264		1542.67	0	5.51254e+07	0	0	0	4.136e-06				High	50.81	0.000344803							1
	AEAESLYQSK	3	2	1	P04264		1125.55	0	502814548	3.1254e+08	6.05923e+08	0	0.0002414				High	49.12	0.000915401	High	41.18	0.00550983	High	54.09	0.000281928	0
	EDLARLLRDYQELMNTK	3	3	1	P04264		2108.08	0	8.98354e+07	0	5.06576e+07	0	0.0001385				High	33.24	0.0810717				High	11.35	12.2785	2
	MSGECAPNVSVSVSTSHTTISGGGSR	2	2	1	P04264	C5(Carbamidomethyl)	2565.16	0	2.24874e+07	8.44907e+07	0	0	2.57e-09				High	32.24	0.0611364	High	76.46	2.16567e-06				0
	WELLQQVDTSTR	2	2	1	P04264		1475.74	0	0	0	2.08707e+07	0	0.001317				High	28.36	0.209194				High	13.47	6.49707	0
	NMQDMVEDYRNKYEDEINK	2	2	1	P04264		2434.06	0	268469221	0	0	0	1.005e-05				High	24.66	0.197664							2
	HGDSVRNSKIEISELNR	3	2	1	P04264		1954.01	0	54315838	2.14e+07	1.5249e+08	0	2.943e-05				High	17.66	2.52809	High	24.17	0.559881	High	38	0.0239557	2
	MSGECAPNVSVSVSTSHTTISGGGSR	1	2	1	P04264	M1(Oxidation); C5(Carbamidomethyl)	2581.17	0	0	7416640	0	0	0.0008256							High	49.5	0.00110351				0
	WELLQQVDTSTRTHNLEPYFESFINNLR	1	2	1	P04264		3450.71	0	0	0	0	0	3.974e-06							High	31.6	0.139957				1
	DVDGAYMTKVDLQAK	2	2	1	P04264		1653.81	0	0	0	1.01012e+07	0	0.0001062							High	19.47	1.59471	High	30.2	0.12711	1
	VRFLEQQNQVLQTKWELLQQVDTSTR	1	2	1	P04264		3187.69	0	0	0	225446762	0	1.19e-09										High	81.67	8.11137e-07	2
	LDNLQQEIDFLTALYQAELSQMQTQISETNVILSMDNNR	1	2	1	P04264	M22(Oxidation); M35(Oxidation)	4559.18	0	0	0	62140827	0	3.691e-09										High	78.54	2.56544e-06	0
	VRFLEQQNQVLQTKWELLQQVDTSTR	1	2	1	P04264	Q12(Deamidated)	3188.68	0	0	0	1706127760	0	2.334e-07										High	63.15	5.73744e-05	2
	FSSCGGGGGSFGAGGGFGSR	1	2	1	P04264	C4(Carbamidomethyl)	1765.74	0	0	0	42492386	0	1.079e-05										High	54.39	9.4072e-05	0
	YEELQITAGR	1	3	2	P04259;P04264	Q5(Deamidated)	1180.58	0	0	0	3.37264e+06	0	0.002772										High	37.54	0.0168797	0
	FLEQQNQVLQTKWELLQQVDTSTRTHNLEPYFESFINNLR	1	2	1	P04264	N27(Deamidated)	4908.48	0	0	0	107387024	0	1.509e-06										High	28.79	0.178639	2
	NMQDMVEDYRNKYEDEINKR	1	2	1	P04264		2590.16	0	0	0	152007900	0	4.067e-07										High	26.87	0.189553	3
	HGDSVRNSKIEISELNR	1	2	1	P04264	N7(Deamidated)	1955	0	0	0	6.2994e+07	0	2.41e-05										High	18.98	1.93441	2
	YEDEINK	4	40	9	P02538;P04259;P04264;P13647;CON_00293665.7;CON_00697851.1;P35908;CON_IPI00376379.3;CON_00714876.1		910.416	1.23532e+08	6.82541e+07	48743939	5.52415e+07	0.001	0.01728	High	30.82	0.0366778	High	31.31	0.0351682	High	32.07	0.0275045	High	35.47	0.0134943	0
	NMQDMVEDYR	1	2	1	P04264	M2(Oxidation); M5(Oxidation)	1332.52	0	1.42672e+07	0	0	0.001	0.008597				High	22.63	0.0384759							0
	SKAEAESLYQSKYEELQITAGRHGDSVR	1	2	1	P04264		3152.55	0	8.12293e+07	0	0	0.001	0.00372				High	20.32	1.97127							3
	SEIDNVKK	1	4	2	P04264;CON_00697851.1		932.505	0	0	0	6.15808e+06	0.003	0.04994										High	16.27	2.72399	1
P35908	Keratin, type II cytoskeletal 2 epidermal OS=Homo sapiens GN=KRT2 PE=1 SV=2 - [K22E_HUMAN]	87.32	6	47	63	301	2.35714e+09	2.37696e+09	1.36785e+09	2.74617e+09	2191.13	83.1	52	73	2119.83	78.72	51	76	2062.87	78.56	48	74	2652.68	79.03	50	78	639	65.3932	8.00146
	Sequence	# PSMs	# Proteins	# Protein Groups	Protein Group Accessions	Modifications	MH+ [Da]	A2: Area	B2: Area	C2: Area	D2: Area	q-Value	PEP	A6	IonScore A6	Exp Value A6	B6	IonScore B6	Exp Value B6	C6	IonScore C6	Exp Value C6	D6	IonScore D6	Exp Value D6	# Missed Cleavages
	GGSGGGGSISGGGYGSGGGSGGR	4	2	1	P35908		1741.74	3.83912e+07	0	6.51313e+07	8.78636e+07	0	3.227e-10	High	126.9	6.64586e-12				High	77.67	5.86535e-07	High	136.65	6.31514e-13	0
	GSSSGGGYSSGSSSYGSGGR	4	2	1	P35908		1740.71	1.09293e+08	9.80224e+07	8.9154e+07	1.27936e+08	0	8.634e-10	High	116.21	2.75231e-11	High	127.39	2.27075e-12	High	120.31	1.15923e-11	High	114.7	3.89671e-11	0
	VDLLNQEIEFLK	5	2	1	P35908		1460.8	736001622	464044213	459141869	431411567	0	1.819e-06	High	112.03	7.4943e-10	High	112.08	7.10809e-10	High	112.24	7.14054e-10	High	112.26	6.8195e-10	0
	VLYDAEISQIHQSVTDTNVILSMDNSR	4	2	1	P35908		3048.5	179801067	0	2.51321e+08	0	0	3.075e-11	High	105.24	6.01296e-09	High	35.01	0.0625795	High	74.86	6.44848e-06				0
	HGGGGGGFGGGGFGSR	7	2	1	P35908		1320.58	2.74445e+08	207394855	164426400	2.63502e+08	0	1.677e-09	High	87.57	7.55059e-08	High	32.19	0.0268153	High	111.25	3.33328e-10	High	97.36	7.91548e-09	0
	TSQNSELNNMQDLVEDYKK	3	2	1	P35908		2256.05	25143596	5.10796e+07	0	5.61793e+07	0	1.016e-09	High	81.03	9.73848e-07	High	76.83	2.55318e-06				High	73.25	5.72513e-06	1
	SISISVAGGGGGFGAAGGFGGR	6	2	1	P35908		1838.91	5.22941e+06	0	3.13722e+06	9237185	0	1.77e-10	High	78.13	2.22956e-06	High	84.85	4.76608e-07	High	73.96	5.85208e-06	High	42.03	0.00921749	0
	GFSSGSAVVSGGSR	3	3	1	P35908		1254.61	2.12187e+08	2.01391e+08	0	213791796	0	2.866e-05	High	77.3	1.45988e-06	High	77.49	1.42947e-06				High	77.55	1.36679e-06	0
	GGSISGGGYGSGGGK	4	2	1	P35908		1197.55	5.70941e+08	4.61151e+08	306161524	5.60459e+08	0	4.757e-05	High	76.69	1.21823e-06	High	53.53	0.000275037	High	61.89	3.74696e-05	High	71.97	3.67857e-06	0
	LNDLEEALQQAK	6	2	1	P35908		1371.71	348201240	415354878	270960980	344370581	0	2.778e-08	High	75.3	3.30683e-06	High	75.36	3.26874e-06	High	71.19	8.50045e-06	High	63.09	5.21344e-05	0
	SKEEAEALYHSK	9	2	1	P35908		1391.68	2.35726e+08	1.23621e+08	1.28282e+08	2.31e+08	0	9.507e-06	High	74.62	4.35054e-06	High	29.61	0.138987	High	38.53	0.0177947	High	41.04	0.00998761	1
	SKEEAEALYHSKYEELQVTVGR	2	2	1	P35908	Q17(Deamidated)	2567.27	0	0	0	0	0	6.1e-10	High	73.53	8.17793e-06							High	59.92	0.00019012	2
	KKYEDEINKR	8	7	1	P35908		1322.71	1.1521e+08	7.10946e+07	4.94891e+07	1.17487e+08	0	8.1e-05	High	67.64	1.82174e-05	High	55.43	0.000308758	High	57.33	0.000199351	High	60.21	9.73281e-05	3
	FLEQQNQVLQTK	8	11	4	P04264;P35908;CON_IPI00376379.3;CON_00714876.1		1475.78	2159918090	1.86442e+09	1503591005	2513723935	0	4.699e-06	High	67.27	2.59687e-05	High	67.46	2.51622e-05	High	66.77	2.91479e-05	High	67.52	2.45249e-05	0
	NKLNDLEEALQQAKEDLAR	6	2	1	P35908		2198.14	1.19431e+08	1.60908e+07	1.59914e+08	1.90621e+08	0	7.456e-12	High	64.76	5.57103e-05	High	64.81	5.48579e-05	High	94.51	5.82149e-08	High	77.36	3.04957e-06	2
	YEELQVTVGR	2	2	1	P35908		1193.62	0	1.94153e+07	0	0	0	4.806e-05	High	62.47	6.29375e-05	High	56.83	0.000223364							0
	NVQDAIADAEQR	4	2	1	P35908		1329.64	26758046	5220820	1.40975e+07	4.29012e+07	0	3.298e-07	High	59.93	8.4247e-05	High	59.77	8.83576e-05	High	58.5	0.000104316	High	54.81	0.000270407	0
	SLVGLGGTK	6	2	1	P35908		831.493	1942282466	1281762365	8.12585e+08	2413045874	0	0.004484	High	59.08	8.78759e-05	High	52.61	0.000389825	High	56	0.000178595	High	60.71	6.03767e-05	0
	LALDVEIATYR	4	27	7	P13647;P35908;P02538;CON_00293665.7;P04259;CON_00697851.1;CON_00714876.1		1263.7	3.62141e+07	2.42126e+07	2.57796e+07	35410288	0	5.836e-06	High	58.91	0.000114776	High	58.44	0.000140354	High	57.14	0.000158035	High	57.67	0.000152704	0
	GGGFGGGSSFGGGSGFSGGGFGGGGFGGGR	7	1	1	P35908		2399.02	299534290	361884040	8.43306e+07	4.53305e+08	0	6.126e-11	High	58.67	4.32623e-05	High	154.44	1.16559e-14	High	161.09	2.80093e-15	High	176.69	7.17868e-17	0
	NLDLDSIIAEVKAQYEEIAQR	3	8	4	P02538;P04259;P35908;CON_00293665.7		2418.25	1.36747e+07	0	7.70718e+06	3.40579e+07	0	2.968e-09	High	57.8	0.000293996				High	61.2	0.000133661	High	64.67	5.99135e-05	1
	LLRDYQELMNVK	7	9	1	P35908		1521.81	627358491	564611159	3.67874e+08	595777039	0	0.001152	High	57.26	0.000230404	High	14.66	4.20464	High	60.62	0.000106333	High	51.13	0.000923157	1
	LQGEIAHVKK	7	2	1	P35908		1122.67	421384182	2.49098e+08	2.01621e+08	4.64956e+08	0	0.0001859	High	54.99	8.73216e-05	High	40.89	0.00228525	High	38.78	0.00360221	High	36.56	0.00631489	1
	LQGEIAHVK	7	2	1	P35908		994.568	569710499	1.12644e+08	2.75714e+08	531923357	0	0.002594	High	54.41	0.000159025	High	43.22	0.00209153	High	33.79	0.0183428	High	47.58	0.000766416	0
	LALDVEIATYRK	11	25	6	P13647;P35908;P02538;CON_00293665.7;P04259;CON_00697851.1		1391.79	1704036061	1402460022	1115921190	2160888371	0	1.559e-05	High	54.09	0.000255022	High	58.08	0.000103861	High	61.79	4.29779e-05	High	61.93	3.52665e-05	1
	KYEDEINKR	6	8	2	P35908;CON_00714876.1		1194.61	1.32306e+09	7.42012e+08	5.6e+08	1.05145e+09	0	3.788e-05	High	53.51	0.000440531	High	48.23	0.00148586	High	48.8	0.0013031	High	65.27	2.93749e-05	2
	SKEEAEALYHSKYEELQVTVGR	6	2	1	P35908		2566.28	2.09874e+08	4.61605e+08	4.16981e+08	817092093	0	1.052e-08	High	52.78	0.00100754	High	90.18	1.82094e-07	High	46.18	0.00449447	High	92.71	1.01909e-07	2
	YLDGLTAER	3	2	1	P35908		1037.53	118026532	123026448	98387936	0	0	0.0007844	High	51.46	0.000591246	High	51.33	0.000609211	High	51.39	0.000639699				0
	LLEGEECR	4	32	9	Q86Y46;P13647;H0YIC5;P02538;CON_00293665.7;P04259;P35908;Q8N1N4;CON_00697851.1	C7(Carbamidomethyl)	1005.47	117664298	1.57334e+08	112174919	1.6201e+08	0	0.001319	High	50.19	0.000689658	High	52.28	0.000430953	High	52.31	0.000427986	High	43.51	0.00314856	0
	NLDLDSIIAEVK	10	16	5	P13647;P02538;CON_00293665.7;P04259;P35908		1329.72	2.04114e+09	6.0238e+07	1.48405e+09	1782132129	0	1.431e-05	High	50.1	0.00117562	High	48.87	0.00168633	High	62.27	7.01134e-05	High	69.57	1.42371e-05	0
	AAFGGSGGRGSSSGGGYSSGSSSYGSGGR	2	2	1	P35908		2501.07	3.7635e+07	0	0	1.17864e+08	0	2.068e-05	High	49.14	0.000454074							High	54.15	0.000166721	1
	LNDLEEALQQAKEDLAR	3	2	1	P35908		1956	201672898	73092274	1.06488e+08	0	0	6.736e-10	High	48.29	0.00234608	High	58.63	0.000216257	High	52.12	0.00098294				1
	AQYEEIAQR	6	14	6	P02538;P04259;P19013;P35908;CON_00293665.7;CON_00714876.1		1107.54	1808752778	1.96977e+09	0	1125437573	0	0.0004042	High	45.57	0.00262911	High	49.19	0.00113936				High	50.21	0.000903251	0
	GGGGGGFRGFSSGSAVVSGGSR	4	2	1	P35908		1899.9	4.18728e+07	3.83392e+07	2.99757e+07	6.0195e+07	0	6.773e-06	High	40.71	0.010411	High	30.75	0.104207	High	33.01	0.0619793	High	20.1	1.19809	1
	WELLQQMNVGTRPINLEPIFQGYIDSLKR	3	2	1	P35908	Q5(Deamidated)	3459.82	7.23505e+06	0	0	0	0	0.0002502	High	40.41	0.0108007										2
	YEDEINKR	7	36	9	P02538;P04259;P04264;P13647;CON_00293665.7;CON_00697851.1;P35908;CON_IPI00376379.3;CON_00714876.1		1066.52	272065543	3.9202e+07	1.46469e+08	2.80853e+08	0	0.005097	High	38.48	0.0123742	High	29.54	0.0934966	High	41.29	0.00644569	High	48.39	0.00121697	1
	VRFLEQQNQVLQTK	5	11	4	P04264;P35908;CON_IPI00376379.3;CON_00714876.1		1730.95	3.66606e+08	0	6.09808e+08	1.92134e+09	0	0.00062	High	37.92	0.0169265	High	31.15	0.0804962	High	54.05	0.000415982	High	65.84	2.9241e-05	1
	TAAENDFVTLKK	8	2	1	P35908		1336.71	886489022	1.91907e+08	5.59983e+07	436391301	0	4.651e-06	High	37.79	0.0170832	High	92.6	5.68225e-08	High	79.49	1.08075e-06	High	92.93	5.28685e-08	1
	DVDNAYMIK	4	2	1	P35908	M7(Oxidation)	1084.5	1.09928e+08	1.7083e+08	72582709	8.66705e+07	0	0.001283	High	37.49	0.00863563	High	50.52	0.000400995	High	37.77	0.00776222	High	37.31	0.00817434	0
	NVQDAIADAEQRGEHALK	7	2	1	P35908		1964.98	702885913	713973403	563367513	1126807163	0	0.0002929	High	36.74	0.0360121	High	23.66	0.729312	High	10.15	16.3311	High	42.59	0.00938852	1
	EIKIEISELNR	4	2	1	P35908		1343.75	2.3025e+08	1.45136e+08	1.79672e+08	3.20016e+08	0	0.001556	High	30.29	0.0984982	High	28.58	0.127928	High	45.28	0.00311159	High	16.63	2.28785	1
	FGGFGGPGGVGGLGGPGGFGPGGYPGGIHEVSVNQSLLQPLNVK	4	2	1	P35908		4092.08	3.00336e+07	0	89614092	0	0	7.577e-06	High	26.36	0.411201	High	26.2	0.433109	High	19.13	1.93228	High	37.44	0.0306603	0
	RYLDGLTAER	2	2	1	P35908		1193.62	7.54795e+07	0	7.53862e+07	0	0	0.00275	High	25.87	0.267233				High	35.96	0.0261625				1
	IEISELNR	4	4	2	P04264;P35908		973.529	2.87037e+09	2.70144e+09	9.92971e+08	3311753864	0	0.01253	High	22.85	0.67885	High	37.78	0.0215742	High	37.81	0.0214257	High	37.24	0.0236377	0
	DVDNAYMIK	4	2	1	P35908		1068.5	3.95798e+08	360748936	1.64335e+08	3.2664e+08	0	0.002044	High	22.83	0.298384	High	42.27	0.00367021	High	41.99	0.00359842	High	42.12	0.00364882	0
	STSSFSCLSR	4	2	1	P35908	C7(Carbamidomethyl)	1131.51	4.23653e+07	106774205	47307895	45874965	0	0.01413	High	22.8	0.199427	High	26.17	0.090459	High	23.57	0.164608	High	24.95	0.109562	0
[truncated: 6,685 more rows]
