# Supplementary material for: RTF2 controls replication repriming and ribonucleotide excision at the replisome
Source: Nat Commun. 2024 Mar 2;15:1943. doi: 10.1038/s41467-024-45947-z (PMC10908796; doi:10.1038/s41467-024-45947-z)
Supplement: Supplementary file 6 — Supplementary Data 3 [file 41467_2024_45947_MOESM6_ESM.xlsx]

## Sheet: Averaged Crosslinked Replicates
Supplementary Table 3. Proteomic data from the IP experiments from HEK293T cells expressing exogenously GFP- tagged RTF2 shown in Supplementary Figure 6h
		GFP empty Replicate 1	GFP empty Replicate 2	GFP-RTF2 Replicate 1	GFP-RTF2 Replicate 2	Average GFP-empty	Average GFP RTF2	GFP empty Replicate 1				GFP empty Replicate 2				GFP-RTF2 Replicate 1				GFP-RTF2 Replicate 2
Accession	Description	Area A	Area B	Area D	Area E	Average Area	Average Area	Score A(2,4)	Coverage A(2,4)	# Peptides A(2,4)	# PSM A(2,4)	Score B(2,4)	Coverage B(2,4)	# Peptides B(2,4)	# PSM B(2,4)	Score D(2,4)	Coverage D(2,4)	# Peptides D(2,4)	# PSM D(2,4)	Score E(2,4)	Coverage E(2,4)	# Peptides E(2,4)	# PSM E(2,4)	# AAs	MW [kDa]	calc. pI
Q9BY42	UPF0549 protein C20orf43 OS=Homo sapiens GN=C20orf43 PE=1 SV=3 - [CT043_HUMAN]			4.34379e+09	4.61103e+09	0	4.47741e+09									559.134	45.42	14	24	813.856	50	19	36	306	33.8652	8.5874
O14929	Histone acetyltransferase type B catalytic subunit OS=Homo sapiens GN=HAT1 PE=1 SV=1 - [HAT1_HUMAN]			1.56827e+08	7.49938e+07	0	1.15911e+08									281.953	34.13	11	11	112.535	18.62	5	5	419	49.4808	5.69385
Q9UBG3	Cornulin OS=Homo sapiens GN=CRNN PE=1 SV=1 - [CRNN_HUMAN]			2.27082e+08		0	1.13541e+08									272.322	42.63	13	14					495	53.5016	6.1001
P07476	Involucrin OS=Homo sapiens GN=IVL PE=1 SV=2 - [INVO_HUMAN]			8.14685e+07		0	4.07342e+07									282.624	30.77	13	14					585	68.4372	4.61475
Q08188	Protein-glutamine gamma-glutamyltransferase E OS=Homo sapiens GN=TGM3 PE=1 SV=4 - [TGM3_HUMAN]			114633548		0	57316774									212.884	15.87	10	11					693	76.5836	5.85889
Q9NU22	Midasin OS=Homo sapiens GN=MDN1 PE=1 SV=2 - [MDN1_HUMAN]			1.36571e+07	3.54742e+07	0	2.45657e+07					21.06	0.32	1	1	97.69	1.07	4	4	54.26	0.63	2	2	5596	632.42	5.68115
F5H315	Pre-mRNA-splicing factor SYF1 OS=Homo sapiens GN=XAB2 PE=4 SV=1 - [F5H315_HUMAN]			1.88782e+07	1.35684e+08	0	7.72811e+07									59.0067	3.76	3	3	56.7133	2.23	2	3	852	99.6173	6.22705
K7EKI8	Periplakin OS=Homo sapiens GN=PPL PE=4 SV=1 - [K7EKI8_HUMAN]			1.60034e+07		0	8.00168e+06									213.454	6.5	10	10					1754	204.366	5.61768
H3BR35	Eukaryotic peptide chain release factor GTP-binding subunit ERF3A (Fragment) OS=Homo sapiens GN=GSPT1 PE=4 SV=1 - [H3BR35_HUMAN]	1.37678e+07	1.60401e+07			1.49039e+07	0	54.1318	10.53	5	5	57.7151	7.79	4	4									475	52.9087	5.63037
Q15758	Neutral amino acid transporter B(0) OS=Homo sapiens GN=SLC1A5 PE=1 SV=2 - [AAAT_HUMAN]				5.56373e+08	0	2.78187e+08													221.36	12.2	5	7	541	56.5623	5.47803
B4DXE2	BAG family molecular chaperone regulator 2 OS=Homo sapiens GN=BAG2 PE=2 SV=1 - [B4DXE2_HUMAN]			2.72825e+07	7.41212e+07	0	5.07018e+07									52.6167	18.54	3	3	48.5467	24.72	4	4	178	20.1763	6.29053
D6RD63	COP9 signalosome complex subunit 4 (Fragment) OS=Homo sapiens GN=COPS4 PE=4 SV=1 - [D6RD63_HUMAN]			2.09645e+07	182930264	0	1.01947e+08									77.38	21.82	4	4	18.08	12.36	2	3	275	31.4131	6.53662
J3QKS7	SWI/SNF-related matrix-associated actin-dependent regulator of chromatin subfamily E member 1 (Fragment) OS=Homo sapiens GN=SMARCE1 PE=4 SV=1 - [J3QKS7_HUMAN]			2.54864e+07	28564196	0	2.70253e+07									205.41	14.24	3	3	46.56	4.51	1	1	288	33.4127	6.82959
O60341	Lysine-specific histone demethylase 1A OS=Homo sapiens GN=KDM1A PE=1 SV=2 - [KDM1A_HUMAN]			6.79707e+07	5.85839e+07	0	6.32773e+07									68.66	4.69	3	3	54.46	7.04	4	4	852	92.8447	6.52197
Q9NTI5-2	Isoform 2 of Sister chromatid cohesion protein PDS5 homolog B OS=Homo sapiens GN=PDS5B - [PDS5B_HUMAN]			14637739	2.54231e+07	0	2.00304e+07									15.49	0.72	1	1	53.28	3.02	2	2	1391	158.18	8.5874
Q6P2E9	Enhancer of mRNA-decapping protein 4 OS=Homo sapiens GN=EDC4 PE=1 SV=1 - [EDC4_HUMAN]	7803662	4.49415e+07			2.63726e+07	0	27.99	0.64	1	1	179.47	4.35	5	6									1401	151.567	5.85889
J3KMW7	E3 ubiquitin-protein ligase UBR5 OS=Homo sapiens GN=UBR5 PE=4 SV=1 - [J3KMW7_HUMAN]			1.9591e+07		0	9.79549e+06									163.588	3.79	7	7					2798	309.03	5.84619
H0Y4W2	Transformation/transcription domain-associated protein (Fragment) OS=Homo sapiens GN=TRRAP PE=4 SV=1 - [H0Y4W2_HUMAN]					0	0									26.08	0.28	1	1	26.88	0.39	1	1	3588	405.649	8.17725
P01037	Cystatin-SN OS=Homo sapiens GN=CST1 PE=1 SV=3 - [CYTN_HUMAN]			3.62233e+08		0	1.81116e+08									63.5567	41.13	5	6					141	16.3773	7.21045
Q9BQ61	Uncharacterized protein C19orf43 OS=Homo sapiens GN=C19orf43 PE=1 SV=1 - [CS043_HUMAN]			1.51724e+07		0	7.5862e+06					40.85	6.82	1	1	34.13	21.59	2	2					176	18.4082	9.43701
P01036	Cystatin-S OS=Homo sapiens GN=CST4 PE=1 SV=3 - [CYTS_HUMAN]			442890005		0	2.21445e+08									66.25	36.88	5	6					141	16.204	5.021
P40937-2	Isoform 2 of Replication factor C subunit 5 OS=Homo sapiens GN=RFC5 - [RFC5_HUMAN]			3.07085e+07	41301533	0	3.6005e+07					20.33	6.27	1	1	57.5967	17.55	4	4	26.59	6.58	1	1	319	36.0819	6.94678
P36952	Serpin B5 OS=Homo sapiens GN=SERPINB5 PE=1 SV=2 - [SPB5_HUMAN]			2.80249e+07		0	1.40124e+07									128.31	23.47	6	6					375	42.0734	6.04932
O75940	Survival of motor neuron-related-splicing factor 30 OS=Homo sapiens GN=SMNDC1 PE=1 SV=1 - [SPF30_HUMAN]			12252499	31887504	0	2.207e+07									49.69	4.2	1	1	43.16	4.2	1	1	238	26.6945	7.23975
Q86W42	THO complex subunit 6 homolog OS=Homo sapiens GN=THOC6 PE=1 SV=1 - [THOC6_HUMAN]			9.55334e+07	28086363	0	6.18099e+07									42.94	6.45	2	2	53.64	5.57	1	2	341	37.511	7.43018
Q9Y388	RNA-binding motif protein, X-linked 2 OS=Homo sapiens GN=RBMX2 PE=1 SV=2 - [RBMX2_HUMAN]					0	0	24.42	3.73	1	1													322	37.3132	9.83252
Q92785	Zinc finger protein ubi-d4 OS=Homo sapiens GN=DPF2 PE=1 SV=2 - [REQU_HUMAN]				1.56541e+07	0	7.82703e+06													39.39	7.93	2	2	391	44.1272	6.32861
Q15007	Pre-mRNA-splicing regulator WTAP OS=Homo sapiens GN=WTAP PE=1 SV=2 - [FL2D_HUMAN]			3.27765e+07	24316880	0	2.85467e+07									46.43	2.78	1	1	145.31	12.63	4	4	396	44.2167	5.18604
Q9BWU0	Kanadaptin OS=Homo sapiens GN=SLC4A1AP PE=1 SV=1 - [NADAP_HUMAN]			3.76613e+07	25014512	0	3.13379e+07									81.3352	7.04	5	5	22.28	1.88	1	1	796	88.759	5.18604
Q9UKN8	General transcription factor 3C polypeptide 4 OS=Homo sapiens GN=GTF3C4 PE=1 SV=2 - [TF3C4_HUMAN]			1.13646e+07	1.37417e+07	0	1.25532e+07					27.4	2.68	1	1	25.54	4.99	2	2	123.237	6.81	3	3	822	91.9235	6.65381
Q5T3Q7	HEAT repeat containing 1 OS=Homo sapiens GN=HEATR1 PE=2 SV=1 - [Q5T3Q7_HUMAN]				1.49885e+07	0	7.49423e+06					39.77	0.82	1	1					191.82	4.46	5	5	2063	233.127	6.59521
Q92797	Symplekin OS=Homo sapiens GN=SYMPK PE=1 SV=2 - [SYMPK_HUMAN]				1.74903e+07	0	8.74514e+06													45.62	2.28	2	2	1274	141.059	6.12549
Q9Y6A4	UPF0468 protein C16orf80 OS=Homo sapiens GN=C16orf80 PE=1 SV=1 - [CP080_HUMAN]					0	0																	193	22.76	9.75928
CON_00711977.1;P68036	(Bos taurus) Gene_Symbol=UBE2L3 Ubiquitin-conjugating enzyme E2 L3 - [SWISS-PROT:Q3MHP1|ENSEMBL:ENSBTAP00000017332|REFSEQ:NP_001071562]			3.51459e+07	1.06242e+07	0	2.2885e+07									0	5.84	1	1	28.89	24.03	4	4	154	17.8502	8.51416
Q9Y248	DNA replication complex GINS protein PSF2 OS=Homo sapiens GN=GINS2 PE=1 SV=1 - [PSF2_HUMAN]			4.14243e+07	4.7308e+07	0	4.43661e+07									88.93	27.03	4	4	23.38	6.49	1	1	185	21.414	5.43994
H0YJ50	Serine/threonine-protein kinase VRK1 (Fragment) OS=Homo sapiens GN=VRK1 PE=4 SV=1 - [H0YJ50_HUMAN]		19897584			9948792	0					37.77	21.12	4	4									232	26.6757	7.13721
B0V109	Flotillin 1 (Fragment) OS=Homo sapiens GN=FLOT1 PE=4 SV=1 - [B0V109_HUMAN]		2.44911e+07			1.22455e+07	0					97.33	20.45	5	5									357	39.7527	6.3667
H0YIZ0	Serine hydroxymethyltransferase (Fragment) OS=Homo sapiens GN=SHMT2 PE=3 SV=1 - [H0YIZ0_HUMAN]	1.3024e+07				6.512e+06	0	25.21	7.58	2	2	0	11.36	1	2	0	4.17	1	1					264	28.7992	9.43701
P78346	Ribonuclease P protein subunit p30 OS=Homo sapiens GN=RPP30 PE=1 SV=1 - [RPP30_HUMAN]			1.56286e+07	43586288	0	2.96074e+07					50.98	3.73	1	1	79.28	7.09	2	2	64.98	13.43	2	2	268	29.3027	8.90967
P04040	Catalase OS=Homo sapiens GN=CAT PE=1 SV=3 - [CATA_HUMAN]	1.46649e+07				7.33243e+06	0	96.42	12.33	5	5													527	59.7188	7.38623
F8W8R3	DNA polymerase delta subunit 2 OS=Homo sapiens GN=POLD2 PE=4 SV=1 - [F8W8R3_HUMAN]			3.25749e+07		0	1.62875e+07									108.843	9.01	4	4	56.23	3.08	1	1	455	49.5812	5.56689
F8W938	Nuclear valosin-containing protein-like OS=Homo sapiens GN=NVL PE=3 SV=1 - [F8W938_HUMAN]			1.22514e+07	3.11209e+07	0	2.16861e+07									74.7467	8.66	3	3	54.14	6.28	2	2	589	64.9044	5.88428
Q08209-3	Isoform 3 of Serine/threonine-protein phosphatase 2B catalytic subunit alpha isoform OS=Homo sapiens GN=PPP3CA - [PP2BA_HUMAN]				5.40918e+07	0	2.70459e+07					16.8	2.77	1	1					34.2216	8.96	4	4	469	52.6384	6.22705
Q9BZK7	F-box-like/WD repeat-containing protein TBL1XR1 OS=Homo sapiens GN=TBL1XR1 PE=1 SV=1 - [TBL1R_HUMAN]			7.58325e+06	4.67897e+07	0	2.71865e+07									0	1.56	1	1	73.84	9.92	4	4	514	55.5601	5.5542
O60749	Sorting nexin-2 OS=Homo sapiens GN=SNX2 PE=1 SV=2 - [SNX2_HUMAN]	6.99954e+06	1.38991e+07			1.04493e+07	0	30.5019	7.13	4	4	27.76	4.05	1	1									519	58.4347	5.12256
Q9H8M2	Bromodomain-containing protein 9 OS=Homo sapiens GN=BRD9 PE=1 SV=2 - [BRD9_HUMAN]					0	0																	597	66.9584	6.18896
P46063	ATP-dependent DNA helicase Q1 OS=Homo sapiens GN=RECQL PE=1 SV=3 - [RECQ1_HUMAN]			9.5418e+06	7936202	0	8.739e+06									84.48	8.78	4	4	46.95	1.69	1	1	649	73.41	7.88428
Q68E01-4	Isoform 4 of Integrator complex subunit 3 OS=Homo sapiens GN=INTS3 - [INT3_HUMAN]			8.72638e+06	2.76152e+07	0	1.81708e+07									67.98	3.06	1	1	37.85	6.13	2	2	555	63.5456	5.09717
P49643	DNA primase large subunit OS=Homo sapiens GN=PRIM2 PE=1 SV=2 - [PRI2_HUMAN]			8.77732e+06	6.49849e+06	0	7.63791e+06					31.66	2.75	1	1	56.54	4.91	2	2	96.81	4.91	2	2	509	58.769	7.91357
Q14181	DNA polymerase alpha subunit B OS=Homo sapiens GN=POLA2 PE=1 SV=2 - [DPOA2_HUMAN]			1.98612e+07		0	9.9306e+06									75.18	8.7	4	4					598	65.9063	5.23682
Q9C0B1	Alpha-ketoglutarate-dependent dioxygenase FTO OS=Homo sapiens GN=FTO PE=1 SV=3 - [FTO_HUMAN]			1.71589e+07		0	8.57946e+06									227.53	8.71	3	5					505	58.2449	5.22412
Q96CS2;PRC_USER_0009	HAUS augmin-like complex subunit 1 OS=Homo sapiens GN=HAUS1 PE=1 SV=1 - [HAUS1_HUMAN]					0	0	51.3	8.63	4	4	23.05	3.24	1	1									278	31.8436	5.52881
Q96S55-2	Isoform 2 of ATPase WRNIP1 OS=Homo sapiens GN=WRNIP1 - [WRIP1_HUMAN]			3.3632e+07		0	1.6816e+07									88.48	8.28	5	5					640	69.4155	6.26514
B4DPW1	Nuclear pore complex protein Nup85 OS=Homo sapiens GN=NUP85 PE=2 SV=1 - [B4DPW1_HUMAN]				4.36527e+06	0	2.18263e+06													71.4941	4.55	2	2	462	52.5648	6.52197
O75146	Huntingtin-interacting protein 1-related protein OS=Homo sapiens GN=HIP1R PE=1 SV=2 - [HIP1R_HUMAN]				2.4825e+07	0	1.24125e+07													115.61	6.65	5	5	1068	119.315	6.66846
Q7Z4V5-2	Isoform 2 of Hepatoma-derived growth factor-related protein 2 OS=Homo sapiens GN=HDGFRP2 - [HDGR2_HUMAN]			3.32066e+07	1.34728e+07	0	2.33397e+07					81.54	3.13	1	1	53.55	6.57	3	3	39.92	2.24	1	1	670	74.1852	7.48877
Q02241-2	Isoform 2 of Kinesin-like protein KIF23 OS=Homo sapiens GN=KIF23 - [KIF23_HUMAN]				4.25315e+07	0	2.12658e+07													65.4442	5.84	4	4	856	98.0439	8.47021
E9PF10	Nuclear pore complex protein Nup155 OS=Homo sapiens GN=NUP155 PE=4 SV=1 - [E9PF10_HUMAN]				4.34973e+07	0	2.17486e+07					0	2.03	1	1					111.444	3.09	3	3	1327	148	6.30322
E9PD78	Ribonucleoside-diphosphate reductase OS=Homo sapiens GN=RRM1 PE=3 SV=2 - [E9PD78_HUMAN]	1.63125e+07	1.03559e+07			1.33342e+07	0	93.59	5.18	3	3	30.8	1.44	1	1	52.93	1.44	1	1					695	79.1688	6.78564
O60934	Nibrin OS=Homo sapiens GN=NBN PE=1 SV=1 - [NBN_HUMAN]			1.13057e+07		0	5.65284e+06									38.9433	4.91	4	4					754	84.906	6.90283
Q9HAV4	Exportin-5 OS=Homo sapiens GN=XPO5 PE=1 SV=1 - [XPO5_HUMAN]			2.30427e+07	3.99454e+07	0	3.1494e+07									120.31	3.9	4	4	58.46	0.83	1	1	1204	136.222	5.79541
O14802	DNA-directed RNA polymerase III subunit RPC1 OS=Homo sapiens GN=POLR3A PE=1 SV=2 - [RPC1_HUMAN]			1.31255e+07		0	6.56274e+06									145.47	4.53	4	5					1390	155.542	8.48486
Q9Y2A7	Nck-associated protein 1 OS=Homo sapiens GN=NCKAP1 PE=1 SV=1 - [NCKP1_HUMAN]				6.63059e+07	0	3.31529e+07													53.3981	4.17	4	5	1128	128.707	6.62451
Q12789-3	Isoform 2 of General transcription factor 3C polypeptide 1 OS=Homo sapiens GN=GTF3C1 - [TF3C1_HUMAN]			27743408	2.48503e+07	0	2.62968e+07					54.17	1.25	1	1	41.08	0.53	1	1	73.16	2.4	2	2	2084	236.129	7.51807
B0V043	Valine--tRNA ligase OS=Homo sapiens GN=VARS PE=3 SV=1 - [B0V043_HUMAN]	3.85951e+07				1.92975e+07	0	127.277	3.56	4	4	27.64	1.27	1	1									1264	140.377	7.59131
Q7Z4H7;PRC_USER_0007	HAUS augmin-like complex subunit 6 OS=Homo sapiens GN=HAUS6 PE=1 SV=2 - [HAUS6_HUMAN]	1.43548e+07	6.66166e+06			1.05082e+07	0	48.48	1.05	2	2	48.06	1.99	2	2					35.01	0.52	1	1	955	108.553	6.46826
Q14676-4	Isoform 4 of Mediator of DNA damage checkpoint protein 1 OS=Homo sapiens GN=MDC1 - [MDC1_HUMAN]			1.11904e+07	35319643	0	2.3255e+07									59.5	3.38	4	4	32.5	0.84	1	1	1066	116.563	4.91943
F8WAK8	Cohesin subunit SA-2 OS=Homo sapiens GN=STAG2 PE=4 SV=1 - [F8WAK8_HUMAN]			2.09332e+07	72931022	0	4.69321e+07									62.8252	2.41	3	3	40.33	1.64	2	2	1162	133.986	5.33838
A6NHR9-2	Isoform 2 of Structural maintenance of chromosomes flexible hinge domain-containing protein 1 OS=Homo sapiens GN=SMCHD1 - [SMHD1_HUMAN]					0	0													0	0.47	1	1	1917	215.609	7.00537
O75531	Barrier-to-autointegration factor OS=Homo sapiens GN=BANF1 PE=1 SV=1 - [BAF_HUMAN]				3.08379e+07	0	1.54189e+07					28.54	13.48	1	1	37.38	29.21	1	1	43.22	25.84	2	2	89	10.052	6.0874
K7ES31	Eukaryotic translation initiation factor 3 subunit K OS=Homo sapiens GN=EIF3K PE=4 SV=1 - [K7ES31_HUMAN]	3.71138e+07	4.57078e+07			4.14108e+07	0	40.59	21.17	2	2	22.61	24.82	2	2									137	15.8649	6.7417
P52298	Nuclear cap-binding protein subunit 2 OS=Homo sapiens GN=NCBP2 PE=1 SV=1 - [NCBP2_HUMAN]			2.44648e+07		0	1.22324e+07									37.3	19.87	2	2					156	17.9898	8.20654
Q9H773	dCTP pyrophosphatase 1 OS=Homo sapiens GN=DCTPP1 PE=1 SV=1 - [DCTP1_HUMAN]	1.69165e+07				8.45826e+06	0	69.84	30	3	4													170	18.6694	5.03369
I3L1D4	RNA-binding protein fox-1 homolog 1 (Fragment) OS=Homo sapiens GN=RBFOX1 PE=4 SV=1 - [I3L1D4_HUMAN]					0	0																	189	20.648	5.22412
E9PHS0	LanC-like protein 1 (Fragment) OS=Homo sapiens GN=LANCL1 PE=4 SV=1 - [E9PHS0_HUMAN]			4523252	1.0508e+07	0	7.51563e+06									72.9	4.08	1	1	32.53	21.94	3	3	196	22.0282	8.14795
B1AN48	Small proline-rich protein 3 (Fragment) OS=Homo sapiens GN=SPRR3 PE=4 SV=1 - [B1AN48_HUMAN]			7.30221e+07		0	3.6511e+07									20.98	25.16	4	4					159	17.0476	8.08936
H3BQQ9	SUMO-conjugating enzyme UBC9 (Fragment) OS=Homo sapiens GN=UBE2I PE=3 SV=1 - [H3BQQ9_HUMAN]			9.68166e+06	3.72904e+07	0	2.3486e+07									23.44	6.57	1	1	71.4933	23.36	3	3	137	15.5059	7.23975
E9PPQ5	Cysteine and histidine-rich domain-containing protein 1 OS=Homo sapiens GN=CHORDC1 PE=4 SV=1 - [E9PPQ5_HUMAN]			1.24587e+07		0	6.22934e+06									0	20.65	3	4					184	20.7103	7.28369
H0YMJ0	Mortality factor 4-like protein 1 (Fragment) OS=Homo sapiens GN=MORF4L1 PE=4 SV=1 - [H0YMJ0_HUMAN]					0	0																	245	28.1894	9.26123
Q9NY27-3	Isoform 3 of Serine/threonine-protein phosphatase 4 regulatory subunit 2 OS=Homo sapiens GN=PPP4R2 - [PP4R2_HUMAN]			1.77911e+07		0	8.89557e+06					26.5	2.77	1	1	62.8867	15.51	3	3					361	40.2244	4.41162
P25311	Zinc-alpha-2-glycoprotein OS=Homo sapiens GN=AZGP1 PE=1 SV=2 - [ZA2G_HUMAN]	1.45536e+07				7.2768e+06	0	31.89	15.1	3	3													298	34.2371	6.04932
P01857	Ig gamma-1 chain C region OS=Homo sapiens GN=IGHG1 PE=1 SV=1 - [IGHG1_HUMAN]			4.26715e+07		0	2.13358e+07									56.9133	17.27	4	4					330	36.0832	8.19189
O96013-2	Isoform 2 of Serine/threonine-protein kinase PAK 4 OS=Homo sapiens GN=PAK4 - [PAK4_HUMAN]				4.07528e+07	0	2.03764e+07													131.827	16.43	4	4	426	47.8942	9.46631
B4DQJ8	6-phosphogluconate dehydrogenase, decarboxylating OS=Homo sapiens GN=PGD PE=2 SV=1 - [B4DQJ8_HUMAN]			2.78612e+07	7.50157e+06	0	1.76814e+07									28.89	7.02	2	2	86.54	8.3	2	2	470	51.8393	7.44482
D6REK3	Peptidyl-prolyl cis-trans isomerase CWC27 homolog OS=Homo sapiens GN=CWC27 PE=4 SV=1 - [D6REK3_HUMAN]			1.26001e+07	6.8712e+06	0	9.73566e+06					21.94	3.41	1	1	34	11.81	2	2	40.11	2.89	1	1	381	42.9693	5.64307
B7Z7Z8	Peptidyl-prolyl cis-trans isomerase FKBP5 OS=Homo sapiens GN=FKBP5 PE=2 SV=1 - [B7Z7Z8_HUMAN]			1.35556e+07		0	6.77778e+06									29.06	14.75	4	4					278	31.5847	5.43994
Q5SSJ5-3	Isoform 3 of Heterochromatin protein 1-binding protein 3 OS=Homo sapiens GN=HP1BP3 - [HP1B3_HUMAN]		3.65689e+07			1.82844e+07	0					61.7	14.71	4	4									401	44.4069	10.0962
P58546;CON_00697591.3	Myotrophin OS=Homo sapiens GN=MTPN PE=1 SV=2 - [MTPN_HUMAN]	4.08494e+07				2.04247e+07	0	61.22	14.41	2	2	60.99	14.41	2	2									118	12.8866	5.51611
P35250	Replication factor C subunit 2 OS=Homo sapiens GN=RFC2 PE=1 SV=3 - [RFC2_HUMAN]			3.58045e+07		0	1.79023e+07					21.94	5.65	1	1	29.6499	8.76	3	3					354	39.1321	6.44287
Q9P013	Spliceosome-associated protein CWC15 homolog OS=Homo sapiens GN=CWC15 PE=1 SV=2 - [CWC15_HUMAN]			2.16901e+07	5.34325e+07	0	3.75613e+07									69.33	10.04	2	2	30.05	9.61	2	2	229	26.6083	5.70654
B4E2V5	Erythrocyte band 7 integral membrane protein OS=Homo sapiens GN=STOM PE=2 SV=1 - [B4E2V5_HUMAN]				8.34607e+07	0	4.17303e+07													71.7365	13.5	4	4	237	25.9478	7.38623
O76041-2	Isoform 2 of Nebulette OS=Homo sapiens GN=NEBL - [NEBL_HUMAN]		1.51014e+08			7.55068e+07	0					62.15	13.33	3	4									270	31.1761	8.30908
Q96C36	Pyrroline-5-carboxylate reductase 2 OS=Homo sapiens GN=PYCR2 PE=1 SV=1 - [P5CR2_HUMAN]				46720244	0	23360122					90.49	4.06	1	1					113.39	11.25	2	2	320	33.6157	7.76709
B3KVK7	Methionine--tRNA ligase, cytoplasmic OS=Homo sapiens GN=MARS PE=2 SV=1 - [B3KVK7_HUMAN]	6.06399e+07	8267144			3.44535e+07	0	33.94	8.24	3	3	38.94	2.01	1	1									546	61.7763	5.26221
H0Y2Y8	Zyxin (Fragment) OS=Homo sapiens GN=ZYX PE=4 SV=1 - [H0Y2Y8_HUMAN]	1.99813e+07	1.8449e+07			1.92152e+07	0	27.29	5.56	2	2	21.3	8.15	2	2									540	57.6063	6.87354
Q8WX92	Negative elongation factor B OS=Homo sapiens GN=COBRA1 PE=1 SV=1 - [NELFB_HUMAN]			1.51244e+07		0	7.56221e+06					40.51	2.24	1	1	74.35	6.9	3	3					580	65.6554	6.12549
Q9UFC0	Leucine-rich repeat and WD repeat-containing protein 1 OS=Homo sapiens GN=LRWD1 PE=1 SV=2 - [LRWD1_HUMAN]				11029610	0	5514805									39.94	2.01	1	1	18.5	4.17	2	2	647	70.8162	7.21045
E9PAZ2	H/ACA ribonucleoprotein complex non-core subunit NAF1 OS=Homo sapiens GN=NAF1 PE=4 SV=1 - [E9PAZ2_HUMAN]			6.58164e+06	2.59967e+07	0	1.62892e+07									108.31	7.97	2	2	103.05	7.97	2	2	389	41.8685	4.66553
Q9UBT7-3	Isoform 3 of Alpha-catulin OS=Homo sapiens GN=CTNNAL1 - [CTNL1_HUMAN]				2.93181e+07	0	1.46591e+07													147.14	7.85	4	4	650	72.5699	7.06396
P21281	V-type proton ATPase subunit B, brain isoform OS=Homo sapiens GN=ATP6V1B2 PE=1 SV=3 - [VATB2_HUMAN]	2.72709e+07				1.36354e+07	0	74.08	7.24	3	4													511	56.4649	5.80811
P29590-14	Isoform PML-14 of Protein PML OS=Homo sapiens GN=PML - [PML_HUMAN]			7.26401e+06		0	3.632e+06					29.54	2.13	1	1	33.79	6.86	3	3					423	47.5442	6.02393
C9JMN1	Structural maintenance of chromosomes protein 6 (Fragment) OS=Homo sapiens GN=SMC6 PE=4 SV=1 - [C9JMN1_HUMAN]			11262542		0	5631271									55.27	3.38	2	2					740	84.4673	7.50342
Q14134-2	Isoform Beta of Tripartite motif-containing protein 29 OS=Homo sapiens GN=TRIM29 - [TRI29_HUMAN]			4.212e+07		0	2.106e+07									80.78	6.49	4	4					570	63.8034	6.97607
P51116	Fragile X mental retardation syndrome-related protein 2 OS=Homo sapiens GN=FXR2 PE=1 SV=2 - [FXR2_HUMAN]	1.07544e+07	1.7467e+07			1.41107e+07	0	31.54	2.53	1	1	40.57	5.94	3	3									673	74.178	6.22705
Q9NV06	DDB1- and CUL4-associated factor 13 OS=Homo sapiens GN=DCAF13 PE=1 SV=2 - [DCA13_HUMAN]				4.72403e+07	0	2.36202e+07													27.87	5.84	3	4	445	51.3692	9.18799
Q9ULW0	Targeting protein for Xklp2 OS=Homo sapiens GN=TPX2 PE=1 SV=2 - [TPX2_HUMAN]			1.02408e+07		0	5.12038e+06									56.71	5.76	4	4					747	85.6	9.23193
Q96FV9	THO complex subunit 1 OS=Homo sapiens GN=THOC1 PE=1 SV=1 - [THOC1_HUMAN]				29531149	0	1.47656e+07					30.88	2.74	1	1					21.14	1.52	1	1	657	75.6185	4.98291
Q7Z4Q2	HEAT repeat-containing protein 3 OS=Homo sapiens GN=HEATR3 PE=1 SV=2 - [HEAT3_HUMAN]			5.46246e+07		0	2.73123e+07									88.63	5.44	4	4					680	74.535	5.10986
Q15291	Retinoblastoma-binding protein 5 OS=Homo sapiens GN=RBBP5 PE=1 SV=2 - [RBBP5_HUMAN]				31417440	0	15708720													33.43	1.67	1	1	538	59.1157	5.09717
G3V311	Pleckstrin homology domain-containing family G member 3 OS=Homo sapiens GN=PLEKHG3 PE=4 SV=1 - [G3V311_HUMAN]				5.63504e+07	0	2.81752e+07													50.7509	4.7	3	4	724	77.7056	5.19873
Q9H2P0	Activity-dependent neuroprotector homeobox protein OS=Homo sapiens GN=ADNP PE=1 SV=1 - [ADNP_HUMAN]					0	0																	1102	123.485	7.34229
Q9NW82	WD repeat-containing protein 70 OS=Homo sapiens GN=WDR70 PE=1 SV=1 - [WDR70_HUMAN]			1.16577e+07		0	5.82885e+06									59.1167	4.43	3	3	27.47	1.53	1	1	654	73.155	6.32861
Q8TF01	Arginine/serine-rich protein PNISR OS=Homo sapiens GN=PNISR PE=1 SV=2 - [PNISR_HUMAN]				1.11589e+07	0	5.57944e+06													35.9	2.86	2	2	805	92.5211	10.0229
F5H365	Protein transport protein Sec23A OS=Homo sapiens GN=SEC23A PE=4 SV=1 - [F5H365_HUMAN]	2.7873e+07	8.10179e+07			5.44455e+07	0	33.31	3.26	2	2	59.56	1.63	1	2									736	82.9156	7.45947
Q9C0C2	182 kDa tankyrase-1-binding protein OS=Homo sapiens GN=TNKS1BP1 PE=1 SV=4 - [TB182_HUMAN]				3.98541e+07	0	1.99271e+07													113.93	3.18	4	4	1729	181.685	4.85596
E7EMM2	AP-3 complex subunit delta-1 OS=Homo sapiens GN=AP3D1 PE=4 SV=1 - [E7EMM2_HUMAN]	1.70132e+07	15740478			1.63768e+07	0	37.6567	2.54	2	3	41.56	1.32	1	1									984	111.182	8.104
P0A7M9	50S ribosomal protein L31 OS=Escherichia coli (strain K12) GN=rpmE PE=1 SV=1 - [RL31_ECOLI]	2.59641e+07				1.29821e+07	0	31.38	52.86	3	3													70	7.86592	9.31982
B5MCG1	Small EDRK-rich factor 2 OS=Homo sapiens GN=SERF2 PE=4 SV=1 - [B5MCG1_HUMAN]			1.16496e+07		0	5.82481e+06									32.3	24.44	1	1					45	5.21276	10.0669
Q9P0U1	Mitochondrial import receptor subunit TOM7 homolog OS=Homo sapiens GN=TOMM7 PE=1 SV=1 - [TOM7_HUMAN]				4.46357e+07	0	2.23179e+07													78.1148	38.18	3	3	55	6.24444	10.2866
K7EQD9	Programmed cell death protein 2-like OS=Homo sapiens GN=PDCD2L PE=4 SV=1 - [K7EQD9_HUMAN]	17502337				8.75117e+06	0	28.31	34.78	2	2	23.52	13.04	1	1									92	9.40289	8.79248
Q8WVC2	40S ribosomal protein S21 OS=Homo sapiens GN=RPS21 PE=2 SV=1 - [Q8WVC2_HUMAN]			2.71665e+07		0	1.35832e+07									134.427	33.33	3	3					81	8.84446	8.49951
Q9Y2S0	DNA-directed RNA polymerases I and III subunit RPAC2 OS=Homo sapiens GN=POLR1D PE=1 SV=1 - [RPAC2_HUMAN]			1.92951e+07		0	9.64755e+06					45.37	7.52	1	1	29.2	24.81	2	2					133	15.2274	5.79541
F8WC38	Ribonuclease P protein subunit p40 OS=Homo sapiens GN=RPP40 PE=4 SV=1 - [F8WC38_HUMAN]				2.51833e+07	0	1.25917e+07													49.88	31.86	3	3	113	13.482	9.31982
B7Z522	D-dopachrome decarboxylase OS=Homo sapiens GN=DDT PE=2 SV=1 - [B7Z522_HUMAN]			5.17864e+07	79616928	0	6.57017e+07									51.12	29.91	2	2	24.92	18.69	1	1	107	11.3158	6.27783
P35321	Cornifin-A OS=Homo sapiens GN=SPRR1A PE=1 SV=2 - [SPR1A_HUMAN]			5.81626e+07		0	2.90813e+07									29.5667	28.09	2	3					89	9.87088	8.48486
Q15631	Translin OS=Homo sapiens GN=TSN PE=1 SV=1 - [TSN_HUMAN]			3.48488e+07	1.56838e+07	0	2.52663e+07									29.44	12.72	1	1	63.04	23.68	2	2	228	26.1668	6.44287
Q9NX08	COMM domain-containing protein 8 OS=Homo sapiens GN=COMMD8 PE=1 SV=1 - [COMD8_HUMAN]				104761523	0	5.23808e+07					32.6323	16.94	2	2					48.8	6.56	1	1	183	21.077	5.42725
Q8N726-2	Isoform 6 of Cyclin-dependent kinase inhibitor 2A, isoform 4 OS=Homo sapiens GN=CDKN2A - [CD2A2_HUMAN]			1.43276e+07	2.82064e+07	0	2.1267e+07	30.77	22.35	1	1					46.23	22.35	1	1	40.15	22.35	1	1	85	8.72562	12.3813
B4DT13	Ras-related protein Rab-11A OS=Homo sapiens GN=RAB11A PE=2 SV=1 - [B4DT13_HUMAN]				7.45316e+07	0	3.72658e+07													101.056	20.65	3	3	155	17.6481	8.85107
F8WDT8	Probable ATP-dependent RNA helicase DDX56 OS=Homo sapiens GN=DDX56 PE=4 SV=1 - [F8WDT8_HUMAN]		1.46324e+07			7.3162e+06	0					53.95	12.97	2	2					71.97	7.57	1	1	185	20.3298	5.41455
H0YDP7	39S ribosomal protein L49, mitochondrial (Fragment) OS=Homo sapiens GN=MRPL49 PE=4 SV=1 - [H0YDP7_HUMAN]				1.18051e+07	0	5.90257e+06													73.84	9.45	1	1	127	14.6728	10.2134
E9PEN0	Inhibitor of growth protein 5 OS=Homo sapiens GN=ING5 PE=4 SV=1 - [E9PEN0_HUMAN]			7.45914e+06		0	3.72957e+06									81.9813	19.72	2	3					142	16.6352	5.2749
Q330K1	Mitochondrial import inner membrane translocase subunit TIM50 OS=Homo sapiens GN=TIMM50 PE=2 SV=1 - [Q330K1_HUMAN]					0	0																	240	27.5612	6.40479
B1AJQ6	Syntaxin 12 (Fragment) OS=Homo sapiens GN=STX12 PE=4 SV=1 - [B1AJQ6_HUMAN]				3.62907e+07	0	1.81454e+07													28.31	19.23	3	3	234	26.7444	5.03369
P0A862	Thiol peroxidase OS=Escherichia coli (strain K12) GN=tpx PE=1 SV=2 - [TPX_ECOLI]	2.04903e+07				1.02452e+07	0	36.1614	19.05	2	3													168	17.8242	4.91943
E9PNW4	CD59 glycoprotein OS=Homo sapiens GN=CD59 PE=4 SV=1 - [E9PNW4_HUMAN]				8.25311e+07	0	4.12656e+07													57.59	18.52	2	3	108	11.9765	5.74463
E7EVD0	Casein kinase I isoform gamma-3 OS=Homo sapiens GN=CSNK1G3 PE=4 SV=1 - [E7EVD0_HUMAN]				2.84847e+07	0	1.42424e+07					23.8	6.43	1	1					60.14	11.58	2	2	311	36.4684	8.36768
O75436-2	Isoform 2 of Vacuolar protein sorting-associated protein 26A OS=Homo sapiens GN=VPS26A - [VP26A_HUMAN]				3.43952e+07	0	1.71976e+07					40.21	4.38	1	1					33.75	13.55	2	2	251	28.9199	5.85889
E5RFF9	DNA replication complex GINS protein SLD5 OS=Homo sapiens GN=GINS4 PE=4 SV=1 - [E5RFF9_HUMAN]			7.20893e+07		0	3.60446e+07									71.8033	16.15	3	3					192	22.6384	4.89404
O95292	Vesicle-associated membrane protein-associated protein B/C OS=Homo sapiens GN=VAPB PE=1 SV=3 - [VAPB_HUMAN]				5.33077e+07	0	2.66538e+07													55.51	15.64	3	3	243	27.2111	7.29834
P60891	Ribose-phosphate pyrophosphokinase 1 OS=Homo sapiens GN=PRPS1 PE=1 SV=2 - [PRPS1_HUMAN]		59891217			2.99456e+07	0					52.49	9.43	2	2					27.08	5.03	1	1	318	34.8119	6.97607
Q86VX2-2	Isoform 2 of COMM domain-containing protein 7 OS=Homo sapiens GN=COMMD7 - [COMD7_HUMAN]				23059516	0	11529758					20.36	6.03	1	1					29.14	8.04	2	2	199	22.3975	5.92236
P24539	ATP synthase subunit b, mitochondrial OS=Homo sapiens GN=ATP5F1 PE=1 SV=2 - [AT5F1_HUMAN]				1.52285e+07	0	7.61426e+06													101.79	10.55	2	2	256	28.8903	9.36377
P51858	Hepatoma-derived growth factor OS=Homo sapiens GN=HDGF PE=1 SV=1 - [HDGF_HUMAN]			3.85875e+07		0	1.92938e+07									39.87	6.67	2	2	41.41	6.67	1	1	240	26.7719	4.729
H7C126	3-hydroxyisobutyryl-CoA hydrolase, mitochondrial (Fragment) OS=Homo sapiens GN=HIBCH PE=4 SV=1 - [H7C126_HUMAN]					0	0					31.12	13.16	1	1					35.01	13.16	1	2	38	4.38118	5.23682
Q3B726	DNA-directed RNA polymerase I subunit RPA43 OS=Homo sapiens GN=TWISTNB PE=1 SV=1 - [RPA43_HUMAN]					0	0																	338	37.4088	6.97607
B4DFK7	Carbonyl reductase 1, isoform CRA_c OS=Homo sapiens GN=CBR1 PE=2 SV=1 - [B4DFK7_HUMAN]			19914072	2.30698e+07	0	2.1492e+07	23.62	7.51	1	1					42	4.62	1	1	42.92	7.51	1	1	173	18.7497	8.01611
B6DY53	Sodium bicarbonate cotransporter 3 OS=Homo sapiens GN=SLC4A7 PE=2 SV=1 - [B6DY53_HUMAN]				36672839	0	1.83364e+07													139.36	12.1	3	3	463	52.2163	5.99854
P61026	Ras-related protein Rab-10 OS=Homo sapiens GN=RAB10 PE=1 SV=1 - [RAB10_HUMAN]				6.79583e+07	0	3.39792e+07					37.98	5.5	1	1					66.95	11.5	2	2	200	22.5266	8.38232
O75822	Eukaryotic translation initiation factor 3 subunit J OS=Homo sapiens GN=EIF3J PE=1 SV=2 - [EIF3J_HUMAN]	1.04463e+07				5.22317e+06	0	53.5	11.24	3	3													258	29.0445	4.83057
P29966	Myristoylated alanine-rich C-kinase substrate OS=Homo sapiens GN=MARCKS PE=1 SV=4 - [MARCS_HUMAN]	1.68803e+07	30418789			2.36495e+07	0	31.31	11.14	2	2	37.3	5.42	1	1									332	31.5359	4.44971
B4DE93	NADH dehydrogenase [ubiquinone] flavoprotein 1, mitochondrial OS=Homo sapiens GN=NDUFV1 PE=2 SV=1 - [B4DE93_HUMAN]				2.92209e+07	0	1.46105e+07													45.1667	11.02	3	3	363	39.4367	6.45557
Q9UKK9	ADP-sugar pyrophosphatase OS=Homo sapiens GN=NUDT5 PE=1 SV=1 - [NUDT5_HUMAN]			42690923	37176724	0	3.99338e+07									55.3	10.96	2	2	21.88	4.11	1	1	219	24.3122	4.94482
O75792	Ribonuclease H2 subunit A OS=Homo sapiens GN=RNASEH2A PE=1 SV=2 - [RNH2A_HUMAN]			6.20751e+06	92996160	0	4.96018e+07									36.34	8.03	2	2	24.51	2.68	1	1	299	33.3739	5.24951
Q32N00	DNA polymerase delta subunit 3 OS=Homo sapiens GN=POLD3 PE=2 SV=1 - [Q32N00_HUMAN]			24362585		0	1.21813e+07									80.01	10	3	3					360	39.296	9.43701
Q9NYB0	Telomeric repeat-binding factor 2-interacting protein 1 OS=Homo sapiens GN=TERF2IP PE=1 SV=1 - [TE2IP_HUMAN]			1.46003e+07		0	7.30015e+06									54.19	9.77	2	3					399	44.2328	4.729
A2A2V2	Novel protein (Fragment) OS=Homo sapiens GN=RBM34 PE=4 SV=1 - [A2A2V2_HUMAN]				65207592	0	32603796													44.79	3.43	1	1	408	45.8897	10.0815
D3YHP0	CAR4/6 OS=Homo sapiens GN=CXADR PE=2 SV=1 - [D3YHP0_HUMAN]				6.66133e+07	0	3.33067e+07					20.94	3.09	1	1					27.39	6.17	2	2	324	35.5472	7.29834
Q92917	G patch domain and KOW motifs-containing protein OS=Homo sapiens GN=GPKOW PE=1 SV=2 - [GPKOW_HUMAN]			1.0856e+07		0	5.42802e+06									100.78	7.35	2	2	31.84	1.89	1	1	476	52.1966	6.15088
F5GXJ9	CD166 antigen OS=Homo sapiens GN=ALCAM PE=4 SV=1 - [F5GXJ9_HUMAN]				45081772	0	22540886					23.92	1.69	1	1					41.41	7.33	2	2	532	59.4913	6.1001
Q6IQ49-3	Isoform 3 of Protein SDE2 homolog OS=Homo sapiens GN=SDE2 - [SDE2_HUMAN]			9.65185e+06		0	4.82592e+06					38.75	3.09	1	1	58.66	8.99	2	2					356	39.3425	5.04639
F5H7G9	Guanylate-binding protein 6 OS=Homo sapiens GN=GBP6 PE=4 SV=1 - [F5H7G9_HUMAN]			1.19413e+07		0	5.97065e+06									73.6767	8.95	3	3					503	58.1346	6.44287
P34896-3	Isoform 3 of Serine hydroxymethyltransferase, cytosolic OS=Homo sapiens GN=SHMT1 - [GLYC_HUMAN]			7.269e+06	1.18032e+07	0	9.53608e+06									27.22	5.46	2	2	59.23	3.47	1	1	403	44.5235	7.50342
G3V1P4	Hydroxymethylbilane synthase, isoform CRA_c OS=Homo sapiens GN=HMBS PE=4 SV=1 - [G3V1P4_HUMAN]			1.70564e+07		0	8.52821e+06	54.34	6.58	1	1					74.03	8.88	2	2					304	33.2435	7.97217
Q8IU81	Interferon regulatory factor 2-binding protein 1 OS=Homo sapiens GN=IRF2BP1 PE=1 SV=1 - [I2BP1_HUMAN]			1.51402e+07		0	7.57008e+06									33.68	8.73	3	3					584	61.649	8.17725
P18615	Negative elongation factor E OS=Homo sapiens GN=RDBP PE=1 SV=3 - [NELFE_HUMAN]			1.15059e+07		0	5.75294e+06									44.7	8.68	3	3					380	43.2137	9.33447
F8W9Q2	RNA polymerase II-associated factor 1 homolog OS=Homo sapiens GN=PAF1 PE=4 SV=1 - [F8W9Q2_HUMAN]					0	0					48.48	2.81	1	1									462	52.7553	5.24951
G3V3J3	Homeobox protein OTX2 (Fragment) OS=Homo sapiens GN=OTX2 PE=3 SV=1 - [G3V3J3_HUMAN]					0	0																	163	18.0954	10.3599
O94992	Protein HEXIM1 OS=Homo sapiens GN=HEXIM1 PE=1 SV=1 - [HEXI1_HUMAN]			3.12846e+07		0	1.56423e+07									27.01	7.8	3	3					359	40.5985	4.89404
E9PHH9	DNA-directed RNA polymerase III subunit RPC3 OS=Homo sapiens GN=POLR3C PE=4 SV=1 - [E9PHH9_HUMAN]			1.66551e+07		0	8.32755e+06									89.94	7.79	3	3					411	46.1597	7.76709
Q96F86	Enhancer of mRNA-decapping protein 3 OS=Homo sapiens GN=EDC3 PE=1 SV=1 - [EDC3_HUMAN]		1.46972e+07			7.3486e+06	0					39.01	7.68	3	3									508	56.0424	7.10791
Q9NR45	Sialic acid synthase OS=Homo sapiens GN=NANS PE=1 SV=2 - [SIAS_HUMAN]			3.05553e+07		0	1.52777e+07									66.95	7.52	3	3					359	40.2815	6.7417
E9PC15	Acylglycerol kinase, mitochondrial OS=Homo sapiens GN=AGK PE=4 SV=1 - [E9PC15_HUMAN]				3.71117e+07	0	1.85559e+07													44.52	6.85	3	3	394	43.7696	6.34131
Q9UGI8-2	Isoform 2 of Testin OS=Homo sapiens GN=TES - [TES_HUMAN]				6.38411e+07	0	3.19205e+07													40.49	6.8	3	3	412	46.8783	7.59131
Q9Y2Z0-2	Isoform 2 of Suppressor of G2 allele of SKP1 homolog OS=Homo sapiens GN=SUGT1 - [SUGT1_HUMAN]			84157745	9.1864e+07	0	8.80109e+07									56.37	6.61	2	2	63.93	3.6	1	1	333	37.7809	5.21143
Q96A33-2	Isoform 2 of Coiled-coil domain-containing protein 47 OS=Homo sapiens GN=CCDC47 - [CCD47_HUMAN]		3.1425e+06			1.57125e+06	0					26.2	6.46	2	2									480	55.2827	4.7417
Q13557-12	Isoform Delta 12 of Calcium/calmodulin-dependent protein kinase type II subunit delta OS=Homo sapiens GN=CAMK2D - [KCC2D_HUMAN]	4.12243e+06	1.26263e+07			8.37438e+06	0	44.6	4.6	2	2	30.5	1.67	1	1									478	54.0794	7.12256
Q13895	Bystin OS=Homo sapiens GN=BYSL PE=1 SV=3 - [BYST_HUMAN]			6.18056e+06		0	3.09028e+06									97.73	5.03	2	2	35.01	1.14	1	1	437	49.57	8.11865
CON_00701886.1	(Bos taurus) Gene_Symbol=LOC404103 Spleen trypsin inhibitor I - [SWISS-PROT:P04815|REFSEQ:NP_991355]	3.55564e+08				1.77782e+08	0	26.34	6	1	1	22.39	6	2	2									100	10.8352	8.66064
A8MT37	Glycogen synthase kinase-3 alpha OS=Homo sapiens GN=GSK3A PE=4 SV=2 - [A8MT37_HUMAN]				2.14181e+07	0	1.0709e+07					20.11	2	1	1					47.71	5.99	2	2	401	44.8912	8.19189
Q86X55-1	Isoform 1 of Histone-arginine methyltransferase CARM1 OS=Homo sapiens GN=CARM1 - [CARM1_HUMAN]			2.6972e+07		0	1.3486e+07									60.77	5.64	3	3					585	63.4192	6.56592
J3KMX2	SWI/SNF-related matrix-associated actin-dependent regulator of chromatin subfamily D member 2 OS=Homo sapiens GN=SMARCD2 PE=4 SV=1 - [J3KMX2_HUMAN]			1.35987e+07		0	6.79937e+06									50.72	2.41	1	1	24.11	3.07	1	1	456	52.2052	9.43701
G3XAA8	La ribonucleoprotein domain family, member 4, isoform CRA_j OS=Homo sapiens GN=LARP4 PE=4 SV=1 - [G3XAA8_HUMAN]				1.35646e+07	0	6.78232e+06													44.69	5.36	3	3	653	72.6881	6.43018
B4DWR9	Peptidylprolyl isomerase domain and WD repeat-containing protein 1 OS=Homo sapiens GN=PPWD1 PE=2 SV=1 - [B4DWR9_HUMAN]			1.27025e+07		0	6.35124e+06									41.29	4.08	2	2					490	55.6639	8.22119
F6PQP6	Epsin-2 (Fragment) OS=Homo sapiens GN=EPN2 PE=4 SV=1 - [F6PQP6_HUMAN]				3.11288e+07	0	1.55644e+07					40.08	2.44	1	1					37.12	4.88	2	2	410	44.9485	7.06396
P04844	Dolichyl-diphosphooligosaccharide--protein glycosyltransferase subunit 2 OS=Homo sapiens GN=RPN2 PE=1 SV=3 - [RPN2_HUMAN]				2.16688e+07	0	1.08344e+07													24.83	0.95	1	1	631	69.241	5.69385
F5H8D7	DNA repair protein XRCC1 OS=Homo sapiens GN=XRCC1 PE=4 SV=1 - [F5H8D7_HUMAN]			1.56896e+07		0	7.84481e+06									32.75	4.49	3	3					602	65.924	5.87158
G3XAA2	Mitogen-activated protein kinase kinase kinase kinase 4 OS=Homo sapiens GN=MAP4K4 PE=4 SV=1 - [G3XAA2_HUMAN]		12709263			6.35463e+06	0					34.1	1.46	2	2					0	2.83	1	1	1166	133.489	7.85498
E9PMP7	LIM domain only protein 7 (Fragment) OS=Homo sapiens GN=LMO7 PE=4 SV=1 - [E9PMP7_HUMAN]				6.10505e+07	0	3.05252e+07													53.68	4.21	3	3	1046	119.453	5.37646
Q92889	DNA repair endonuclease XPF OS=Homo sapiens GN=ERCC4 PE=1 SV=3 - [XPF_HUMAN]			9.93424e+06		0	4.96712e+06									88.61	4.04	3	3					916	104.42	6.93213
P16383-2	Isoform 2 of GC-rich sequence DNA-binding factor 2 OS=Homo sapiens GN=GCFC2 - [GCFC2_HUMAN]		8.18625e+06			4.09312e+06	0					0	2.29	1	1	37.78	1.48	1	1	64.7	2.29	1	1	743	84.7942	6.20166
Q01650	Large neutral amino acids transporter small subunit 1 OS=Homo sapiens GN=SLC7A5 PE=1 SV=2 - [LAT1_HUMAN]				68650389	0	3.43252e+07													56.0494	3.55	2	3	507	54.9743	7.72314
Q6PKG0	La-related protein 1 OS=Homo sapiens GN=LARP1 PE=1 SV=2 - [LARP1_HUMAN]	2.13956e+07	1.4861e+07			1.81283e+07	0	33.95	3.38	2	2	31.52	1.09	1	1									1096	123.434	8.82178
Q15061	WD repeat-containing protein 43 OS=Homo sapiens GN=WDR43 PE=1 SV=3 - [WDR43_HUMAN]				4.40644e+07	0	2.20322e+07					25.91	1.62	1	1					102.01	2.81	2	2	677	74.8434	5.56689
H7C128	Bromodomain-containing protein 8 (Fragment) OS=Homo sapiens GN=BRD8 PE=4 SV=1 - [H7C128_HUMAN]					0	0																	857	93.3461	4.67822
A8K2U0	Alpha-2-macroglobulin-like protein 1 OS=Homo sapiens GN=A2ML1 PE=1 SV=3 - [A2ML1_HUMAN]	1.10834e+07				5.54169e+06	0	35.9	0.34	1	1					49.07	2.13	2	2					1454	161.004	5.73193
Q99959-2	Isoform 1 of Plakophilin-2 OS=Homo sapiens GN=PKP2 - [PKP2_HUMAN]			1.89632e+07		0	9.48158e+06					33.89	0.72	1	1	34.5	0.72	1	1					837	92.6985	9.29053
O14497-3	Isoform 3 of AT-rich interactive domain-containing protein 1A OS=Homo sapiens GN=ARID1A - [ARI1A_HUMAN]			7.80287e+06		0	3.90143e+06									24.74	1.26	2	2					1902	205.79	6.72705
Q92817	Envoplakin OS=Homo sapiens GN=EVPL PE=1 SV=3 - [EVPL_HUMAN]			9.30677e+06		0	4.65339e+06									77.2633	1.72	3	3					2033	231.463	6.96143
Q5VYK3	Proteasome-associated protein ECM29 homolog OS=Homo sapiens GN=ECM29 PE=1 SV=2 - [ECM29_HUMAN]	1.23045e+06				615226	0	47.31	0.87	1	1	21.33	1.68	2	2									1845	204.16	7.12256
Q14669-4	Isoform 4 of E3 ubiquitin-protein ligase TRIP12 OS=Homo sapiens GN=TRIP12 - [TRIPC_HUMAN]				8.54445e+07	0	4.27223e+07													66.9338	1.68	3	3	1722	191.954	6.49365
F8WES2	S-methyl-5'-thioadenosine phosphorylase OS=Homo sapiens GN=MTAP PE=4 SV=1 - [F8WES2_HUMAN]			6.10393e+07	25255535	0	4.31474e+07									20.57	42	1	1	37.22	42	1	1	50	5.23473	4.55127
H0YAK6	Kinesin-like protein KIF25 (Fragment) OS=Homo sapiens GN=KIF25 PE=4 SV=1 - [H0YAK6_HUMAN]		2.18647e+07			1.09323e+07	0					25.81	35.71	1	1	36.21	35.71	1	1					14	1.65087	6.3667
P60903	Protein S100-A10 OS=Homo sapiens GN=S100A10 PE=1 SV=2 - [S10AA_HUMAN]		8.03012e+07			4.01506e+07	0					27.44	35.05	2	2									97	11.1955	7.37158
K7ES38	SUMO-activating enzyme subunit 2 OS=Homo sapiens GN=UBA2 PE=4 SV=1 - [K7ES38_HUMAN]			3.08289e+07		0	1.54144e+07									48.62	33.78	2	2					74	7.94034	5.23682
K7EIU1	Leydig cell tumor 10 kDa protein homolog (Fragment) OS=Homo sapiens GN=C19orf53 PE=4 SV=1 - [K7EIU1_HUMAN]					0	0																	31	3.39187	10.6675
P0AG59	30S ribosomal protein S14 OS=Escherichia coli (strain K12) GN=rpsN PE=1 SV=2 - [RS14_ECOLI]			4.24966e+07		0	2.12483e+07									0	10.89	1	1					101	11.5733	11.1655
Q96HQ2-2	Isoform 2 of CDKN2AIP N-terminal-like protein OS=Homo sapiens GN=CDKN2AIPNL - [C2AIL_HUMAN]			1.87152e+07		0	9.35758e+06									88.82	28.24	2	2					85	9.50271	5.87158
Q5SYZ4	Cellular retinoic acid binding protein 2 (Fragment) OS=Homo sapiens GN=CRABP2 PE=2 SV=1 - [Q5SYZ4_HUMAN]			16270638		0	8135319									32.27	26.83	2	2					82	9.24577	5.45264
H3BNV7	Mitotic spindle-associated MMXD complex subunit MIP18 (Fragment) OS=Homo sapiens GN=FAM96B PE=4 SV=1 - [H3BNV7_HUMAN]	2.28257e+07				1.14129e+07	0	93.07	26.71	2	2													161	17.56	6.0874
P49773	Histidine triad nucleotide-binding protein 1 OS=Homo sapiens GN=HINT1 PE=1 SV=2 - [HINT1_HUMAN]	3.90348e+07				1.95174e+07	0	62.35	26.19	2	2													126	13.7931	6.94678
H3BQQ6	Protein FAM192A (Fragment) OS=Homo sapiens GN=FAM192A PE=4 SV=1 - [H3BQQ6_HUMAN]			46962684		0	23481342									91.71	26.04	2	2					96	11.8067	4.75439
I3L2L5	Protein FAM195B OS=Homo sapiens GN=FAM195B PE=4 SV=1 - [I3L2L5_HUMAN]	1.44173e+07				7.20865e+06	0	58.37	23.91	2	2													92	10.4564	9.40771
P61970	Nuclear transport factor 2 OS=Homo sapiens GN=NUTF2 PE=1 SV=1 - [NTF2_HUMAN]		1.50167e+07			7.50837e+06	0					46.78	23.62	2	2									127	14.469	5.37646
P17096;PRC_USER_0005	High mobility group protein HMG-I/HMG-Y OS=Homo sapiens GN=HMGA1 PE=1 SV=3 - [HMGA1_HUMAN]		7.97672e+07			3.98836e+07	0					28.7	23.36	2	2									107	11.6691	10.3159
P01781	Ig heavy chain V-III region GAL OS=Homo sapiens PE=1 SV=1 - [HV320_HUMAN]		3927811211			1.96391e+09	0					36.34	22.41	2	2									116	12.7222	8.48486
C9JBY7	28S ribosomal protein S33, mitochondrial OS=Homo sapiens GN=MRPS33 PE=4 SV=1 - [C9JBY7_HUMAN]					0	0																	96	11.4491	10.1694
P01111	GTPase NRas OS=Homo sapiens GN=NRAS PE=1 SV=1 - [RASN_HUMAN]				5.20332e+07	0	2.60166e+07													23.48	21.16	2	2	189	21.2155	5.17334
P0A7Q6	50S ribosomal protein L36 OS=Escherichia coli (strain K12) GN=rpmJ PE=1 SV=1 - [RL36_ECOLI]	157481624				78740812	0	27.59	21.05	1	1													38	4.36145	10.6821
C9JAZ1	Metaxin-2 (Fragment) OS=Homo sapiens GN=MTX2 PE=4 SV=1 - [C9JAZ1_HUMAN]				3.36455e+07	0	1.68228e+07													73.21	20.52	2	2	229	25.701	5.2749
Q9NX55	Huntingtin-interacting protein K OS=Homo sapiens GN=HYPK PE=1 SV=2 - [HYPK_HUMAN]	3.06627e+07				1.53313e+07	0	27.08	20.16	2	2													129	14.6564	4.93213
H0YEB6	Sjoegren syndrome/scleroderma autoantigen 1 (Fragment) OS=Homo sapiens GN=SSSCA1 PE=4 SV=1 - [H0YEB6_HUMAN]	1.39253e+07	2.62164e+07			2.00709e+07	0	29.45	15.54	1	1	21.02	4.15	1	1									193	20.9034	5.23682
P31949	Protein S100-A11 OS=Homo sapiens GN=S100A11 PE=1 SV=2 - [S10AB_HUMAN]			5.47126e+07		0	2.73563e+07									72.5	19.05	2	2					105	11.7328	7.12256
Q9P0J0	NADH dehydrogenase [ubiquinone] 1 alpha subcomplex subunit 13 OS=Homo sapiens GN=NDUFA13 PE=1 SV=3 - [NDUAD_HUMAN]				5.72535e+07	0	2.86268e+07													55.63	18.75	2	2	144	16.6876	8.42627
F5GXN0	N6-adenosine-methyltransferase 70 kDa subunit (Fragment) OS=Homo sapiens GN=METTL3 PE=4 SV=1 - [F5GXN0_HUMAN]			2.65139e+07		0	1.32569e+07									19.22	17.18	2	2					163	17.5841	6.27783
P00441	Superoxide dismutase [Cu-Zn] OS=Homo sapiens GN=SOD1 PE=1 SV=2 - [SODC_HUMAN]			59030314		0	29515157									74.27	16.88	2	2					154	15.9259	6.12549
P13073	Cytochrome c oxidase subunit 4 isoform 1, mitochondrial OS=Homo sapiens GN=COX4I1 PE=1 SV=1 - [COX41_HUMAN]				1.19901e+08	0	5.99503e+07													58.02	16.57	2	2	169	19.564	9.51025
F8VXY6	Zinc finger CCHC-type and RNA-binding motif-containing protein 1 (Fragment) OS=Homo sapiens GN=ZCRB1 PE=4 SV=1 - [F8VXY6_HUMAN]					0	0																	133	15.1216	7.73779
O60783	28S ribosomal protein S14, mitochondrial OS=Homo sapiens GN=MRPS14 PE=1 SV=1 - [RT14_HUMAN]					0	0													32.24	16.41	2	2	128	15.129	11.4146
G3V3J0	Fermitin family homolog 2 (Fragment) OS=Homo sapiens GN=FERMT2 PE=4 SV=1 - [G3V3J0_HUMAN]				33950068	0	16975034													57.56	15.48	2	2	155	17.0598	8.85107
Q9Y3E1	Hepatoma-derived growth factor-related protein 3 OS=Homo sapiens GN=HDGFRP3 PE=1 SV=1 - [HDGR3_HUMAN]					0	0																	203	22.606	7.98682
H0Y6E1	Annexin A11 (Fragment) OS=Homo sapiens GN=ANXA11 PE=4 SV=1 - [H0Y6E1_HUMAN]			2.46615e+07		0	1.23307e+07									29.72	14.19	2	2					148	16.7453	8.07471
O75368	SH3 domain-binding glutamic acid-rich-like protein OS=Homo sapiens GN=SH3BGRL PE=1 SV=1 - [SH3L1_HUMAN]		4.97527e+06			2.48763e+06	0					50.26	8.77	1	1					29.39	5.26	1	1	114	12.7664	5.24951
P0A7R5	30S ribosomal protein S10 OS=Escherichia coli (strain K12) GN=rpsJ PE=1 SV=1 - [RS10_ECOLI]	7.22384e+06				3.61192e+06	0	42.34	13.59	1	1					38.99	13.59	1	1					103	11.7284	9.68604
G3V5E5	Translation initiation factor eIF-2B subunit beta OS=Homo sapiens GN=EIF2B2 PE=4 SV=1 - [G3V5E5_HUMAN]				1.52712e+07	0	7.63558e+06													33.72	13.59	2	2	206	23.2179	6.43018
B4DHN5	Syntenin-1 OS=Homo sapiens GN=SDCBP PE=2 SV=1 - [B4DHN5_HUMAN]				25675273	0	1.28376e+07													51.04	13.39	2	2	239	25.9514	6.63916
J3QQS1	28S ribosomal protein S7, mitochondrial (Fragment) OS=Homo sapiens GN=MRPS7 PE=4 SV=1 - [J3QQS1_HUMAN]				2.46434e+07	0	1.23217e+07													15.42	13.37	2	2	172	20.0005	10.1108
K7EML2	RNA-binding protein 42 OS=Homo sapiens GN=RBM42 PE=4 SV=1 - [K7EML2_HUMAN]		3.98298e+07			1.99149e+07	0					25.42	8.15	1	1									184	19.5505	10.1108
H7C5F2	28S ribosomal protein S22, mitochondrial (Fragment) OS=Homo sapiens GN=MRPS22 PE=4 SV=1 - [H7C5F2_HUMAN]					0	0																	165	18.6717	8.27979
A0JLT2-2	Isoform 2 of Mediator of RNA polymerase II transcription subunit 19 OS=Homo sapiens GN=MED19 - [MED19_HUMAN]					0	0																	194	20.4184	9.36377
A6NM98	ARD1 homolog A, N-acetyltransferase (S. cerevisiae), isoform CRA_b OS=Homo sapiens GN=NAA10 PE=4 SV=1 - [A6NM98_HUMAN]			1.54798e+07		0	7.73988e+06									39.02	11.82	2	2					220	24.768	5.51611
P10768	S-formylglutathione hydrolase OS=Homo sapiens GN=ESD PE=1 SV=2 - [ESTD_HUMAN]				4.89433e+07	0	2.44716e+07													35.2	11.7	2	2	282	31.4425	7.02002
B4DFR5	EH domain-containing protein 3 OS=Homo sapiens GN=EHD3 PE=2 SV=1 - [B4DFR5_HUMAN]		1.20376e+07			6.01882e+06	0					41.92	11.43	2	2									175	19.5711	6.80029
Q6UWP8-2	Isoform 2 of Suprabasin OS=Homo sapiens GN=SBSN - [SBSN_HUMAN]			1.0593e+07		0	5.29651e+06									34.82	11.34	2	2					247	25.3197	7.07861
Q9NP66	High mobility group protein 20A OS=Homo sapiens GN=HMG20A PE=1 SV=1 - [HM20A_HUMAN]			20234991	9.17389e+06	0	1.47044e+07									39.12	5.76	1	1	40.18	5.48	1	1	347	40.1191	6.49365
P82673-2	Isoform 2 of 28S ribosomal protein S35, mitochondrial OS=Homo sapiens GN=MRPS35 - [RT35_HUMAN]					0	0																	287	32.6968	6.93213
Q9NZ63	Uncharacterized protein C9orf78 OS=Homo sapiens GN=C9orf78 PE=1 SV=1 - [CI078_HUMAN]			5857301	74567915	0	40212608									36.6	6.92	1	1	20.53	4.15	1	1	289	33.6671	6.7417
Q96C01	Protein FAM136A OS=Homo sapiens GN=FAM136A PE=1 SV=1 - [F136A_HUMAN]	2.14795e+07				1.07397e+07	0	67.1536	10.87	2	2													138	15.6307	7.60596
H7C4A0	Serine/threonine-protein phosphatase 6 regulatory ankyrin repeat subunit B (Fragment) OS=Homo sapiens GN=ANKRD44 PE=4 SV=1 - [H7C4A0_HUMAN]		14073521			7.03676e+06	0					21.82	10.76	2	2									316	34.396	6.354
Q8N5W9	Protein FAM101B OS=Homo sapiens GN=FAM101B PE=1 SV=1 - [F101B_HUMAN]				3.5395e+07	0	1.76975e+07													32.56	10.75	2	2	214	22.8675	5.43994
O14828-2	Isoform 2 of Secretory carrier-associated membrane protein 3 OS=Homo sapiens GN=SCAMP3 - [SCAM3_HUMAN]				3.63731e+07	0	1.81865e+07													115.86	10.59	2	2	321	35.1788	7.92822
H7C0X5	Probable serine carboxypeptidase CPVL (Fragment) OS=Homo sapiens GN=CPVL PE=4 SV=1 - [H7C0X5_HUMAN]				3.78897e+07	0	1.89448e+07													49.56	10.56	2	2	180	21.1727	7.03467
P78345	Ribonuclease P protein subunit p38 OS=Homo sapiens GN=RPP38 PE=1 SV=2 - [RPP38_HUMAN]			1.01219e+07	7.03578e+06	0	8.57882e+06									31.2	2.83	1	1	27.6	7.42	1	1	283	31.8146	9.92041
H7BYN3	Transcription factor A, mitochondrial (Fragment) OS=Homo sapiens GN=TFAM PE=4 SV=1 - [H7BYN3_HUMAN]				4.17149e+07	0	2.08575e+07													33.97	10.05	2	2	219	25.6606	9.65674
F5GYN4	Ubiquitin thioesterase OTUB1 OS=Homo sapiens GN=OTUB1 PE=4 SV=1 - [F5GYN4_HUMAN]			2.18928e+07		0	1.09464e+07									55.06	9.96	2	2					241	28.033	5.2876
H3BPL5	SAGA-associated factor 29 homolog OS=Homo sapiens GN=CCDC101 PE=4 SV=1 - [H3BPL5_HUMAN]				31838653	0	1.59193e+07									36.24	9.85	1	1	38.84	9.85	1	1	132	14.6101	6.07471
Q6ZUT1-3	Isoform 3 of Uncharacterized protein C11orf57 OS=Homo sapiens GN=C11orf57 - [CK057_HUMAN]					0	0																	264	30.8255	9.71533
Q96B13	Protein phosphatase 2, regulatory subunit B', gamma isoform OS=Homo sapiens GN=PPP2R5C PE=2 SV=1 - [Q96B13_HUMAN]				3.11924e+07	0	1.55962e+07													0	9.38	2	2	384	44.8493	6.48096
D6RC83	Protein Spindly (Fragment) OS=Homo sapiens GN=SPDL1 PE=4 SV=1 - [D6RC83_HUMAN]			6.69468e+06		0	3.34734e+06									47.08	9.13	2	2					230	27.4318	5.0083
Q96EY4	Translation machinery-associated protein 16 OS=Homo sapiens GN=TMA16 PE=1 SV=2 - [TMA16_HUMAN]		2.84622e+07			1.42311e+07	0					36.61	8.87	2	2									203	23.8494	9.26123
K7EIL3	Intercellular adhesion molecule 5 (Fragment) OS=Homo sapiens GN=ICAM5 PE=4 SV=1 - [K7EIL3_HUMAN]					0	0					33.84	8.86	1	1									79	8.53249	9.93506
Q0JRZ9-2	Isoform 2 of FCH domain only protein 2 OS=Homo sapiens GN=FCHO2 - [FCHO2_HUMAN]				2.60147e+07	0	1.30073e+07													25.85	8.8	2	2	375	43.0091	8.73389
Q5T8Z5	BMI1 polycomb ring finger oncogene (Fragment) OS=Homo sapiens GN=BMI1 PE=2 SV=1 - [Q5T8Z5_HUMAN]		13472283			6.73614e+06	0					22.58	8.7	1	1									92	10.4974	8.39697
CON_00692639.3	(Bos taurus) Gene_Symbol=GLIPR2 GLI pathogenesis-related 2 - [TREMBL:Q0VCH9|ENSEMBL:ENSBTAP00000000086|REFSEQ:NP_001069580]					0	0													71.14	8.44	2	2	154	17.1986	9.49561
K7ENS2	Tubulin-folding cofactor B OS=Homo sapiens GN=TBCB PE=4 SV=1 - [K7ENS2_HUMAN]	1.63696e+07				8.18479e+06	0	36.21	8.33	1	1					28.36	8.33	1	1					120	13.5467	5.10986
CON_00824862.1	(Bos taurus) Gene_Symbol=LOC785421 similar to ADP-ribosylation factor 1 isoform 1 - [REFSEQ:XP_001253266]					0	0									45.03	8.29	2	2					181	20.7197	7.50342
Q5TB20	Acidic (Leucine-rich) nuclear phosphoprotein 32 family, member E OS=Homo sapiens GN=ANP32E PE=2 SV=1 - [Q5TB20_HUMAN]			111749147		0	5.58746e+07									35.31	8.18	2	2					220	25.1101	3.73877
CON_LACTALBUMIN	SWISS-PROT:P00711 Alpha-lactalbumin - Bos taurus (Bovine).					0	0									48.07	8.13	2	2					123	14.1768	4.99561
P07477;CON_IPI00011694.1	Trypsin-1 OS=Homo sapiens GN=PRSS1 PE=1 SV=1 - [TRY1_HUMAN]					0	0									47.55	8.1	2	2					247	26.5411	6.50732
D6REM4	Casein kinase I isoform alpha OS=Homo sapiens GN=CSNK1A1 PE=4 SV=1 - [D6REM4_HUMAN]				75035386	0	37517693													51.44	8.05	2	2	236	27.723	9.43701
P49591	Serine--tRNA ligase, cytoplasmic OS=Homo sapiens GN=SARS PE=1 SV=3 - [SYSC_HUMAN]				1.52424e+07	0	7.62122e+06													38.04	7.98	2	2	514	58.7401	6.43018
A6NJA2	Ubiquitin carboxyl-terminal hydrolase OS=Homo sapiens GN=USP14 PE=3 SV=2 - [A6NJA2_HUMAN]			7.64444e+06		0	3.82222e+06									43.51	7.81	2	2					448	51.0537	5.92236
P47985	Cytochrome b-c1 complex subunit Rieske, mitochondrial OS=Homo sapiens GN=UQCRFS1 PE=1 SV=2 - [UCRI_HUMAN]				1.82055e+07	0	9.10273e+06					62.79	7.66	1	1					81.54	7.66	1	1	274	29.6494	8.32373
Q9H7B2	Ribosome production factor 2 homolog OS=Homo sapiens GN=RPF2 PE=1 SV=2 - [RPF2_HUMAN]				79436080	0	39718040													39.9298	7.52	2	2	306	35.5602	9.99365
O95205	Muscleblind-like 2 (Drosophila), isoform CRA_b OS=Homo sapiens GN=MBLL PE=2 SV=1 - [O95205_HUMAN]			5.12728e+06		0	2.56364e+06									34.69	7.45	2	2					255	28.1222	8.85107
Q9BW71-2	Isoform 2 of HIRA-interacting protein 3 OS=Homo sapiens GN=HIRIP3 - [HIRP3_HUMAN]			1.29918e+07		0	6.49589e+06									34.58	7.41	2	2					243	27.5951	9.65674
O95837	Guanine nucleotide-binding protein subunit alpha-14 OS=Homo sapiens GN=GNA14 PE=2 SV=1 - [GNA14_HUMAN]				3.26548e+07	0	1.63274e+07													40.31	7.32	2	2	355	41.5442	6.07471
CON_00903963.4	TREMBL:A5D987|ENSEMBL:ENSBTAP00000050907 (Bos taurus) Gene_Symbol=UBE2N Ubiquitin carrier protein		36859704			18429852	0					43.97	7.24	2	2									152	17.0739	5.98584
Q9BRD0-2	Isoform 2 of BUD13 homolog OS=Homo sapiens GN=BUD13 - [BUD13_HUMAN]					0	0																	485	55.5337	9.56885
Q9NP79	Vacuolar protein sorting-associated protein VTA1 homolog OS=Homo sapiens GN=VTA1 PE=1 SV=1 - [VTA1_HUMAN]	1.73616e+07				8.6808e+06	0	23	7.17	2	2													307	33.8579	6.29053
E7EPP7	Syntaxin-binding protein 4 OS=Homo sapiens GN=STXBP4 PE=4 SV=1 - [E7EPP7_HUMAN]				2.63621e+07	0	1.3181e+07													22.04	7.16	2	2	531	58.958	5.16064
B1AMU7	Exosomal core protein CSL4 OS=Homo sapiens GN=RP11-452K12.9 PE=4 SV=1 - [B1AMU7_HUMAN]			43456875		0	2.17284e+07									31.78	7.14	1	1					154	16.7795	6.29053
C9JZE3	Replication initiator 1 (Fragment) OS=Homo sapiens GN=REPIN1 PE=4 SV=1 - [C9JZE3_HUMAN]			1.6532e+06		0	826599									50.71	7.1	2	2					366	41.3373	11.2388
Q9NUQ3-2	Isoform 2 of Gamma-taxilin OS=Homo sapiens GN=TXLNG - [TXLNG_HUMAN]	6.30274e+06				3.15137e+06	0	37.5	7.07	2	2													396	46.2233	9.27588
Q9UPT5-4	Isoform 4 of Exocyst complex component 7 OS=Homo sapiens GN=EXOC7 - [EXOC7_HUMAN]				23946948	0	11973474													29.17	7.07	2	2	283	32.4307	6.45557
Q4VXW4	Opioid growth factor receptor OS=Homo sapiens GN=OGFR PE=2 SV=1 - [Q4VXW4_HUMAN]				13314425	0	6.65721e+06									32.29	4.34	1	1	21.2	2.6	1	1	461	52.3981	5.19873
Q9H8G2	Caspase activity and apoptosis inhibitor 1 OS=Homo sapiens GN=CAAP1 PE=1 SV=2 - [CAAP1_HUMAN]					0	0																	361	38.3438	4.71631
H0YA82	La-related protein 7 (Fragment) OS=Homo sapiens GN=LARP7 PE=4 SV=1 - [H0YA82_HUMAN]			2.34764e+07		0	1.17382e+07									53.93	6.89	2	2					334	38.1798	9.31982
Q9BRQ6	Coiled-coil-helix-coiled-coil-helix domain-containing protein 6, mitochondrial OS=Homo sapiens GN=CHCHD6 PE=1 SV=1 - [CHCH6_HUMAN]		29273416			14636708	0					45.67	6.81	2	2									235	26.4414	8.85107
Q9NX24	H/ACA ribonucleoprotein complex subunit 2 OS=Homo sapiens GN=NHP2 PE=1 SV=1 - [NHP2_HUMAN]			22881075		0	1.14405e+07									43.5	6.54	1	1					153	17.1899	8.22119
Q69YN2-3	Isoform 3 of CWF19-like protein 1 OS=Homo sapiens GN=CWF19L1 - [C19L1_HUMAN]			17576054		0	8788027									55.32	6.48	2	2					401	45.5082	7.66455
B1AMX7	TNF receptor-associated factor 2 (Fragment) OS=Homo sapiens GN=TRAF2 PE=4 SV=1 - [B1AMX7_HUMAN]		1.25639e+07			6.28195e+06	0					24.18	6.4	1	2									172	18.6839	7.21045
Q9NQX3	Gephyrin OS=Homo sapiens GN=GPHN PE=1 SV=1 - [GEPH_HUMAN]					0	0					73.1	6.25	2	2									736	79.698	5.42725
Q9P016	Thymocyte nuclear protein 1 OS=Homo sapiens GN=THYN1 PE=1 SV=1 - [THYN1_HUMAN]					0	0																	225	25.681	9.24658
Q9H814	Phosphorylated adapter RNA export protein OS=Homo sapiens GN=PHAX PE=1 SV=1 - [PHAX_HUMAN]			34493155		0	1.72466e+07									56.83	4.06	1	1	32.32	2.03	1	1	394	44.3751	5.40186
Q9Y5C1	Angiopoietin-related protein 3 OS=Homo sapiens GN=ANGPTL3 PE=1 SV=1 - [ANGL3_HUMAN]				3.44578e+07	0	1.72289e+07													0	6.09	1	2	460	53.6042	6.69775
P00505	Aspartate aminotransferase, mitochondrial OS=Homo sapiens GN=GOT2 PE=1 SV=3 - [AATM_HUMAN]				2.69018e+07	0	1.34509e+07													32.36	6.05	2	2	430	47.4873	9.01221
P30084	Enoyl-CoA hydratase, mitochondrial OS=Homo sapiens GN=ECHS1 PE=1 SV=4 - [ECHM_HUMAN]			4.77919e+06	10856009	0	7.8176e+06									33.34	5.86	1	1	49.33	5.86	1	1	290	31.3671	8.07471
J3KN15	Periodic tryptophan protein 1 homolog OS=Homo sapiens GN=PWP1 PE=4 SV=1 - [J3KN15_HUMAN]		28310528			14155264	0					34.03	5.81	2	2									430	48.1954	4.71631
C9JG87	39S ribosomal protein L39, mitochondrial (Fragment) OS=Homo sapiens GN=MRPL39 PE=4 SV=1 - [C9JG87_HUMAN]					0	0					21.17	5.72	2	2									297	34.0104	8.14795
K7ES61	39S ribosomal protein L4, mitochondrial (Fragment) OS=Homo sapiens GN=MRPL4 PE=4 SV=1 - [K7ES61_HUMAN]				1.2947e+07	0	6.47351e+06					29.91	5.67	1	1					42.46	5.67	1	1	300	33.7709	9.83252
B1P2N8	Numb isoform 8 OS=Homo sapiens GN=NUMB PE=2 SV=1 - [B1P2N8_HUMAN]				31518662	0	15759331													46.59	5.62	2	2	445	48.7944	8.42627
A6NDG6	Phosphoglycolate phosphatase OS=Homo sapiens GN=PGP PE=1 SV=1 - [PGP_HUMAN]			1.69433e+07		0	8.47163e+06									31.31	5.61	2	2					321	33.9845	6.13818
B4DSB0	Poly(A)-specific ribonuclease PARN OS=Homo sapiens GN=PARN PE=2 SV=1 - [B4DSB0_HUMAN]				4.81911e+07	0	2.40956e+07					26.29	2.8	1	1					35.59	2.8	1	1	464	52.9557	6.3667
Q9P289-2	Isoform 2 of Serine/threonine-protein kinase MST4 OS=Homo sapiens GN=MST4 - [MST4_HUMAN]				1.19175e+07	0	5.95875e+06													33.68	5.6	2	2	339	37.7462	6.0874
Q9H7S9	Zinc finger protein 703 OS=Homo sapiens GN=ZNF703 PE=1 SV=1 - [ZN703_HUMAN]			62038016		0	31019008									49.19	2.03	1	1	57.78	3.56	1	1	590	58.1859	8.79248
Q5TFE4	5'-nucleotidase domain-containing protein 1 OS=Homo sapiens GN=NT5DC1 PE=1 SV=1 - [NT5D1_HUMAN]			2.05814e+07		0	1.02907e+07									47.86	5.49	2	2					455	51.8119	6.354
J3KMX1	Nuclear pore complex protein Nup88 (Fragment) OS=Homo sapiens GN=NUP88 PE=4 SV=1 - [J3KMX1_HUMAN]		14922100			7461050	0					25.32	1.29	1	1					28.03	4.17	1	1	696	78.8304	5.80811
P17028	Zinc finger protein 24 OS=Homo sapiens GN=ZNF24 PE=1 SV=4 - [ZNF24_HUMAN]				1.98969e+07	0	9.94844e+06													39.1464	5.43	2	2	368	42.1291	6.21436
Q9BYN8	28S ribosomal protein S26, mitochondrial OS=Homo sapiens GN=MRPS26 PE=1 SV=1 - [RT26_HUMAN]					0	0																	205	24.1969	10.3892
B4DWA1	Brain-specific angiogenesis inhibitor 1-associated protein 2 OS=Homo sapiens GN=BAIAP2 PE=2 SV=1 - [B4DWA1_HUMAN]					0	0													23.5	5.33	2	2	375	40.6334	9.05615
B3KSY4	Coronin OS=Homo sapiens GN=CORO7 PE=2 SV=1 - [B3KSY4_HUMAN]				2.03512e+07	0	1.01756e+07													56.56	5.25	2	2	705	76.557	5.17334
H0YAU3	Bromodomain-containing protein 2 (Fragment) OS=Homo sapiens GN=BRD2 PE=4 SV=1 - [H0YAU3_HUMAN]			3.18332e+07		0	1.59166e+07									56.29	5.18	2	2					328	35.794	6.62451
Q8IUH3-2	Isoform 2 of RNA-binding protein 45 OS=Homo sapiens GN=RBM45 - [RBM45_HUMAN]					0	0																	328	37.0492	5.77002
P63151	Serine/threonine-protein phosphatase 2A 55 kDa regulatory subunit B alpha isoform OS=Homo sapiens GN=PPP2R2A PE=1 SV=1 - [2ABA_HUMAN]	12987327	7.9024e+06			1.04449e+07	0	45.39	2.68	1	1	43.4	2.46	1	1									447	51.6595	6.20166
O43252	Bifunctional 3'-phosphoadenosine 5'-phosphosulfate synthase 1 OS=Homo sapiens GN=PAPSS1 PE=1 SV=2 - [PAPS1_HUMAN]			2.10845e+07		0	1.05423e+07									74.6	5.13	2	2					624	70.7876	6.85889
Q9H9J2	39S ribosomal protein L44, mitochondrial OS=Homo sapiens GN=MRPL44 PE=1 SV=1 - [RM44_HUMAN]		1.82893e+07			9.14463e+06	0					72.58	5.12	1	2									332	37.5117	8.39697
B7Z4M2	WW domain-binding protein 4 OS=Homo sapiens GN=WBP4 PE=2 SV=1 - [B7Z4M2_HUMAN]			9.67661e+06		0	4.83831e+06									21.92	1.97	1	1					355	40.0057	5.32568
H3BPK3	Hydroxyacylglutathione hydrolase, mitochondrial (Fragment) OS=Homo sapiens GN=HAGH PE=3 SV=1 - [H3BPK3_HUMAN]	4.07998e+06	1.14266e+07			7.75328e+06	0	39.92	5.02	1	1	30.38	5.02	1	1									239	26.3984	8.23584
Q9NQ55-2	Isoform 2 of Suppressor of SWI4 1 homolog OS=Homo sapiens GN=PPAN - [SSF1_HUMAN]					0	0																	460	51.8681	10.0083
O60563	Cyclin-T1 OS=Homo sapiens GN=CCNT1 PE=1 SV=1 - [CCNT1_HUMAN]			1.38163e+07		0	6.90815e+06									30.62	3.58	1	1					726	80.6345	8.77783
P28838-2	Isoform 2 of Cytosol aminopeptidase OS=Homo sapiens GN=LAP3 - [AMPL_HUMAN]			3.56167e+06		0	1.78083e+06									49.63	4.92	2	2					488	52.7379	6.7417
A8MU28	NEDD8-activating enzyme E1 regulatory subunit OS=Homo sapiens GN=NAE1 PE=4 SV=1 - [A8MU28_HUMAN]			2.68127e+07		0	1.34063e+07									39.54	4.72	2	2					445	50.5926	5.2749
Q92541	RNA polymerase-associated protein RTF1 homolog OS=Homo sapiens GN=RTF1 PE=1 SV=4 - [RTF1_HUMAN]			7.97861e+06		0	3.98931e+06									24.23	4.65	2	2					710	80.2646	8.14795
A8MYB8	Aldehyde dehydrogenase, dimeric NADP-preferring OS=Homo sapiens GN=ALDH3A1 PE=3 SV=1 - [A8MYB8_HUMAN]			14373445		0	7.18672e+06									42.69	4.63	2	2					389	43.2793	6.62451
E9PG21	Disks large homolog 1 OS=Homo sapiens GN=DLG1 PE=4 SV=1 - [E9PG21_HUMAN]				3.19829e+07	0	1.59915e+07													48.31	4.44	2	2	788	87.1941	6.55127
B4DXK8	U3 small nucleolar RNA-associated protein 15 homolog OS=Homo sapiens GN=UTP15 PE=2 SV=1 - [B4DXK8_HUMAN]				1.68471e+07	0	8.42357e+06													68.39	4.41	2	2	499	56.3205	9.12939
Q5QJE6	Deoxynucleotidyltransferase terminal-interacting protein 2 OS=Homo sapiens GN=DNTTIP2 PE=1 SV=2 - [TDIF2_HUMAN]		1.71102e+07			8.5551e+06	0					56.5	4.37	2	2									756	84.4179	6.16357
O94763-2	Isoform 2 of Unconventional prefoldin RPB5 interactor 1 OS=Homo sapiens GN=URI1 - [RMP_HUMAN]		1.54775e+08			7.73877e+07	0	44.36	3.05	1	1	28.95	1.31	1	1									459	51.2152	5.0083
Q12948	Forkhead box protein C1 OS=Homo sapiens GN=FOXC1 PE=1 SV=3 - [FOXC1_HUMAN]					0	0					0	2.17	1	1									553	56.7535	8.51416
F5GX33	Calcium-binding mitochondrial carrier protein Aralar2 OS=Homo sapiens GN=SLC25A13 PE=3 SV=1 - [F5GX33_HUMAN]				2.62259e+07	0	1.3113e+07													38.09	4.23	2	2	567	62.2055	9.01221
Q96P63	Serpin B12 OS=Homo sapiens GN=SERPINB12 PE=1 SV=1 - [SPB12_HUMAN]	6.31154e+06				3.15577e+06	0	66.05	4.2	1	1													405	46.2471	5.52881
Q9NZM5	Glioma tumor suppressor candidate region gene 2 protein OS=Homo sapiens GN=GLTSCR2 PE=1 SV=2 - [GSCR2_HUMAN]					0	0																	478	54.3564	10.3159
O43765	Small glutamine-rich tetratricopeptide repeat-containing protein alpha OS=Homo sapiens GN=SGTA PE=1 SV=1 - [SGTA_HUMAN]	1.4666e+07				7.33301e+06	0	56.39	4.15	1	1					61	4.15	1	1					313	34.0417	4.86865
E9PKN0	Pre-mRNA cleavage complex 2 protein Pcf11 (Fragment) OS=Homo sapiens GN=PCF11 PE=4 SV=1 - [E9PKN0_HUMAN]					0	0																	784	88.9324	9.84717
Q9BRK4	Leucine zipper putative tumor suppressor 2 OS=Homo sapiens GN=LZTS2 PE=1 SV=2 - [LZTS2_HUMAN]		1.26879e+07			6.34397e+06	0					38.58	4.04	2	2									669	72.7149	6.50732
O95171-3	Isoform 3 of Sciellin OS=Homo sapiens GN=SCEL - [SCEL_HUMAN]			4.97289e+06		0	2.48645e+06									34.63	4.02	2	2					646	72.7989	9.26123
Q5VWQ0	Round spermatid basic protein 1 OS=Homo sapiens GN=RSBN1 PE=2 SV=2 - [RSBN1_HUMAN]				1.30286e+07	0	6.51429e+06													21.39	2.37	1	1	802	90.0155	8.60205
Q8IWA0	WD repeat-containing protein 75 OS=Homo sapiens GN=WDR75 PE=1 SV=1 - [WDR75_HUMAN]				101154697	0	5.05773e+07													34.84	3.98	2	2	830	94.4385	5.96045
Q96HW7-2	Isoform 2 of Integrator complex subunit 4 OS=Homo sapiens GN=INTS4 - [INT4_HUMAN]				1.70998e+07	0	8.54988e+06													40.49	1.98	1	1	505	56.5142	6.11279
Q9Y4X5	E3 ubiquitin-protein ligase ARIH1 OS=Homo sapiens GN=ARIH1 PE=1 SV=2 - [ARI1_HUMAN]			1.4504e+07		0	7.25201e+06					32.46	1.8	1	1	20.23	2.15	1	1					557	64.0758	5.08447
G3V1S6	Polypeptide N-acetylgalactosaminyltransferase 2 soluble form OS=Homo sapiens GN=GALNT2 PE=3 SV=1 - [G3V1S6_HUMAN]				16463090	0	8231545													14.52	3.94	2	2	533	60.7554	7.6499
F5H0Y3	Myeloid leukemia factor 2 (Fragment) OS=Homo sapiens GN=MLF2 PE=4 SV=1 - [F5H0Y3_HUMAN]	3.00064e+06	12409473			7.70506e+06	0	30.77	3.9	1	1	45.92	3.9	1	1									231	24.7717	10.2866
Q8TEX9	Importin-4 OS=Homo sapiens GN=IPO4 PE=1 SV=2 - [IPO4_HUMAN]			4.75072e+06	2.27057e+07	0	1.37282e+07									50.8	2.22	1	1	47.54	1.67	1	1	1081	118.64	4.95752
CON_00687842.2	(Bos taurus) Gene_Symbol=FTH1 Ferritin heavy chain - [SWISS-PROT:O46414|TREMBL:A1XEA2;A1XEB8;A1XEB9;B0JYQ1;Q862D5;Q862J4;Q862R4;Q862X9;Q8HZP4|ENSEMBL:ENSBTAP00000014853|REFSEQ:NP_776487]	4.10826e+06				2.05413e+06	0	24.15	3.87	2	2													181	21.0382	5.87158
A8MTP9	Probable ATP-dependent RNA helicase DDX52 OS=Homo sapiens GN=DDX52 PE=4 SV=1 - [A8MTP9_HUMAN]				23699256	0	11849628													26	2.85	1	1	491	55.1827	9.65674
K7ERZ5	DNA ligase 3 (Fragment) OS=Homo sapiens GN=LIG3 PE=4 SV=1 - [K7ERZ5_HUMAN]			1.17124e+07		0	5.85622e+06									31.34	3.85	2	2					545	61.6577	9.20264
O95409	Zinc finger protein ZIC 2 OS=Homo sapiens GN=ZIC2 PE=1 SV=2 - [ZIC2_HUMAN]					0	0																	532	54.9711	8.41162
Q9H6T3-3	Isoform 3 of RNA polymerase II-associated protein 3 OS=Homo sapiens GN=RPAP3 - [RPAP3_HUMAN]		1.25029e+07			6.25146e+06	0					32.03	3.75	2	2									506	57.0726	7.72314
Q8IVW6-4	Isoform 4 of AT-rich interactive domain-containing protein 3B OS=Homo sapiens GN=ARID3B - [ARI3B_HUMAN]			1.05393e+07		0	5.26965e+06									28.96	3.75	2	2					560	60.5288	7.51807
CON_00696673.3	(Bos taurus) Gene_Symbol=ARG1 Arginase-1 - [SWISS-PROT:Q2KJ64|ENSEMBL:ENSBTAP00000016461|REFSEQ:NP_001039619]	3.33349e+07				1.66674e+07	0	31.16	3.73	2	2													322	34.9872	6.53662
P53814-2	Isoform A of Smoothelin OS=Homo sapiens GN=SMTN - [SMTN_HUMAN]				7853279	0	3.92664e+06													39.72	3.69	1	2	461	50.5406	9.67139
Q8TD19	Serine/threonine-protein kinase Nek9 OS=Homo sapiens GN=NEK9 PE=1 SV=2 - [NEK9_HUMAN]		7.15758e+06			3.57879e+06	0					15.65	3.68	2	2									979	107.1	5.74463
Q9Y314	Nitric oxide synthase-interacting protein OS=Homo sapiens GN=NOSIP PE=1 SV=1 - [NOSIP_HUMAN]			2.24954e+07		0	1.12477e+07									29.52	3.65	1	1					301	33.151	8.82178
Q9P0U3-2	Isoform 2 of Sentrin-specific protease 1 OS=Homo sapiens GN=SENP1 - [SENP1_HUMAN]					0	0																	643	73.3057	8.55811
O15084-2	Isoform 2 of Serine/threonine-protein phosphatase 6 regulatory ankyrin repeat subunit A OS=Homo sapiens GN=ANKRD28 - [ANR28_HUMAN]		2.86763e+06			1.43381e+06	0					50.62	3.56	2	2									899	96.0996	6.1001
Q9HCM4-2	Isoform 2 of Band 4.1-like protein 5 OS=Homo sapiens GN=EPB41L5 - [E41L5_HUMAN]		4909867			2.45493e+06	0					35.57	1.58	1	1					28.77	1.98	1	1	505	57.8494	9.1001
Q16555-2	Isoform 2 of Dihydropyrimidinase-related protein 2 OS=Homo sapiens GN=DPYSL2 - [DPYL2_HUMAN]	9.89152e+06				4.94576e+06	0	39.37	3.54	2	2													536	58.1264	6.15088
F5GZ28	DNA ligase OS=Homo sapiens GN=LIG1 PE=3 SV=1 - [F5GZ28_HUMAN]			6.7426e+06		0	3.3713e+06									82.02	3.53	2	2					851	93.8895	6.01123
Q9NWU2	Glucose-induced degradation protein 8 homolog OS=Homo sapiens GN=GID8 PE=1 SV=1 - [GID8_HUMAN]			2.68455e+07		0	1.34228e+07									22.78	3.51	1	2					228	26.7317	4.97021
B3KR41	Mitotic spindle assembly checkpoint protein MAD1 OS=Homo sapiens GN=MAD1L1 PE=2 SV=1 - [B3KR41_HUMAN]					0	0													34.28	3.51	2	2	626	72.2415	6.81494
Q6NUK1-2	Isoform 2 of Calcium-binding mitochondrial carrier protein SCaMC-1 OS=Homo sapiens GN=SLC25A24 - [SCMC1_HUMAN]				41933262	0	20966631													30.14	3.49	2	2	458	51.3212	5.88428
Q6PK04	Coiled-coil domain-containing protein 137 OS=Homo sapiens GN=CCDC137 PE=1 SV=1 - [CC137_HUMAN]		1.91826e+07			9.5913e+06	0					26.54	3.46	1	2									289	33.2111	10.9312
Q13601	KRR1 small subunit processome component homolog OS=Homo sapiens GN=KRR1 PE=1 SV=4 - [KRR1_HUMAN]				3.73175e+07	0	1.86587e+07													30.72	3.41	2	2	381	43.6377	9.77393
F5GX99	Caseinolytic peptidase B protein homolog OS=Homo sapiens GN=CLPB PE=4 SV=1 - [F5GX99_HUMAN]		2.20021e+07			1.10011e+07	0					44.86	3.39	2	2									501	54.7883	8.79248
Q9NPI1	Bromodomain-containing protein 7 OS=Homo sapiens GN=BRD7 PE=1 SV=1 - [BRD7_HUMAN]					0	0																	651	74.0922	6.39209
Q6IN85-4	Isoform 4 of Serine/threonine-protein phosphatase 4 regulatory subunit 3A OS=Homo sapiens GN=SMEK1 - [P4R3A_HUMAN]			2.34795e+07		0	1.17397e+07									58.53	3.37	2	2					594	67.7691	5.17334
E9PB90	Hexokinase-2 OS=Homo sapiens GN=HK2 PE=3 SV=1 - [E9PB90_HUMAN]				56118013	0	2.8059e+07					23.09	2.47	1	1					33.59	0.79	1	1	889	98.9088	6.03662
Q15437	Protein transport protein Sec23B OS=Homo sapiens GN=SEC23B PE=1 SV=2 - [SC23B_HUMAN]		4.30812e+07			2.15406e+07	0					27.6	1.56	1	1					54.78	1.69	1	1	767	86.4235	6.88818
CON_00691609.2	(Bos taurus) Gene_Symbol=CDSN Corneodesmosin - [TREMBL:Q0P5K6|ENSEMBL:ENSBTAP00000028955|REFSEQ:NP_001071418]	1.58889e+07				7.94443e+06	0	47.86	3.2	2	2													562	52.9082	8.67529
A8DCP3	Intersectin 1 short form variant 14 OS=Homo sapiens GN=ITSN1 PE=2 SV=1 - [A8DCP3_HUMAN]					0	0													23.96	2.52	1	1	914	104.13	7.32764
Q8WVC0	RNA polymerase-associated protein LEO1 OS=Homo sapiens GN=LEO1 PE=1 SV=1 - [LEO1_HUMAN]			8877309	40321241	0	24599275									20.43	1.95	1	1	25.07	1.2	1	1	666	75.3593	4.51318
Q13409-6	Isoform 2F of Cytoplasmic dynein 1 intermediate chain 2 OS=Homo sapiens GN=DYNC1I2 - [DC1I2_HUMAN]		2.46115e+07			1.23058e+07	0					42.6	3.11	2	2									611	68.2557	5.2876
O95391	Pre-mRNA-splicing factor SLU7 OS=Homo sapiens GN=SLU7 PE=1 SV=2 - [SLU7_HUMAN]					0	0																	586	68.3438	7.13721
Q96GQ7	Probable ATP-dependent RNA helicase DDX27 OS=Homo sapiens GN=DDX27 PE=1 SV=2 - [DDX27_HUMAN]		1.22845e+07			6.14227e+06	0					60.04	3.02	2	2									796	89.7792	9.27588
O60216	Double-strand-break repair protein rad21 homolog OS=Homo sapiens GN=RAD21 PE=1 SV=2 - [RAD21_HUMAN]					0	0													31.04	1.11	1	1	631	71.6447	4.65283
O75794	Cell division cycle protein 123 homolog OS=Homo sapiens GN=CDC123 PE=1 SV=1 - [CD123_HUMAN]				1.05675e+07	0	5.28377e+06					46.82	2.98	1	1					48.81	2.98	1	1	336	39.1102	4.80518
E9PR38	Pumilio homolog 1 OS=Homo sapiens GN=PUM1 PE=4 SV=1 - [E9PR38_HUMAN]	13078653	2.13388e+07			1.72087e+07	0	51.45	1.8	1	1	20.98	1.17	1	1									944	100.437	8.48486
A8MU39	Serine/threonine-protein phosphatase OS=Homo sapiens GN=PPP5C PE=3 SV=1 - [A8MU39_HUMAN]	3.35589e+06				1.67795e+06	0	36.82	2.96	1	1									26.57	2.96	1	1	371	42.3669	6.3667
H0YH87	Ataxin-2 (Fragment) OS=Homo sapiens GN=ATXN2 PE=4 SV=1 - [H0YH87_HUMAN]	8.89747e+06				4.44873e+06	0	28.92	1.31	1	1					37.1	1.64	1	1					916	98.0546	9.40771
Q12947	Forkhead box protein F2 OS=Homo sapiens GN=FOXF2 PE=1 SV=2 - [FOXF2_HUMAN]					0	0																	444	45.964	8.99756
G8JLH9	Signal transducer and activator of transcription 3 OS=Homo sapiens GN=STAT3 PE=4 SV=1 - [G8JLH9_HUMAN]				5.9637e+06	0	2.98185e+06					60.97	2.68	1	1					84.14	2.68	1	1	672	76.0894	6.21436
Q9BPX3	Condensin complex subunit 3 OS=Homo sapiens GN=NCAPG PE=1 SV=1 - [CND3_HUMAN]		9.57376e+06			4.78688e+06	0					89.8	2.66	2	2									1015	114.262	5.59229
P17612;PRC_USER_0195	cAMP-dependent protein kinase catalytic subunit alpha OS=Homo sapiens GN=PRKACA PE=1 SV=2 - [KAPCA_HUMAN]				67670390	0	33835195													39.01	2.56	2	2	351	40.564	8.79248
Q8WX93-4	Isoform 4 of Palladin OS=Homo sapiens GN=PALLD - [PALLD_HUMAN]					0	0													64.4	2.53	2	2	672	73.2757	7.69385
J3KQS2	Cell division cycle 7-related protein kinase OS=Homo sapiens GN=CDC7 PE=4 SV=1 - [J3KQS2_HUMAN]				1.77451e+07	0	8.87257e+06					0	2.38	1	1					42.72	2.38	1	1	546	60.677	8.82178
F8W7R3	Fanconi anemia group I protein OS=Homo sapiens GN=FANCI PE=4 SV=1 - [F8W7R3_HUMAN]			1.08187e+07	2.05181e+07	0	1.56684e+07									32.31	0.91	1	1	47.67	1.46	1	1	1095	123.163	6.26514
O14964	Hepatocyte growth factor-regulated tyrosine kinase substrate OS=Homo sapiens GN=HGS PE=1 SV=1 - [HGS_HUMAN]					0	0					18.1	1.54	1	1					34.69	0.77	1	1	777	86.1376	6.16357
O75175-2	Isoform 2 of CCR4-NOT transcription complex subunit 3 OS=Homo sapiens GN=CNOT3 - [CNOT3_HUMAN]		14175543			7.08777e+06	0	13.85	2.3	1	1	32.45	2.3	1	1									609	64.0141	5.89697
Q9NTZ6	RNA-binding protein 12 OS=Homo sapiens GN=RBM12 PE=1 SV=1 - [RBM12_HUMAN]			27457284		0	13728642									40.17	2.25	2	2					932	97.3334	8.63135
Q9Y4C2-2	Isoform 2 of Protein FAM115A OS=Homo sapiens GN=FAM115A - [F115A_HUMAN]				1.07677e+07	0	5.38386e+06													41.27	2.18	2	2	919	101.826	6.50732
Q13017-2	Isoform 2 of Rho GTPase-activating protein 5 OS=Homo sapiens GN=ARHGAP5 - [RHG05_HUMAN]		4.61118e+06			2.30559e+06	0					0	2.13	2	2									1501	172.224	6.62451
Q92828	Coronin-2A OS=Homo sapiens GN=CORO2A PE=2 SV=2 - [COR2A_HUMAN]		1.22483e+07			6.12416e+06	0					39.1	2.1	1	2									525	59.7253	8.04541
CON_00713247.3	(Bos taurus) Gene_Symbol=PROC protein C - [SWISS-PROT:P00745|ENSEMBL:ENSBTAP00000005163|REFSEQ:NP_001159984;XP_585990]					0	0																	480	53.8532	6.46826
A8MWK3	Cadherin-2 OS=Homo sapiens GN=CDH2 PE=2 SV=1 - [A8MWK3_HUMAN]		1.32147e+08			6.60736e+07	0					46.67	2.06	1	1									875	96.9799	4.84326
O00291-3	Isoform 3 of Huntingtin-interacting protein 1 OS=Homo sapiens GN=HIP1 - [HIP1_HUMAN]				3.11086e+07	0	1.55543e+07													38.91	2.03	2	2	986	110.594	5.2749
Q8NI35-5	Isoform 5 of InaD-like protein OS=Homo sapiens GN=INADL - [INADL_HUMAN]				2.60063e+07	0	1.30032e+07													61.37	2.03	2	2	1134	125.154	4.88135
Q9Y5V3	Melanoma-associated antigen D1 OS=Homo sapiens GN=MAGED1 PE=1 SV=3 - [MAGD1_HUMAN]	1.97011e+06	5.55643e+06			3.76327e+06	0	33.65	1.93	1	1	78.37	1.93	1	1									778	86.1073	5.8335
Q5SRE5-2	Isoform 2 of Nucleoporin NUP188 homolog OS=Homo sapiens GN=NUP188 - [NU188_HUMAN]					0	0													42.81	1.83	2	2	1638	182.176	6.82959
Q8IZ69-2	Isoform 2 of tRNA (uracil-5-)-methyltransferase homolog A OS=Homo sapiens GN=TRMT2A - [TRM2A_HUMAN]			8.83717e+06	9.48684e+06	0	9.16201e+06									37.25	1.78	1	1	21.88	1.78	1	1	562	61.9398	7.97217
E9PF63	Rho-associated protein kinase 2 OS=Homo sapiens GN=ROCK2 PE=4 SV=1 - [E9PF63_HUMAN]		4.07331e+07			2.03666e+07	0					49.7476	1.75	2	2									1145	133.183	5.78271
Q6P5Z2	Serine/threonine-protein kinase N3 OS=Homo sapiens GN=PKN3 PE=1 SV=1 - [PKN3_HUMAN]			9.90666e+06	83244107	0	4.65754e+07									28.64	1.12	1	1	31.39	0.56	1	1	889	99.358	8.45557
P35658-2	Isoform 2 of Nuclear pore complex protein Nup214 OS=Homo sapiens GN=NUP214 - [NU214_HUMAN]				28296063	0	1.4148e+07													15.62	1.64	2	2	2079	212.441	7.37158
H7C5W9	Sarcoplasmic/endoplasmic reticulum calcium ATPase 2 (Fragment) OS=Homo sapiens GN=ATP2A2 PE=3 SV=1 - [H7C5W9_HUMAN]				39333010	0	19666505													50.49	1.61	1	1	933	102.523	5.59229
Q9UBW7	Zinc finger MYM-type protein 2 OS=Homo sapiens GN=ZMYM2 PE=1 SV=1 - [ZMYM2_HUMAN]					0	0																	1377	154.81	6.34131
P33527-8	Isoform 8 of Multidrug resistance-associated protein 1 OS=Homo sapiens GN=ABCC1 - [MRP1_HUMAN]		2.41339e+07			1.20669e+07	0					38.23	0.44	1	1					0	0.96	1	1	1351	151.564	7.56201
Q9Y4B6-2	Isoform 2 of Protein VPRBP OS=Homo sapiens GN=VPRBP - [VPRBP_HUMAN]			2.63124e+06		0	1.31562e+06									20.97	1.39	2	2					1506	168.829	5.05908
Q92616	Translational activator GCN1 OS=Homo sapiens GN=GCN1L1 PE=1 SV=6 - [GCN1L_HUMAN]				1.57577e+07	0	7.87887e+06	21.68	0.75	1	1									26	0.6	1	1	2671	292.572	7.47412
Q9UK61-3	Isoform 3 of Protein FAM208A OS=Homo sapiens GN=FAM208A - [F208A_HUMAN]					0	0																	1512	170.708	6.26514
A6NNK5	Tumor suppressor p53-binding protein 1 OS=Homo sapiens GN=TP53BP1 PE=4 SV=2 - [A6NNK5_HUMAN]			2.80799e+06		0	1.40399e+06									0	1.09	2	2					1927	208.89	4.66553
Q96J65	Multidrug resistance-associated protein 9 OS=Homo sapiens GN=ABCC12 PE=1 SV=2 - [MRP9_HUMAN]					0	0													35.01	0.37	1	1	1359	152.2	8.35303
Q6ZRS2-3	Isoform 3 of Helicase SRCAP OS=Homo sapiens GN=SRCAP - [SRCAP_HUMAN]	2.64851e+06				1.32425e+06	0	35.04	0.75	2	2													3072	327.635	5.75732
Q96T58	Msx2-interacting protein OS=Homo sapiens GN=SPEN PE=1 SV=1 - [MINT_HUMAN]					0	0																	3664	402.004	7.63525
H0Y599	Dedicator of cytokinesis protein 4 (Fragment) OS=Homo sapiens GN=DOCK4 PE=4 SV=1 - [H0Y599_HUMAN]				49693835	0	2.48469e+07													0	0.3	1	2	1999	228.488	7.79639
K7EK43	Tubulin beta-6 chain (Fragment) OS=Homo sapiens GN=TUBB6 PE=4 SV=1 - [K7EK43_HUMAN]			112565204		0	56282602									34.36	45.16	1	1					31	3.41965	4.4624
Q9BZU3	CDC28 protein kinase regulatory subunit 1B OS=Homo sapiens GN=CKS1B PE=4 SV=1 - [Q9BZU3_HUMAN]					0	0													24.11	41.27	1	1	63	7.5711	10.4331
Q9NSP4-3	Isoform 3 of Centromere protein M OS=Homo sapiens GN=CENPM - [CENPM_HUMAN]				3.98675e+06	0	1.99338e+06													40.14	37.93	1	1	58	6.25338	8.25049
F5H0A7	WASH complex subunit CCDC53 OS=Homo sapiens GN=CCDC53 PE=4 SV=1 - [F5H0A7_HUMAN]				9.31177e+06	0	4.65589e+06													63.45	36	1	1	50	5.62085	5.09717
H0Y9C5	DCN1-like protein 4 (Fragment) OS=Homo sapiens GN=DCUN1D4 PE=4 SV=1 - [H0Y9C5_HUMAN]					0	0									23.67	33.33	1	1					21	2.72432	8.66064
P60602-2	Isoform 2 of Reactive oxygen species modulator 1 OS=Homo sapiens GN=ROMO1 - [ROMO1_HUMAN]				52361281	0	2.61806e+07													39.86	32.2	1	1	59	5.89569	4.75439
K7EJM4	Synaptic vesicle membrane protein VAT-1 homolog (Fragment) OS=Homo sapiens GN=VAT1 PE=4 SV=1 - [K7EJM4_HUMAN]			1.63197e+07		0	8.15985e+06									26.96	30	1	1					30	3.34673	8.57275
I3L0R3	FLYWCH-type zinc finger-containing protein 1 (Fragment) OS=Homo sapiens GN=FLYWCH1 PE=4 SV=1 - [I3L0R3_HUMAN]			1.71137e+07		0	8.55683e+06									23.19	29.79	1	1					47	5.00764	5.18604
H3BTC1	Uncharacterized protein (Fragment) OS=Homo sapiens PE=4 SV=1 - [H3BTC1_HUMAN]				251938541	0	1.25969e+08													24.33	29.73	1	1	37	4.55314	5.37646
I3L3E8	Mediator of RNA polymerase II transcription subunit 11 OS=Homo sapiens GN=MED11 PE=4 SV=1 - [I3L3E8_HUMAN]				2.19621e+07	0	1.09811e+07													42.24	29.41	1	1	85	9.37992	5.41455
G3V570	Protein max (Fragment) OS=Homo sapiens GN=MAX PE=4 SV=1 - [G3V570_HUMAN]					0	0																	44	5.21469	9.979
E9PMA2	Integrator complex subunit 11 OS=Homo sapiens GN=CPSF3L PE=4 SV=1 - [E9PMA2_HUMAN]					0	0									23.8	26.09	1	1					46	4.86426	4.71631
E5RHJ2	Aspartyl/asparaginyl beta-hydroxylase OS=Homo sapiens GN=ASPH PE=4 SV=1 - [E5RHJ2_HUMAN]				4.16889e+06	0	2.08444e+06													35.49	25.66	1	1	113	11.7798	6.78564
E9PQD8	Parkinson disease 7 domain-containing protein 1 OS=Homo sapiens GN=PDDC1 PE=4 SV=1 - [E9PQD8_HUMAN]					0	0					33.65	20	1	1									120	12.7744	7.41553
H3BU69	Tyrosine-protein kinase CSK (Fragment) OS=Homo sapiens GN=CSK PE=4 SV=1 - [H3BU69_HUMAN]				1.44553e+07	0	7.22763e+06													28.71	19.12	1	1	68	8.05588	5.32568
C9J5J3	N-alpha-acetyltransferase 50 OS=Homo sapiens GN=NAA50 PE=4 SV=1 - [C9J5J3_HUMAN]			4.81392e+06		0	2.40696e+06									55.42	18.97	1	1					58	6.68155	9.40771
D6RHF4	UDP-glucose 6-dehydrogenase (Fragment) OS=Homo sapiens GN=UGDH PE=4 SV=1 - [D6RHF4_HUMAN]			1.59754e+07		0	7.98769e+06									24.51	18.87	1	1					53	5.79387	7.03467
P61769	Beta-2-microglobulin OS=Homo sapiens GN=B2M PE=1 SV=1 - [B2MG_HUMAN]				3.94312e+07	0	1.97156e+07													46.58	18.49	1	1	119	13.7059	6.52197
K7EJK2	Ataxin-7-like protein 3 (Fragment) OS=Homo sapiens GN=ATXN7L3 PE=4 SV=1 - [K7EJK2_HUMAN]					0	0																	72	8.00477	4.83057
Q9NRF9	DNA polymerase epsilon subunit 3 OS=Homo sapiens GN=POLE3 PE=1 SV=1 - [DPOE3_HUMAN]			3.48775e+07		0	1.74387e+07									44.73	17.69	1	1					147	16.8493	4.7417
F8WB69	UBX domain-containing protein 7 OS=Homo sapiens GN=UBXN7 PE=4 SV=1 - [F8WB69_HUMAN]			2.34665e+07		0	1.17333e+07									51.24	17.33	1	1					75	8.59162	10.2427
Q9NPE3	H/ACA ribonucleoprotein complex subunit 3 OS=Homo sapiens GN=NOP10 PE=1 SV=1 - [NOP10_HUMAN]				1.03499e+08	0	5.17495e+07													62.67	17.19	1	1	64	7.70097	9.99365
H0YJI5	DNA repair protein RAD51 homolog 2 (Fragment) OS=Homo sapiens GN=RAD51B PE=4 SV=1 - [H0YJI5_HUMAN]			79056484		0	39528242									40.33	17.14	1	1					35	3.90415	8.66064
O43768-8	Isoform 8 of Alpha-endosulfine OS=Homo sapiens GN=ENSA - [ENSA_HUMAN]					0	0													67.57	16.19	1	1	105	11.9823	4.90674
H0YLQ7	DnaJ homolog subfamily C member 17 OS=Homo sapiens GN=DNAJC17 PE=4 SV=1 - [H0YLQ7_HUMAN]			1.12216e+07		0	5.61082e+06									47.03	16.03	1	1					131	14.9528	6.59521
E5RH18	U6 snRNA-associated Sm-like protein LSm1 OS=Homo sapiens GN=LSM1 PE=4 SV=1 - [E5RH18_HUMAN]					0	0					33.94	15.91	1	1									44	4.9166	7.25439
Q3LI64	Keratin-associated protein 6-1 OS=Homo sapiens GN=KRTAP6-1 PE=2 SV=1 - [KRA61_HUMAN]	2.31289e+07				1.15644e+07	0	25.74	15.49	1	1													71	7.27384	8.03076
Q5JY17	Nuclear receptor coactivator 5 (Fragment) OS=Homo sapiens GN=NCOA5 PE=2 SV=1 - [Q5JY17_HUMAN]					0	0																	104	13.1243	8.79248
Q5TCZ7	CGI-32 protein (Fragment) OS=Homo sapiens GN=RP11-483F11.3 PE=2 SV=1 - [Q5TCZ7_HUMAN]			5.97089e+06		0	2.98544e+06									38.41	15.28	1	1					144	15.7903	6.31592
E9PMI6	Methylosome subunit pICln OS=Homo sapiens GN=CLNS1A PE=4 SV=1 - [E9PMI6_HUMAN]		2.64941e+07			1.3247e+07	0					65.28	14.97	1	1									167	18.2477	4.41162
Q9UIL1-3	Isoform 3 of Short coiled-coil protein OS=Homo sapiens GN=SCOC - [SCOC_HUMAN]					0	0									52.82	14.88	1	1					121	13.8489	4.81787
D6RFE4	Alcohol dehydrogenase class-3 OS=Homo sapiens GN=ADH5 PE=4 SV=1 - [D6RFE4_HUMAN]			1.42662e+07		0	7.13308e+06									23.03	14.78	1	1					115	12.2073	6.27783
E5RFS9	Methionine adenosyltransferase 2 subunit beta OS=Homo sapiens GN=MAT2B PE=4 SV=1 - [E5RFS9_HUMAN]			7.51899e+07		0	3.7595e+07									32.32	14.63	1	1					82	9.40977	7.04932
Q9HCY8	Protein S100-A14 OS=Homo sapiens GN=S100A14 PE=1 SV=1 - [S10AE_HUMAN]			5.64476e+07		0	2.82238e+07									45.44	14.42	1	1					104	11.6548	5.23682
A6NC19	Peroxiredoxin-5, mitochondrial OS=Homo sapiens GN=PRDX5 PE=4 SV=1 - [A6NC19_HUMAN]			6862687		0	3.43134e+06									44.85	14.4	1	1					125	12.8888	9.40771
P68402-3	Isoform 3 of Platelet-activating factor acetylhydrolase IB subunit beta OS=Homo sapiens GN=PAFAH1B2 - [PA1B2_HUMAN]			17085070		0	8542535									46.08	14.39	1	1					132	14.8784	5.09717
P0CF74	Ig lambda-6 chain C region OS=Homo sapiens GN=IGLC6 PE=4 SV=1 - [LAC6_HUMAN]			3.01926e+07		0	1.50963e+07									54.94	14.15	1	1					106	11.2695	7.23975
D6RAN8	39S ribosomal protein L27, mitochondrial OS=Homo sapiens GN=MRPL27 PE=4 SV=1 - [D6RAN8_HUMAN]					0	0																	93	10.4676	9.53955
E7EUI7	Protein phosphatase inhibitor 2 OS=Homo sapiens GN=PPP1R2 PE=4 SV=1 - [E7EUI7_HUMAN]			17116218		0	8558109									31.12	13.75	1	1					80	8.97548	8.42627
C9J7Y4	Cytoskeleton-associated protein 2 (Fragment) OS=Homo sapiens GN=CKAP2 PE=4 SV=1 - [C9J7Y4_HUMAN]				35747244	0	17873622													82.36	13.4	1	1	97	10.8585	8.17725
D6RDI5	OCIA domain-containing protein 1 (Fragment) OS=Homo sapiens GN=OCIAD1 PE=4 SV=1 - [D6RDI5_HUMAN]				2.01832e+07	0	1.00916e+07													72.81	13.4	1	1	97	10.8365	8.00146
Q96EL3	39S ribosomal protein L53, mitochondrial OS=Homo sapiens GN=MRPL53 PE=1 SV=1 - [RM53_HUMAN]		3.20657e+06			1.60329e+06	0					41.2	13.39	1	1									112	12.0992	8.76318
Q3KNS6-2	Isoform 2 of Zinc finger protein 829 OS=Homo sapiens GN=ZNF829 - [ZN829_HUMAN]				30486134	0	15243067													0	13.31	1	1	248	28.6598	8.79248
P18510-4	Isoform 4 of Interleukin-1 receptor antagonist protein OS=Homo sapiens GN=IL1RN - [IL1RA_HUMAN]			4.15549e+07		0	2.07774e+07									33.28	13.29	1	1					143	16.1319	4.88135
D6RAF6	RING finger and CHY zinc finger domain-containing protein 1 OS=Homo sapiens GN=RCHY1 PE=4 SV=1 - [D6RAF6_HUMAN]	9.10411e+06				4.55205e+06	0	34.99	13.08	1	1													107	12.3805	5.99854
Q9UJC5	SH3 domain-binding glutamic acid-rich-like protein 2 OS=Homo sapiens GN=SH3BGRL2 PE=1 SV=2 - [SH3L2_HUMAN]				1.19724e+07	0	5.98619e+06													29.91	13.08	1	1	107	12.3182	6.7124
Q7Z4G1	COMM domain-containing protein 6 OS=Homo sapiens GN=COMMD6 PE=1 SV=1 - [COMD6_HUMAN]				8.4939e+07	0	4.24695e+07													40.29	12.94	1	1	85	9.63178	5.99854
K7ERH7	Dystrobrevin alpha (Fragment) OS=Homo sapiens GN=DTNA PE=4 SV=1 - [K7ERH7_HUMAN]				8.08735e+06	0	4.04368e+06													51.75	12.84	1	1	109	12.4053	6.30322
P20962	Parathymosin OS=Homo sapiens GN=PTMS PE=1 SV=2 - [PTMS_HUMAN]			4.56047e+06		0	2.28024e+06									46.11	12.75	1	1					102	11.5232	4.15771
Q8TF09	Dynein light chain roadblock-type 2 OS=Homo sapiens GN=DYNLRB2 PE=1 SV=1 - [DLRB2_HUMAN]	2.34142e+07				1.17071e+07	0	61.39	12.5	1	1													96	10.8477	7.50342
K7ES78	Calpain small subunit 1 (Fragment) OS=Homo sapiens GN=CAPNS1 PE=4 SV=1 - [K7ES78_HUMAN]				1.32867e+07	0	6.64333e+06													52.84	12.5	1	1	72	5.77087	8.99756
Q9BRT6	Protein LLP homolog OS=Homo sapiens GN=LLPH PE=2 SV=1 - [LLPH_HUMAN]		2.53454e+07			1.26727e+07	0					29.04	12.4	1	1									129	15.2154	10.3745
Q5RHS7	Protein S100-A2 OS=Homo sapiens GN=S100A2 PE=2 SV=1 - [Q5RHS7_HUMAN]			1.29397e+07		0	6.46986e+06									92.52	12.32	1	1					138	15.6847	5.78271
E5RGG1	Dynactin subunit 4 (Fragment) OS=Homo sapiens GN=DCTN4 PE=4 SV=1 - [E5RGG1_HUMAN]					0	0													21.25	12.28	1	1	114	13.0524	9.46631
Q9NRP0	Oligosaccharyltransferase complex subunit OSTC OS=Homo sapiens GN=OSTC PE=1 SV=1 - [OSTC_HUMAN]				4.14939e+06	0	2.07469e+06													23.09	12.08	1	1	149	16.8178	9.12939
Q9H444	Charged multivesicular body protein 4b OS=Homo sapiens GN=CHMP4B PE=1 SV=1 - [CHM4B_HUMAN]					0	0					29.42	12.05	1	1									224	24.9346	4.81787
H7C4F9	Protein disulfide-isomerase A5 (Fragment) OS=Homo sapiens GN=PDIA5 PE=4 SV=1 - [H7C4F9_HUMAN]					0	0																	83	9.53451	7.75244
O95926	Pre-mRNA-splicing factor SYF2 OS=Homo sapiens GN=SYF2 PE=1 SV=1 - [SYF2_HUMAN]			1.08767e+07		0	5.43837e+06									124	11.93	1	1					243	28.7048	8.39697
I3L4P6	Rho GTPase-activating protein 17 (Fragment) OS=Homo sapiens GN=ARHGAP17 PE=4 SV=1 - [I3L4P6_HUMAN]				30923879	0	1.54619e+07													58.77	11.84	1	1	76	8.6194	4.4751
Q5T446	Uroporphyrinogen decarboxylase (Fragment) OS=Homo sapiens GN=UROD PE=2 SV=1 - [Q5T446_HUMAN]					0	0									22.28	11.4	1	1					193	21.4447	5.19873
O43920	NADH dehydrogenase [ubiquinone] iron-sulfur protein 5 OS=Homo sapiens GN=NDUFS5 PE=1 SV=3 - [NDUS5_HUMAN]					0	0													35.18	11.32	1	1	106	12.5094	9.14404
P68679	30S ribosomal protein S21 OS=Escherichia coli (strain K12) GN=rpsU PE=1 SV=2 - [RS21_ECOLI]	1.80514e+07				9.0257e+06	0	60.03	11.27	1	1													71	8.49473	11.1509
F5H1N9	Probable ATP-dependent RNA helicase DDX47 (Fragment) OS=Homo sapiens GN=DDX47 PE=3 SV=1 - [F5H1N9_HUMAN]				4.08347e+07	0	2.04174e+07													36.55	11.22	1	1	196	22.0187	8.71924
C9JZ85	NF-kappa-B essential modulator (Fragment) OS=Homo sapiens GN=IKBKG PE=4 SV=1 - [C9JZ85_HUMAN]	1.21321e+07				6.06607e+06	0	22.61	11.05	1	1													190	21.6401	5.26221
D6R9Q5	Anaphase-promoting complex subunit 10 (Fragment) OS=Homo sapiens GN=ANAPC10 PE=4 SV=1 - [D6R9Q5_HUMAN]				23694867	0	1.18474e+07													0	11.01	1	1	109	12.3382	8.47021
H0Y875	Calumenin (Fragment) OS=Homo sapiens GN=CALU PE=4 SV=1 - [H0Y875_HUMAN]					0	0	22.92	10.88	1	1													147	17.359	4.42432
D6RIT7	General transcription factor IIH subunit 2-like protein OS=Homo sapiens GN=GTF2H2C PE=4 SV=1 - [D6RIT7_HUMAN]			1.94929e+06		0	974647									37.94	10.87	1	1					92	10.9575	6.32861
H0Y2N6	Casein kinase I isoform delta (Fragment) OS=Homo sapiens GN=CSNK1D PE=4 SV=1 - [H0Y2N6_HUMAN]				1.76057e+06	0	880284													33.49	10.83	1	1	120	13.7781	9.26123
H0YDS0	Ubiquilin-1 (Fragment) OS=Homo sapiens GN=UBQLN1 PE=4 SV=1 - [H0YDS0_HUMAN]				34196208	0	17098104													26.23	10.83	1	1	157	16.4339	5.0083
D6R9Z7	Cytochrome c oxidase subunit 7C, mitochondrial OS=Homo sapiens GN=COX7C PE=4 SV=1 - [D6R9Z7_HUMAN]				94043890	0	47021945													24.17	10.71	1	1	56	6.37831	9.83252
F5H5K6	Nucleolar complex protein 4 homolog OS=Homo sapiens GN=NOC4L PE=4 SV=1 - [F5H5K6_HUMAN]				27274871	0	1.36374e+07													91.06	10.69	1	1	131	14.6415	5.70654
Q96FQ6	Protein S100-A16 OS=Homo sapiens GN=S100A16 PE=1 SV=1 - [S10AG_HUMAN]			8.91976e+06		0	4.45988e+06									22.82	10.68	1	1					103	11.794	6.78564
B8ZZN4	Gamma-glutamylcyclotransferase OS=Homo sapiens GN=GGCT PE=4 SV=1 - [B8ZZN4_HUMAN]	3.76496e+07				1.88248e+07	0	32.19	10.64	1	1													94	10.4972	4.84326
CON_00695184.1	(Bos taurus) Gene_Symbol=FIS1 Mitochondrial fission 1 protein - [SWISS-PROT:Q3T0I5|ENSEMBL:ENSBTAP00000010389|REFSEQ:NP_001029956]					0	0	47.95	10.53	1	1													152	16.927	9.01221
F5H729	BTB/POZ domain-containing adapter for CUL3-mediated RhoA degradation protein 3 (Fragment) OS=Homo sapiens GN=KCTD10 PE=4 SV=1 - [F5H729_HUMAN]	4980178				2490089	0	44.5	10.26	1	1													117	13.4328	5.18604
O75396	Vesicle-trafficking protein SEC22b OS=Homo sapiens GN=SEC22B PE=1 SV=4 - [SC22B_HUMAN]				22290596	0	11145298													53.1	10.23	1	1	215	24.5775	6.91748
O43399-2	Isoform 2 of Tumor protein D54 OS=Homo sapiens GN=TPD52L2 - [TPD54_HUMAN]					0	0	38.4	10.22	1	1													186	19.8891	5.47803
K7EQH8	Zinc finger HIT domain-containing protein 3 (Fragment) OS=Homo sapiens GN=ZNHIT3 PE=4 SV=1 - [K7EQH8_HUMAN]			18377183		0	9.18859e+06									27.57	10	1	1					90	10.295	7.57666
G3V5E4	Glucosamine 6-phosphate N-acetyltransferase OS=Homo sapiens GN=GNPNAT1 PE=4 SV=1 - [G3V5E4_HUMAN]				1.05775e+07	0	5.28873e+06													36.05	9.73	1	1	113	12.9678	8.92432
H0YK39	Transcription initiation factor IIA subunit 2 (Fragment) OS=Homo sapiens GN=GTF2A2 PE=4 SV=1 - [H0YK39_HUMAN]			10194281		0	5.09714e+06									29.23	9.72	1	1					72	8.36035	8.96826
P59665	Neutrophil defensin 1 OS=Homo sapiens GN=DEFA1 PE=1 SV=1 - [DEF1_HUMAN]	5.56684e+07				2.78342e+07	0	43.79	9.57	1	1													94	10.1942	6.99072
Q99627-2	Isoform 2 of COP9 signalosome complex subunit 8 OS=Homo sapiens GN=COPS8 - [CSN8_HUMAN]					0	0					24.89	9.38	1	1									160	17.8983	7.25439
H0YL99	28S ribosomal protein S11, mitochondrial OS=Homo sapiens GN=MRPS11 PE=4 SV=1 - [H0YL99_HUMAN]					0	0																	118	13.0076	10.1987
Q5QPM9	Proteasome (Prosome, macropain) inhibitor subunit 1 (PI31) (Fragment) OS=Homo sapiens GN=PSMF1 PE=2 SV=1 - [Q5QPM9_HUMAN]			16006796		0	8003398									94.07	9.29	1	1					183	20.5804	6.26514
H3BUU5	Transcription factor Sp1 (Fragment) OS=Homo sapiens GN=SP1 PE=4 SV=1 - [H3BUU5_HUMAN]					0	0									21.53	9.26	1	1					162	16.1266	4.94482
D6RCK3	MOB kinase activator 1B (Fragment) OS=Homo sapiens GN=MOB1B PE=4 SV=1 - [D6RCK3_HUMAN]					0	0									36.53	9.23	1	1					130	14.622	5.08447
P29034	Protein S100-A2 OS=Homo sapiens GN=S100A2 PE=1 SV=3 - [S10A2_HUMAN]			2.68503e+07		0	1.34252e+07									27	9.18	1	1					98	11.1094	4.77979
Q9BZX2-2	Isoform 2 of Uridine-cytidine kinase 2 OS=Homo sapiens GN=UCK2 - [UCK2_HUMAN]			1.11962e+07		0	5.59812e+06									25.57	9.01	1	1					111	12.5796	9.24658
Q13084	39S ribosomal protein L28, mitochondrial OS=Homo sapiens GN=MRPL28 PE=1 SV=4 - [RM28_HUMAN]					0	0																	256	30.1379	8.29443
C9J4K0	Ashwin OS=Homo sapiens GN=C2orf49 PE=4 SV=1 - [C9J4K0_HUMAN]			26536965		0	1.32685e+07									27.86	8.95	1	1					190	21.3433	9.67139
E5RGR9	Protein YIPF5 (Fragment) OS=Homo sapiens GN=YIPF5 PE=4 SV=1 - [E5RGR9_HUMAN]		1.36088e+07			6.80441e+06	0					31.46	8.91	1	1									101	11.2456	4.51318
P06703	Protein S100-A6 OS=Homo sapiens GN=S100A6 PE=1 SV=1 - [S10A6_HUMAN]			6.45315e+07		0	3.22658e+07									49.62	8.89	1	1					90	10.1733	5.47803
O75380	NADH dehydrogenase [ubiquinone] iron-sulfur protein 6, mitochondrial OS=Homo sapiens GN=NDUFS6 PE=1 SV=1 - [NDUS6_HUMAN]				76801499	0	3.84007e+07													26.84	8.87	1	1	124	13.7028	8.27979
F8WDA9	Glycerol kinase OS=Homo sapiens GN=GK PE=4 SV=1 - [F8WDA9_HUMAN]					0	0													24.82	8.86	1	1	79	8.6422	7.29834
E5RK47	Integrator complex subunit 9 OS=Homo sapiens GN=INTS9 PE=4 SV=1 - [E5RK47_HUMAN]				15695744	0	7847872													45.1	8.82	1	1	170	19.1137	6.16357
C9J0J7	Profilin-2 OS=Homo sapiens GN=PFN2 PE=4 SV=1 - [C9J0J7_HUMAN]				21716761	0	1.08584e+07													47.52	8.79	1	1	91	9.83408	9.17334
B4E318	BRCA2 and CDKN1A-interacting protein OS=Homo sapiens GN=BCCIP PE=2 SV=1 - [B4E318_HUMAN]			69885458		0	34942729									20.16	8.78	1	1					262	29.7789	4.75439
E5RJY0	Phosphatidylinositol 3-kinase regulatory subunit alpha (Fragment) OS=Homo sapiens GN=PIK3R1 PE=4 SV=1 - [E5RJY0_HUMAN]		2.08264e+07			1.04132e+07	0					40.01	8.76	1	1									137	16.2852	6.94678
Q3LI77	Keratin-associated protein 13-4 OS=Homo sapiens GN=KRTAP13-4 PE=2 SV=1 - [KR134_HUMAN]	4.20286e+07				2.10143e+07	0	51.84	8.75	1	1													160	17.7428	8.70459
I3L505	Acyl carrier protein (Fragment) OS=Homo sapiens GN=NDUFAB1 PE=3 SV=1 - [I3L505_HUMAN]		9343119			4.67156e+06	0					26.79	8.57	1	1									70	8.055	4.31006
F5GX19	Ragulator complex protein LAMTOR1 OS=Homo sapiens GN=LAMTOR1 PE=4 SV=1 - [F5GX19_HUMAN]					0	0					27.6	8.45	1	1									142	15.6776	5.08447
Q9NS69	Mitochondrial import receptor subunit TOM22 homolog OS=Homo sapiens GN=TOMM22 PE=1 SV=3 - [TOM22_HUMAN]		4.03878e+07			2.01939e+07	0					83.01	8.45	1	1									142	15.5118	4.33545
K7ERC2	Protein AATF (Fragment) OS=Homo sapiens GN=AATF PE=4 SV=1 - [K7ERC2_HUMAN]					0	0													41	8.44	1	1	154	17.8277	9.94971
E9PGI8	UMP-CMP kinase OS=Homo sapiens GN=CMPK1 PE=3 SV=1 - [E9PGI8_HUMAN]			4.69402e+06		0	2.34701e+06									48.56	8.38	1	1					179	20.1673	7.63525
Q5JPU0	Pyruvate dehydrogenase (Lipoamide) alpha 1 OS=Homo sapiens GN=PDHA1 PE=2 SV=1 - [Q5JPU0_HUMAN]		2.03386e+06			1.01693e+06	0					34.48	8.33	1	1									180	19.8321	9.14404
E9PH64	NADH dehydrogenase [ubiquinone] 1 beta subcomplex subunit 9 OS=Homo sapiens GN=NDUFB9 PE=4 SV=1 - [E9PH64_HUMAN]				22334979	0	1.11675e+07													36.72	8.33	1	1	168	20.3702	7.88428
B8ZZ77	Peptidyl-prolyl cis-trans isomerase-like 3 OS=Homo sapiens GN=PPIL3 PE=3 SV=1 - [B8ZZ77_HUMAN]			1.13049e+07		0	5.65246e+06									53.12	8.28	1	1					157	17.6849	7.02002
Q8NFU3-3	Isoform 3 of Thiosulfate sulfurtransferase/rhodanese-like domain-containing protein 1 OS=Homo sapiens GN=TSTD1 - [TSTD1_HUMAN]			2.18193e+07		0	1.09097e+07									17.5	8.26	1	1					109	11.7431	6.03662
C9JPI5	Protein polybromo-1 (Fragment) OS=Homo sapiens GN=PBRM1 PE=4 SV=1 - [C9JPI5_HUMAN]					0	0													36.42	8.26	1	1	230	26.3862	5.22412
P02358	30S ribosomal protein S6 OS=Escherichia coli (strain K12) GN=rpsF PE=1 SV=1 - [RS6_ECOLI]	9.08355e+06				4.54178e+06	0	22.57	8.15	1	1													135	15.6936	4.99561
E5RFT8	28S ribosomal protein S28, mitochondrial OS=Homo sapiens GN=MRPS28 PE=4 SV=1 - [E5RFT8_HUMAN]					0	0																	86	9.36488	9.979
F8WC47	DNA-directed RNA polymerases I, II, and III subunit RPABC2 OS=Homo sapiens GN=POLR2F PE=4 SV=1 - [F8WC47_HUMAN]					0	0																	111	12.5519	4.06885
E5RHF4	39S ribosomal protein L15, mitochondrial (Fragment) OS=Homo sapiens GN=MRPL15 PE=3 SV=1 - [E5RHF4_HUMAN]				1.65497e+07	0	8.27483e+06													28.47	8.08	1	1	198	21.9298	10.7847
J3KTQ5	Phosphoribosylformylglycinamidine synthase (Fragment) OS=Homo sapiens GN=PFAS PE=4 SV=1 - [J3KTQ5_HUMAN]			9.44392e+06		0	4.72196e+06									0	8.06	1	1					62	6.46419	4.64014
G3V445	Probable tRNA threonylcarbamoyladenosine biosynthesis protein OSGEP (Fragment) OS=Homo sapiens GN=OSGEP PE=4 SV=1 - [G3V445_HUMAN]			1.30205e+07		0	6.51023e+06									25.54	8	1	1					150	15.9374	8.04541
C9JEL3	Eukaryotic translation initiation factor 4E type 2 (Fragment) OS=Homo sapiens GN=EIF4E2 PE=3 SV=1 - [C9JEL3_HUMAN]					0	0																	213	24.5871	7.53271
F2Z2T2	DNA repair protein-complementing XP-A cells OS=Homo sapiens GN=XPA PE=4 SV=1 - [F2Z2T2_HUMAN]			8.2548e+06		0	4.1274e+06									21.01	7.95	1	1					264	30.0134	6.80029
Q01658	Protein Dr1 OS=Homo sapiens GN=DR1 PE=1 SV=1 - [NC2B_HUMAN]			1.05732e+07		0	5.28659e+06									67.45	7.95	1	1					176	19.4317	4.75439
O43402-2	Isoform 2 of ER membrane protein complex subunit 8 OS=Homo sapiens GN=EMC8 - [EMC8_HUMAN]		7.05957e+06			3.52979e+06	0					34.37	7.94	1	1									126	13.717	7.86963
J3QS84	COP9 signalosome complex subunit 1 (Fragment) OS=Homo sapiens GN=GPS1 PE=4 SV=1 - [J3QS84_HUMAN]					0	0									28.69	7.92	1	1					101	11.5877	4.66553
G3V3I9	Poly(A) polymerase alpha (Fragment) OS=Homo sapiens GN=PAPOLA PE=4 SV=1 - [G3V3I9_HUMAN]			3.59457e+07		0	1.79729e+07									0	7.91	1	1					177	20.0644	5.26221
E7EPF2	RNA-binding motif, single-stranded-interacting protein 1 (Fragment) OS=Homo sapiens GN=RBMS1 PE=4 SV=1 - [E7EPF2_HUMAN]	7.01676e+06				3.50838e+06	0	45.89	7.81	1	1													128	13.8178	6.03662
P62072	Mitochondrial import inner membrane translocase subunit Tim10 OS=Homo sapiens GN=TIMM10 PE=1 SV=1 - [TIM10_HUMAN]		41569069			2.07845e+07	0					28.69	7.78	1	1									90	10.3259	6.29053
H0YKK6	Proteasome activator complex subunit 1 OS=Homo sapiens GN=PSME1 PE=4 SV=1 - [H0YKK6_HUMAN]			1.49041e+07		0	7.45206e+06									41	7.78	1	1					90	10.5695	8.90967
F8W9D1	5'-AMP-activated protein kinase subunit gamma-1 OS=Homo sapiens GN=PRKAG1 PE=4 SV=1 - [F8W9D1_HUMAN]				4.59285e+06	0	2.29643e+06													36.98	7.69	1	1	247	28.2672	7.02002
H7C5V5	Mitochondrial fission regulator 1 (Fragment) OS=Homo sapiens GN=MTFR1 PE=4 SV=1 - [H7C5V5_HUMAN]				1.64508e+07	0	8.22538e+06													22.33	7.64	1	1	144	15.8845	9.56885
Q9NPD8	Ubiquitin-conjugating enzyme E2 T OS=Homo sapiens GN=UBE2T PE=1 SV=1 - [UBE2T_HUMAN]			7.93795e+07		0	3.96898e+07									21.35	7.61	1	1					197	22.5066	7.98682
Q5JXX1	Mortality factor 4 like 2 (Fragment) OS=Homo sapiens GN=MORF4L2 PE=2 SV=1 - [Q5JXX1_HUMAN]					0	0																	158	17.6062	10.4331
P21266	Glutathione S-transferase Mu 3 OS=Homo sapiens GN=GSTM3 PE=1 SV=3 - [GSTM3_HUMAN]				3.58134e+06	0	1.79067e+06													50.08	7.56	1	1	225	26.5421	5.5415
Q9Y570-3	Isoform 3 of Protein phosphatase methylesterase 1 OS=Homo sapiens GN=PPME1 - [PPME1_HUMAN]		7.53971e+06			3.76985e+06	0					45.11	7.45	1	1									161	18.2022	6.84424
Q52LG2	Keratin-associated protein 13-2 OS=Homo sapiens GN=KRTAP13-2 PE=1 SV=1 - [KR132_HUMAN]	4.89495e+07				2.44747e+07	0	51.69	7.43	1	1													175	18.7141	8.29443
B8ZZ80	Origin recognition complex subunit 2 (Fragment) OS=Homo sapiens GN=ORC2 PE=4 SV=1 - [B8ZZ80_HUMAN]					0	0																	109	12.4904	6.34131
Q96E11-7	Isoform 7 of Ribosome-recycling factor, mitochondrial OS=Homo sapiens GN=MRRF - [RRFM_HUMAN]					0	0																	124	13.5952	9.56885
F5H716	GTP-binding protein 1 (Fragment) OS=Homo sapiens GN=GTPBP1 PE=4 SV=1 - [F5H716_HUMAN]		8.42398e+06			4.21199e+06	0					33.91	7.24	1	1									152	16.5932	5.03369
J3QLR8	28S ribosomal protein S23, mitochondrial OS=Homo sapiens GN=MRPS23 PE=4 SV=1 - [J3QLR8_HUMAN]					0	0													31.72	7.24	1	1	152	17.5064	9.62744
Q5T5U6	Selenide, water dikinase 1 (Fragment) OS=Homo sapiens GN=SEPHS1 PE=2 SV=1 - [Q5T5U6_HUMAN]			5.72419e+07		0	2.8621e+07									39.17	7.23	1	1					166	18.4811	4.79248
H7C3Y9	Zinc phosphodiesterase ELAC protein 2 (Fragment) OS=Homo sapiens GN=ELAC2 PE=4 SV=1 - [H7C3Y9_HUMAN]				20476347	0	1.02382e+07													37.35	7.19	1	1	278	31.1259	6.50732
Q8N0U7	Uncharacterized protein C1orf87 OS=Homo sapiens GN=C1orf87 PE=2 SV=1 - [CA087_HUMAN]					0	0	0	7.14	1	1													546	61.9958	8.646
Q13901	Nuclear nucleic acid-binding protein C1D OS=Homo sapiens GN=C1D PE=1 SV=1 - [C1D_HUMAN]				50184002	0	25092001													31.03	7.09	1	1	141	16.0093	9.02686
Q96K17-2	Isoform 2 of Transcription factor BTF3 homolog 4 OS=Homo sapiens GN=BTF3L4 - [BT3L4_HUMAN]	1.71354e+07				8.56768e+06	0	25.06	7	1	1													100	10.8984	4.50049
H0Y5E8	GTP-binding protein SAR1a (Fragment) OS=Homo sapiens GN=SAR1A PE=4 SV=1 - [H0Y5E8_HUMAN]			7.45665e+06		0	3.72832e+06									34.24	6.96	1	1					115	13.0657	6.60986
Q6ZR93	Putative uncharacterized protein FLJ46541 OS=Homo sapiens PE=2 SV=1 - [YC025_HUMAN]		1.21107e+07			6.05533e+06	0					28.05	6.94	1	1									173	18.1784	11.5757
Q12849-5	Isoform 2 of G-rich sequence factor 1 OS=Homo sapiens GN=GRSF1 - [GRSF1_HUMAN]				2.59491e+07	0	1.29745e+07													27.14	6.92	1	1	318	36.5902	5.69385
B5MCU2	La-related protein 4B (Fragment) OS=Homo sapiens GN=LARP4B PE=4 SV=2 - [B5MCU2_HUMAN]	1.02125e+07				5.10626e+06	0	36.17	6.87	1	1													131	13.4583	4.41162
Q9NR33	DNA polymerase epsilon subunit 4 OS=Homo sapiens GN=POLE4 PE=1 SV=2 - [DPOE4_HUMAN]		1.6461e+07			8.23049e+06	0					21.58	6.84	1	1									117	12.2013	4.91943
H0Y863	Pseudouridylate synthase 7 homolog (Fragment) OS=Homo sapiens GN=PUS7 PE=4 SV=1 - [H0Y863_HUMAN]			1.23915e+07		0	6.19574e+06									21.34	6.82	1	1					132	15.1509	9.21729
A6NKE1	Trafficking protein particle complex subunit 3 OS=Homo sapiens GN=TRAPPC3 PE=4 SV=1 - [A6NKE1_HUMAN]		9882682			4941341	0					20.34	6.78	1	1									118	13.3347	8.86572
P15059	Serine proteinase inhibitor 2 OS=Vaccinia virus (strain Western Reserve) GN=SPI-2 PE=2 SV=2 - [SPI2_VACCW]	6.11746e+06				3.05873e+06	0	0	6.67	1	1													345	38.5118	4.89404
C9J1Z8	ADP-ribosylation factor 5 (Fragment) OS=Homo sapiens GN=ARF5 PE=3 SV=1 - [C9J1Z8_HUMAN]			9.22206e+06		0	4.61103e+06									39.86	6.67	1	1					150	17.0959	7.34229
Q9BTT4	Mediator of RNA polymerase II transcription subunit 10 OS=Homo sapiens GN=MED10 PE=1 SV=1 - [MED10_HUMAN]					0	0																	135	15.6781	6.18896
E9PE10	Ribonucleoprotein PTB-binding 2 OS=Homo sapiens GN=RAVER2 PE=4 SV=1 - [E9PE10_HUMAN]			9.05428e+06		0	4.52714e+06									45.13	6.63	1	1					166	17.7335	9.93506
Q96GI7	Protein FAM89A OS=Homo sapiens GN=FAM89A PE=2 SV=1 - [FA89A_HUMAN]		1.04011e+07			5.20053e+06	0					43.14	6.52	1	1									184	19.5568	5.92236
D6RHC2	Zinc finger CCHC domain-containing protein 10 OS=Homo sapiens GN=ZCCHC10 PE=4 SV=1 - [D6RHC2_HUMAN]			1.12593e+07		0	5.62965e+06									0	6.52	1	1					92	11.2389	10.5356
K7ENA3	Protein syndesmos OS=Homo sapiens GN=NUDT16L1 PE=4 SV=1 - [K7ENA3_HUMAN]				29685730	0	14842865													34.94	6.43	1	1	171	18.9318	7.62061
Q9BSL1	Ubiquitin-associated domain-containing protein 1 OS=Homo sapiens GN=UBAC1 PE=1 SV=1 - [UBAC1_HUMAN]	7.26582e+06				3.63291e+06	0	62.17	6.42	1	1													405	45.31	4.91943
Q12962	Transcription initiation factor TFIID subunit 10 OS=Homo sapiens GN=TAF10 PE=1 SV=1 - [TAF10_HUMAN]					0	0																	218	21.6979	6.56592
H7C1F0	Interleukin-1 receptor-associated kinase 1 (Fragment) OS=Homo sapiens GN=IRAK1 PE=4 SV=1 - [H7C1F0_HUMAN]		3.33778e+06			1.66889e+06	0					58.12	6.41	1	1									234	25.282	8.48486
Q9NV56	MRG/MORF4L-binding protein OS=Homo sapiens GN=MRGBP PE=1 SV=1 - [MRGBP_HUMAN]			13484877		0	6.74244e+06									61.75	6.37	1	1					204	22.403	5.8335
Q9NZ01-2	Isoform 2 of Very-long-chain enoyl-CoA reductase OS=Homo sapiens GN=TECR - [TECR_HUMAN]					0	0																	157	18.2365	9.45166
E9PKS9	Trafficking protein particle complex subunit 4 OS=Homo sapiens GN=TRAPPC4 PE=4 SV=1 - [E9PKS9_HUMAN]					0	0					30.05	6.35	1	1									126	14.1415	6.11279
B0QXZ8	HMG domain-containing protein 4 (Fragment) OS=Homo sapiens GN=HMG2L1 PE=4 SV=1 - [B0QXZ8_HUMAN]					0	0																	284	30.3719	9.62744
H0YFD2	Protein KRI1 homolog (Fragment) OS=Homo sapiens GN=KRI1 PE=4 SV=1 - [H0YFD2_HUMAN]					0	0					15.71	6.32	1	1									190	22.2969	4.98291
D6RCC8	Amidophosphoribosyltransferase OS=Homo sapiens GN=PPAT PE=4 SV=1 - [D6RCC8_HUMAN]	6354841				3.17742e+06	0	47.5	6.25	1	1													192	21.0767	6.85889
C9JHK9	ATP-binding cassette sub-family F member 2 (Fragment) OS=Homo sapiens GN=ABCF2 PE=4 SV=1 - [C9JHK9_HUMAN]		3.37705e+07			1.68853e+07	0					30.25	6.25	1	1									240	26.9129	6.81494
P51398-2	Isoform 2 of 28S ribosomal protein S29, mitochondrial OS=Homo sapiens GN=DAP3 - [RT29_HUMAN]					0	0													25.68	6.16	1	1	357	41.0184	8.98291
H7C227	Sodium-dependent phosphate transporter 1 (Fragment) OS=Homo sapiens GN=SLC20A1 PE=4 SV=1 - [H7C227_HUMAN]					0	0	29.87	6.12	1	1													98	10.9526	9.87646
B4DJC6	Probable U3 small nucleolar RNA-associated protein 11 OS=Homo sapiens GN=UTP11L PE=2 SV=1 - [B4DJC6_HUMAN]		11873439			5.93672e+06	0					20.35	6.08	1	1									148	17.8577	9.96436
P36405	ADP-ribosylation factor-like protein 3 OS=Homo sapiens GN=ARL3 PE=1 SV=2 - [ARL3_HUMAN]			2.45735e+07		0	1.22868e+07									55.9	6.04	1	1					182	20.4428	7.23975
H0YDM3	Protein SAAL1 (Fragment) OS=Homo sapiens GN=SAAL1 PE=4 SV=1 - [H0YDM3_HUMAN]			16175670		0	8087835									28.28	6.02	1	1					133	14.7953	4.50049
CON_00867230.1	(Bos taurus) Gene_Symbol=CSTB CSTB protein - [TREMBL:A6QPZ0|ENSEMBL:ENSBTAP00000024208|REFSEQ:NP_001093832]			267133812		0	133566906									36.5	5.94	1	1					101	11.5838	5.8335
Q9UDY4	DnaJ homolog subfamily B member 4 OS=Homo sapiens GN=DNAJB4 PE=1 SV=1 - [DNJB4_HUMAN]	12794579				6.39729e+06	0	23.12	5.93	1	1													337	37.7831	8.49951
Q9BW85	Coiled-coil domain-containing protein 94 OS=Homo sapiens GN=CCDC94 PE=1 SV=1 - [CCD94_HUMAN]					0	0									0	5.88	1	1					323	37.0627	5.92236
Q9UQN3-2	Isoform 2 of Charged multivesicular body protein 2b OS=Homo sapiens GN=CHMP2B - [CHM2B_HUMAN]	7.59194e+06				3.79597e+06	0	36.3	5.81	1	1													172	19.0875	6.23975
F2Z2C9	Cyclin-T2 OS=Homo sapiens GN=CCNT2 PE=3 SV=1 - [F2Z2C9_HUMAN]			6.58235e+06		0	3.29118e+06									35.71	5.78	1	1					173	19.8232	7.82568
O95274	Ly6/PLAUR domain-containing protein 3 OS=Homo sapiens GN=LYPD3 PE=1 SV=2 - [LYPD3_HUMAN]					0	0									58.69	5.78	1	1					346	35.9476	7.75244
H0YD26	ATP-dependent RNA helicase DDX25 (Fragment) OS=Homo sapiens GN=DDX25 PE=4 SV=1 - [H0YD26_HUMAN]				2.96334e+07	0	1.48167e+07													27.22	5.76	1	1	191	21.4209	7.09326
H7C3E5	Mediator of RNA polymerase II transcription subunit 14 (Fragment) OS=Homo sapiens GN=MED14 PE=4 SV=1 - [H7C3E5_HUMAN]					0	0																	331	35.8929	9.94971
Q8TCE6-2	Isoform 2 of Protein FAM45A OS=Homo sapiens GN=FAM45A - [FA45A_HUMAN]		4.07254e+07			2.03627e+07	0					14.17	5.73	1	1									349	39.7735	6.80029
C9JTA6	SWI/SNF-related matrix-associated actin-dependent regulator of chromatin subfamily B member 1 (Fragment) OS=Homo sapiens GN=SMARCB1 PE=4 SV=1 - [C9JTA6_HUMAN]			3.00674e+07		0	1.50337e+07									27.41	5.73	1	1					227	25.9011	8.92432
Q9Y657	Spindlin-1 OS=Homo sapiens GN=SPIN1 PE=1 SV=3 - [SPIN1_HUMAN]				6.65607e+06	0	3.32803e+06													24.48	5.73	1	1	262	29.5818	6.96143
H7C4F1	Arf-GAP with GTPase, ANK repeat and PH domain-containing protein 3 (Fragment) OS=Homo sapiens GN=AGAP3 PE=4 SV=1 - [H7C4F1_HUMAN]					0	0					25.3	5.67	1	1									194	21.371	7.98682
C9JZJ7	Midline-1 (Fragment) OS=Homo sapiens GN=MID1 PE=4 SV=1 - [C9JZJ7_HUMAN]				9.90941e+07	0	4.95471e+07													42.63	5.58	1	1	197	22.0475	5.38916
Q5T0Y8	Acid sphingomyelinase-like phosphodiesterase 3b (Fragment) OS=Homo sapiens GN=SMPDL3B PE=2 SV=1 - [Q5T0Y8_HUMAN]				4.98808e+06	0	2.49404e+06													39.13	5.58	1	1	269	29.5107	4.85596
G3V4E5	Disks large-associated protein 5 (Fragment) OS=Homo sapiens GN=DLGAP5 PE=4 SV=1 - [G3V4E5_HUMAN]		5.31911e+06			2.65955e+06	0					30.79	5.56	1	1									234	26.9085	10.521
C9K0P9	Segment polarity protein dishevelled homolog DVL-3 (Fragment) OS=Homo sapiens GN=DVL3 PE=4 SV=1 - [C9K0P9_HUMAN]					0	0	44.86	5.45	1	1													220	24.3259	6.25244
K7EIY6	RING finger protein 126 (Fragment) OS=Homo sapiens GN=RNF126 PE=4 SV=1 - [K7EIY6_HUMAN]			2.38192e+07		0	1.19096e+07									43.11	5.45	1	1					165	18.2547	4.94482
H7C1V0	Cathepsin D light chain (Fragment) OS=Homo sapiens GN=CTSD PE=3 SV=1 - [H7C1V0_HUMAN]	18124087				9.06204e+06	0	23.76	5.29	1	1													189	20.3585	8.44092
P41208	Centrin-2 OS=Homo sapiens GN=CETN2 PE=1 SV=1 - [CETN2_HUMAN]			9.63424e+06		0	4.81712e+06									33.99	5.23	1	1					172	19.7259	4.99561
K7ESE8	Bleomycin hydrolase (Fragment) OS=Homo sapiens GN=BLMH PE=4 SV=1 - [K7ESE8_HUMAN]	1.11762e+07				5.58812e+06	0	35.94	5.19	1	1													231	26.7211	6.78564
P56556	NADH dehydrogenase [ubiquinone] 1 alpha subcomplex subunit 6 OS=Homo sapiens GN=NDUFA6 PE=1 SV=3 - [NDUA6_HUMAN]				1.05517e+07	0	5.27584e+06													36.74	5.19	1	1	154	17.8593	10.1401
H0Y8N7	39S ribosomal protein L1, mitochondrial (Fragment) OS=Homo sapiens GN=MRPL1 PE=4 SV=1 - [H0Y8N7_HUMAN]					0	0																	231	26.7072	8.89502
P0A7L0	50S ribosomal protein L1 OS=Escherichia coli (strain K12) GN=rplA PE=1 SV=2 - [RL1_ECOLI]	4654615				2.32731e+06	0	20.54	5.13	1	1													234	24.7143	9.64209
F2Z3L2	RalBP1-associated Eps domain-containing protein 1 OS=Homo sapiens GN=REPS1 PE=4 SV=1 - [F2Z3L2_HUMAN]		6.83723e+06			3.41861e+06	0					32.23	5	1	1									220	23.937	8.42627
K7EN65	Methyl-CpG-binding domain protein 1 (Fragment) OS=Homo sapiens GN=MBD1 PE=4 SV=1 - [K7EN65_HUMAN]		3.81814e+06			1.90907e+06	0					20.11	5	1	1									240	25.7081	5.5415
Q86YM6	HOMER1F OS=Homo sapiens GN=HOMER1 PE=2 SV=1 - [Q86YM6_HUMAN]		9.94467e+06			4.97233e+06	0					42.3	5	1	1									180	20.8068	5.0083
F8VUA2	Charged multivesicular body protein 1a OS=Homo sapiens GN=CHMP1A PE=4 SV=1 - [F8VUA2_HUMAN]					0	0													34.2	4.97	1	1	181	19.5191	9.24658
E9PH05	Protein FAM162A OS=Homo sapiens GN=FAM162A PE=4 SV=1 - [E9PH05_HUMAN]				3.2807e+07	0	1.64035e+07													35.46	4.96	1	1	141	15.9484	9.94971
H7C3L7	DnaJ homolog subfamily C member 2 (Fragment) OS=Homo sapiens GN=DNAJC2 PE=4 SV=1 - [H7C3L7_HUMAN]		4.42929e+06			2.21464e+06	0					44.94	4.94	1	1									243	28.6282	7.09326
P28325	Cystatin-D OS=Homo sapiens GN=CST5 PE=1 SV=1 - [CYTD_HUMAN]			3.54576e+07		0	1.77288e+07									47.02	4.93	1	1					142	16.0699	7.1665
Q96MW1	Coiled-coil domain-containing protein 43 OS=Homo sapiens GN=CCDC43 PE=1 SV=2 - [CCD43_HUMAN]	4.11785e+06				2.05893e+06	0	25.58	4.91	1	1													224	25.233	4.91943
Q9NWS0	PIH1 domain-containing protein 1 OS=Homo sapiens GN=PIH1D1 PE=1 SV=1 - [PIHD1_HUMAN]					0	0	28.34	4.83	1	1													290	32.3424	5.13525
B9TX62	Mediator complex subunit MED24 variant MED24_i2 (Fragment) OS=Homo sapiens GN=MED24 PE=2 SV=1 - [B9TX62_HUMAN]					0	0																	292	32.2008	8.54346
Q7Z7K6-3	Isoform 3 of Centromere protein V OS=Homo sapiens GN=CENPV - [CENPV_HUMAN]				1.86569e+07	0	9.32844e+06													38	4.78	1	1	272	29.712	9.72998
Q96BR5	Sel1 repeat-containing protein 1 OS=Homo sapiens GN=SELRC1 PE=1 SV=2 - [SELR1_HUMAN]		21451452			10725726	0					24.69	4.76	1	1									231	25.6921	6.02393
H7C312	Thymidylate kinase (Fragment) OS=Homo sapiens GN=DTYMK PE=4 SV=1 - [H7C312_HUMAN]			1.77913e+07		0	8.89565e+06									25.1	4.71	1	1					170	19.466	6.87354
C9JTY3	Protein TFG (Fragment) OS=Homo sapiens GN=TFG PE=4 SV=1 - [C9JTY3_HUMAN]		41275296			20637648	0					49.45	4.69	1	1									128	14.7498	5.36377
Q9BVK6	Transmembrane emp24 domain-containing protein 9 OS=Homo sapiens GN=TMED9 PE=1 SV=2 - [TMED9_HUMAN]					0	0													0	4.68	1	1	235	27.2602	8.01611
H3BNR4	AP-1 complex subunit gamma-1 OS=Homo sapiens GN=AP1G1 PE=4 SV=1 - [H3BNR4_HUMAN]		1.46978e+07			7.34891e+06	0					15.51	4.66	1	1									236	27.0499	8.83643
H0Y7N6	Actin-binding LIM protein 1 (Fragment) OS=Homo sapiens GN=ABLIM1 PE=4 SV=1 - [H0Y7N6_HUMAN]	4.67172e+06				2.33586e+06	0	24.96	4.65	1	1													172	19.63	8.85107
Q9H3N1	Thioredoxin-related transmembrane protein 1 OS=Homo sapiens GN=TMX1 PE=1 SV=1 - [TMX1_HUMAN]				21163097	0	1.05815e+07													81.94	4.64	1	1	280	31.7708	4.98291
E5RFM2	Centrin-3 OS=Homo sapiens GN=CETN3 PE=4 SV=1 - [E5RFM2_HUMAN]		1.96612e+07			9.83059e+06	0					0	4.58	1	1									153	18.0363	4.88135
B3KRF7	Zinc finger protein with KRAB and SCAN domains 1 OS=Homo sapiens GN=ZKSCAN1 PE=2 SV=1 - [B3KRF7_HUMAN]			3.01056e+06		0	1.50528e+06									47.56	4.57	1	1					350	39.2992	8.646
Q8IZP0-11	Isoform 11 of Abl interactor 1 OS=Homo sapiens GN=ABI1 - [ABI1_HUMAN]		1.00971e+07			5.04857e+06	0					86.21	4.56	1	1									329	35.8976	5.05908
K7EPD6	ELKS/Rab6-interacting/CAST family member 1 (Fragment) OS=Homo sapiens GN=ERC1 PE=4 SV=1 - [K7EPD6_HUMAN]				2.70214e+07	0	1.35107e+07													22.92	4.56	1	1	285	33.343	5.60498
Q5VWZ2-2	Isoform 2 of Lysophospholipase-like protein 1 OS=Homo sapiens GN=LYPLAL1 - [LYPL1_HUMAN]					0	0									38.82	4.52	1	1					221	24.4606	7.54736
Q8N543-2	Isoform 2 of 2-oxoglutarate and iron-dependent oxygenase domain-containing protein 1 OS=Homo sapiens GN=OGFOD1 - [OGFD1_HUMAN]				5.43498e+06	0	2.71749e+06													59.01	4.48	1	1	402	46.8318	4.93213
P30566-2	Isoform 2 of Adenylosuccinate lyase OS=Homo sapiens GN=ADSL - [PUR8_HUMAN]		9.89991e+06			4.94995e+06	0					36.6	4.47	1	1									425	48.2967	7.78174
Q8NFH3	Nucleoporin Nup43 OS=Homo sapiens GN=NUP43 PE=1 SV=1 - [NUP43_HUMAN]			2.68126e+07		0	1.34063e+07									69.54	4.47	1	1					380	42.1245	5.63037
C9JL93	Serpin B13 (Fragment) OS=Homo sapiens GN=SERPINB13 PE=4 SV=1 - [C9JL93_HUMAN]					0	0									35.76	4.43	1	1					158	17.8512	7.23975
H0YEF3	Ribonuclease H2 subunit C (Fragment) OS=Homo sapiens GN=RNASEH2C PE=4 SV=1 - [H0YEF3_HUMAN]			1.97546e+07		0	9.87732e+06									35.74	4.43	1	1					158	17.2198	5.37646
P0AFG0	Transcription antitermination protein NusG OS=Escherichia coli (strain K12) GN=nusG PE=1 SV=2 - [NUSG_ECOLI]			1.09037e+07		0	5.45183e+06									22.15	4.42	1	1					181	20.5185	6.81494
Q9BUH6	Uncharacterized protein C9orf142 OS=Homo sapiens GN=C9orf142 PE=1 SV=2 - [CI142_HUMAN]			6926308		0	3463154									29.22	4.41	1	1					204	21.626	5.47803
B7Z1I0	Integrin-linked protein kinase OS=Homo sapiens GN=ILK PE=2 SV=1 - [B7Z1I0_HUMAN]				2.21086e+07	0	1.10543e+07													55.96	4.4	1	1	318	36.4437	9.40771
Q9HD33-2	Isoform 2 of 39S ribosomal protein L47, mitochondrial OS=Homo sapiens GN=MRPL47 - [RM47_HUMAN]					0	0													30.86	4.35	1	1	230	27.0687	10.3452
Q5JRG1	Nucleoporin like 1 (Fragment) OS=Homo sapiens GN=NUPL1 PE=2 SV=1 - [Q5JRG1_HUMAN]				1.87777e+07	0	9.38883e+06													38.82	4.32	1	1	463	49.065	7.78174
F8W822	ARF GTPase-activating protein GIT2 OS=Homo sapiens GN=GIT2 PE=4 SV=1 - [F8W822_HUMAN]				5.13723e+06	0	2.56861e+06													38.78	4.28	1	1	421	46.9595	6.80029
O95721	Synaptosomal-associated protein 29 OS=Homo sapiens GN=SNAP29 PE=1 SV=1 - [SNP29_HUMAN]				42719920	0	21359960													70.41	4.26	1	1	258	28.9526	5.80811
Q49A26-5	Isoform 5 of Putative oxidoreductase GLYR1 OS=Homo sapiens GN=GLYR1 - [GLYR1_HUMAN]					0	0													54.86	4.24	1	1	472	51.4753	8.26514
Q9UG54	Mitogen-activated protein kinase kinase kinase 7 OS=Homo sapiens GN=DKFZp586F0420 PE=2 SV=1 - [Q9UG54_HUMAN]					0	0	29.4	4.23	1	1													260	28.8523	7.40088
Q05BQ5-2	Isoform 2 of MBT domain-containing protein 1 OS=Homo sapiens GN=MBTD1 - [MBTD1_HUMAN]					0	0																	169	18.369	9.18799
B1AH89	Tubulin tyrosine ligase-like family, member 12 OS=Homo sapiens GN=TTLL12 PE=4 SV=1 - [B1AH89_HUMAN]			6.744e+06		0	3.372e+06									37.51	4.09	1	1					636	73.5006	5.5415
Q7L2J0-2	Isoform 2 of 7SK snRNA methylphosphate capping enzyme OS=Homo sapiens GN=MEPCE - [MEPCE_HUMAN]					0	0									38.18	4.09	1	1					220	24.9348	8.39697
Q9NQ88	Fructose-2,6-bisphosphatase TIGAR OS=Homo sapiens GN=TIGAR PE=1 SV=1 - [TIGAR_HUMAN]				6145507	0	3.07275e+06													61.32	4.07	1	1	270	30.0431	7.69385
P19768	Insertion element IS150 uncharacterized 19.7 kDa protein OS=Escherichia coli (strain K12) GN=insJ PE=3 SV=1 - [INSJ_ECOLI]			5.13116e+07		0	2.56558e+07									24.93	4.05	1	1					173	19.7128	10.0229
Q96CS3	FAS-associated factor 2 OS=Homo sapiens GN=FAF2 PE=1 SV=2 - [FAF2_HUMAN]				7.0365e+06	0	3.51825e+06													25.74	4.04	1	1	445	52.5905	5.61768
H0YHE0	HEAT repeat-containing protein 5A (Fragment) OS=Homo sapiens GN=HEATR5A PE=4 SV=1 - [H0YHE0_HUMAN]		2.49578e+06			1.24789e+06	0					0	4.03	1	1									124	14.1446	7.40088
H0YJD9	Actin-related protein 10 (Fragment) OS=Homo sapiens GN=ACTR10 PE=4 SV=1 - [H0YJD9_HUMAN]				51486816	0	25743408													30.02	4.03	1	1	149	16.6057	9.61279
Q9UKR3	Kallikrein-13 OS=Homo sapiens GN=KLK13 PE=1 SV=1 - [KLK13_HUMAN]			9.65525e+06		0	4.82763e+06									32.63	3.97	1	1					277	30.5505	8.45557
F5GXG6	General transcription factor IIH subunit 3 (Fragment) OS=Homo sapiens GN=GTF2H3 PE=4 SV=1 - [F5GXG6_HUMAN]					0	0									0	3.95	1	1					177	19.786	7.44482
Q9HCN4-3	Isoform 3 of GPN-loop GTPase 1 OS=Homo sapiens GN=GPN1 - [GPN1_HUMAN]					0	0	37.48	3.94	1	1													279	31.8117	4.66553
Q8WYK3	Thymidylate synthase OS=Homo sapiens GN=TS PE=2 SV=1 - [Q8WYK3_HUMAN]					0	0					41.33	3.94	1	1									279	31.7382	7.00537
G5E9E2	DNA-3-methyladenine glycosylase OS=Homo sapiens GN=MPG PE=3 SV=1 - [G5E9E2_HUMAN]		20521970			10260985	0					25.03	3.91	1	1									281	30.8047	9.15869
H7C5H7	Aflatoxin B1 aldehyde reductase member 2 (Fragment) OS=Homo sapiens GN=AKR7A2 PE=4 SV=1 - [H7C5H7_HUMAN]			3.49816e+06		0	1.74908e+06									23.91	3.9	1	1					205	21.6807	7.59131
O94760	N(G),N(G)-dimethylarginine dimethylaminohydrolase 1 OS=Homo sapiens GN=DDAH1 PE=1 SV=3 - [DDAH1_HUMAN]	10755724				5377862	0	29.25	3.86	1	1													285	31.1019	5.80811
Q15397	Pumilio domain-containing protein KIAA0020 OS=Homo sapiens GN=KIAA0020 PE=1 SV=3 - [K0020_HUMAN]				1.19511e+07	0	5.97557e+06													30.18	3.86	1	1	648	73.5383	9.64209
Q8WXX5	DnaJ homolog subfamily C member 9 OS=Homo sapiens GN=DNAJC9 PE=1 SV=1 - [DNJC9_HUMAN]			15268329		0	7.63416e+06									39.87	3.85	1	1					260	29.8911	5.73193
Q9GZP4-2	Isoform 2 of PITH domain-containing protein 1 OS=Homo sapiens GN=PITHD1 - [PITH1_HUMAN]			9.87558e+06		0	4.93779e+06									0	3.81	1	1					210	24.1057	5.74463
F5H5Y3	Signal recognition particle 68 kDa protein OS=Homo sapiens GN=SRP68 PE=4 SV=1 - [F5H5Y3_HUMAN]		4.26429e+06			2.13215e+06	0					47.25	3.8	1	1									526	60.2474	7.6499
Q9Y4W2-4	Isoform 4 of Ribosomal biogenesis protein LAS1L OS=Homo sapiens GN=LAS1L - [LAS1L_HUMAN]					0	0													26.84	3.78	1	1	291	33.0874	5.23682
Q8TBX8-2	Isoform 2 of Phosphatidylinositol 5-phosphate 4-kinase type-2 gamma OS=Homo sapiens GN=PIP4K2C - [PI42C_HUMAN]					0	0					0	3.75	1	1									373	41.8955	7.41553
K7EJB9	Calreticulin (Fragment) OS=Homo sapiens GN=CALR PE=4 SV=1 - [K7EJB9_HUMAN]		9.86212e+06			4.93106e+06	0					20.28	3.64	1	1									247	28.4139	4.67822
B1AR80	UDP-N-acetylhexosamine pyrophosphorylase (Fragment) OS=Homo sapiens GN=UAP1 PE=4 SV=1 - [B1AR80_HUMAN]					0	0																	220	25.2839	7.41553
Q5T653	39S ribosomal protein L2, mitochondrial OS=Homo sapiens GN=MRPL2 PE=1 SV=2 - [RM02_HUMAN]		14325956			7162978	0					21.04	3.61	1	1									305	33.2797	11.2974
Q96BJ3-3	Isoform 3 of Axin interactor, dorsalization-associated protein OS=Homo sapiens GN=AIDA - [AIDA_HUMAN]				40691409	0	2.03457e+07													0	3.57	1	1	224	25.8974	6.81494
B3KXH8	Sorting nexin-9 OS=Homo sapiens GN=SNX9 PE=2 SV=1 - [B3KXH8_HUMAN]				9.3592e+06	0	4.6796e+06													20.59	3.54	1	1	395	45.5762	8.14795
A0AVT1-4	Isoform 4 of Ubiquitin-like modifier-activating enzyme 6 OS=Homo sapiens GN=UBA6 - [UBA6_HUMAN]				1.62289e+07	0	8.11444e+06													61.9	3.53	1	1	340	37.6688	5.33838
B7Z686	Neuronal-specific septin-3 OS=Homo sapiens GN=SEPT3 PE=2 SV=1 - [B7Z686_HUMAN]				2.39388e+07	0	1.19694e+07													33.75	3.5	1	1	286	32.9769	6.62451
Q9H1D9	DNA-directed RNA polymerase III subunit RPC6 OS=Homo sapiens GN=POLR3F PE=1 SV=1 - [RPC6_HUMAN]			20271750		0	10135875									64.16	3.48	1	1					316	35.6611	6.11279
H3BNJ4	Zinc finger protein 106 homolog (Fragment) OS=Homo sapiens GN=ZFP106 PE=4 SV=1 - [H3BNJ4_HUMAN]					0	0																	201	23.7544	7.38623
Q15834	Coiled-coil domain-containing protein 85B OS=Homo sapiens GN=CCDC85B PE=1 SV=2 - [CC85B_HUMAN]		6.13784e+07			3.06892e+07	0					29.12	3.47	1	1									202	22.0771	5.08447
Q96S79	Ras-like protein family member 10B OS=Homo sapiens GN=RASL10B PE=2 SV=1 - [RSLAB_HUMAN]			45150159		0	2.25751e+07									28.67	3.45	1	1					203	23.2141	9.39307
Q96ST2-2	Isoform 2 of Protein IWS1 homolog OS=Homo sapiens GN=IWS1 - [IWS1_HUMAN]					0	0																	494	56.0746	5.36377
G3V1D7	Reticulon 4 receptor-like 2, isoform CRA_a OS=Homo sapiens GN=RTN4RL2 PE=4 SV=1 - [G3V1D7_HUMAN]				205054507	0	1.02527e+08													38.59	3.43	1	1	204	22.95	8.646
P01876	Ig alpha-1 chain C region OS=Homo sapiens GN=IGHA1 PE=1 SV=2 - [IGHA1_HUMAN]	1.41407e+07				7.07036e+06	0	44.63	3.4	1	1													353	37.6306	6.50732
P54920	Alpha-soluble NSF attachment protein OS=Homo sapiens GN=NAPA PE=1 SV=3 - [SNAA_HUMAN]		2.11805e+07			1.05903e+07	0					25.9	3.39	1	1									295	33.2113	5.36377
H7C2K2	NCK-interacting protein with SH3 domain (Fragment) OS=Homo sapiens GN=NCKIPSD PE=4 SV=1 - [H7C2K2_HUMAN]	6.8958e+06				3.4479e+06	0	34.84	3.36	1	1													268	29.2188	4.61475
Q5JV03	Ubiquitin associated protein 2 OS=Homo sapiens GN=UBAP2 PE=2 SV=1 - [Q5JV03_HUMAN]		9285002			4642501	0					37.16	3.35	1	1									358	36.8949	8.73389
Q9NV96-3	Isoform 3 of Cell cycle control protein 50A OS=Homo sapiens GN=TMEM30A - [CC50A_HUMAN]				27994257	0	1.39971e+07													28.32	3.31	1	1	242	27.7112	9.33447
Q7LGA3-2	Isoform 2 of Heparan sulfate 2-O-sulfotransferase 1 OS=Homo sapiens GN=HS2ST1 - [HS2ST_HUMAN]					0	0													22.24	3.3	1	1	303	34.8845	8.20654
C9JIG9	Serine/threonine-protein kinase OSR1 OS=Homo sapiens GN=OXSR1 PE=4 SV=1 - [C9JIG9_HUMAN]	1.89787e+06				948936	0	39.41	3.21	1	1													468	51.8239	7.79639
Q9P0L0	Vesicle-associated membrane protein-associated protein A OS=Homo sapiens GN=VAPA PE=1 SV=3 - [VAPA_HUMAN]			3.48208e+06		0	1.74104e+06									23.96	3.21	1	1					249	27.8752	8.6167
F8WF02	Pyruvate dehydrogenase E1 component subunit beta, mitochondrial OS=Homo sapiens GN=PDHB PE=4 SV=1 - [F8WF02_HUMAN]		1.29361e+07			6.46803e+06	0					39.44	3.19	1	1									251	27.6331	7.89893
I3L2U8	Platelet-activating factor acetylhydrolase IB subunit alpha OS=Homo sapiens GN=PAFAH1B1 PE=4 SV=1 - [I3L2U8_HUMAN]					0	0													51.39	3.19	1	1	345	38.9231	7.21045
Q16795	NADH dehydrogenase [ubiquinone] 1 alpha subcomplex subunit 9, mitochondrial OS=Homo sapiens GN=NDUFA9 PE=1 SV=2 - [NDUA9_HUMAN]				6.45748e+06	0	3.22874e+06													44.95	3.18	1	1	377	42.4826	9.80322
O75874	Isocitrate dehydrogenase [NADP] cytoplasmic OS=Homo sapiens GN=IDH1 PE=1 SV=2 - [IDHC_HUMAN]					0	0					21.48	3.14	1	1									414	46.6295	7.00537
Q8N5P1	Zinc finger CCCH domain-containing protein 8 OS=Homo sapiens GN=ZC3H8 PE=1 SV=2 - [ZC3H8_HUMAN]			7.78286e+06		0	3.89143e+06									36.72	3.09	1	1					291	33.5545	8.27979
H3BPF7	Lon protease homolog 2, peroxisomal (Fragment) OS=Homo sapiens GN=LONP2 PE=4 SV=2 - [H3BPF7_HUMAN]			3.03685e+07		0	1.51842e+07									30.24	3.08	1	1					195	20.8189	6.69775
Q8WUA4-2	Isoform 2 of General transcription factor 3C polypeptide 2 OS=Homo sapiens GN=GTF3C2 - [TF3C2_HUMAN]					0	0																	585	63.9621	6.53662
Q86UV5-4	Isoform 4 of Ubiquitin carboxyl-terminal hydrolase 48 OS=Homo sapiens GN=USP48 - [UBP48_HUMAN]					0	0																	392	45.4517	7.02002
O14948-3	Isoform 3 of Transcription factor EC OS=Homo sapiens GN=TFEC - [TFEC_HUMAN]					0	0																	197	22.6389	9.67139
P24752	Acetyl-CoA acetyltransferase, mitochondrial OS=Homo sapiens GN=ACAT1 PE=1 SV=1 - [THIL_HUMAN]	9908216				4954108	0	49.82	3.04	1	1													427	45.1706	8.85107
Q96PN8	Testis-specific serine/threonine-protein kinase 3 OS=Homo sapiens GN=TSSK3 PE=2 SV=1 - [TSSK3_HUMAN]	4.62994e+06				2.31497e+06	0	39.53	2.99	1	1													268	30.0823	6.7124
H7C3J3	THUMP domain-containing protein 3 (Fragment) OS=Homo sapiens GN=THUMPD3 PE=4 SV=1 - [H7C3J3_HUMAN]					0	0													26.74	2.97	1	1	269	30.3262	6.72705
O75330-2	Isoform 2 of Hyaluronan mediated motility receptor OS=Homo sapiens GN=HMMR - [HMMR_HUMAN]	5.03622e+06				2.51811e+06	0	14.4	2.96	1	1													709	82.2508	5.88428
P29083	General transcription factor IIE subunit 1 OS=Homo sapiens GN=GTF2E1 PE=1 SV=2 - [T2EA_HUMAN]			2.02035e+06		0	1.01018e+06									27.31	2.96	1	1					439	49.421	4.81787
O15541	RING finger protein 113A OS=Homo sapiens GN=RNF113A PE=1 SV=1 - [R113A_HUMAN]			3.1351e+07		0	1.56755e+07									27.35	2.92	1	1					343	38.7626	5.69385
H0Y6T7	Nicastrin (Fragment) OS=Homo sapiens GN=NCSTN PE=4 SV=1 - [H0Y6T7_HUMAN]					0	0													39.5	2.91	1	1	275	30.1373	5.42725
Q6T310	Ras-like protein family member 11A OS=Homo sapiens GN=RASL11A PE=2 SV=1 - [RSLBA_HUMAN]		377440410			188720205	0					38.44	2.89	1	1									242	26.9892	8.93896
A0FGR8-4	Isoform 4 of Extended synaptotagmin-2 OS=Homo sapiens GN=ESYT2 - [ESYT2_HUMAN]		2.96965e+06			1.48483e+06	0					22.28	2.85	1	1									527	59.3662	8.00146
Q8NAF0	Zinc finger protein 579 OS=Homo sapiens GN=ZNF579 PE=1 SV=2 - [ZN579_HUMAN]			10646712		0	5323356									28.11	2.85	1	1					562	60.4713	8.68994
H7C005	Coiled-coil domain-containing protein 138 (Fragment) OS=Homo sapiens GN=CCDC138 PE=4 SV=1 - [H7C005_HUMAN]		1.40427e+06			702134	0					34.59	2.84	1	1									352	41.0873	8.42627
P0DJJ0	SLIT-ROBO Rho GTPase-activating protein 2C OS=Homo sapiens GN=SRGAP2C PE=1 SV=1 - [SRG2C_HUMAN]		9.39599e+06			4.698e+06	0					39.71	2.83	1	1									459	53.4497	6.34131
Q92556-2	Isoform 2 of Engulfment and cell motility protein 1 OS=Homo sapiens GN=ELMO1 - [ELMO1_HUMAN]					0	0					27.07	2.83	1	1									247	28.7238	6.41748
Q9Y448-2	Isoform 2 of Small kinetochore-associated protein OS=Homo sapiens GN=KNSTRN - [SKAP_HUMAN]		1.32064e+07			6.6032e+06	0					0	2.8	1	1									286	31.8603	7.09326
Q9BVC3	Sister chromatid cohesion protein DCC1 OS=Homo sapiens GN=DSCC1 PE=1 SV=2 - [DCC1_HUMAN]			2.25183e+07		0	1.12591e+07									24.66	2.8	1	1					393	44.7965	5.17334
H0YHD0	Breast cancer metastasis-suppressor 1-like protein (Fragment) OS=Homo sapiens GN=BRMS1L PE=4 SV=1 - [H0YHD0_HUMAN]				42536359	0	2.12682e+07													30.63	2.79	1	1	215	25.0688	6.41748
Q8N573-3	Isoform 3 of Oxidation resistance protein 1 OS=Homo sapiens GN=OXR1 - [OXR1_HUMAN]					0	0	36.69	2.78	1	1													503	55.664	5.04639
Q8NBS9-2	Isoform 2 of Thioredoxin domain-containing protein 5 OS=Homo sapiens GN=TXNDC5 - [TXND5_HUMAN]					0	0					35	2.78	1	1									324	36.155	5.46533
Q9UHR5-2	Isoform 2 of SAP30-binding protein OS=Homo sapiens GN=SAP30BP - [S30BP_HUMAN]					0	0																	292	32.049	5.07178
Q96LA8-2	Isoform 2 of Protein arginine N-methyltransferase 6 OS=Homo sapiens GN=PRMT6 - [ANM6_HUMAN]			5.51534e+06		0	2.75767e+06									35.16	2.74	1	1					292	32.4882	4.99561
O00442	RNA 3'-terminal phosphate cyclase OS=Homo sapiens GN=RTCA PE=1 SV=1 - [RTCA_HUMAN]					0	0					30.78	2.73	1	1									366	39.3114	7.85498
E9PSI3	Nuclear pore complex protein Nup160 OS=Homo sapiens GN=NUP160 PE=4 SV=1 - [E9PSI3_HUMAN]					0	0																	259	30.0147	4.43701
Q96P70	Importin-9 OS=Homo sapiens GN=IPO9 PE=1 SV=3 - [IPO9_HUMAN]					0	0									56.45	2.69	1	1					1041	115.889	4.80518
B4DN60	Asparagine--tRNA ligase, cytoplasmic OS=Homo sapiens GN=NARS PE=2 SV=1 - [B4DN60_HUMAN]				34327173	0	1.71636e+07													51.25	2.68	1	1	299	34.899	5.021
Q96T51-3	Isoform 3 of RUN and FYVE domain-containing protein 1 OS=Homo sapiens GN=RUFY1 - [RUFY1_HUMAN]				9.92259e+06	0	4.9613e+06													25.68	2.67	1	1	412	44.4608	6.11279
Q8WU76-2	Isoform 2 of Sec1 family domain-containing protein 2 OS=Homo sapiens GN=SCFD2 - [SCFD2_HUMAN]					0	0					0	2.66	1	1									639	69.9475	6.771
F5H8F7	Set1/Ash2 histone methyltransferase complex subunit ASH2 OS=Homo sapiens GN=ASH2L PE=4 SV=1 - [F5H8F7_HUMAN]			25338433		0	1.26692e+07									25.31	2.66	1	1					489	55.2894	8.06006
Q15018	BRISC complex subunit Abro1 OS=Homo sapiens GN=FAM175B PE=1 SV=2 - [F175B_HUMAN]	1.13771e+07				5.68856e+06	0	68.81	2.65	1	1													415	46.8719	6.21436
Q06546	GA-binding protein alpha chain OS=Homo sapiens GN=GABPA PE=1 SV=1 - [GABPA_HUMAN]			20783113		0	1.03916e+07									34.91	2.64	1	1					454	51.2631	4.97021
P55263-3	Isoform 3 of Adenosine kinase OS=Homo sapiens GN=ADK - [ADK_HUMAN]			5.79597e+06		0	2.89798e+06									27.32	2.62	1	1					305	34.0624	6.72705
F5H897	Heat shock protein 75 kDa, mitochondrial OS=Homo sapiens GN=TRAP1 PE=3 SV=1 - [F5H897_HUMAN]				1.84486e+07	0	9.22429e+06													32.16	2.61	1	1	651	74.2207	7.86963
O43681	ATPase ASNA1 OS=Homo sapiens GN=ASNA1 PE=1 SV=2 - [ASNA_HUMAN]					0	0									52.01	2.59	1	1					348	38.7674	4.90674
Q2TAL8	Glutamine-rich protein 1 OS=Homo sapiens GN=QRICH1 PE=1 SV=1 - [QRIC1_HUMAN]					0	0													21.79	2.58	1	1	776	86.3819	5.87158
E9PCI9	Farnesyl pyrophosphate synthase OS=Homo sapiens GN=FDPS PE=3 SV=1 - [E9PCI9_HUMAN]			11286440		0	5643220									36.71	2.55	1	1					353	40.5066	5.17334
F6T1Q0	2',5'-phosphodiesterase 12 OS=Homo sapiens GN=PDE12 PE=4 SV=1 - [F6T1Q0_HUMAN]			17520940		0	8760470									41.76	2.54	1	1					472	52.1427	7.84033
B7Z5J4	Carboxypeptidase A4 OS=Homo sapiens GN=CPA4 PE=2 SV=1 - [B7Z5J4_HUMAN]	6.75751e+06				3.37875e+06	0	32.24	2.52	1	1													317	35.6116	7.29834
E9PFG0	Alcohol dehydrogenase class 4 mu/sigma chain OS=Homo sapiens GN=ADH7 PE=3 SV=1 - [E9PFG0_HUMAN]					0	0									26.62	2.52	1	1					317	33.7241	7.53271
Q9UK53-2	Isoform 2 of Inhibitor of growth protein 1 OS=Homo sapiens GN=ING1 - [ING1_HUMAN]					0	0									17.18	2.51	1	1					279	31.8436	7.10791
Q96G46-2	Isoform 2 of tRNA-dihydrouridine(47) synthase [NAD(P)(+)]-like OS=Homo sapiens GN=DUS3L - [DUS3L_HUMAN]			1.79777e+06		0	898886									18.63	2.49	1	1					482	52.7389	8.36768
Q9Y3Z3-2	Isoform 2 of SAM domain and HD domain-containing protein 1 OS=Homo sapiens GN=SAMHD1 - [SAMH1_HUMAN]			1.24393e+07		0	6.21966e+06									71.51	2.49	1	1					602	69.4002	7.1958
P49711	Transcriptional repressor CTCF OS=Homo sapiens GN=CTCF PE=1 SV=1 - [CTCF_HUMAN]			3.03403e+06		0	1.51702e+06									93.05	2.48	1	1					727	82.7324	6.96143
C9JJX6	Armadillo repeat protein deleted in velo-cardio-facial syndrome OS=Homo sapiens GN=ARVCF PE=4 SV=1 - [C9JJX6_HUMAN]		4.66206e+06			2.33103e+06	0					34.8	2.46	1	1									893	96.7686	7.04932
Q9NRW7	Vacuolar protein sorting-associated protein 45 OS=Homo sapiens GN=VPS45 PE=1 SV=1 - [VPS45_HUMAN]				9.91242e+06	0	4.95621e+06													37.29	2.46	1	1	570	65.0358	8.23584
Q9NYJ8-2	Isoform 2 of TGF-beta-activated kinase 1 and MAP3K7-binding protein 2 OS=Homo sapiens GN=TAB2 - [TAB2_HUMAN]				7.97249e+06	0	3.98624e+06													0	2.43	1	1	536	58.0953	8.44092
E9PQC4	Kinetochore protein Nuf2 OS=Homo sapiens GN=NUF2 PE=4 SV=1 - [E9PQC4_HUMAN]		17969706			8984853	0					20.64	2.4	1	1									417	48.8015	8.85107
H0YFD6	Trifunctional enzyme subunit alpha, mitochondrial (Fragment) OS=Homo sapiens GN=HADHA PE=4 SV=1 - [H0YFD6_HUMAN]				68158551	0	3.40793e+07													44.74	2.4	1	1	250	27.0911	8.27979
Q9UF33-2	Isoform 2 of Ephrin type-A receptor 6 OS=Homo sapiens GN=EPHA6 - [EPHA6_HUMAN]				64548156	0	32274078													26.69	2.4	1	1	334	37.1431	8.22119
Q0VDF9	Heat shock 70 kDa protein 14 OS=Homo sapiens GN=HSPA14 PE=1 SV=1 - [HSP7E_HUMAN]	9.69232e+06				4.84616e+06	0	42.49	2.36	1	1													509	54.7601	5.59229
F6RU81	ELM2 and SANT domain-containing protein 1 (Fragment) OS=Homo sapiens GN=ELMSAN1 PE=4 SV=1 - [F6RU81_HUMAN]				7.23925e+06	0	3.61962e+06													26	2.36	1	1	1019	111.848	9.0708
Q9Y5B8-2	Isoform 2 of Nucleoside diphosphate kinase 7 OS=Homo sapiens GN=NME7 - [NDK7_HUMAN]			9.42984e+06		0	4.71492e+06									21.88	2.35	1	1					340	38.1622	6.84424
P01106	Myc proto-oncogene protein OS=Homo sapiens GN=MYC PE=1 SV=1 - [MYC_HUMAN]		14641146			7320573	0					21.32	2.28	1	1									439	48.774	5.49072
Q5W0G0	Kin of IRRE like (Drosophila) OS=Homo sapiens GN=KIRREL PE=2 SV=1 - [Q5W0G0_HUMAN]				9.47529e+06	0	4.73765e+06													29.91	2.28	1	1	571	63.0603	5.85889
E9PGM4	1,4-alpha-glucan-branching enzyme OS=Homo sapiens GN=GBE1 PE=4 SV=1 - [E9PGM4_HUMAN]					0	0									33.71	2.27	1	1					661	75.9114	6.58057
Q14677	Clathrin interactor 1 OS=Homo sapiens GN=CLINT1 PE=1 SV=1 - [EPN4_HUMAN]		5.0705e+07			2.53525e+07	0					25.45	2.24	1	1									625	68.2158	6.41748
Q99856	AT-rich interactive domain-containing protein 3A OS=Homo sapiens GN=ARID3A PE=1 SV=2 - [ARI3A_HUMAN]	1.16294e+07				5.81472e+06	0	24.5	2.19	1	1													593	62.85	4.90674
H7BY50	Melanoma inhibitory activity protein 3 (Fragment) OS=Homo sapiens GN=MIA3 PE=4 SV=1 - [H7BY50_HUMAN]				8570852	0	4285426													24.91	2.17	1	1	1016	114.045	4.75439
Q8IWC1-3	Isoform 3 of MAP7 domain-containing protein 3 OS=Homo sapiens GN=MAP7D3 - [MA7D3_HUMAN]					0	0					0	2.14	1	1									841	94.6162	9.21729
E7EUM5	Nucleoporin p54 OS=Homo sapiens GN=NUP54 PE=4 SV=2 - [E7EUM5_HUMAN]				63681519	0	3.18408e+07													28.67	2.14	1	1	327	37.3267	6.81494
O00116	Alkyldihydroxyacetonephosphate synthase, peroxisomal OS=Homo sapiens GN=AGPS PE=1 SV=1 - [ADAS_HUMAN]		9.76575e+06			4.88288e+06	0					41.83	2.13	1	1									658	72.8658	7.34229
K7EJY5	Coiled-coil and C2 domain-containing protein 1A (Fragment) OS=Homo sapiens GN=CC2D1A PE=4 SV=1 - [K7EJY5_HUMAN]				39036192	0	19518096													20.92	2.12	1	1	378	39.1648	9.26123
O43663-3	Isoform 3 of Protein regulator of cytokinesis 1 OS=Homo sapiens GN=PRC1 - [PRC1_HUMAN]					0	0									32.62	2.1	1	1					525	61.3496	7.82568
P01833	Polymeric immunoglobulin receptor OS=Homo sapiens GN=PIGR PE=1 SV=4 - [PIGR_HUMAN]					0	0	58.27	2.09	1	1													764	83.2317	5.74463
B4DEM6	Target of EGR1 protein 1 OS=Homo sapiens GN=TOE1 PE=2 SV=1 - [B4DEM6_HUMAN]			9.2565e+06		0	4.62825e+06									30.56	2.09	1	1					430	47.8593	6.48096
B4E0X7	Zinc finger protein 512 OS=Homo sapiens GN=ZNF512 PE=2 SV=1 - [B4E0X7_HUMAN]		1.17472e+07			5.87358e+06	0					25.1	2.08	1	1									385	44.1045	9.81787
Q96C86	m7GpppX diphosphatase OS=Homo sapiens GN=DCPS PE=1 SV=2 - [DCPS_HUMAN]			1.44473e+07		0	7.22367e+06									34.94	2.08	1	1					337	38.585	6.37939
Q8ND07	Coiled-coil domain-containing protein 176 OS=Homo sapiens GN=CCDC176 PE=1 SV=3 - [CC176_HUMAN]				98332070	0	49166035													0	2.08	1	1	529	61.9485	9.0415
O95801	Tetratricopeptide repeat protein 4 OS=Homo sapiens GN=TTC4 PE=1 SV=3 - [TTC4_HUMAN]	6.52244e+06				3.26122e+06	0	19.53	2.07	1	1													387	44.6503	5.60498
Q8NFW8	N-acylneuraminate cytidylyltransferase OS=Homo sapiens GN=CMAS PE=1 SV=2 - [NEUA_HUMAN]					0	0													23.82	2.07	1	1	434	48.3487	7.92822
Q8N1G4	Leucine-rich repeat-containing protein 47 OS=Homo sapiens GN=LRRC47 PE=1 SV=1 - [LRC47_HUMAN]					0	0	23.12	2.06	1	1													583	63.4337	8.27979
Q8TD16	Protein bicaudal D homolog 2 OS=Homo sapiens GN=BICD2 PE=1 SV=1 - [BICD2_HUMAN]		4.87598e+06			2.43799e+06	0					0	2.06	1	1									824	93.476	5.43994
F8WE06	Condensin-2 complex subunit G2 OS=Homo sapiens GN=NCAPG2 PE=4 SV=1 - [F8WE06_HUMAN]				8348156	0	4174078													25.98	2.06	1	1	389	45.3665	6.03662
F8WBH3	Aldehyde dehydrogenase family 16 member A1 OS=Homo sapiens GN=ALDH16A1 PE=4 SV=1 - [F8WBH3_HUMAN]		6.51534e+06			3.25767e+06	0					79.88	2.04	1	1									637	66.8535	6.84424
E7EW80	Peptidyl-prolyl cis-trans isomerase-like 2 OS=Homo sapiens GN=PPIL2 PE=4 SV=1 - [E7EW80_HUMAN]				15898944	0	7949472													24.31	2.04	1	1	489	55.715	8.5874
Q9UHR4	Brain-specific angiogenesis inhibitor 1-associated protein 2-like protein 1 OS=Homo sapiens GN=BAIAP2L1 PE=1 SV=2 - [BI2L1_HUMAN]					0	0													45.39	1.96	1	1	511	56.8471	8.67529
P85037	Forkhead box protein K1 OS=Homo sapiens GN=FOXK1 PE=1 SV=1 - [FOXK1_HUMAN]			3.5839e+07		0	1.79195e+07									37.31	1.91	1	1					733	75.4106	9.31982
Q96L92-3	Isoform 2 of Sorting nexin-27 OS=Homo sapiens GN=SNX27 - [SNX27_HUMAN]	1.03335e+07				5.16673e+06	0	28.22	1.89	1	1													528	59.7727	6.31592
P52739-2	Isoform 2 of Zinc finger protein 131 OS=Homo sapiens GN=ZNF131 - [ZN131_HUMAN]					0	0									27.88	1.87	1	1					589	67.2599	5.09717
P20248	Cyclin-A2 OS=Homo sapiens GN=CCNA2 PE=1 SV=2 - [CCNA2_HUMAN]		2.85748e+07			1.42874e+07	0					27.12	1.85	1	1									432	48.5201	6.53662
P41440-2	Isoform 2 of Folate transporter 1 OS=Homo sapiens GN=SLC19A1 - [S19A1_HUMAN]				4.54994e+07	0	2.27497e+07													33.12	1.81	1	1	551	59.9955	9.05615
Q12834	Cell division cycle protein 20 homolog OS=Homo sapiens GN=CDC20 PE=1 SV=2 - [CDC20_HUMAN]					0	0																	499	54.6886	9.23193
E7EQI7	WASH complex subunit strumpellin OS=Homo sapiens GN=KIAA0196 PE=4 SV=1 - [E7EQI7_HUMAN]		1.51002e+07			7.5501e+06	0					41.64	1.78	1	1									1011	116.991	8.26514
E7EV54	Proline-, glutamic acid- and leucine-rich protein 1 OS=Homo sapiens GN=PELP1 PE=4 SV=1 - [E7EV54_HUMAN]				2.94872e+06	0	1.47436e+06													43.8	1.77	1	1	906	96.8457	4.28467
P82933	28S ribosomal protein S9, mitochondrial OS=Homo sapiens GN=MRPS9 PE=1 SV=2 - [RT09_HUMAN]					0	0																	396	45.8058	9.51025
H7BZJ7	Fanconi anemia group D2 protein (Fragment) OS=Homo sapiens GN=FANCD2 PE=4 SV=1 - [H7BZJ7_HUMAN]			9.28906e+06		0	4.64453e+06									36.25	1.74	1	1					749	84.1657	5.98584
H0YJH6	Signal transducer and activator of transcription 6 (Fragment) OS=Homo sapiens GN=STAT6 PE=4 SV=1 - [H0YJH6_HUMAN]	66956400				33478200	0	0	1.72	1	1													290	32.5538	8.35303
H0YEN2	Serine/threonine-protein phosphatase 6 regulatory subunit 3 (Fragment) OS=Homo sapiens GN=PPP6R3 PE=4 SV=1 - [H0YEN2_HUMAN]		9.99854e+06			4.99927e+06	0					70.82	1.72	1	1									580	63.7394	4.51318
Q5VWG9	Transcription initiation factor TFIID subunit 3 OS=Homo sapiens GN=TAF3 PE=1 SV=1 - [TAF3_HUMAN]					0	0																	929	103.517	9.05615
E7EN20	E3 ubiquitin-protein ligase TRIM33 OS=Homo sapiens GN=TRIM33 PE=4 SV=1 - [E7EN20_HUMAN]					0	0					45.85	1.71	1	1									759	83.8747	7.53271
P38935	DNA-binding protein SMUBP-2 OS=Homo sapiens GN=IGHMBP2 PE=1 SV=3 - [SMBP2_HUMAN]					0	0													32.91	1.71	1	1	993	109.082	8.96826
A8MX75	TFIIH basal transcription factor complex helicase XPD subunit (Fragment) OS=Homo sapiens GN=ERCC2 PE=4 SV=2 - [A8MX75_HUMAN]			7.63374e+06		0	3.81687e+06									19.78	1.7	1	1					706	80.4608	8.01611
P42224-2	Isoform Beta of Signal transducer and activator of transcription 1-alpha/beta OS=Homo sapiens GN=STAT1 - [STAT1_HUMAN]		4.45133e+06			2.22567e+06	0					14.25	1.69	1	1									712	82.9905	6.41748
Q9H4L7-3	Isoform 3 of SWI/SNF-related matrix-associated actin-dependent regulator of chromatin subfamily A containing DEAD/H box 1 OS=Homo sapiens GN=SMARCAD1 - [SMRCD_HUMAN]			5.37843e+06		0	2.68922e+06									22.57	1.68	1	1					596	68.7293	7.54736
O75844	CAAX prenyl protease 1 homolog OS=Homo sapiens GN=ZMPSTE24 PE=1 SV=2 - [FACE1_HUMAN]					0	0													26.55	1.68	1	1	475	54.7775	7.48877
O95429-2	Isoform 2 of BAG family molecular chaperone regulator 4 OS=Homo sapiens GN=BAG4 - [BAG4_HUMAN]					0	0																	421	45.3815	5.04639
Q92989-2	Isoform 2 of Polyribonucleotide 5'-hydroxyl-kinase Clp1 OS=Homo sapiens GN=CLP1 - [CLP1_HUMAN]				25318066	0	12659033													42.44	1.66	1	1	361	40.6697	6.55127
Q5VZ66-2	Isoform 2 of Janus kinase and microtubule-interacting protein 3 OS=Homo sapiens GN=JAKMIP3 - [JKIP3_HUMAN]		111394113			5.56971e+07	0					31.68	1.65	1	1									425	48.7765	6.11279
Q9BTC0-2	Isoform 2 of Death-inducer obliterator 1 OS=Homo sapiens GN=DIDO1 - [DIDO1_HUMAN]			13299546		0	6649773									44.05	1.65	1	1					544	59.4244	7.45947
B4DJ81	NADH-ubiquinone oxidoreductase 75 kDa subunit, mitochondrial OS=Homo sapiens GN=NDUFS1 PE=2 SV=1 - [B4DJ81_HUMAN]	7.13801e+06				3.56901e+06	0	34.63	1.64	1	1													611	66.879	5.37646
B1ANM7	FAS-associated factor 1 OS=Homo sapiens GN=FAF1 PE=4 SV=1 - [B1ANM7_HUMAN]		1.51936e+07			7.59679e+06	0					0	1.63	1	1									490	55.9633	5.08447
G8JLJ4	Phostensin OS=Homo sapiens GN=PPP1R18 PE=4 SV=1 - [G8JLJ4_HUMAN]				7.93878e+06	0	3.96939e+06													27.85	1.63	1	1	613	68.0006	5.45264
H7C3P6	Nuclear pore complex protein Nup98-Nup96 (Fragment) OS=Homo sapiens GN=NUP98 PE=4 SV=1 - [H7C3P6_HUMAN]					0	0																	753	85.7327	6.18896
Q9UPP1-4	Isoform 4 of Histone lysine demethylase PHF8 OS=Homo sapiens GN=PHF8 - [PHF8_HUMAN]					0	0																	948	105.847	7.54736
P49257	Protein ERGIC-53 OS=Homo sapiens GN=LMAN1 PE=1 SV=2 - [LMAN1_HUMAN]		2.48599e+07			1.243e+07	0					27.91	1.57	1	1									510	57.513	6.771
Q8TBC4-2	Isoform 2 of NEDD8-activating enzyme E1 catalytic subunit OS=Homo sapiens GN=UBA3 - [UBA3_HUMAN]					0	0									0	1.56	1	1					449	50.0403	5.2749
Q9Y5K6	CD2-associated protein OS=Homo sapiens GN=CD2AP PE=1 SV=1 - [CD2AP_HUMAN]					0	0													52.38	1.56	1	1	639	71.4073	6.40479
Q8NCN4	E3 ubiquitin-protein ligase RNF169 OS=Homo sapiens GN=RNF169 PE=1 SV=2 - [RN169_HUMAN]			2.69514e+06		0	1.34757e+06									32.76	1.55	1	1					708	77.1466	9.1001
Q9H7Z3	Protein NRDE2 homolog OS=Homo sapiens GN=NRDE2 PE=1 SV=3 - [NRDE2_HUMAN]			2.18575e+06		0	1.09287e+06									0	1.55	1	1					1164	132.589	7.6792
Q86Y56-2	Isoform 2 of HEAT repeat-containing protein 2 OS=Homo sapiens GN=HEATR2 - [HEAT2_HUMAN]		1.03527e+07			5.17636e+06	0					54.37	1.54	1	1									843	91.9862	6.52197
F5H2E2	CLIP-associating protein 1 OS=Homo sapiens GN=CLASP1 PE=4 SV=1 - [F5H2E2_HUMAN]		3.42459e+06			1.71229e+06	0					60.85	1.53	1	1									1245	136.555	8.79248
P33981-2	Isoform 2 of Dual specificity protein kinase TTK OS=Homo sapiens GN=TTK - [TTK_HUMAN]				1.34394e+07	0	6.71971e+06													56.32	1.52	1	1	856	96.883	8.1626
Q8IYI6	Exocyst complex component 8 OS=Homo sapiens GN=EXOC8 PE=1 SV=2 - [EXOC8_HUMAN]				4.62512e+07	0	2.31256e+07													57.82	1.52	1	1	725	81.7474	5.49072
P32926	Desmoglein-3 OS=Homo sapiens GN=DSG3 PE=1 SV=2 - [DSG3_HUMAN]			1.34361e+07		0	6.71806e+06									52.95	1.5	1	1					999	107.465	4.99561
O15294-4	Isoform 4 of UDP-N-acetylglucosamine--peptide N-acetylglucosaminyltransferase 110 kDa subunit OS=Homo sapiens GN=OGT - [OGT1_HUMAN]					0	0																	665	74.4884	7.04932
P54198-2	Isoform Short of Protein HIRA OS=Homo sapiens GN=HIRA - [HIRA_HUMAN]					0	0																	810	89.242	7.59131
Q8NI51-2	Isoform 2 of Transcriptional repressor CTCFL OS=Homo sapiens GN=CTCFL - [CTCFL_HUMAN]					0	0																	573	65.9866	8.30908
F5H0L8	SEC23-interacting protein OS=Homo sapiens GN=SEC23IP PE=4 SV=1 - [F5H0L8_HUMAN]	1.12674e+07				5.6337e+06	0	20.65	1.39	1	1													789	89.6104	5.66846
Q14149	MORC family CW-type zinc finger protein 3 OS=Homo sapiens GN=MORC3 PE=1 SV=3 - [MORC3_HUMAN]			3.00253e+06		0	1.50126e+06									33.7	1.38	1	1					939	107.045	5.60498
G8JLK7	Nucleolar protein 6 OS=Homo sapiens GN=NOL6 PE=4 SV=1 - [G8JLK7_HUMAN]		1.09528e+07			5.47641e+06	0					30.53	1.37	1	1									1094	121.957	7.44482
Q9H7E2-3	Isoform 3 of Tudor domain-containing protein 3 OS=Homo sapiens GN=TDRD3 - [TDRD3_HUMAN]		1.72131e+06			860654	0					49.49	1.34	1	1									744	83.0518	8.99756
H0Y380	Receptor-type tyrosine-protein phosphatase F (Fragment) OS=Homo sapiens GN=PTPRF PE=4 SV=1 - [H0Y380_HUMAN]		2.67255e+07			1.33628e+07	0					33.08	1.33	1	1									979	111.124	6.60986
C9JA97	Integrin beta OS=Homo sapiens GN=ITGB6 PE=3 SV=1 - [C9JA97_HUMAN]				4.88737e+07	0	2.44368e+07													49.42	1.32	1	1	681	74.9089	5.97314
H7C3T2	Autophagy-related protein 2 homolog A (Fragment) OS=Homo sapiens GN=ATG2A PE=4 SV=1 - [H7C3T2_HUMAN]					0	0																	1742	190.628	5.98584
B4DL80	Cell division cycle protein 27 homolog OS=Homo sapiens GN=CDC27 PE=2 SV=1 - [B4DL80_HUMAN]					0	0	23.14	1.31	1	1													763	84.8349	7.31299
Q7KZI7-10	Isoform 10 of Serine/threonine-protein kinase MARK2 OS=Homo sapiens GN=MARK2 - [MARK2_HUMAN]				3.0512e+07	0	1.5256e+07													29.17	1.31	1	1	686	77.0206	9.70068
Q9ULU4-2	Isoform 2 of Protein kinase C-binding protein 1 OS=Homo sapiens GN=ZMYND8 - [PKCB1_HUMAN]					0	0																	614	66.9059	5.40186
Q13231-2	Isoform 2 of Chitotriosidase-1 OS=Homo sapiens GN=CHIT1 - [CHIT1_HUMAN]					0	0																	387	43.1054	7.35693
B4DIX5	Transient receptor potential cation channel subfamily M member 4 OS=Homo sapiens GN=TRPM4 PE=2 SV=1 - [B4DIX5_HUMAN]		4.79764e+06			2.39882e+06	0					22.03	1.28	1	1									860	95.5265	8.41162
Q14258	E3 ubiquitin/ISG15 ligase TRIM25 OS=Homo sapiens GN=TRIM25 PE=1 SV=2 - [TRI25_HUMAN]		23105501			1.15528e+07	0					27.54	1.27	1	1									630	70.9277	8.08936
F5H6G7	Nucleolar protein 10 OS=Homo sapiens GN=NOL10 PE=4 SV=1 - [F5H6G7_HUMAN]		1.09567e+07			5.47836e+06	0					30.07	1.25	1	1									638	74.3362	8.23584
Q9BZL6	Serine/threonine-protein kinase D2 OS=Homo sapiens GN=PRKD2 PE=1 SV=2 - [KPCD2_HUMAN]					0	0					68.6	1.25	1	1									878	96.6887	6.84424
Q9NV70-2	Isoform 2 of Exocyst complex component 1 OS=Homo sapiens GN=EXOC1 - [EXOC1_HUMAN]				1.94313e+07	0	9.71564e+06													41.26	1.25	1	1	879	100.219	6.59521
P00519	Tyrosine-protein kinase ABL1 OS=Homo sapiens GN=ABL1 PE=1 SV=4 - [ABL1_HUMAN]		4.68786e+06			2.34393e+06	0					76.77	1.24	1	1									1130	122.796	8.66064
J3KN27	Fibrosin-1-like protein OS=Homo sapiens GN=FBRSL1 PE=4 SV=1 - [J3KN27_HUMAN]				1.52226e+07	0	7.61128e+06													22.36	1.23	1	1	972	102.813	9.01221
H3BU53	MAX gene-associated protein (Fragment) OS=Homo sapiens GN=MGA PE=4 SV=1 - [H3BU53_HUMAN]					0	0																	1174	127.169	7.15186
O94874-3	Isoform 3 of E3 UFM1-protein ligase 1 OS=Homo sapiens GN=UFL1 - [UFL1_HUMAN]				3.47647e+07	0	1.73824e+07													43.46	1.18	1	1	509	57.548	6.30322
Q9BSJ8	Extended synaptotagmin-1 OS=Homo sapiens GN=ESYT1 PE=1 SV=1 - [ESYT1_HUMAN]					0	0													55.69	1.18	1	1	1104	122.78	5.8335
E7ERY9	Plasma membrane calcium-transporting ATPase 1 OS=Homo sapiens GN=ATP2B1 PE=3 SV=2 - [E7ERY9_HUMAN]		2.14858e+07			1.07429e+07	0					49.6	1.14	1	1									963	106.789	6.87354
O94804	Serine/threonine-protein kinase 10 OS=Homo sapiens GN=STK10 PE=1 SV=1 - [STK10_HUMAN]		1.03035e+07			5.15176e+06	0					0	1.14	1	1									968	112.065	6.94678
Q96I76	G patch domain-containing protein 3 OS=Homo sapiens GN=GPATCH3 PE=2 SV=1 - [GPTC3_HUMAN]				1.83248e+08	0	9.16241e+07													30.95	1.14	1	1	525	59.3011	5.0083
Q96II8-3	Isoform 3 of Leucine-rich repeat and calponin homology domain-containing protein 3 OS=Homo sapiens GN=LRCH3 - [LRCH3_HUMAN]		1.38925e+07			6.94623e+06	0					0	1.12	1	1									712	78.753	6.55127
P22059	Oxysterol-binding protein 1 OS=Homo sapiens GN=OSBP PE=1 SV=1 - [OSBP1_HUMAN]					0	0													39.05	1.12	1	1	807	89.3646	7.29834
Q8WYA1-9	Isoform 9 of Aryl hydrocarbon receptor nuclear translocator-like protein 2 OS=Homo sapiens GN=ARNTL2 - [BMAL2_HUMAN]					0	0																	540	60.3513	8.66064
P0A6A0	Probable ubiquinone biosynthesis protein UbiB OS=Escherichia coli (strain K12) GN=ubiB PE=1 SV=1 - [UBIB_ECOLI]			39126542		0	19563271									22.91	1.1	1	1					546	63.1624	8.93896
Q9BRR8	G patch domain-containing protein 1 OS=Homo sapiens GN=GPATCH1 PE=1 SV=1 - [GPTC1_HUMAN]					0	0																	931	103.282	7.04932
Q2M389	WASH complex subunit 7 OS=Homo sapiens GN=KIAA1033 PE=1 SV=2 - [WASH7_HUMAN]		22275187			1.11376e+07	0					14.49	1.02	1	1									1173	136.316	7.44482
F8VUA7	Oxysterol-binding protein (Fragment) OS=Homo sapiens GN=OSBPL8 PE=3 SV=1 - [F8VUA7_HUMAN]					0	0													31.47	1.01	1	1	695	79.16	6.88818
Q7RTP6	Protein-methionine sulfoxide oxidase MICAL3 OS=Homo sapiens GN=MICAL3 PE=1 SV=2 - [MICA3_HUMAN]					0	0													0	1	1	1	2002	224.156	5.5542
Q5T1M5-2	Isoform 2 of FK506-binding protein 15 OS=Homo sapiens GN=FKBP15 - [FKB15_HUMAN]		25412045			1.2706e+07	0					25.65	0.99	1	1									1209	132.385	5.17334
B8X2Z3	CARMIL2b OS=Homo sapiens GN=RLTPR PE=2 SV=1 - [B8X2Z3_HUMAN]			2.53229e+07		0	1.26615e+07									0	0.95	1	1					1372	148.116	6.55127
Q9ULE4	Protein FAM184B OS=Homo sapiens GN=FAM184B PE=2 SV=3 - [F184B_HUMAN]					0	0																	1060	120.969	6.17627
A6NF48	Zinc finger protein 281 OS=Homo sapiens GN=ZNF281 PE=4 SV=1 - [A6NF48_HUMAN]					0	0																	859	93.1749	8.36768
Q8IY18	Structural maintenance of chromosomes protein 5 OS=Homo sapiens GN=SMC5 PE=1 SV=2 - [SMC5_HUMAN]					0	0																	1101	128.726	8.38232
Q15648	Mediator of RNA polymerase II transcription subunit 1 OS=Homo sapiens GN=MED1 PE=1 SV=4 - [MED1_HUMAN]					0	0																	1581	168.373	8.73389
Q96HA7	Tonsoku-like protein OS=Homo sapiens GN=TONSL PE=1 SV=2 - [TONSL_HUMAN]			13988407		0	6.9942e+06									26.8	0.87	1	1					1378	150.834	6.41748
Q9C0C9	Ubiquitin-conjugating enzyme E2 O OS=Homo sapiens GN=UBE2O PE=1 SV=3 - [UBE2O_HUMAN]		1.31325e+07			6.56625e+06	0					22.77	0.85	1	1									1292	141.205	5.12256
Q13464	Rho-associated protein kinase 1 OS=Homo sapiens GN=ROCK1 PE=1 SV=1 - [ROCK1_HUMAN]				4.64371e+06	0	2.32185e+06													50.42	0.81	1	1	1354	158.076	5.89697
Q6W2J9-3	Isoform 3 of BCL-6 corepressor OS=Homo sapiens GN=BCOR - [BCOR_HUMAN]					0	0																	1004	107.338	8.70459
A6NCI4-2	Isoform 2 of von Willebrand factor A domain-containing protein 3A OS=Homo sapiens GN=VWA3A - [VWA3A_HUMAN]		1.42641e+07			7.13207e+06	0					33.19	0.74	1	1									808	91.7275	9.24658
Q9NW08-2	Isoform 2 of DNA-directed RNA polymerase III subunit RPC2 OS=Homo sapiens GN=POLR3B - [RPC2_HUMAN]			1.59932e+07		0	7.99662e+06									32	0.74	1	1					1075	121.042	8.55811
B0I1T2	Unconventional myosin-Ig OS=Homo sapiens GN=MYO1G PE=1 SV=2 - [MYO1G_HUMAN]				1.29796e+07	0	6.48982e+06													0	0.69	1	1	1018	116.369	8.73389
H0YJP0	E3 ubiquitin-protein ligase HECTD1 (Fragment) OS=Homo sapiens GN=HECTD1 PE=4 SV=1 - [H0YJP0_HUMAN]	7.44987e+06				3.72493e+06	0	0	0.68	1	1													1465	162.104	5.36377
Q96JP2	Putative unconventional myosin-XVB OS=Homo sapiens GN=MYO15B PE=5 SV=2 - [MY15B_HUMAN]		1.34729e+07			6.73644e+06	0					21.88	0.65	1	1									1530	167.013	8.41162
Q4KWH8-3	Isoform 3 of 1-phosphatidylinositol 4,5-bisphosphate phosphodiesterase eta-1 OS=Homo sapiens GN=PLCH1 - [PLCH1_HUMAN]				60243808	0	30121904													30.03	0.6	1	1	1002	114.434	7.63525
O14646-2	Isoform 2 of Chromodomain-helicase-DNA-binding protein 1 OS=Homo sapiens GN=CHD1 - [CHD1_HUMAN]			8.62529e+06		0	4.31265e+06									40.1	0.59	1	1					1709	196.47	7.13721
Q96L91-3	Isoform 3 of E1A-binding protein p400 OS=Homo sapiens GN=EP400 - [EP400_HUMAN]				6380238	0	3190119													16.41	0.58	1	1	3086	335.597	9.17334
J3KN10	Phosphatidylinositol 4-kinase alpha OS=Homo sapiens GN=PI4KA PE=4 SV=1 - [J3KN10_HUMAN]		2.7256e+06			1.3628e+06	0					23.64	0.57	1	1									2102	236.678	7.06396
D6RBW0	Centromere-associated protein E (Fragment) OS=Homo sapiens GN=CENPE PE=3 SV=1 - [D6RBW0_HUMAN]					0	0					0	0.53	1	1									1126	130.377	5.13525
E7ESW5	Rho GTPase-activating protein 21 (Fragment) OS=Homo sapiens GN=ARHGAP21 PE=4 SV=1 - [E7ESW5_HUMAN]					0	0													0	0.53	1	1	1131	125.543	8.33838
Q8IVG5	Sterile alpha motif domain-containing protein 9-like OS=Homo sapiens GN=SAMD9L PE=1 SV=2 - [SAM9L_HUMAN]		3.65077e+07			1.82538e+07	0					0	0.51	1	1									1584	184.415	8.01611
Q9UGU0-2	Isoform 2 of Transcription factor 20 OS=Homo sapiens GN=TCF20 - [TCF20_HUMAN]					0	0																	1938	209.525	9.08545
Q5T4S7-5	Isoform 5 of E3 ubiquitin-protein ligase UBR4 OS=Homo sapiens GN=UBR4 - [UBR4_HUMAN]					0	0	37.12	0.45	1	1													2456	270.568	5.79541
Q04721	Neurogenic locus notch homolog protein 2 OS=Homo sapiens GN=NOTCH2 PE=1 SV=3 - [NOTC2_HUMAN]				44584666	0	22292333													41.16	0.45	1	1	2471	265.226	5.13525
Q12923-2	Isoform 2 of Tyrosine-protein phosphatase non-receptor type 13 OS=Homo sapiens GN=PTPN13 - [PTN13_HUMAN]					0	0					24.72	0.44	1	1									2294	255.766	6.22705
Q14571	Inositol 1,4,5-trisphosphate receptor type 2 OS=Homo sapiens GN=ITPR2 PE=1 SV=2 - [ITPR2_HUMAN]					0	0					16.73	0.44	1	1									2701	307.867	6.43018
O60287	Nucleolar pre-ribosomal-associated protein 1 OS=Homo sapiens GN=URB1 PE=1 SV=4 - [NPA1P_HUMAN]					0	0																	2271	254.227	6.46826
E7ERU0	Dystonin OS=Homo sapiens GN=DST PE=4 SV=1 - [E7ERU0_HUMAN]		7.02434e+06			3.51217e+06	0					0	0.22	1	1									5375	615.272	5.74463
G3V5X4	Nesprin-2 OS=Homo sapiens GN=SYNE2 PE=4 SV=1 - [G3V5X4_HUMAN]		4.60414e+06			2.30207e+06	0					31.68	0.18	1	1									6818	787.229	5.45264
Q86VP6;CON_00706142.2	Cullin-associated NEDD8-dissociated protein 1 OS=Homo sapiens GN=CAND1 PE=1 SV=2 - [CAND1_HUMAN]	1.04509e+07	2.27832e+07	5.8793e+07	2.1685e+09	16617048	1.11365e+09	56.15	1.79	4	4	71.7467	3.17	6	6	149.479	8.54	15	19	190.797	9.35	17	17	1230	136.289	5.78271
Q86UK7-3	Isoform 3 of Zinc finger protein 598 OS=Homo sapiens GN=ZNF598 - [ZN598_HUMAN]	8.4495e+06	16644616		808194204	1.25471e+07	404097102	61.61	5.23	3	3	21.05	0.67	1	1					27.61	0.67	1	1	898	98.063	8.41162
Q8TAQ2-2	Isoform 2 of SWI/SNF complex subunit SMARCC2 OS=Homo sapiens GN=SMARCC2 - [SMRC2_HUMAN]			6.98385e+07	8.57427e+07	0	7.77906e+07									60.6513	5.84	6	7	89.97	3.98	3	3	1130	124.764	5.5542
A6NKD9	Coiled-coil domain-containing protein 85C OS=Homo sapiens GN=CCDC85C PE=1 SV=1 - [CC85C_HUMAN]	5.29232e+06			125213218	2.64616e+06	62606609	24.99	2.86	1	1									49.41	2.86	1	1	419	45.182	6.96143
P05109	Protein S100-A8 OS=Homo sapiens GN=S100A8 PE=1 SV=1 - [S10A8_HUMAN]	2.59653e+07	3.68851e+07	1104657902		3.14252e+07	552328951	42.35	12.9	2	2	47.52	11.83	1	1	270.69	54.84	8	11					93	10.8276	7.03467
P08195-2	Isoform 2 of 4F2 cell-surface antigen heavy chain OS=Homo sapiens GN=SLC3A2 - [4F2_HUMAN]		8.78388e+06		1.90143e+08	4.39194e+06	9.50714e+07					57.66	4.16	2	2					195.03	18.53	6	6	529	57.9089	5.35107
P29508	Serpin B3 OS=Homo sapiens GN=SERPINB3 PE=1 SV=2 - [SPB3_HUMAN]			9.35505e+07		0	4.67752e+07									223.399	18.21	8	9					390	44.5365	6.81494
P08574	Cytochrome c1, heme protein, mitochondrial OS=Homo sapiens GN=CYC1 PE=1 SV=3 - [CY1_HUMAN]				9.68017e+07	0	4.84009e+07													62.6467	8.92	3	3	325	35.399	8.99756
Q96EY1	DnaJ homolog subfamily A member 3, mitochondrial OS=Homo sapiens GN=DNAJA3 PE=1 SV=2 - [DNJA3_HUMAN]					0	0																	480	52.4555	9.26123
P61163	Alpha-centractin OS=Homo sapiens GN=ACTR1A PE=1 SV=1 - [ACTZ_HUMAN]	1.11929e+08	1.89632e+08	150660845	4.2707e+09	1.50781e+08	2.21068e+09	65.9767	15.43	4	4	158.19	29.79	9	11	43.01	1.6	1	1	289.407	30.85	10	11	376	42.5869	6.63916
E9PL01	Signal peptidase complex subunit 2 OS=Homo sapiens GN=SPCS2 PE=4 SV=1 - [E9PL01_HUMAN]	794351	3.89698e+06		3.39842e+07	2.34567e+06	1.69921e+07	59.31	14.01	1	1	71.29	14.01	1	1					167.14	24.84	3	4	157	17.0166	8.95361
P54709	Sodium/potassium-transporting ATPase subunit beta-3 OS=Homo sapiens GN=ATP1B3 PE=1 SV=1 - [AT1B3_HUMAN]		18965845		2.66461e+08	9.48292e+06	1.33231e+08					29.24	3.94	1	1					106.93	21.51	4	4	279	31.4921	8.35303
F8VY04	Adenylate kinase 2, mitochondrial OS=Homo sapiens GN=AK2 PE=3 SV=1 - [F8VY04_HUMAN]	7.20333e+06	6.00808e+06		8.66788e+07	6605705	4.33394e+07	65.78	13.16	1	1	25.46	10	1	1					44.99	15.79	3	3	190	21.2131	6.94678
O43670-2	Isoform 2 of Zinc finger protein 207 OS=Homo sapiens GN=ZNF207 - [ZN207_HUMAN]			5.86262e+07		0	2.93131e+07									20.59	6.26	2	2					463	49.6597	9.1001
P63218	Guanine nucleotide-binding protein G(I)/G(S)/G(O) subunit gamma-5 OS=Homo sapiens GN=GNG5 PE=1 SV=3 - [GBG5_HUMAN]		1.01172e+07		121445339	5.05862e+06	6.07227e+07					23.08	13.24	1	1					72.4053	26.47	2	2	68	7.31381	9.84717
P04080	Cystatin-B OS=Homo sapiens GN=CSTB PE=1 SV=2 - [CYTB_HUMAN]	13961645	1.15567e+07	1.51557e+08		1.27592e+07	7.57786e+07	36.49	12.24	1	1	34.75	12.24	1	1	38.58	58.16	3	3					98	11.1326	7.56201
P06702	Protein S100-A9 OS=Homo sapiens GN=S100A9 PE=1 SV=1 - [S10A9_HUMAN]	1.48047e+08		2.0779e+09		7.40237e+07	1.03895e+09	207.01	55.26	5	7	29.94	13.16	1	1	314.567	81.58	7	12					114	13.2335	6.12549
P61626	Lysozyme C OS=Homo sapiens GN=LYZ PE=1 SV=1 - [LYSC_HUMAN]	3.26437e+07		3.28684e+08		1.63218e+07	1.64342e+08	37.61	25.68	2	2					158.8	62.16	8	8					148	16.5263	9.15869
B4DGX2	Phosphatidylinositol 5-phosphate 4-kinase type-2 alpha OS=Homo sapiens GN=PIP4K2A PE=2 SV=1 - [B4DGX2_HUMAN]		4.97088e+06		5.00383e+07	2.48544e+06	2.50192e+07					24.56	3.17	1	1					62.31	6.05	2	2	347	39.777	6.21436
O60493-3	Isoform 3 of Sorting nexin-3 OS=Homo sapiens GN=SNX3 - [SNX3_HUMAN]	3.85616e+06			3.84964e+07	1.92808e+06	1.92482e+07	31.51	6.19	1	1									20.52	6.19	1	1	113	13.1636	8.66064
J3QLW7	60S ribosome subunit biogenesis protein NIP7 homolog OS=Homo sapiens GN=NIP7 PE=4 SV=1 - [J3QLW7_HUMAN]		8.65107e+06		8.6312e+07	4.32554e+06	4.3156e+07					24.79	14.55	1	1					64.06	22.73	2	2	110	12.4454	8.26514
J3QQP6	Phosphatidylinositol 5-phosphate 4-kinase type-2 beta (Fragment) OS=Homo sapiens GN=PIP4K2B PE=4 SV=1 - [J3QQP6_HUMAN]		9.72276e+06		89497572	4.86138e+06	44748786					41.88	15.49	1	1					47.68	14.08	1	1	71	8.4481	8.48486
P61160	Actin-related protein 2 OS=Homo sapiens GN=ACTR2 PE=1 SV=1 - [ARP2_HUMAN]	2.02432e+07	5.34231e+08	9.48745e+07	4.75234e+09	2.77237e+08	2.42361e+09	62.4	6.85	2	2	535.27	37.31	11	13	52.1026	4.57	2	2	576.495	38.83	11	14	394	44.7322	6.7417
B4DT77	Annexin OS=Homo sapiens GN=ANXA7 PE=2 SV=1 - [B4DT77_HUMAN]	3661058		3.10502e+07		1830529	1.55251e+07	49.93	2.68	1	1					75.86	5.06	2	2					336	37.7809	7.18115
P22695	Cytochrome b-c1 complex subunit 2, mitochondrial OS=Homo sapiens GN=UQCRC2 PE=1 SV=3 - [QCR2_HUMAN]	6.40642e+06	2.22185e+07		2.17343e+08	1.43125e+07	1.08672e+08	41.88	3.31	1	1	109.33	6.62	2	2					212.275	27.59	8	10	453	48.4129	8.63135
Q99590-2	Isoform 2 of Protein SCAF11 OS=Homo sapiens GN=SCAF11 - [SCAFB_HUMAN]					0	0																	1148	128.797	8.29443
P37837	Transaldolase OS=Homo sapiens GN=TALDO1 PE=1 SV=2 - [TALDO_HUMAN]	1.28937e+07	3.9663e+06	103559186	3.15444e+07	8.43002e+06	6.75518e+07	114.617	9.2	3	3	35.7	3.26	1	1	226.809	25.52	9	9	94.52	7.12	2	2	337	37.5165	6.81494
P12273	Prolactin-inducible protein OS=Homo sapiens GN=PIP PE=1 SV=1 - [PIP_HUMAN]			9.86069e+07		0	4.93035e+07									103.09	41.1	5	5					146	16.5618	8.04541
Q9BU76-4	Isoform 4 of Multiple myeloma tumor-associated protein 2 OS=Homo sapiens GN=MMTAG2 - [MMTA2_HUMAN]	4.59827e+07		103950216		2.29913e+07	51975108	35.64	29.63	4	4	40.05	12.7	2	2	98.62	12.7	2	2					189	20.5233	9.02686
Q9NXH9-2	Isoform 2 of tRNA (guanine(26)-N(2))-dimethyltransferase OS=Homo sapiens GN=TRMT1 - [TRM1_HUMAN]	5.40309e+06		4.06284e+07		2.70154e+06	2.03142e+07	83.58	7.3	3	3					207.574	11.43	6	7					630	69.2619	7.2251
P53680-2	Isoform 2 of AP-2 complex subunit sigma OS=Homo sapiens GN=AP2S1 - [AP2S1_HUMAN]		4.28201e+07		315532859	2.141e+07	1.57766e+08					59.24	19.23	3	3					34.76	6.73	1	1	104	12.4094	5.84619
F5GWN1	Protein SSXT OS=Homo sapiens GN=SS18 PE=4 SV=2 - [F5GWN1_HUMAN]			2.33931e+07		0	1.16966e+07									24.02	19.51	1	1					41	4.38431	10.0083
C9J6D1	Nucleosome assembly protein 1-like 4 (Fragment) OS=Homo sapiens GN=NAP1L4 PE=3 SV=1 - [C9J6D1_HUMAN]	3.7816e+07	1.9405e+07		204673563	2.86105e+07	1.02337e+08	104.463	30.34	4	5	52.96	6.18	1	1	27.08	4.49	1	1	75.4567	12.36	2	4	178	20.2481	4.98291
H3BV22	Serine/threonine-protein phosphatase (Fragment) OS=Homo sapiens GN=PPP4C PE=3 SV=1 - [H3BV22_HUMAN]		8884932		63456584	4442466	31728292					21.61	12.81	2	2					0	7.39	1	1	203	23.1305	5.12256
P04083	Annexin A1 OS=Homo sapiens GN=ANXA1 PE=1 SV=2 - [ANXA1_HUMAN]	4.47491e+07		3.18246e+08		2.23746e+07	1.59123e+08	115.327	18.21	4	4					683.47	63.01	25	29					346	38.69	7.02002
Q16637-4	Isoform SMN-delta57 of Survival motor neuron protein OS=Homo sapiens GN=SMN1 - [SMN_HUMAN]				65768411	0	3.28842e+07													27.04	4	1	1	250	27.1181	5.24951
P47929	Galectin-7 OS=Homo sapiens GN=LGALS7 PE=1 SV=2 - [LEG7_HUMAN]	1.38103e+07		9.18098e+07		6.90517e+06	4.59049e+07	42.39	16.91	2	2					171.97	34.56	4	5					136	15.0658	7.62061
Q15102	Platelet-activating factor acetylhydrolase IB subunit gamma OS=Homo sapiens GN=PAFAH1B3 PE=1 SV=1 - [PA1B3_HUMAN]	2.97746e+06		19728961		1.48873e+06	9.86448e+06	23.11	3.46	1	1					29.42	3.46	1	1					231	25.7182	6.84424
P51148	Ras-related protein Rab-5C OS=Homo sapiens GN=RAB5C PE=1 SV=2 - [RAB5C_HUMAN]	6.34991e+06	2.00374e+07		8.73985e+07	1.31937e+07	4.36992e+07	40.99	5.56	1	1	61.4421	8.33	2	2					93.53	12.96	3	3	216	23.4678	8.41162
H7BXY5	Nexilin (Fragment) OS=Homo sapiens GN=NEXN PE=4 SV=1 - [H7BXY5_HUMAN]		1.96529e+07		1.29416e+08	9.82644e+06	6.4708e+07					35.91	5.03	2	2					57.54	7.29	3	3	576	68.8824	5.05908
Q14789	Golgin subfamily B member 1 OS=Homo sapiens GN=GOLGB1 PE=1 SV=2 - [GOGB1_HUMAN]		2.09189e+07	5.96604e+07	212021956	1.04594e+07	1.35841e+08					66.27	1.5	3	3	34.44	0.34	2	2	0	0.37	2	2	3259	375.79	4.99561
K7ELV2	Nucleoporin SEH1 (Fragment) OS=Homo sapiens GN=SEH1L PE=4 SV=1 - [K7ELV2_HUMAN]	3.63002e+06	1.81253e+07		51807718	1.08776e+07	25903859	35.06	4.18	1	1	43.77	7.98	2	2	26.58	4.18	1	1	43.36	11.79	2	2	263	29.5225	7.79639
C9JJV1	Protein TSSC4 (Fragment) OS=Homo sapiens GN=TSSC4 PE=4 SV=1 - [C9JJV1_HUMAN]	7.84153e+06		4.92318e+07		3.92077e+06	2.46159e+07	24.86	3.85	1	1					51.44	24.52	5	5					208	21.9519	7.10791
P31151	Protein S100-A7 OS=Homo sapiens GN=S100A7 PE=1 SV=4 - [S10A7_HUMAN]	3.1051e+07		3.77841e+08		1.55255e+07	1.8892e+08	73.8633	43.56	5	5	64.17	19.8	1	1	307.241	55.45	6	14					101	11.4636	6.771
Q9ULH0-2	Isoform 2 of Kinase D-interacting substrate of 220 kDa OS=Homo sapiens GN=KIDINS220 - [KDIS_HUMAN]		5.02684e+06		3.10934e+07	2.51342e+06	1.55467e+07					41.09	1.32	1	1					30.98	3.53	4	4	1672	185.43	6.771
B9ZVN9	DNA-directed RNA polymerase OS=Homo sapiens GN=POLR1A PE=3 SV=1 - [B9ZVN9_HUMAN]				1.31155e+07	0	6.55777e+06													28.83	1.45	2	2	1659	187.689	7.38623
P48047	ATP synthase subunit O, mitochondrial OS=Homo sapiens GN=ATP5O PE=1 SV=1 - [ATPO_HUMAN]	13899454			156050630	6949727	78025315	23.89	6.57	1	1									74.13	11.74	2	2	213	23.2627	9.96436
Q13243	Serine/arginine-rich splicing factor 5 OS=Homo sapiens GN=SRSF5 PE=1 SV=1 - [SRSF5_HUMAN]	5.68574e+07	1.16724e+08	4.18829e+08	5.11293e+08	8.67909e+07	4.65061e+08	27.13	8.09	2	2	72.72	28.31	5	5	88.603	17.28	3	4	84.3893	11.03	3	4	272	31.2453	11.5903
O43865	Putative adenosylhomocysteinase 2 OS=Homo sapiens GN=AHCYL1 PE=1 SV=2 - [SAHH2_HUMAN]	6.41433e+06		44106951	3.31906e+07	3.20716e+06	3.86488e+07	51.94	1.7	1	1					40.51	1.51	1	1	82.646	1.51	1	2	530	58.9134	6.88818
CON_IPI00290078.5	SWISS-PROT:P19013 Tax_Id=9606 Gene_Symbol=KRT4 keratin 4	746176172	89309808	5.1884e+09	3.13072e+08	417742990	2.75074e+09	451.244	24.24	26	34	114.413	4.71	7	7	1836.41	57.41	89	143	133.118	4.71	8	8	594	63.8714	8.25049
B4DHG0	Dihydrolipoyl dehydrogenase, mitochondrial OS=Homo sapiens GN=DLD PE=2 SV=1 - [B4DHG0_HUMAN]	9.80697e+06		8.64835e+06	60135901	4.90348e+06	3.43921e+07	47.27	4.63	2	2					30.4	1.95	1	1	29.9	1.95	1	1	410	43.5596	7.03467
Q5T3I0	G patch domain-containing protein 4 OS=Homo sapiens GN=GPATCH4 PE=1 SV=2 - [GPTC4_HUMAN]	4.85211e+06		1.81431e+07		2.42605e+06	9.07153e+06	35.2	2.47	1	1					69.44	2.47	1	1					446	50.3508	9.62744
Q16513-4	Isoform 4 of Serine/threonine-protein kinase N2 OS=Homo sapiens GN=PKN2 - [PKN2_HUMAN]	4.55622e+06			2.5644e+07	2.27811e+06	1.2822e+07	30.4	1.69	1	1									0	0.85	1	1	827	94.0769	6.12549
CON_6016413	SWISS-PROT:Q15323 Keratin, type I cuticular HA1 (Hair keratin, type I HA1)	726586568		4912355280	713871802	363293284	2813113541	125.48	8.41	8	8					44.67	1.68	2	2	36.82	1.68	2	2	416	47.202	4.91943
P62841	40S ribosomal protein S15 OS=Homo sapiens GN=RPS15 PE=1 SV=2 - [RS15_HUMAN]	5.30296e+07	1.65106e+07	2.05129e+07	329881663	3.47701e+07	1.75197e+08	78.96	23.45	2	2	111.947	45.52	3	3	82.48	15.17	1	1	23.91	8.28	1	1	145	17.0292	10.3892
Q9UBU9-2	Isoform 2 of Nuclear RNA export factor 1 OS=Homo sapiens GN=NXF1 - [NXF1_HUMAN]	6.26304e+06			5.74709e+07	3.13152e+06	2.87355e+07	24.11	2.81	1	1									49.84	5.34	1	2	356	40.4507	8.99756
Q13330-3	Isoform 3 of Metastasis-associated protein MTA1 OS=Homo sapiens GN=MTA1 - [MTA1_HUMAN]		1.288e+07	9.35382e+07	103624998	6.44001e+06	9.85816e+07					99.3867	5.59	3	3	180.88	9.74	6	6	77.91	11.46	6	6	698	79.1426	9.40771
Q16527	Cysteine and glycine-rich protein 2 OS=Homo sapiens GN=CSRP2 PE=1 SV=3 - [CSRP2_HUMAN]	1.79026e+07	2.18343e+08		4.26686e+08	1.18123e+08	2.13343e+08	30.17	6.74	1	1	242.311	63.21	9	10					221.36	45.08	6	7	193	20.9399	8.6167
Q9NQG5	Regulation of nuclear pre-mRNA domain-containing protein 1B OS=Homo sapiens GN=RPRD1B PE=1 SV=1 - [RPR1B_HUMAN]		4.71454e+06	1.06341e+07	51035718	2.35727e+06	3.08349e+07					21.19	4.6	1	1	28.28	7.06	1	1	114.983	9.51	2	3	326	36.8772	5.97314
O96008	Mitochondrial import receptor subunit TOM40 homolog OS=Homo sapiens GN=TOMM40 PE=1 SV=1 - [TOM40_HUMAN]	8.7597e+06	3.12754e+07		1.04748e+08	2.00175e+07	5.23738e+07	21.41	2.49	1	1	100.874	6.93	3	3					109.47	12.47	4	4	361	37.8691	7.25439
Q9Y6C9	Mitochondrial carrier homolog 2 OS=Homo sapiens GN=MTCH2 PE=1 SV=1 - [MTCH2_HUMAN]		7310432		3.8199e+07	3655216	1.90995e+07					24.9	7.26	1	1					50.82	9.57	2	2	303	33.3089	7.97217
F5H871	WASH complex subunit FAM21C OS=Homo sapiens GN=FAM21C PE=4 SV=1 - [F5H871_HUMAN]		2.18632e+06		1.1361e+07	1.09316e+06	5.68048e+06					20.54	1.37	1	1					42.8	1.77	1	1	1245	136.458	4.7417
O75083	WD repeat-containing protein 1 OS=Homo sapiens GN=WDR1 PE=1 SV=4 - [WDR1_HUMAN]	3204629	1.33147e+08		3.53652e+08	6.81761e+07	1.76826e+08	35.02	1.65	1	1	368.022	31.19	13	16					464.413	44.06	15	17	606	66.1519	6.65381
P14314-2	Isoform 2 of Glucosidase 2 subunit beta OS=Homo sapiens GN=PRKCSH - [GLU2B_HUMAN]		9.12033e+06		46704977	4.56017e+06	2.33525e+07					24.84	1.9	1	1					23.95	2.67	1	2	525	59.1407	4.42432
P09211	Glutathione S-transferase P OS=Homo sapiens GN=GSTP1 PE=1 SV=2 - [GSTP1_HUMAN]	3.4504e+07	8.80123e+06	1.92228e+08	2.86531e+07	2.16526e+07	1.10441e+08	97.82	31.9	4	4	69.62	17.62	2	2	302.564	32.86	6	7	47.76	5.24	1	1	210	23.341	5.64307
D3DU85	Na(+)/H(+) exchange regulatory cofactor NHE-RF2 OS=Homo sapiens GN=SLC9A3R2 PE=4 SV=1 - [D3DU85_HUMAN]	10414473	9.19386e+07		260764770	5.11765e+07	130382385	26.38	3.07	1	1	83.44	28.22	8	8					103.643	23.62	6	7	326	36.1314	8.20654
Q9UKE5-8	Isoform 8 of TRAF2 and NCK-interacting protein kinase OS=Homo sapiens GN=TNIK - [TNIK_HUMAN]		2.32958e+06		1.18199e+07	1.16479e+06	5.90996e+06					0	1.74	2	2					0	1.1	1	2	1268	144.162	7.13721
Q9Y613	FH1/FH2 domain-containing protein 1 OS=Homo sapiens GN=FHOD1 PE=1 SV=3 - [FHOD1_HUMAN]	6.18919e+06	1.55933e+07		5.5176e+07	1.08913e+07	2.7588e+07	0	0.69	1	1	103.623	3.35	3	3					121.282	6.19	5	5	1164	126.473	6.39209
P53007	Tricarboxylate transport protein, mitochondrial OS=Homo sapiens GN=SLC25A1 PE=1 SV=2 - [TXTP_HUMAN]		17351883		87532580	8.67594e+06	43766290					22.54	3.54	1	1					53.67	6.43	2	2	311	33.991	9.89111
H7C5S0	Actin-like protein 6A (Fragment) OS=Homo sapiens GN=ACTL6A PE=4 SV=1 - [H7C5S0_HUMAN]		9.00358e+06		44935983	4.50179e+06	2.2468e+07					27.86	11.8	1	1					39.31	22.36	2	2	161	18.0808	5.35107
Q6PD62	RNA polymerase-associated protein CTR9 homolog OS=Homo sapiens GN=CTR9 PE=1 SV=1 - [CTR9_HUMAN]			3.07786e+07		0	1.53893e+07									74.4333	4.09	3	3	18.58	1.02	1	1	1173	133.42	6.771
O95104-2	Isoform 2 of Splicing factor, arginine/serine-rich 15 OS=Homo sapiens GN=SCAF4 - [SFR15_HUMAN]				3.65779e+07	0	1.82889e+07													32.43	1.33	1	1	1125	123.566	9.62744
B8ZZG1	MAGUK p55 subfamily member 6 OS=Homo sapiens GN=MPP6 PE=4 SV=1 - [B8ZZG1_HUMAN]		2.33644e+07		5.99466e+07	1.16822e+07	2.99733e+07					27.22	11.21	4	4					66.5	16.36	5	5	428	48.7275	8.76318
Q9NRL2	Bromodomain adjacent to zinc finger domain protein 1A OS=Homo sapiens GN=BAZ1A PE=1 SV=2 - [BAZ1A_HUMAN]		1.37855e+07		6.66386e+07	6.89277e+06	3.33193e+07					56.9733	4.05	4	4					36.89	2.89	4	4	1556	178.592	6.59521
P53985	Monocarboxylate transporter 1 OS=Homo sapiens GN=SLC16A1 PE=1 SV=3 - [MOT1_HUMAN]		8.24677e+07		3.92789e+08	4.12339e+07	1.96394e+08					39.47	11.8	3	4					72.0267	11.8	4	4	500	53.9089	8.66064
P23284	Peptidyl-prolyl cis-trans isomerase B OS=Homo sapiens GN=PPIB PE=1 SV=2 - [PPIB_HUMAN]		2.03054e+07		2.66392e+07	1.01527e+07	1.33196e+07					57.02	17.13	3	3					28.41	7.41	1	1	216	23.7275	9.40771
P56385	ATP synthase subunit e, mitochondrial OS=Homo sapiens GN=ATP5I PE=1 SV=2 - [ATP5I_HUMAN]				30911799	0	1.54559e+07													32.26	10.14	1	1	69	7.92833	9.34912
Q96P16	Regulation of nuclear pre-mRNA domain-containing protein 1A OS=Homo sapiens GN=RPRD1A PE=1 SV=1 - [RPR1A_HUMAN]		1.19324e+07	4.27493e+07	3.98155e+07	5.96622e+06	4.12824e+07					38.21	9.62	2	2	176.02	26.92	7	7	84.46	16.03	4	5	312	35.6976	7.54736
O95400	CD2 antigen cytoplasmic tail-binding protein 2 OS=Homo sapiens GN=CD2BP2 PE=1 SV=1 - [CD2B2_HUMAN]				101018772	0	50509386													35.06	2.93	1	1	341	37.6232	4.61475
P60953	Cell division control protein 42 homolog OS=Homo sapiens GN=CDC42 PE=1 SV=2 - [CDC42_HUMAN]	1.77384e+07	1.17947e+08		3.10802e+08	6.78426e+07	1.55401e+08	30.45	5.24	1	1	81.3	22.51	4	4	30.62	5.24	1	1	185.66	31.94	6	6	191	21.245	6.55127
F5H7D6	Transducin-like enhancer protein 3 OS=Homo sapiens GN=TLE3 PE=4 SV=1 - [F5H7D6_HUMAN]	1.37968e+07	1.6691e+07		6.88716e+07	1.52439e+07	3.44358e+07	41.01	2.15	1	1	55.66	2.72	2	2					86.69	7.73	3	3	699	74.8542	7.31299
Q9NYZ3	G2 and S phase-expressed protein 1 OS=Homo sapiens GN=GTSE1 PE=1 SV=3 - [GTSE1_HUMAN]	3.22223e+06		4.16822e+06	2.49471e+07	1.61112e+06	1.45576e+07	0	1.67	1	1					0	1.67	1	1	43.8	1.67	1	1	720	76.5976	9.39307
K7EIG7	Unconventional myosin-Id OS=Homo sapiens GN=MYO1D PE=4 SV=1 - [K7EIG7_HUMAN]		2.88352e+07		1.2886e+08	1.44176e+07	6.443e+07					128.616	10.57	8	8					405.774	24.84	19	21	918	105.939	9.48096
O60306	Intron-binding protein aquarius OS=Homo sapiens GN=AQR PE=1 SV=4 - [AQR_HUMAN]			2.29654e+07	4.23218e+07	0	3.26436e+07									55.66	5.66	7	7	69.8033	4.65	4	4	1485	171.186	6.3667
E9PF19	Transducin beta-like protein 2 OS=Homo sapiens GN=TBL2 PE=4 SV=1 - [E9PF19_HUMAN]	2.76233e+06			1.22044e+07	1.38117e+06	6.1022e+06	33.1	2.19	1	1									52.68	8.76	2	2	411	45.9062	9.48096
Q13112	Chromatin assembly factor 1 subunit B OS=Homo sapiens GN=CHAF1B PE=1 SV=1 - [CAF1B_HUMAN]	4877815		1.15668e+07	4.51598e+07	2.43891e+06	2.83633e+07	26.27	2.68	1	1					78.38	4.65	2	2	64.09	1.97	1	1	559	61.4542	7.50342
P04843	Dolichyl-diphosphooligosaccharide--protein glycosyltransferase subunit 1 OS=Homo sapiens GN=RPN1 PE=1 SV=1 - [RPN1_HUMAN]	7.70754e+06	4.59713e+07		1.44677e+08	2.68394e+07	7.23383e+07	66.24	1.98	1	1	84.26	9.88	5	5					127.22	17.96	7	7	607	68.5268	6.37939
E9PGZ2	Leucine-rich repeat flightless-interacting protein 1 OS=Homo sapiens GN=LRRFIP1 PE=4 SV=1 - [E9PGZ2_HUMAN]	6.4414e+06	83544792		197440822	4.49931e+07	98720411	72.9	2.03	1	1	62.99	1.88	1	1					62.22	1.88	1	1	640	73.0159	5.94775
Q32MZ4-3	Isoform 3 of Leucine-rich repeat flightless-interacting protein 1 OS=Homo sapiens GN=LRRFIP1 - [LRRF1_HUMAN]	7.3328e+06	83544792		197440822	4.54388e+07	98720411	22.51	1.6	1	1	62.99	1.6	1	1					62.22	1.6	1	1	752	82.6386	4.61475
Q5TB53	SM-11044 binding protein (SMBP)(EP70-P-iso) (Fragment) OS=Homo sapiens GN=RP11-34E5.1 PE=2 SV=1 - [Q5TB53_HUMAN]		6.60007e+06		2.86489e+07	3.30003e+06	1.43244e+07					33.82	14.96	2	2					48.72	10.24	1	1	254	29.9187	5.8208
Q9NRY2-2	Isoform 2 of SOSS complex subunit C OS=Homo sapiens GN=INIP - [SOSSC_HUMAN]	3.96227e+06		17103201		1.98113e+06	8.5516e+06	39.84	20.45	1	1					46.9	20.45	1	1					44	4.90049	10.1694
Q15654	Thyroid receptor-interacting protein 6 OS=Homo sapiens GN=TRIP6 PE=1 SV=3 - [TRIP6_HUMAN]		2.60977e+07		1.11869e+08	1.30488e+07	5.59345e+07					43.58	11.13	4	4					55.79	5.46	2	2	476	50.2555	7.37158
O14974	Protein phosphatase 1 regulatory subunit 12A OS=Homo sapiens GN=PPP1R12A PE=1 SV=1 - [MYPT1_HUMAN]	7.35506e+06	2.02689e+08		440516528	1.05022e+08	220258264	40.58	1.84	2	2	488.478	21.26	20	24					822.979	31.55	25	32	1030	115.211	5.40186
O14974-3	Isoform 3 of Protein phosphatase 1 regulatory subunit 12A OS=Homo sapiens GN=PPP1R12A - [MYPT1_HUMAN]	7.35506e+06	2.02689e+08		440516528	1.05022e+08	220258264	40.58	1.95	2	2	437.916	21.25	19	23					763.494	31.62	24	31	974	109.662	5.35107
J3QLD9	Flotillin-2 OS=Homo sapiens GN=FLOT2 PE=4 SV=1 - [J3QLD9_HUMAN]		1.2904e+07		5.37333e+07	6.452e+06	2.68667e+07					36.43	7.24	3	3					128.66	10.75	4	4	428	47.1127	5.31299
Q01469	Fatty acid-binding protein, epidermal OS=Homo sapiens GN=FABP5 PE=1 SV=3 - [FABP5_HUMAN]	3.24743e+07	1.37446e+07	1.37961e+08	54313140	2.31094e+07	9.61372e+07	55.8	27.41	2	2	51.63	22.22	2	2	182.596	52.59	7	7	106.49	22.22	2	2	135	15.1546	7.00537
P61289	Proteasome activator complex subunit 3 OS=Homo sapiens GN=PSME3 PE=1 SV=1 - [PSME3_HUMAN]	3.68801e+07	7.25882e+07	2.59484e+08	1.94412e+08	5.47342e+07	2.26948e+08	187.309	25.2	6	7	88.34	20.08	4	5	377.21	44.88	11	11	132.26	24.41	7	7	254	29.4876	5.94775
B4DL14	ATP synthase gamma chain OS=Homo sapiens GN=ATP5C1 PE=2 SV=1 - [B4DL14_HUMAN]		1.32921e+07		5.14659e+07	6.64604e+06	2.5733e+07					55.36	7.6	2	2					78.99	15.6	4	4	250	27.4953	7.41553
Q8N556	Actin filament-associated protein 1 OS=Homo sapiens GN=AFAP1 PE=1 SV=2 - [AFAP1_HUMAN]		9.4548e+06		3.85937e+07	4.7274e+06	1.92969e+07					59.79	2.19	1	1					50.09	2.74	2	2	730	80.6748	8.67529
Q9H2G2-2	Isoform 2 of STE20-like serine/threonine-protein kinase OS=Homo sapiens GN=SLK - [SLK_HUMAN]	1.11063e+07			4.48566e+07	5.55317e+06	2.24283e+07	55.68	2.82	2	2									26.51	2.16	2	2	1204	138.91	5.09717
F8VVM2	Phosphate carrier protein, mitochondrial OS=Homo sapiens GN=SLC25A3 PE=3 SV=1 - [F8VVM2_HUMAN]		7.10458e+07		2.86141e+08	3.55229e+07	1.43071e+08					24.94	18.83	5	5					80.67	12.04	6	7	324	36.1376	9.26123
B4DGU4	Catenin beta-1 OS=Homo sapiens GN=CTNNB1 PE=2 SV=1 - [B4DGU4_HUMAN]	7.98816e+06	4.45844e+07	25907952	1.85285e+08	2.62863e+07	1.05596e+08	52.36	1.29	1	1	145.998	10.47	6	7	62.38	1.29	1	1	266.208	27.26	14	17	774	84.7119	5.92236
O15145	Actin-related protein 2/3 complex subunit 3 OS=Homo sapiens GN=ARPC3 PE=1 SV=3 - [ARPC3_HUMAN]	1.94377e+07	5.095e+08		1.06107e+09	2.64469e+08	5.30536e+08	55.67	13.48	2	2	391.106	82.58	16	18					328.551	59.55	10	12	178	20.5334	8.5874
Q9Y3L5	Ras-related protein Rap-2c OS=Homo sapiens GN=RAP2C PE=1 SV=1 - [RAP2C_HUMAN]		30301039		1.21521e+08	1.51505e+07	6.07607e+07					94.6867	25.68	3	3					110.49	31.69	4	4	183	20.7314	4.94482
B7ZBH1	Eukaryotic translation initiation factor 6 (Fragment) OS=Homo sapiens GN=EIF6 PE=4 SV=1 - [B7ZBH1_HUMAN]		2.04749e+07		8.20797e+07	1.02374e+07	4.10399e+07					39.66	25.93	2	2					76.55	22.22	2	2	108	11.8169	6.26514
P26583	High mobility group protein B2 OS=Homo sapiens GN=HMGB2 PE=1 SV=2 - [HMGB2_HUMAN]	6.05363e+07	5.39731e+07	257680397	2.15456e+08	5.72547e+07	2.36568e+08	29.56	17.7	3	3	26.48	28.23	5	6	101.247	20.57	4	5	69.1621	23.92	7	8	209	24.0187	7.81104
G5EA42	Tropomodulin 2 (Neuronal), isoform CRA_a OS=Homo sapiens GN=TMOD2 PE=4 SV=1 - [G5EA42_HUMAN]		4725186		18752913	2362593	9.37646e+06					63.45	4.56	1	1					103.943	17.59	3	3	307	34.4711	6.85889
Q13616	Cullin-1 OS=Homo sapiens GN=CUL1 PE=1 SV=2 - [CUL1_HUMAN]		1.21376e+07	2.25893e+07	4.06133e+07	6.0688e+06	3.16013e+07					45.9	8.12	6	6	92.1163	4.12	4	4	49	4.38	3	3	776	89.622	8.00146
F5H3A1	Sodium/potassium-transporting ATPase subunit alpha-1 OS=Homo sapiens GN=ATP1A1 PE=3 SV=1 - [F5H3A1_HUMAN]	2.58842e+07	2.67412e+08		769439034	1.46648e+08	384719517	46.11	3.62	4	4	634.45	27.96	25	27					786.7	26.49	21	25	1023	112.928	5.49072
P35232	Prohibitin OS=Homo sapiens GN=PHB PE=1 SV=1 - [PHB_HUMAN]	1.30177e+07	1.61931e+08		4.7928e+08	8.74746e+07	2.3964e+08	47.9567	12.13	3	3	608.398	61.03	13	16					638.134	56.62	15	17	272	29.7859	5.75732
P31153	S-adenosylmethionine synthase isoform type-2 OS=Homo sapiens GN=MAT2A PE=1 SV=1 - [METK2_HUMAN]	2.81307e+07	3.35016e+07	1.60626e+08	8.25584e+07	3.08161e+07	1.21592e+08	47.4	7.59	2	2	105.02	15.7	5	6	152.476	24.05	7	7	97.33	14.68	4	4	395	43.6333	6.48096
E9PJK1	CD81 antigen OS=Homo sapiens GN=CD81 PE=4 SV=1 - [E9PJK1_HUMAN]		14639530		5.76973e+07	7319765	2.88486e+07					28.69	13.94	1	1					69.04	13.94	1	1	165	17.9509	4.99561
A8MQ02	Afadin OS=Homo sapiens GN=MLLT4 PE=4 SV=1 - [A8MQ02_HUMAN]	8.53881e+06	8.30888e+07		180522529	4.58138e+07	9.02613e+07	35.7	2.08	4	4	359.187	7.18	11	12					365.493	12.12	16	16	1824	206.661	6.46826
P09960-3	Isoform 3 of Leukotriene A-4 hydrolase OS=Homo sapiens GN=LTA4H - [LKHA4_HUMAN]		6.8506e+06	13561471	3.99272e+07	3.4253e+06	2.67443e+07					41.82	3.35	1	1	20.42	2.17	1	1	63.66	6.89	2	2	508	57.2633	6.06201
G3V529	ATP-dependent RNA helicase DDX24 OS=Homo sapiens GN=DDX24 PE=3 SV=1 - [G3V529_HUMAN]				3.63732e+07	0	1.81866e+07					0	0.98	1	1					38.77	8.58	4	4	816	91.4239	8.82178
E7EWC2	Ras GTPase-activating-like protein IQGAP2 (Fragment) OS=Homo sapiens GN=IQGAP2 PE=4 SV=1 - [E7EWC2_HUMAN]		4.20319e+07		1.59929e+08	2.10159e+07	7.99645e+07					38.43	1.43	2	2					86.488	5.35	8	8	1402	160.235	5.38916
P55145	Mesencephalic astrocyte-derived neurotrophic factor OS=Homo sapiens GN=MANF PE=1 SV=3 - [MANF_HUMAN]					0	0																	182	20.6868	8.68994
Q9Y5S2	Serine/threonine-protein kinase MRCK beta OS=Homo sapiens GN=CDC42BPB PE=1 SV=2 - [MRCKB_HUMAN]		1.13228e+07		42991232	5.66142e+06	21495616					17.75	1.75	2	2					47.5	1.52	3	3	1711	194.193	6.3667
P46781	40S ribosomal protein S9 OS=Homo sapiens GN=RPS9 PE=1 SV=3 - [RS9_HUMAN]			4.40061e+07	1.29511e+08	0	86758356									46.34	4.64	1	1	38.74	8.25	2	2	194	22.5776	10.6528
Q15370	Transcription elongation factor B polypeptide 2 OS=Homo sapiens GN=TCEB2 PE=1 SV=1 - [ELOB_HUMAN]	4.4515e+07	1.09933e+07	8.5035e+07	1.25139e+08	2.77541e+07	1.05087e+08	75.8	43.22	5	5	91.88	28.81	3	3	79	24.58	3	3	92.25	24.58	4	4	118	13.1246	4.88135
CON_GFP1	GENBANK ABG78037.1	1.09818e+09	1.46196e+09	5.44177e+09	2.42961e+09	1.28007e+09	3.93569e+09	486.804	44.96	25	41	794.849	48.74	23	45	721.784	51.26	28	53	383.41	36.13	18	34	238	26.7934	5.93506
P49006	MARCKS-related protein OS=Homo sapiens GN=MARCKSL1 PE=1 SV=2 - [MRP_HUMAN]	2.81655e+07	9.80124e+07		2.37859e+08	6.3089e+07	1.1893e+08	26.34	6.67	1	1	69.3433	19.49	3	3					71.1129	10.26	2	2	195	19.5172	4.66553
O75683	Surfeit locus protein 6 OS=Homo sapiens GN=SURF6 PE=1 SV=3 - [SURF6_HUMAN]		12235956		31844584	6117978	15922292					30.01	3.32	1	1					43.13	3.32	1	1	361	41.4256	10.6382
B4DP11	Prostaglandin E synthase 3 OS=Homo sapiens GN=PTGES3 PE=2 SV=1 - [B4DP11_HUMAN]	1.80414e+07	4.68132e+07	1.18104e+08	1.26067e+08	3.24273e+07	1.22085e+08	59.91	14.39	2	2	66.29	27.34	3	3	48.67	21.58	2	2	48.28	18.71	2	2	139	16.4656	4.80518
H0Y6I0	Golgin subfamily A member 4 (Fragment) OS=Homo sapiens GN=GOLGA4 PE=4 SV=1 - [H0Y6I0_HUMAN]		3.33365e+07		1.24633e+08	1.66682e+07	6.23167e+07					33.71	1	2	3					21.96	0.38	1	1	2099	246.456	5.38916
P12532	Creatine kinase U-type, mitochondrial OS=Homo sapiens GN=CKMT1A PE=1 SV=1 - [KCRU_HUMAN]	1.5147e+07	4.73956e+07		1.16767e+08	3.12713e+07	5.83833e+07	24.16	2.16	2	2	14.92	13.19	3	3					98.32	18.94	5	5	417	47.0072	8.33838
Q9NYL9	Tropomodulin-3 OS=Homo sapiens GN=TMOD3 PE=1 SV=1 - [TMOD3_HUMAN]	1.84442e+07	1.28383e+08		2.73773e+08	7.34137e+07	1.36887e+08	59.82	3.13	1	1	297.14	40.06	10	10					268.344	52.27	11	13	352	39.5703	5.18604
P61224;CON_00695776.1	Ras-related protein Rap-1b OS=Homo sapiens GN=RAP1B PE=1 SV=1 - [RAP1B_HUMAN]		4.19274e+07		1.56204e+08	2.09637e+07	7.81022e+07					99.7	7.61	4	4					118.4	13.59	4	4	184	20.8116	5.78271
O94776	Metastasis-associated protein MTA2 OS=Homo sapiens GN=MTA2 PE=1 SV=1 - [MTA2_HUMAN]		4.11828e+07	1.15671e+08	1.73427e+08	2.05914e+07	144549390					49	11.83	5	5	245.852	26.65	12	12	176.061	15.57	10	10	668	74.9757	9.65674
F6RY50	Signal-induced proliferation-associated protein 1 OS=Homo sapiens GN=SIPA1 PE=4 SV=1 - [F6RY50_HUMAN]		2.10878e+07		7.77326e+07	1.05439e+07	3.88663e+07					106.55	4.26	3	3					122.96	7.66	5	5	940	101.761	6.48096
tr	GFP-RTFDC1 - [PRC_USER_0233]	1.09818e+09	1.46196e+09	5.44177e+09	4493283673	1.28007e+09	4.96753e+09	600.949	22.53	16	24	924.104	23.74	14	25	1597.98	54.59	35	59	1583.04	52.69	35	62	577	63.9814	7.98682
Q14566	DNA replication licensing factor MCM6 OS=Homo sapiens GN=MCM6 PE=1 SV=1 - [MCM6_HUMAN]	1.7802e+07	2.82525e+07	92175632	8.45789e+07	2.30273e+07	8.83773e+07	35.1221	2.19	2	2	184.22	11.57	6	6	503.842	32.76	23	25	167.42	13.76	9	9	821	92.8312	5.41455
P50552	Vasodilator-stimulated phosphoprotein OS=Homo sapiens GN=VASP PE=1 SV=3 - [VASP_HUMAN]		4.0107e+07		1.46115e+08	2.00535e+07	7.30573e+07					89.25	12.63	4	5					105.74	20.26	6	7	380	39.8051	8.93896
P19623	Spermidine synthase OS=Homo sapiens GN=SRM PE=1 SV=1 - [SPEE_HUMAN]	9.90209e+06		3.59525e+07		4.95105e+06	1.79762e+07	50.44	2.65	1	1					87.3	10.93	4	4					302	33.8027	5.49072
Q96E39	RNA binding motif protein, X-linked-like-1 OS=Homo sapiens GN=RBMXL1 PE=1 SV=1 - [RMXL1_HUMAN]	9.83234e+07	2.42421e+08	2.77858e+08	6.66249e+08	1.70372e+08	4.72054e+08	183.216	26.67	11	11	179.605	21.28	7	10	212.882	35.38	14	15	322.654	22.05	9	12	390	42.1162	9.89111
Q16643	Drebrin OS=Homo sapiens GN=DBN1 PE=1 SV=4 - [DREB_HUMAN]	1.01196e+08	1.94362e+09		3.6805e+09	1.02241e+09	1.84025e+09	121.361	21.11	10	11	806.47	45.3	25	36					872.574	47.61	26	36	649	71.3854	4.44971
Q92974-3	Isoform 3 of Rho guanine nucleotide exchange factor 2 OS=Homo sapiens GN=ARHGEF2 - [ARHG2_HUMAN]	6.48931e+06			23344099	3.24465e+06	1.1672e+07	60.24	5.01	3	3									26.88	1.36	1	1	958	108.175	6.87354
P09497-2	Isoform Non-brain of Clathrin light chain B OS=Homo sapiens GN=CLTB - [CLCB_HUMAN]	5.70904e+07	1.14745e+08		308974949	8.59175e+07	1.54487e+08	72.83	15.64	4	4	93.0867	26.54	6	8					138.128	34.12	8	9	211	23.1671	4.69092
P28340	DNA polymerase delta catalytic subunit OS=Homo sapiens GN=POLD1 PE=1 SV=2 - [DPOD1_HUMAN]	6691766	8.90695e+06	2.55767e+07	3.05106e+07	7.79936e+06	2.80437e+07	30.86	0.99	1	1	55.06	1.26	1	1	135.759	8.13	7	7	63.61	4.43	3	3	1107	123.553	7.03467
Q9H1E3	Nuclear ubiquitous casein and cyclin-dependent kinase substrate 1 OS=Homo sapiens GN=NUCKS1 PE=1 SV=1 - [NUCKS_HUMAN]		1.14172e+07	4.09399e+07		5.7086e+06	2.04699e+07					39.59	9.88	2	2	42.82	9.88	2	2	44.91	3.7	1	1	243	27.28	5.08447
Q6IBS0	Twinfilin-2 OS=Homo sapiens GN=TWF2 PE=1 SV=2 - [TWF2_HUMAN]	2.83636e+06	5.51208e+07		1.0384e+08	2.89786e+07	5.19202e+07	0	4.58	1	1	57.56	18.34	4	4					175.38	15.19	4	5	349	39.5233	6.84424
F5GZF0	Cyclin-dependent kinase 2-associated protein 1 (Fragment) OS=Homo sapiens GN=CDK2AP1 PE=4 SV=1 - [F5GZF0_HUMAN]	6218040	1.2346e+07	6.31914e+07	2.60992e+07	9.28202e+06	4.46453e+07	47.01	19.7	1	1	83.77	19.7	1	1	74.42	34.85	2	2	66.53	19.7	1	1	66	7.21967	9.12939
Q06210-2	Isoform 2 of Glutamine--fructose-6-phosphate aminotransferase [isomerizing] 1 OS=Homo sapiens GN=GFPT1 - [GFPT1_HUMAN]		3.77277e+06		13236942	1.88639e+06	6618471					22.42	4.41	2	2					83.58	3.67	2	2	681	76.7103	6.84424
P33993	DNA replication licensing factor MCM7 OS=Homo sapiens GN=MCM7 PE=1 SV=4 - [MCM7_HUMAN]	2.24198e+07	8.18307e+07	1.53754e+08	2.04173e+08	5.21253e+07	1.78963e+08	58.9	7.23	4	4	283.546	22.67	11	11	358.608	24.62	16	17	332.791	23.92	14	15	719	81.2566	6.45557
O95782-2	Isoform B of AP-2 complex subunit alpha-1 OS=Homo sapiens GN=AP2A1 - [AP2A1_HUMAN]		7.16066e+07		2.49413e+08	3.58033e+07	1.24706e+08					208	17.49	12	13					547.039	25.24	18	21	955	105.295	7.66455
O94973	AP-2 complex subunit alpha-2 OS=Homo sapiens GN=AP2A2 PE=1 SV=2 - [AP2A2_HUMAN]		7.16066e+07		2.49413e+08	3.58033e+07	1.24706e+08					320.907	19.49	13	14					519.723	28.22	17	19	939	103.895	6.96143
E7EM64	COP9 signalosome complex subunit 6 OS=Homo sapiens GN=COPS6 PE=4 SV=1 - [E7EM64_HUMAN]	9.42359e+06		3.27316e+07		4.7118e+06	1.63658e+07	36.12	2.15	1	1	29.16	3.37	1	1	59.0914	13.8	4	4	35.01	1.53	1	1	326	36.0411	5.73193
F5H6J5	Zinc finger CCHC domain-containing protein 8 (Fragment) OS=Homo sapiens GN=ZCCHC8 PE=4 SV=1 - [F5H6J5_HUMAN]			1.21655e+07		0	6.08273e+06									30.9	4.86	1	1					185	20.8662	5.69385
H0YN26	Acidic leucine-rich nuclear phosphoprotein 32 family member A OS=Homo sapiens GN=ANP32A PE=4 SV=1 - [H0YN26_HUMAN]	4.17762e+07	30991536	1.44278e+08	1.06539e+08	3.63839e+07	1.25408e+08	63.7333	15.25	3	3	29.12	5.08	1	1	129.87	34.46	5	5	62.9387	28.25	5	5	177	19.9851	4.57666
P49321	Nuclear autoantigenic sperm protein OS=Homo sapiens GN=NASP PE=1 SV=2 - [NASP_HUMAN]	3.29297e+07	3.64049e+07	1.48467e+08	89257389	3.46673e+07	1.18862e+08	88.48	4.7	4	4	33.96	1.02	1	1	209.264	14.09	7	7	62.27	2.54	2	3	788	85.1861	4.29736
Q96HA1-2	Isoform 2 of Nuclear envelope pore membrane protein POM 121 OS=Homo sapiens GN=POM121 - [P121A_HUMAN]					0	0																	984	98.9766	9.84717
P09496-2	Isoform Non-brain of Clathrin light chain A OS=Homo sapiens GN=CLTA - [CLCA_HUMAN]	75190890	2.66462e+08		5.8379e+08	1.70827e+08	2.91895e+08	171.453	28.44	6	7	228.591	32.57	6	6					233.415	32.57	6	8	218	23.6474	4.52588
Q9BUJ2-2	Isoform 2 of Heterogeneous nuclear ribonucleoprotein U-like protein 1 OS=Homo sapiens GN=HNRNPUL1 - [HNRL1_HUMAN]	4.61383e+07	1.28466e+08	1.20681e+08	4.53891e+08	8.73022e+07	2.87286e+08	74.39	11.32	6	6	142.544	21.39	11	12	374.543	20.02	15	16	176.166	17.04	10	10	804	90.2358	6.91748
Q16531	DNA damage-binding protein 1 OS=Homo sapiens GN=DDB1 PE=1 SV=1 - [DDB1_HUMAN]	1.94673e+07	6.57211e+07	1.63709e+08	1.265e+08	4.25942e+07	1.45104e+08	64.02	3.07	4	4	139.306	9.82	10	10	395.494	20.88	20	21	116.276	10.61	9	10	1140	126.887	5.26221
Q9Y333	U6 snRNA-associated Sm-like protein LSm2 OS=Homo sapiens GN=LSM2 PE=1 SV=1 - [LSM2_HUMAN]	23009821	22557647	5.00368e+07	3.69033e+07	22783734	4.34701e+07	40.65	21.05	1	1	39.94	8.42	1	1	36.55	52.63	3	3	39.91	8.42	1	1	95	10.8276	6.52197
O15143	Actin-related protein 2/3 complex subunit 1B OS=Homo sapiens GN=ARPC1B PE=1 SV=3 - [ARC1B_HUMAN]	1.2184e+07	3.60404e+08		633763367	1.86294e+08	3.16882e+08	25.69	5.11	1	1	249.676	41.13	16	16					257.719	39.25	12	13	372	40.9234	8.35303
P62993-2	Isoform 2 of Growth factor receptor-bound protein 2 OS=Homo sapiens GN=GRB2 - [GRB2_HUMAN]	10074590		2.8365e+07	39694596	5037295	3.40298e+07	108.44	12.5	2	2	37.83	6.82	1	1	62.47	5.68	1	1	32.65	5.68	1	1	176	20.544	5.84619
A1A528	Centromere/kinetochore protein zw10 homolog OS=Homo sapiens GN=ZW10 PE=2 SV=1 - [A1A528_HUMAN]		21702450		7.31735e+07	10851225	3.65868e+07					23.04	1.34	1	1					51.18	3.72	2	2	672	76.7578	6.31592
P04792	Heat shock protein beta-1 OS=Homo sapiens GN=HSPB1 PE=1 SV=2 - [HSPB1_HUMAN]	6.81498e+07	1.20837e+08	4.41608e+08	1.94839e+08	9.44933e+07	3.18224e+08	89.1467	17.56	3	3	63.62	23.41	4	4	245.131	67.32	10	10	171.79	36.59	6	6	205	22.7685	6.40479
P35611-2	Isoform 2 of Alpha-adducin OS=Homo sapiens GN=ADD1 - [ADDA_HUMAN]	1.40283e+07	1.28341e+08		2.38288e+08	7.11846e+07	1.19144e+08	35.5	5.23	3	3	386.709	24.72	11	12					372.38	22.82	11	12	631	69.9413	6.45557
Q13263	Transcription intermediary factor 1-beta OS=Homo sapiens GN=TRIM28 PE=1 SV=5 - [TIF1B_HUMAN]	7.15322e+07	1.37255e+08	2.7026e+08	4.61244e+08	1.04394e+08	3.65752e+08	194.747	20.72	12	12	284.35	11.5	9	10	584.007	35.33	19	20	237.575	13.17	12	13	835	88.4934	5.77002
O75695	Protein XRP2 OS=Homo sapiens GN=RP2 PE=1 SV=4 - [XRP2_HUMAN]		1.6662e+07		5.56471e+07	8.33101e+06	2.78236e+07					41.95	8.86	2	2					83.19	22	5	5	350	39.6155	5.12256
Q12872	Splicing factor, suppressor of white-apricot homolog OS=Homo sapiens GN=SFSWAP PE=1 SV=3 - [SFSWA_HUMAN]					0	0																	951	104.758	8.04541
Q96CW1-2	Isoform 2 of AP-2 complex subunit mu OS=Homo sapiens GN=AP2M1 - [AP2M1_HUMAN]		1.14716e+08		382398472	5.7358e+07	191199236					122.73	13.63	5	6					217.745	22.17	10	10	433	49.3579	9.53955
Q96QK1	Vacuolar protein sorting-associated protein 35 OS=Homo sapiens GN=VPS35 PE=1 SV=2 - [VPS35_HUMAN]	1.76543e+07	8.4153e+07		1.69408e+08	5.09036e+07	8.47042e+07	58.7119	2.89	2	2	114.568	9.17	6	6					225.396	12.94	7	7	796	91.6489	5.49072
P62873	Guanine nucleotide-binding protein G(I)/G(S)/G(T) subunit beta-1 OS=Homo sapiens GN=GNB1 PE=1 SV=3 - [GBB1_HUMAN]	1.32495e+07	3.98756e+08		9.23051e+08	2.06003e+08	4.61525e+08	47.33	3.53	1	1	449.993	48.24	12	13					455.107	45.59	12	16	340	37.353	5.99854
O00264	Membrane-associated progesterone receptor component 1 OS=Homo sapiens GN=PGRMC1 PE=1 SV=3 - [PGRC1_HUMAN]	3.76259e+07		1.91872e+07	2.30175e+08	1.8813e+07	1.24681e+08	42.31	4.62	1	1					37.12	4.62	1	1	76.8512	21.03	5	5	195	21.6578	4.70361
Q08170	Serine/arginine-rich splicing factor 4 OS=Homo sapiens GN=SRSF4 PE=1 SV=2 - [SRSF4_HUMAN]	7.65501e+07	2.41138e+08	4.57327e+08	607787470	1.58844e+08	5.32557e+08	87.6883	10.53	4	5	201.15	22.06	9	9	210.489	12.96	6	10	226.645	17	9	11	494	56.6453	11.5171
P35580	Myosin-10 OS=Homo sapiens GN=MYH10 PE=1 SV=3 - [MYH10_HUMAN]	4.08812e+07	2.15032e+09		4.80901e+09	1.0956e+09	2.4045e+09	65.9867	4.61	7	7	4522.54	63.92	132	182					5718.95	65.08	143	215	1976	228.858	5.5415
J3KNT0	Fascin OS=Homo sapiens GN=FSCN1 PE=3 SV=1 - [J3KNT0_HUMAN]	3.72341e+07	9.61764e+07	6.50454e+07	3.74079e+08	6.67052e+07	2.19562e+08	42.08	3.39	1	1	181.317	13.56	7	8	53.15	5.51	2	2	235.61	40.47	13	14	472	52.2299	7.44482
Q14692	Ribosome biogenesis protein BMS1 homolog OS=Homo sapiens GN=BMS1 PE=1 SV=1 - [BMS1_HUMAN]		1.63759e+07		3.21968e+07	8.18793e+06	1.60984e+07					50.92	1.56	2	2					72.2	2.65	3	3	1282	145.716	6.44287
P61604	10 kDa heat shock protein, mitochondrial OS=Homo sapiens GN=HSPE1 PE=1 SV=2 - [CH10_HUMAN]	6.14051e+07	2.25032e+07	6.79927e+07	2.06559e+08	4.19541e+07	1.37276e+08	66.6429	28.43	4	4	21.28	28.43	2	2	52.2667	28.43	3	3	114.58	49.02	4	4	102	10.9249	8.92432
Q9UK45	U6 snRNA-associated Sm-like protein LSm7 OS=Homo sapiens GN=LSM7 PE=1 SV=1 - [LSM7_HUMAN]	2.35892e+07		8.52717e+07	1.06504e+08	1.17946e+07	95887655	50.96	7.77	1	1					77.46	32.04	2	2	62.88	37.86	2	2	103	11.595	5.2749
Q9UPT8	Zinc finger CCCH domain-containing protein 4 OS=Homo sapiens GN=ZC3H4 PE=1 SV=3 - [ZC3H4_HUMAN]	9.03741e+06	6.04828e+06	2.4125e+07	3.24243e+07	7.54284e+06	2.82746e+07	64.0633	2.38	2	3	15.63	0.84	1	1	29.94	1.46	1	1	43.88	0.92	1	1	1303	140.169	6.26514
B3KQ29	Transducin-like enhancer protein 4 OS=Homo sapiens GN=TLE4 PE=2 SV=1 - [B3KQ29_HUMAN]		1.6691e+07		5.41493e+07	8.34549e+06	2.70747e+07					55.66	4.63	2	2					51.44	5.12	2	2	410	43.9897	7.07861
Q13425	Beta-2-syntrophin OS=Homo sapiens GN=SNTB2 PE=1 SV=1 - [SNTB2_HUMAN]		1.9062e+07		6.18368e+07	9.531e+06	3.09184e+07					33.94	4.63	2	2					96.2724	6.48	3	3	540	57.913	8.82178
Q7Z417	Nuclear fragile X mental retardation-interacting protein 2 OS=Homo sapiens GN=NUFIP2 PE=1 SV=1 - [NUFP2_HUMAN]	6.24915e+06				3.12457e+06	0	52.12	3.88	2	2													695	76.0747	8.70459
Q86V81	THO complex subunit 4 OS=Homo sapiens GN=ALYREF PE=1 SV=3 - [THOC4_HUMAN]	4.54047e+07	1.75081e+08	1.84214e+08	339883765	1.10243e+08	2.62049e+08	72	9.34	2	2	158.78	38.91	6	6	284.641	26.07	6	7	255.299	31.52	5	6	257	26.8716	11.1509
Q14247	Src substrate cortactin OS=Homo sapiens GN=CTTN PE=1 SV=2 - [SRC8_HUMAN]	6.4644e+07	7.31164e+08		1.28084e+09	3.97904e+08	6.40422e+08	77.9833	13.64	6	7	354.808	39.27	16	22					590.179	36	17	29	550	61.5485	5.40186
E9PN51	NADH dehydrogenase [ubiquinone] iron-sulfur protein 8, mitochondrial (Fragment) OS=Homo sapiens GN=NDUFS8 PE=4 SV=1 - [E9PN51_HUMAN]		3.25759e+07		1.04645e+08	1.6288e+07	5.23225e+07					54.51	8.18	1	1					45.59	8.18	1	1	110	12.3973	9.979
F5GWV2	Lariat debranching enzyme OS=Homo sapiens GN=DBR1 PE=4 SV=1 - [F5GWV2_HUMAN]	5.52224e+06		1.77124e+07		2.76112e+06	8.85619e+06	32.71	3.55	2	2					74.7267	7.1	3	3					310	34.8035	4.56396
P13489	Ribonuclease inhibitor OS=Homo sapiens GN=RNH1 PE=1 SV=2 - [RINI_HUMAN]	1.47892e+07		6.2306e+07	32548234	7.39461e+06	4.74271e+07	114.857	8.89	3	3					291.878	22.78	9	10	55.06	3.25	1	1	461	49.9411	4.81787
Q96F63	Coiled-coil domain-containing protein 97 OS=Homo sapiens GN=CCDC97 PE=1 SV=1 - [CCD97_HUMAN]		5165543	1.65476e+07		2.58277e+06	8.2738e+06					28.05	4.37	1	1	36.99	7.87	3	3					343	38.9227	4.58936
Q8NEJ9-2	Isoform 2 of Neuroguidin OS=Homo sapiens GN=NGDN - [NGDN_HUMAN]		6619697		2.11775e+07	3.30985e+06	1.05888e+07					54.27	5.79	1	1					77.45	10.29	2	2	311	35.2286	9.33447
Q92879-5	Isoform 5 of CUGBP Elav-like family member 1 OS=Homo sapiens GN=CELF1 - [CELF1_HUMAN]	1.93126e+07	5.51467e+07	4.3719e+07	194308762	3.72297e+07	1.19014e+08	38.8	1.71	1	1	63.7833	10.47	4	4	67.7	7.69	4	4	22.82	3.85	2	2	468	50.098	8.85107
Q9C005	Protein dpy-30 homolog OS=Homo sapiens GN=DPY30 PE=1 SV=1 - [DPY30_HUMAN]	1.84595e+07	1.74642e+07	7.55909e+07	5.31847e+07	1.79619e+07	6.43878e+07	76.04	36.36	2	2	74.89	20.2	1	1	50.54	36.36	2	2	91.14	20.2	1	2	99	11.2428	4.88135
Q4VCS5	Angiomotin OS=Homo sapiens GN=AMOT PE=1 SV=1 - [AMOT_HUMAN]	3.13362e+07	4.40903e+08		1.01034e+09	2.3612e+08	5.05171e+08	29.94	3.51	2	2	655.813	35.42	32	39					831.324	36.16	36	49	1084	118.013	7.63525
P02768;CON_00745872.2	Serum albumin OS=Homo sapiens GN=ALB PE=1 SV=2 - [ALBU_HUMAN]	8.44964e+07		1.1508e+08	2.712e+08	4.22482e+07	1.9314e+08	85.5838	8.54	9	11					227.472	19.54	20	23	53.7315	4.76	6	6	609	69.3215	6.27783
Q9P032	NADH dehydrogenase [ubiquinone] 1 alpha subcomplex assembly factor 4 OS=Homo sapiens GN=NDUFAF4 PE=1 SV=1 - [NDUF4_HUMAN]		1.43548e+07		4.53536e+07	7.17739e+06	2.26768e+07					58.32	8	1	1					75.98	8	1	1	175	20.2538	8.82178
O00273	DNA fragmentation factor subunit alpha OS=Homo sapiens GN=DFFA PE=1 SV=1 - [DFFA_HUMAN]	1.57121e+07		4.94699e+07		7.85607e+06	2.47349e+07	43.02	7.55	2	2					128.777	22.66	7	7					331	36.4995	4.79248
Q9BWJ5	Splicing factor 3B subunit 5 OS=Homo sapiens GN=SF3B5 PE=1 SV=1 - [SF3B5_HUMAN]		1.17027e+08	9.07896e+07	140124635	5.85137e+07	1.15457e+08					74.03	45.35	3	4	54.7061	37.21	3	3	50.4588	24.42	2	2	86	10.1288	6.354
B8ZZF8	U6 snRNA-associated Sm-like protein LSm5 OS=Homo sapiens GN=LSM5 PE=4 SV=1 - [B8ZZF8_HUMAN]		6.433e+06	31015467		3.2165e+06	1.55077e+07					48.29	29.69	1	1	77.14	29.69	1	2					64	7.01576	6.52197
P12004	Proliferating cell nuclear antigen OS=Homo sapiens GN=PCNA PE=1 SV=1 - [PCNA_HUMAN]	3.16057e+07	7.16981e+07	1.66787e+08	1.56277e+08	5.16519e+07	1.61532e+08	81.56	13.03	3	3	80.2433	17.24	4	4	156.419	32.57	8	8	142.64	25.29	6	6	261	28.7503	4.69092
P61006	Ras-related protein Rab-8A OS=Homo sapiens GN=RAB8A PE=1 SV=1 - [RAB8A_HUMAN]		1.65993e+07		51835161	8.29963e+06	2.59176e+07					139.2	25.12	4	5					54.74	19.32	4	4	207	23.6532	9.0708
Q8TDD1	ATP-dependent RNA helicase DDX54 OS=Homo sapiens GN=DDX54 PE=1 SV=2 - [DDX54_HUMAN]				2.56787e+07	0	1.28394e+07													86.09	2.27	2	2	881	98.5342	10.0229
Q13492-3	Isoform 3 of Phosphatidylinositol-binding clathrin assembly protein OS=Homo sapiens GN=PICALM - [PICAL_HUMAN]		54195703		1.67308e+08	2.70979e+07	8.3654e+07					181.04	10.82	5	5					287.54	19.67	8	8	610	66.3508	8.80713
Q9Y5Q9	General transcription factor 3C polypeptide 3 OS=Homo sapiens GN=GTF3C3 PE=1 SV=1 - [TF3C3_HUMAN]			1.91447e+07	2.41639e+07	0	2.16543e+07									130.39	3.72	3	4	93.65	2.82	2	2	886	101.208	5.07178
Q5T7C4	High mobility group protein B1 OS=Homo sapiens GN=HMGB1 PE=2 SV=1 - [Q5T7C4_HUMAN]	7.10015e+07	3.19443e+08	5.44091e+08	6.11261e+08	1.95222e+08	5.77676e+08	63.5	23.42	3	3	130.153	41.77	6	7	132.053	48.1	7	9	85.2833	31.65	6	8	158	18.2993	9.70068
Q96HS1-2	Isoform 2 of Serine/threonine-protein phosphatase PGAM5, mitochondrial OS=Homo sapiens GN=PGAM5 - [PGAM5_HUMAN]		7.28559e+07		1.16715e+08	3.64279e+07	5.83576e+07					23.29	5.1	2	2					59.7315	11.37	3	3	255	28.0025	7.25439
CON_CASK	SWISS-PROT:P02668 Kappa-casein [Contains: Casoxin C; Casoxin 6; Casoxin A; Casoxin B; Casoplatelin] - Bos taurus (Bovine).	3.86062e+07	13801843	1.23354e+08		2.6204e+07	6.16769e+07	54.97	17.16	4	5	33.07	6.51	2	2	86.1	30.18	8	10					169	18.9626	6.30322
Q92688-2	Isoform 2 of Acidic leucine-rich nuclear phosphoprotein 32 family member B OS=Homo sapiens GN=ANP32B - [AN32B_HUMAN]	4.6266e+07	30991536	1.30472e+08	1.06937e+08	3.86288e+07	118704708	57.1933	12.31	3	3	29.12	4.62	1	1	61.9733	12.31	3	3	56.7632	18.97	4	4	195	22.2629	4.29736
O95758-1	Isoform 1 of Polypyrimidine tract-binding protein 3 OS=Homo sapiens GN=PTBP3 - [PTBP3_HUMAN]	3.44598e+07	1.91456e+08	1.89811e+08	4.14146e+08	1.12958e+08	3.01978e+08	100.39	5.76	3	3	117.316	4.61	3	3	88.4667	4.8	3	3	96.4358	7.1	5	5	521	56.4664	9.21729
P49915	GMP synthase [glutamine-hydrolyzing] OS=Homo sapiens GN=GMPS PE=1 SV=1 - [GUAA_HUMAN]	3.00999e+07	4.45308e+07	1.45393e+08	8.37727e+07	3.73154e+07	1.14583e+08	149.857	6.49	6	7	21.08	9.52	4	4	335.158	21.93	14	17	121.326	17.17	7	8	693	76.667	6.87354
B1AQT2	Ankyrin 3, node of Ranvier (Ankyrin G) OS=Homo sapiens GN=ANK3 PE=4 SV=1 - [B1AQT2_HUMAN]		1.12918e+07		3.45567e+07	5.6459e+06	1.72783e+07					32.82	2.1	2	2					51.62	4.7	3	3	1001	111.029	5.84619
Q16629-3	Isoform 3 of Serine/arginine-rich splicing factor 7 OS=Homo sapiens GN=SRSF7 - [SRSF7_HUMAN]	8.74364e+07	2.53776e+08	366141349	466235433	1.70606e+08	416188391	76.6033	50	8	8	170.95	46.97	6	8	190.634	62.88	9	11	136.223	75.76	8	11	132	15.2475	9.62744
P98175-4	Isoform 4 of RNA-binding protein 10 OS=Homo sapiens GN=RBM10 - [RBM10_HUMAN]				4.49155e+07	0	2.24577e+07					47.43	1.53	1	1					87.95	3.52	4	5	852	94.3122	6.72705
P47756-2	Isoform 2 of F-actin-capping protein subunit beta OS=Homo sapiens GN=CAPZB - [CAPZB_HUMAN]	7.64358e+06	719154301		1.1072e+09	3.63399e+08	5.53598e+08	32.65	2.94	1	1	533.143	55.51	14	18					557.442	52.57	14	20	272	30.6094	5.99854
O14545	TRAF-type zinc finger domain-containing protein 1 OS=Homo sapiens GN=TRAFD1 PE=1 SV=1 - [TRAD1_HUMAN]	6.76882e+06	1.31776e+07		3.03621e+07	9.9732e+06	1.51811e+07	50.31	3.78	2	2	59.55	6.01	3	3					52.94	2.23	1	1	582	64.8001	5.2876
Q92922	SWI/SNF complex subunit SMARCC1 OS=Homo sapiens GN=SMARCC1 PE=1 SV=3 - [SMRC1_HUMAN]	9.83802e+06	5.97362e+07	6.98385e+07	1.19868e+08	3.47871e+07	9.48532e+07	20.58	2.62	2	2	200.265	11.31	9	9	117.716	9.32	11	12	271.91	12.22	10	11	1105	122.79	5.75732
Q9NX63	Coiled-coil-helix-coiled-coil-helix domain-containing protein 3, mitochondrial OS=Homo sapiens GN=CHCHD3 PE=1 SV=1 - [CHCH3_HUMAN]		5.7942e+07		1.76122e+08	2.8971e+07	8.8061e+07					79.49	25.99	4	4					42.82	10.13	2	2	227	26.1362	8.27979
Q96SB3	Neurabin-2 OS=Homo sapiens GN=PPP1R9B PE=1 SV=2 - [NEB2_HUMAN]	4.48844e+06	1.66141e+08		3.58891e+08	8.53145e+07	1.79446e+08	23.87	2.09	2	2	264.124	17.91	13	14					318.062	17.67	13	14	815	89.1377	4.97021
Q13247-3	Isoform SRP55-3 of Serine/arginine-rich splicing factor 6 OS=Homo sapiens GN=SRSF6 - [SRSF6_HUMAN]	8.00962e+07	3.374e+08	4.57327e+08	7.40494e+08	2.08748e+08	5.9891e+08	75.9012	8.66	3	4	142.9	21.79	9	11	156.708	13.13	5	8	216.35	20.6	8	11	335	38.3956	11.0044
O75607	Nucleoplasmin-3 OS=Homo sapiens GN=NPM3 PE=1 SV=3 - [NPM3_HUMAN]		5.31543e+07		161241090	2.65772e+07	80620545					65.7667	33.71	3	3					40.45	8.43	1	1	178	19.3314	4.62744
Q14CN4;CON_IPI00103481.3	Keratin, type II cytoskeletal 72 OS=Homo sapiens GN=KRT72 PE=1 SV=2 - [K2C72_HUMAN]	9.31326e+08	143914138	3.15309e+09	397028682	5.3762e+08	1.77506e+09	62.985	5.48	6	6	40.69	1.37	2	2	62.0727	5.87	8	10	40.76	1.37	2	2	511	55.8424	6.88818
J3QLN8	Aurora kinase B (Fragment) OS=Homo sapiens GN=AURKB PE=4 SV=1 - [J3QLN8_HUMAN]	2.23409e+06	1.75816e+07	1.81695e+07	41541225	9.90786e+06	2.98553e+07	22.36	5.19	1	1	58.1	11.69	2	2	25.33	6.49	1	1	63.2	11.26	2	2	231	26.7779	8.49951
Q14980-2	Isoform 2 of Nuclear mitotic apparatus protein 1 OS=Homo sapiens GN=NUMA1 - [NUMA1_HUMAN]	2.95249e+07	4.82797e+07	1.14081e+08	1.20361e+08	3.89023e+07	1.17221e+08	170.14	6.33	10	10	250.848	10.99	15	15	590.286	19.47	30	31	530.967	12.9	19	19	2101	236.372	5.79541
Q92621	Nuclear pore complex protein Nup205 OS=Homo sapiens GN=NUP205 PE=1 SV=3 - [NU205_HUMAN]		2.67981e+06		32658009	1.3399e+06	1.6329e+07					33.7	1.44	2	2					79.08	1.19	2	2	2012	227.776	6.18896
Q9BRX5-2	Isoform 2 of DNA replication complex GINS protein PSF3 OS=Homo sapiens GN=GINS3 - [PSF3_HUMAN]	9.15266e+06		2.7534e+07		4.57633e+06	1.3767e+07	39.81	5.8	1	1					103.817	27.54	3	3					138	15.6456	4.93213
O95983-2	Isoform 2 of Methyl-CpG-binding domain protein 3 OS=Homo sapiens GN=MBD3 - [MBD3_HUMAN]		2.75056e+07	55627045	1.05229e+08	1.37528e+07	8.04282e+07					71.55	16.6	2	2	158.77	15.44	4	4	75.57	6.18	2	2	259	28.9955	5.21143
P63010	AP-2 complex subunit beta OS=Homo sapiens GN=AP2B1 PE=1 SV=1 - [AP2B1_HUMAN]		1.31758e+08		3.98838e+08	6.5879e+07	1.99419e+08					415.536	22.84	22	24					662.426	34.79	31	36	937	104.486	5.37646
P23381-2	Isoform 2 of Tryptophan--tRNA ligase, cytoplasmic OS=Homo sapiens GN=WARS - [SYWC_HUMAN]		15368820		4.60492e+07	7684410	2.30246e+07					22.87	3.77	1	1					21.57	3.77	1	1	424	48.149	6.354
P42166	Lamina-associated polypeptide 2, isoform alpha OS=Homo sapiens GN=TMPO PE=1 SV=2 - [LAP2A_HUMAN]	3.93091e+07	1.1692e+08	8.31459e+07	3.79547e+08	7.81147e+07	2.31346e+08	105.043	9.8	5	5	217.273	12.25	7	9	180.224	16.57	9	9	246.422	11.96	7	9	694	75.4456	7.66455
Q86V48-2	Isoform 2 of Leucine zipper protein 1 OS=Homo sapiens GN=LUZP1 - [LUZP1_HUMAN]		66506373		198804362	3.32532e+07	99402181					290.08	19.01	16	16					380.613	23.59	21	22	1026	114.518	8.88037
O75152	Zinc finger CCCH domain-containing protein 11A OS=Homo sapiens GN=ZC3H11A PE=1 SV=3 - [ZC11A_HUMAN]	3.69735e+06	2.01247e+07	3.19335e+07	3.72469e+07	1.1911e+07	3.45902e+07	75.2067	5.06	3	3	72.84	7.04	4	4	118.02	8.02	5	5	121.86	11.23	6	6	810	89.076	8.36768
P05204	Non-histone chromosomal protein HMG-17 OS=Homo sapiens GN=HMGN2 PE=1 SV=3 - [HMGN2_HUMAN]	1.44293e+07	8.1743e+07	1.64358e+08	1.52637e+08	4.80861e+07	1.58497e+08	27.78	12.22	1	1	55.08	36.67	4	4	63.3167	36.67	5	6	80.6267	54.44	5	5	90	9.38706	9.99365
P42167	Lamina-associated polypeptide 2, isoforms beta/gamma OS=Homo sapiens GN=TMPO PE=1 SV=2 - [LAP2B_HUMAN]	3.99225e+07	1.1692e+08	8.31459e+07	3.79547e+08	7.84214e+07	2.31346e+08	105.043	17.84	6	6	236.677	25.99	10	12	165.097	23.79	8	8	260.773	31.94	11	13	454	50.6395	9.37842
Q9UJU6	Drebrin-like protein OS=Homo sapiens GN=DBNL PE=1 SV=1 - [DBNL_HUMAN]	16091051	1.62823e+08		2.65137e+08	8.94569e+07	1.32569e+08	124.467	5.35	2	3	293.167	29.3	11	12					200.845	20.93	9	9	430	48.1776	5.04639
Q9UJU6-2	Isoform 2 of Drebrin-like protein OS=Homo sapiens GN=DBNL - [DBNL_HUMAN]	16091051	1.62823e+08		2.65137e+08	8.94569e+07	1.32569e+08	94.12	2.55	1	2	256.416	26.45	10	11					226.355	21.11	9	9	431	48.2646	5.04639
Q14562	ATP-dependent RNA helicase DHX8 OS=Homo sapiens GN=DHX8 PE=1 SV=1 - [DHX8_HUMAN]		15571160	97936132	2.01006e+07	7785580	5.90184e+07					60.0115	2.05	2	2	43.78	0.74	1	1	61.9667	2.62	3	3	1220	139.227	8.32373
Q9BRX2	Protein pelota homolog OS=Homo sapiens GN=PELO PE=1 SV=2 - [PELO_HUMAN]	5.10052e+06			1.51051e+07	2.55026e+06	7.55256e+06	36.25	1.56	1	1									64.19	5.71	2	2	385	43.332	6.34131
Q9Y6W5	Wiskott-Aldrich syndrome protein family member 2 OS=Homo sapiens GN=WASF2 PE=1 SV=3 - [WASF2_HUMAN]	8.99562e+06			2.66145e+07	4.49781e+06	1.33073e+07	31.09	1.61	1	1									68.33	2.61	1	1	498	54.2504	5.52881
P33176	Kinesin-1 heavy chain OS=Homo sapiens GN=KIF5B PE=1 SV=1 - [KINH_HUMAN]	1.68938e+07	3.30981e+07		7.38638e+07	2.49959e+07	3.69319e+07	112.593	4.15	3	3	151.14	4.98	4	4					128.278	5.61	4	4	963	109.617	6.50732
E9PQW4	Mitogen-activated protein kinase 3 OS=Homo sapiens GN=MAPK3 PE=4 SV=1 - [E9PQW4_HUMAN]	8.75328e+06		3.4482e+07	1.71865e+07	4.37664e+06	2.58343e+07	29.59	4.13	1	1					82.8036	8.55	3	3	61.05	7.08	1	1	339	38.5218	9.0415
P52597	Heterogeneous nuclear ribonucleoprotein F OS=Homo sapiens GN=HNRNPF PE=1 SV=3 - [HNRPF_HUMAN]	1.09046e+08	2.88869e+08	4.19323e+08	6.98056e+08	1.98958e+08	5.5869e+08	320.965	30.12	8	9	298.983	35.18	11	14	457.247	39.52	11	14	404.52	38.31	12	15	415	45.6429	5.57959
P14923	Junction plakoglobin OS=Homo sapiens GN=JUP PE=1 SV=3 - [PLAK_HUMAN]	3.01782e+07	2.99242e+07	8.87034e+07	8.84279e+07	3.00512e+07	8.85656e+07	108.58	9.13	5	5	109.573	6.04	3	3	271.345	13.83	8	8	272.469	13.69	7	7	745	81.6927	6.13818
Q13045	Protein flightless-1 homolog OS=Homo sapiens GN=FLII PE=1 SV=2 - [FLII_HUMAN]		5.07685e+07		1.49479e+08	2.53842e+07	7.47396e+07					272.69	11.51	11	11					389.788	15.21	14	14	1269	144.66	6.04932
Q04760;tr	Lactoylglutathione lyase OS=Homo sapiens GN=GLO1 PE=1 SV=4 - [LGUL_HUMAN]	34907039	1.83681e+07	7.83814e+07		2.66376e+07	3.91907e+07	83.17	19.57	6	6	46.75	14.67	4	4	116.45	17.93	8	8					184	20.7642	5.31299
C9JRJ5	LIM domain-containing protein 1 OS=Homo sapiens GN=LIMD1 PE=4 SV=1 - [C9JRJ5_HUMAN]		1.75669e+07		51561610	8.78347e+06	25780805					36.85	2.58	1	1					46.33	2.58	1	1	620	65.4931	7.45947
P50570-3	Isoform 3 of Dynamin-2 OS=Homo sapiens GN=DNM2 - [DYN2_HUMAN]	3.1182e+07	9.99673e+07	1.14575e+07	5.61894e+08	6.55747e+07	2.86676e+08	69.37	6	5	5	168.05	14.9	10	11	23.73	0.92	1	1	226.199	22.75	19	19	866	97.4929	7.6499
P50570-2	Isoform 2 of Dynamin-2 OS=Homo sapiens GN=DNM2 - [DYN2_HUMAN]	3.1182e+07	9.99673e+07	1.14575e+07	5.61894e+08	6.55747e+07	2.86676e+08	69.37	6	5	5	185.923	16.63	11	12	23.73	0.92	1	1	166.362	19.17	16	16	866	97.5909	7.63525
Q9UFW8	CGG triplet repeat-binding protein 1 OS=Homo sapiens GN=CGGBP1 PE=1 SV=2 - [CGBP1_HUMAN]				2.31986e+07	0	1.15993e+07													46.61	7.19	2	2	167	18.8086	8.95361
P62714	Serine/threonine-protein phosphatase 2A catalytic subunit beta isoform OS=Homo sapiens GN=PPP2CB PE=1 SV=1 - [PP2AB_HUMAN]	4.21655e+07	5.13969e+07	5.59161e+07	2.16923e+08	4.67812e+07	1.36419e+08	56.87	3.56	1	1	77.47	16.5	3	3	96.9967	19.09	4	4	51.31	3.56	1	1	309	35.5523	5.42725
Q9H3K6	BolA-like protein 2 OS=Homo sapiens GN=BOLA2 PE=1 SV=1 - [BOLA2_HUMAN]	3.06201e+07		8.9258e+07		1.53101e+07	4.4629e+07	53.08	29.07	2	2					79.8	18.6	1	2					86	10.1102	6.52197
	Replication protein A 32 kDa subunit OS=Homo sapiens GN=RPA2 PE=1 SV=1 - [RFA2_HUMAN]	2.20801e+07	6.5893e+07	1.29055e+08	1.27206e+08	4.39865e+07	1.2813e+08	90.38	33.7	5	5	86.21	25.93	4	4	162.848	32.59	6	7	205.059	28.52	6	7	270	29.2285	6.15088
P35612-2	Isoform 2 of Beta-adducin OS=Homo sapiens GN=ADD2 - [ADDB_HUMAN]	1.67799e+07	59314000		1.10706e+08	3.80469e+07	5.5353e+07	29.55	1.43	1	1	28.15	3.4	2	2					111.387	10.38	5	5	559	62.4273	6.49365
P31930	Cytochrome b-c1 complex subunit 1, mitochondrial OS=Homo sapiens GN=UQCRC1 PE=1 SV=3 - [QCR1_HUMAN]		2.93192e+07		1.60576e+08	1.46596e+07	8.02882e+07					59.6867	5.21	3	3					189.97	25.83	8	9	480	52.6124	6.3667
E9PC52	Histone-binding protein RBBP7 OS=Homo sapiens GN=RBBP7 PE=4 SV=1 - [E9PC52_HUMAN]	1.04192e+08	3.38487e+08	535721938	7.15576e+08	2.2134e+08	6.25649e+08	82.9967	10.58	4	4	178.811	17.55	6	7	190.568	24.76	7	9	353.706	32.93	10	14	416	46.9088	5.07178
P25205	DNA replication licensing factor MCM3 OS=Homo sapiens GN=MCM3 PE=1 SV=3 - [MCM3_HUMAN]	1.77693e+07	8.58214e+07	1.10692e+08	1.61737e+08	5.17954e+07	1.36214e+08	94.3574	6.56	4	4	359.304	15.22	10	11	381.115	18.69	14	15	456.799	18.32	11	14	808	90.924	5.77002
Q15058	Kinesin-like protein KIF14 OS=Homo sapiens GN=KIF14 PE=1 SV=1 - [KIF14_HUMAN]		1.89648e+07		5.48829e+07	9.48238e+06	2.74415e+07					83.6062	3.4	5	5					94.3443	2.31	3	3	1648	186.375	7.91357
P26368-2	Isoform 2 of Splicing factor U2AF 65 kDa subunit OS=Homo sapiens GN=U2AF2 - [U2AF2_HUMAN]	3.37038e+08	4.71786e+08	6.46973e+08	5.09214e+08	4.04412e+08	5.78093e+08	114.024	21.66	8	8	350.391	36.31	15	17	220.421	26.11	11	12	146.53	19.75	7	7	471	53.087	9.08545
J3KPV4	DNA replication licensing factor MCM4 OS=Homo sapiens GN=MCM4 PE=3 SV=1 - [J3KPV4_HUMAN]	1.98504e+07	7.45449e+07	1.22875e+08	1.6655e+08	4.71977e+07	1.44713e+08	77.7033	10.59	7	7	233.683	22.35	13	13	306.305	24.12	17	18	211.829	20.24	13	14	850	95.164	6.81494
Q9Y5B9	FACT complex subunit SPT16 OS=Homo sapiens GN=SUPT16H PE=1 SV=1 - [SP16H_HUMAN]	5.1783e+07	8.52565e+07	1.34135e+08	2.61131e+08	6.85197e+07	1.97633e+08	150.021	6.69	9	9	253.473	15.19	12	13	218.98	13.18	13	13	245.623	12.89	13	14	1047	119.838	5.65576
P55036	26S proteasome non-ATPase regulatory subunit 4 OS=Homo sapiens GN=PSMD4 PE=1 SV=1 - [PSMD4_HUMAN]	6.48439e+07	3.41157e+07	1.42488e+08		4.94798e+07	7.1244e+07	138.2	19.63	5	5	26.46	3.98	1	1	309.79	32.63	9	9	28.38	2.12	1	1	377	40.7112	4.79248
Q12905	Interleukin enhancer-binding factor 2 OS=Homo sapiens GN=ILF2 PE=1 SV=2 - [ILF2_HUMAN]		3.21746e+08	452885708	8.4649e+08	1.60873e+08	6.49688e+08					303.553	41.28	8	8	214.683	22.82	6	7	232.437	31.54	7	8	390	43.0352	5.26221
Q86VM9	Zinc finger CCCH domain-containing protein 18 OS=Homo sapiens GN=ZC3H18 PE=1 SV=2 - [ZCH18_HUMAN]	7.28184e+06		2.39609e+07	52951035	3.64092e+06	3.8456e+07	21.1	1.99	1	1					26.95	2.2	1	1	24.92	1.99	1	1	953	106.316	8.32373
Q6KB66;CON_IPI00853265.1	Keratin, type II cytoskeletal 80 OS=Homo sapiens GN=KRT80 PE=1 SV=2 - [K2C80_HUMAN]	111886459	62007643	2.41259e+08	1.08336e+08	86947051	1.74798e+08	156.38	10.4	7	9	76.32	2.65	4	4	239.689	2.65	4	17	94.89	2.65	4	4	452	50.4938	5.66846
Q9BUP0	EF-hand domain-containing protein D1 OS=Homo sapiens GN=EFHD1 PE=1 SV=1 - [EFHD1_HUMAN]		8.36456e+07		2.38246e+08	4.18228e+07	1.19123e+08					32.14	14.64	3	3					139.952	46.03	10	11	239	26.9108	5.38916
E5RHG8	Transcription elongation factor B polypeptide 1 (Fragment) OS=Homo sapiens GN=TCEB1 PE=4 SV=1 - [E5RHG8_HUMAN]	3.098e+07	62502632	9.00955e+07	1.03014e+08	4.67413e+07	9.65547e+07	41.09	41.57	3	3	118.28	50.56	5	5	237.321	74.16	6	9	161.99	56.18	4	6	89	9.95372	5.38916
CON_00709590.5	(Bos taurus) Gene_Symbol=KRT4 KRT4 protein - [TREMBL:A4IFP2|ENSEMBL:ENSBTAP00000016832|REFSEQ:NP_001091855]	1.06443e+09	5.69879e+08	4.58544e+09	1036511462	8.17153e+08	2.81098e+09	257.515	11.48	17	24	142.446	6.74	9	11	474.085	18.4	29	49	166.302	6.74	12	16	549	58.0104	7.54736
Q12788	Transducin beta-like protein 3 OS=Homo sapiens GN=TBL3 PE=1 SV=2 - [TBL3_HUMAN]		9073353	1.92275e+07	2.65749e+07	4.53668e+06	2.29012e+07					56.18	1.61	1	1	97.99	6.06	4	4	113.15	5.2	3	3	808	88.9785	6.90283
P36873	Serine/threonine-protein phosphatase PP1-gamma catalytic subunit OS=Homo sapiens GN=PPP1CC PE=1 SV=1 - [PP1G_HUMAN]	5.08348e+07	4.59712e+08	1.6299e+08	1.23849e+09	2.55273e+08	7.0074e+08	63.62	14.55	3	4	657.58	53.25	16	21	205.065	34.98	11	11	738.869	48.92	15	22	323	36.9597	6.53662
Q9Y277	Voltage-dependent anion-selective channel protein 3 OS=Homo sapiens GN=VDAC3 PE=1 SV=1 - [VDAC3_HUMAN]		1.47198e+08		8.23467e+08	7.3599e+07	4.11733e+08					135.458	10.25	3	4					220.478	28.27	7	10	283	30.6393	8.66064
O75494-5	Isoform 5 of Serine/arginine-rich splicing factor 10 OS=Homo sapiens GN=SRSF10 - [SRS10_HUMAN]	1.01809e+08	8.56612e+07	1.44849e+08	3.9001e+08	9.3735e+07	2.67429e+08	34.2033	21.82	3	3	64.37	19.39	3	3	98.2	24.85	5	5	128.38	47.88	6	7	165	20.1049	10.0522
P28074	Proteasome subunit beta type-5 OS=Homo sapiens GN=PSMB5 PE=1 SV=3 - [PSB5_HUMAN]	3.42586e+07	2.74277e+07	1.08567e+08	6.52181e+07	3.08431e+07	8.68925e+07	77.74	9.89	2	2	46.14	15.59	4	4	269.81	30.8	8	10	118.73	20.91	4	5	263	28.4622	6.91748
Q9BY89	Uncharacterized protein KIAA1671 OS=Homo sapiens GN=KIAA1671 PE=1 SV=2 - [K1671_HUMAN]		3.02936e+07		8.52839e+07	1.51468e+07	4.2642e+07					57.1733	6.09	6	6					121.632	9.25	10	10	1806	196.59	8.47021
P51149	Ras-related protein Rab-7a OS=Homo sapiens GN=RAB7A PE=1 SV=1 - [RAB7A_HUMAN]	8.37802e+06	8.57482e+07		132063665	4.70631e+07	6.60318e+07	57.83	6.76	1	1	121.48	17.39	3	3					158.63	33.82	6	6	207	23.4748	6.69775
P49790	Nuclear pore complex protein Nup153 OS=Homo sapiens GN=NUP153 PE=1 SV=2 - [NU153_HUMAN]					0	0																	1475	153.843	8.73389
B4DV59	REST corepressor 3 OS=Homo sapiens GN=RCOR3 PE=2 SV=1 - [B4DV59_HUMAN]		5.64179e+06		2.28882e+07	2.82089e+06	1.14441e+07					24.97	3.21	1	1					66.9667	8.56	3	3	374	41.7764	7.02002
Q01082	Spectrin beta chain, non-erythrocytic 1 OS=Homo sapiens GN=SPTBN1 PE=1 SV=2 - [SPTB2_HUMAN]	5.42877e+07	8.2431e+08		1.62943e+09	4.39299e+08	8.14717e+08	262.373	10.11	20	21	4007.97	51.35	110	140					4159.02	54.36	116	151	2364	274.439	5.56689
P55795	Heterogeneous nuclear ribonucleoprotein H2 OS=Homo sapiens GN=HNRNPH2 PE=1 SV=1 - [HNRH2_HUMAN]	2.94484e+08	8.13007e+08	8.58387e+08	2.22079e+09	5.53745e+08	1.53959e+09	213.519	13.81	5	7	251.015	22.94	11	14	380.391	22.94	8	11	311.775	30.07	12	16	449	49.2323	6.30322
Q8N8S7-2	Isoform 2 of Protein enabled homolog OS=Homo sapiens GN=ENAH - [ENAH_HUMAN]	6.52694e+06	5.14859e+08		7.28752e+08	2.60693e+08	3.64376e+08	38.7	3.51	2	2	394.413	29.65	14	21					542.032	38.6	16	20	570	63.8856	6.43018
Q9UMS4	Pre-mRNA-processing factor 19 OS=Homo sapiens GN=PRPF19 PE=1 SV=1 - [PRP19_HUMAN]	9.70918e+07	3.25577e+08	4.1034e+08	6.75041e+08	2.11334e+08	5.42691e+08	61.42	9.52	3	3	181.831	36.51	10	10	207.933	41.87	12	13	333.8	40.67	12	16	504	55.1463	6.60986
Q01082-3	Isoform 2 of Spectrin beta chain, non-erythrocytic 1 OS=Homo sapiens GN=SPTBN1 - [SPTB2_HUMAN]	5.42877e+07	8.2431e+08		1.62943e+09	4.39299e+08	8.14717e+08	253.669	10.16	19	20	3676.87	52.95	102	130					3888.29	54.15	105	139	2155	251.241	5.52881
CON_LACB	SWISS-PROT:P02754 Beta-lactoglobulin - Bos taurus (Bovine).	3.22422e+07		1.02024e+08		1.61211e+07	5.10121e+07	84.26	22.84	7	7					119.147	30.25	10	12					162	18.2694	4.91943
B7Z972	Protein-L-isoaspartate O-methyltransferase OS=Homo sapiens GN=PCMT1 PE=2 SV=1 - [B7Z972_HUMAN]	27753773	7.07704e+07	1.70742e+08	1.04e+08	4.92621e+07	1.37371e+08	23.07	21.88	2	2	30.4976	8.85	2	2	59.26	32.29	4	4	146.12	22.92	3	3	192	20.6696	6.87354
G3V295	Proteasome subunit alpha type OS=Homo sapiens GN=PSMA6 PE=3 SV=1 - [G3V295_HUMAN]	3.03811e+07	7.12014e+07	1.82759e+08	100498927	5.07913e+07	1.41629e+08	97.79	24.63	4	5	130.61	29.56	5	5	198.798	40.39	8	9	55.66	8.87	1	1	203	22.8273	8.32373
Q9UQ80	Proliferation-associated protein 2G4 OS=Homo sapiens GN=PA2G4 PE=1 SV=3 - [PA2G4_HUMAN]	3.25557e+07	30325495	4.97388e+07	1.14489e+08	3.14406e+07	8.21138e+07	57.29	11.42	5	5	72.42	19.54	7	7	147.95	19.54	9	9	89.44	18.27	7	7	394	43.7592	6.55127
P21796	Voltage-dependent anion-selective channel protein 1 OS=Homo sapiens GN=VDAC1 PE=1 SV=2 - [VDAC1_HUMAN]	1.55847e+07	3.46903e+08	2.59107e+07	9.7458e+08	1.81244e+08	5.00245e+08	16.88	2.83	1	1	399.334	45.58	11	12	22.64	2.83	1	1	543.702	36.04	9	15	283	30.7536	8.54346
P35908	Keratin, type II cytoskeletal 2 epidermal OS=Homo sapiens GN=KRT2 PE=1 SV=2 - [K22E_HUMAN]	1.81685e+09	8.42933e+07	5.10298e+09	3.56686e+08	9.50571e+08	2.72983e+09	1934.68	74.96	60	75	162.507	14.71	8	8	1403.29	57.59	39	50	370.923	24.57	15	16	639	65.3932	8.00146
C9JRJ8	Sequestosome-1 (Fragment) OS=Homo sapiens GN=SQSTM1 PE=4 SV=1 - [C9JRJ8_HUMAN]	5.03379e+06	1.64742e+07		2.97558e+07	1.0754e+07	1.48779e+07	40.62	8.57	1	1	35.67	8.57	1	1					32.1	9.29	1	1	140	15.7296	8.80713
P62316	Small nuclear ribonucleoprotein Sm D2 OS=Homo sapiens GN=SNRPD2 PE=1 SV=1 - [SMD2_HUMAN]	8.33314e+07	4.06935e+08	2.07615e+08	1018878986	2.45133e+08	6.13247e+08	66.8	33.9	4	4	160.14	47.46	7	8	155.76	58.47	7	9	187.91	53.39	7	10	118	13.5182	9.90576
P60981;CON_00698435.2	Destrin OS=Homo sapiens GN=DSTN PE=1 SV=3 - [DEST_HUMAN]	17337966	5.07941e+07	6.12174e+07	1.2651e+08	3.4066e+07	9.38637e+07	30.52	7.27	2	2	79.64	29.09	8	8	55.15	11.52	4	4	152.06	31.52	8	10	165	18.4935	7.85498
E9PBJ5	Succinate dehydrogenase [ubiquinone] flavoprotein subunit, mitochondrial OS=Homo sapiens GN=SDHA PE=4 SV=1 - [E9PBJ5_HUMAN]			6.09373e+06	3.5798e+07	0	2.09459e+07									66.77	2.27	1	1	113.14	6.33	3	3	616	67.2569	8.11865
Q14103-4	Isoform 4 of Heterogeneous nuclear ribonucleoprotein D0 OS=Homo sapiens GN=HNRNPD - [HNRPD_HUMAN]	144056462	7.74512e+08	9.75011e+08	9.54923e+08	4.59284e+08	9.64967e+08	108.61	19.86	5	5	430.113	24.74	12	16	338.443	28.22	11	14	253.14	23.34	11	14	287	30.6531	8.41162
P13647;CON_00009867.3	Keratin, type II cytoskeletal 5 OS=Homo sapiens GN=KRT5 PE=1 SV=3 - [K2C5_HUMAN]	1.35634e+09	5.59622e+08	5.08375e+09	1036511462	9.57982e+08	3.06013e+09	815.044	43.9	62	74	105.307	6.78	8	10	1061.5	52.03	84	113	135.697	6.78	10	14	590	62.34	7.73779
P02538;CON_00300725.7	Keratin, type II cytoskeletal 6A OS=Homo sapiens GN=KRT6A PE=1 SV=3 - [K2C6A_HUMAN]	1.35634e+09	5.59622e+08	5.15622e+09	1036511462	9.57982e+08	3.09637e+09	593.484	44.15	54	66	126.719	8.69	9	11	1422.24	55.14	82	115	157.799	8.69	12	16	564	60.0083	8.00146
Q96KR1	Zinc finger RNA-binding protein OS=Homo sapiens GN=ZFR PE=1 SV=2 - [ZFR_HUMAN]	7.68723e+06		2.35279e+07	75767717	3.84362e+06	4.96478e+07	59.21	2.61	2	2					85.36	4.19	3	4	39.5267	4.93	3	3	1074	116.939	9.0415
P62136	Serine/threonine-protein phosphatase PP1-alpha catalytic subunit OS=Homo sapiens GN=PPP1CA PE=1 SV=1 - [PP1A_HUMAN]	5.29833e+07	4.59712e+08	1.6299e+08	1.23849e+09	2.56348e+08	7.0074e+08	43.5833	13.64	3	4	695.701	56.97	17	22	113.75	27.88	9	9	734.237	51.21	15	23	330	37.4878	6.32861
Q9UM54-6	Isoform 6 of Unconventional myosin-VI OS=Homo sapiens GN=MYO6 - [MYO6_HUMAN]		1.61119e+07		44064024	8.05593e+06	22032012					54.18	2.02	2	2					123.4	5.45	4	4	1285	148.565	8.55811
P59538	Taste receptor type 2 member 31 OS=Homo sapiens GN=TAS2R31 PE=2 SV=2 - [T2R31_HUMAN]	3.40186e+07		92959005		1.70093e+07	4.64795e+07	22.2	2.59	1	1					21.78	2.59	1	1					309	35.2554	10.0376
Q07157-2	Isoform Short of Tight junction protein ZO-1 OS=Homo sapiens GN=TJP1 - [ZO1_HUMAN]	6.90503e+06	1.46659e+08		4.14757e+08	7.67821e+07	2.07378e+08	24.39	1.14	1	1	362.988	17.27	22	24					393.765	16.01	21	24	1668	186.852	6.78564
PRC_USER_0154	H1F0_FLAG-HA - [Alexey_Allis]	2.9652e+07	1.24492e+08	3.03418e+07	3.89477e+08	7.70719e+07	2.09909e+08	54.6747	8.76	2	2	175.624	17.05	4	4	65.9074	10.6	2	2	156.377	15.21	4	4	217	23.4843	10.3452
F5GY65	Mitochondrial 2-oxoglutarate/malate carrier protein OS=Homo sapiens GN=SLC25A11 PE=3 SV=1 - [F5GY65_HUMAN]		7.71602e+07		210036184	3.85801e+07	105018092					48.65	6.08	1	1					37.6	6.08	1	1	263	28.4759	9.89111
CON_00293665.7	SWISS-PROT:P04259 Tax_Id=9606 Gene_Symbol=KRT6B Keratin, type II cytoskeletal 6B	1.35634e+09	5.59622e+08	5.10237e+09	1036511462	9.57982e+08	3.06944e+09	643.5	44.15	54	68	126.719	8.69	9	11	1452.95	56.74	81	116	157.799	8.69	12	16	564	59.9623	8.00146
Q9NUP9	Protein lin-7 homolog C OS=Homo sapiens GN=LIN7C PE=1 SV=1 - [LIN7C_HUMAN]	1.76504e+07	1.57345e+08		457362221	8.74979e+07	2.28681e+08	22.03	9.14	2	2	105.991	34.01	6	6					160.263	48.22	8	9	197	21.8205	8.42627
F8VXY0	Heterogeneous nuclear ribonucleoprotein A1 OS=Homo sapiens GN=HNRNPA1 PE=4 SV=1 - [F8VXY0_HUMAN]	6.05606e+08	2.70907e+09	1.9749e+09	6.96146e+09	1.65734e+09	4.46818e+09	629.128	62.83	25	35	917.813	69.74	26	38	1060.02	69.08	30	48	1097.51	73.68	28	45	304	32.6597	9.43701
P07947	Tyrosine-protein kinase Yes OS=Homo sapiens GN=YES1 PE=1 SV=3 - [YES_HUMAN]	6.97359e+07	8.73578e+07	2.03631e+08	2.20672e+08	7.85469e+07	2.12152e+08	22.7	1.47	1	1	161.278	15.47	7	8	40.44	1.47	1	1	153.093	15.65	7	8	543	60.7625	6.7417
P55265-5	Isoform 5 of Double-stranded RNA-specific adenosine deaminase OS=Homo sapiens GN=ADAR - [DSRAD_HUMAN]	1.08337e+07	6.02685e+07	7.37293e+07	1.18638e+08	3.55511e+07	9.61839e+07	77.4	6.77	5	5	150.634	10.96	8	8	125.82	10.96	9	10	178.624	11.49	8	8	931	103.576	8.66064
Q8WXF1	Paraspeckle component 1 OS=Homo sapiens GN=PSPC1 PE=1 SV=1 - [PSPC1_HUMAN]	3.04117e+07	1.77029e+08	1.29404e+08	3.56118e+08	1.0372e+08	2.42761e+08	137.395	12.24	6	6	252.102	30.59	13	15	206.089	28.49	14	15	326.414	30.21	16	18	523	58.7062	6.66846
P21912	Succinate dehydrogenase [ubiquinone] iron-sulfur subunit, mitochondrial OS=Homo sapiens GN=SDHB PE=1 SV=3 - [DHSB_HUMAN]		31948763		8.61746e+07	1.59744e+07	4.30873e+07					0	2.86	1	1					73.6067	10.71	3	3	280	31.6088	8.76318
Q9UHI6	Probable ATP-dependent RNA helicase DDX20 OS=Homo sapiens GN=DDX20 PE=1 SV=2 - [DDX20_HUMAN]		1.64573e+07		4.43311e+07	8.22865e+06	2.21656e+07					32.48	3.28	2	2	25.27	1.09	1	1	68.15	3.64	2	2	824	92.1825	6.94678
CON_00698916.2	(Bos taurus) Gene_Symbol=FKBP1A Peptidyl-prolyl cis-trans isomerase FKBP1A - [SWISS-PROT:P18203|TREMBL:Q3ZCG6|ENSEMBL:ENSBTAP00000010928|REFSEQ:NP_001030533]	1.045e+07	45350858	44540744	105758304	2.79004e+07	75149524	99.62	28.7	4	4	28.68	15.74	2	2	40.66	12.04	2	2	33.07	15.74	2	2	108	11.9021	8.14795
Q9UBC2-2	Isoform 2 of Epidermal growth factor receptor substrate 15-like 1 OS=Homo sapiens GN=EPS15L1 - [EP15R_HUMAN]		2.87256e+07		77354681	1.43628e+07	3.86773e+07					98.49	6.37	5	5					191.65	16.7	10	10	910	99.5448	5.08447
Q92841	Probable ATP-dependent RNA helicase DDX17 OS=Homo sapiens GN=DDX17 PE=1 SV=2 - [DDX17_HUMAN]	1.95247e+08	5.87371e+08	7.98983e+08	1.41069e+09	3.91309e+08	1.10483e+09	404.663	27.71	17	18	634.334	41.15	31	34	657.845	39.37	27	30	587.054	35.67	25	28	729	80.222	8.26514
P29401	Transketolase OS=Homo sapiens GN=TKT PE=1 SV=3 - [TKT_HUMAN]	6.87819e+07	1.44685e+08	3.30511e+08	2.44011e+08	1.06734e+08	2.87261e+08	303.427	26.48	12	14	249.383	19.26	9	10	542.932	38.84	19	25	321.731	29.7	13	15	623	67.8347	7.66455
G3V438	Activator of 90 kDa heat shock protein ATPase homolog 1 (Fragment) OS=Homo sapiens GN=AHSA1 PE=4 SV=1 - [G3V438_HUMAN]	1.68451e+07		62293680	28224947	8.42253e+06	4.52593e+07	23.88	15.76	2	2					46.97	12.32	1	1	32.78	11.82	2	2	203	22.9637	7.44482
P04259	Keratin, type II cytoskeletal 6B OS=Homo sapiens GN=KRT6B PE=1 SV=5 - [K2C6B_HUMAN]	1.89341e+09	5.59622e+08	5.26621e+09	1036511462	1.22652e+09	3.15136e+09	610.038	39.54	25	32	126.719	8.69	5	6	1318.3	54.26	39	55	157.799	8.69	6	8	564	60.0303	8.00146
PRC_USER_0119	Stanislav Ross FLAG 2xMYC hRHOA	2.50497e+07	3.2198e+07	7670985	1.46017e+08	2.86239e+07	7.6844e+07	47.5644	9.68	2	2	151.52	18.15	4	4	36.82	3.63	1	1	243.015	42.74	8	9	248	27.884	5.021
CON_00721587.2	(Bos taurus) Gene_Symbol=MYH4 myosin, heavy chain 4, skeletal muscle - [ENSEMBL:ENSBTAP00000053408|REFSEQ:XP_615306]		365996031		1954835540	1.82998e+08	977417770					66.2	0.62	3	3					57.58	0.46	2	2	1939	223.019	5.78271
P12882	Myosin-1 OS=Homo sapiens GN=MYH1 PE=1 SV=3 - [MYH1_HUMAN]		365996031		1954835540	1.82998e+08	977417770					66.2	0.62	2	2					57.58	0.46	1	1	1939	223.006	5.74463
H7C4J1	Actin-related protein 3C (Fragment) OS=Homo sapiens GN=ACTR3C PE=4 SV=1 - [H7C4J1_HUMAN]	5.30552e+06	9.67482e+07	8.35604e+06	2.64979e+08	5.10268e+07	1.36667e+08	49.44	5.29	1	1	76.7533	12.98	3	4	49.35	5.29	1	1	74.94	8.65	2	4	208	23.7551	5.85889
Q9Y623	Myosin-4 OS=Homo sapiens GN=MYH4 PE=1 SV=2 - [MYH4_HUMAN]		365996031		1954835540	1.82998e+08	977417770					66.2	2.27	3	3					57.58	0.46	1	1	1939	222.932	5.84619
Q15813	Tubulin-specific chaperone E OS=Homo sapiens GN=TBCE PE=1 SV=1 - [TBCE_HUMAN]		7.70881e+06		2.06333e+07	3.8544e+06	1.03166e+07					89.86	3.23	1	1					83.52	3.23	1	1	527	59.309	6.75635
Q9UPN6	Protein SCAF8 OS=Homo sapiens GN=SCAF8 PE=1 SV=1 - [SCAF8_HUMAN]		1.26805e+07			6.34023e+06	0					28.23	0.71	1	1									1271	140.433	8.29443
P38432	Coilin OS=Homo sapiens GN=COIL PE=1 SV=1 - [COIL_HUMAN]		1.14458e+07	4.29049e+06	20902268	5.72288e+06	1.25964e+07					78.982	3.47	2	2	60.61	2.43	1	1	69.89	3.65	2	2	576	62.5699	9.0708
Q9H0A8	COMM domain-containing protein 4 OS=Homo sapiens GN=COMMD4 PE=1 SV=1 - [COMD4_HUMAN]		1.2134e+07		3.22592e+07	6.06698e+06	1.61296e+07					49.32	7.54	1	1					55.23	12.06	2	2	199	21.7503	7.31299
P09543-2	Isoform CNPI of 2',3'-cyclic-nucleotide 3'-phosphodiesterase OS=Homo sapiens GN=CNP - [CN37_HUMAN]		3.59448e+07		9.55502e+07	1.79724e+07	4.77751e+07					46.19	5.99	2	2					169.877	21.95	7	7	401	45.0703	8.52881
Q9UBI6	Guanine nucleotide-binding protein G(I)/G(S)/G(O) subunit gamma-12 OS=Homo sapiens GN=GNG12 PE=1 SV=3 - [GBG12_HUMAN]		2.71776e+07		72215097	1.35888e+07	3.61075e+07					68.62	15.28	1	1					50.2625	26.39	2	2	72	8.00117	8.96826
Q9NVI7-2	Isoform 2 of ATPase family AAA domain-containing protein 3A OS=Homo sapiens GN=ATAD3A - [ATD3A_HUMAN]	6.76637e+06	8.09825e+07		156673486	4.38744e+07	78336743	22.72	1.88	1	1	168.802	16.72	11	11					257.404	26.28	16	20	586	66.1772	9.24658
P07948-2	Isoform 2 of Tyrosine-protein kinase Lyn OS=Homo sapiens GN=LYN - [LYN_HUMAN]	6.97359e+07	8.75237e+07	2.03631e+08	2.12068e+08	7.86298e+07	2.07849e+08	22.7	1.63	1	1	96.22	5.7	3	4	40.44	1.63	1	1	134.803	15.27	6	7	491	55.9975	6.49365
Q5SRN1	Cell division cycle 40 homolog (S. cerevisiae) OS=Homo sapiens GN=CDC40 PE=2 SV=1 - [Q5SRN1_HUMAN]	6.04566e+06		2.21445e+07		3.02283e+06	1.10723e+07	42.52	2.6	1	1					38.98	8.53	3	3					539	60.7921	6.7124
P42285	Superkiller viralicidic activity 2-like 2 OS=Homo sapiens GN=SKIV2L2 PE=1 SV=3 - [SK2L2_HUMAN]		2.80774e+07	6.80463e+07	9.21194e+07	1.40387e+07	8.00828e+07					129.79	8.25	7	7	220.995	15.36	12	12	223.385	13.63	10	11	1042	117.729	6.52197
Q8IWS0	PHD finger protein 6 OS=Homo sapiens GN=PHF6 PE=1 SV=1 - [PHF6_HUMAN]			3.67561e+07	118930995	0	7.78435e+07									29.69	12.33	4	4	33.76	13.15	5	5	365	41.264	8.67529
Q2TAY7	WD40 repeat-containing protein SMU1 OS=Homo sapiens GN=SMU1 PE=1 SV=2 - [SMU1_HUMAN]	3.8234e+07	1.06735e+08	1.54045e+08	1.95882e+08	7.24847e+07	1.74964e+08	61.9	3.9	2	3	165.936	21.25	9	9	166.34	15.2	6	7	182.808	19.88	8	10	513	57.5072	7.18115
E9PKG1	Protein arginine N-methyltransferase 1 OS=Homo sapiens GN=PRMT1 PE=4 SV=1 - [E9PKG1_HUMAN]	3.11353e+07	7.77653e+07	1.42328e+08	1.43992e+08	5.44503e+07	1.4316e+08	44.6	8.62	2	2	249.1	23.08	6	8	241.232	25.85	7	7	202.905	36.92	8	8	325	37.6848	6.15088
O43719	HIV Tat-specific factor 1 OS=Homo sapiens GN=HTATSF1 PE=1 SV=1 - [HTSF1_HUMAN]	4.35038e+07		8.33939e+07	90068761	2.17519e+07	8.67313e+07	73.75	4.24	2	2					146.811	13.77	8	8	26.41	1.85	1	1	755	85.8006	4.39893
P49588	Alanine--tRNA ligase, cytoplasmic OS=Homo sapiens GN=AARS PE=1 SV=2 - [SYAC_HUMAN]	8.47461e+06			2.2226e+07	4.23731e+06	1.1113e+07	62.13	3.41	2	2									67.79	4.13	2	2	968	106.743	5.52881
P22314	Ubiquitin-like modifier-activating enzyme 1 OS=Homo sapiens GN=UBA1 PE=1 SV=3 - [UBA1_HUMAN]	7.63709e+07	8.64511e+07	2.4047e+08	185395726	8.1411e+07	2.12933e+08	391.153	18.53	12	12	158.969	9.64	9	10	786.726	29.49	25	30	307.064	15.69	11	11	1058	117.774	5.75732
P06241	Tyrosine-protein kinase Fyn OS=Homo sapiens GN=FYN PE=1 SV=3 - [FYN_HUMAN]	6.97359e+07	8.63847e+07	2.03631e+08	2.01358e+08	7.80603e+07	2.02494e+08	22.7	1.49	1	1	117.963	6.89	4	5	40.44	1.49	1	1	127.694	7.82	4	5	537	60.7234	6.66846
P28072	Proteasome subunit beta type-6 OS=Homo sapiens GN=PSMB6 PE=1 SV=4 - [PSB6_HUMAN]	6.35246e+07	5.52197e+07	1.98596e+08	1.10651e+08	5.93721e+07	1.54623e+08	109.54	17.57	4	4	109.59	12.97	4	5	81.38	13.39	3	4	81.34	8.79	2	2	239	25.3414	4.91943
Q5T5N3	Insulin-degrading enzyme (Fragment) OS=Homo sapiens GN=IDE PE=2 SV=1 - [Q5T5N3_HUMAN]	7.64769e+06			19787554	3.82384e+06	9893777	31.89	5.06	1	1									29.15	5.06	1	1	257	29.1324	6.84424
Q9P2I0	Cleavage and polyadenylation specificity factor subunit 2 OS=Homo sapiens GN=CPSF2 PE=1 SV=2 - [CPSF2_HUMAN]	4.01223e+06	3.25568e+07	5.38313e+07	5.7304e+07	1.82845e+07	5.55677e+07	0	2.17	2	2	109.81	11.38	6	6	98.66	6.39	4	4	149.1	12.92	6	6	782	88.4307	5.10986
B4DZ67	Nuclear pore complex protein Nup107 OS=Homo sapiens GN=NUP107 PE=2 SV=1 - [B4DZ67_HUMAN]				3.22829e+07	0	1.61414e+07													43.24	2.9	2	2	896	103.109	5.32568
O75475	PC4 and SFRS1-interacting protein OS=Homo sapiens GN=PSIP1 PE=1 SV=1 - [PSIP1_HUMAN]		1.55502e+07	2.70743e+07	81527358	7.7751e+06	5.43008e+07					35.9	2.45	1	1	47.4067	10.75	5	5	33.71	1.51	1	1	530	60.0667	9.12939
O00487	26S proteasome non-ATPase regulatory subunit 14 OS=Homo sapiens GN=PSMD14 PE=1 SV=1 - [PSDE_HUMAN]	9.3039e+06	2.8001e+07	5.09639e+07	4.5135e+07	1.86525e+07	4.80494e+07	55.2267	15.16	3	3	32.13	2.26	1	1	192.656	44.52	8	8	42.58	17.74	3	3	310	34.5546	6.52197
J3QRG6	Cyclin-dependent kinase inhibitor 2A, isoforms 1/2/3 OS=Homo sapiens GN=CDKN2A PE=4 SV=1 - [J3QRG6_HUMAN]	3.87141e+07	3.28803e+07	1.00145e+08	84281804	3.57972e+07	9.22133e+07	90.14	27.54	2	3	60.9467	44.93	3	3	138.65	36.23	3	4	24.2	15.22	1	1	138	14.9587	6.39209
B9A067	Mitochondrial inner membrane protein OS=Homo sapiens GN=IMMT PE=4 SV=2 - [B9A067_HUMAN]		1.46992e+08		374899190	7.34959e+07	187449595					207.163	23.63	12	13					491.991	29.82	17	21	711	78.925	7.06396
J3KRK0	Serine/threonine-protein kinase tousled-like 2 (Fragment) OS=Homo sapiens GN=TLK2 PE=4 SV=1 - [J3KRK0_HUMAN]	8.0457e+06		27009352	1.39259e+07	4.02285e+06	2.04676e+07	0	3.04	2	2					64.83	6.07	4	4	65.1033	6.07	3	3	593	68.79	8.07471
Q9Y608-2	Isoform 2 of Leucine-rich repeat flightless-interacting protein 2 OS=Homo sapiens GN=LRRFIP2 - [LRRF2_HUMAN]		6.60442e+07		167877847	3.30221e+07	8.39389e+07					149.84	17	4	4					204.001	22.5	8	8	400	45.3862	5.52881
B4E241	Serine/arginine-rich-splicing factor 3 OS=Homo sapiens GN=SRSF3 PE=2 SV=1 - [B4E241_HUMAN]	1.59574e+08	7.52855e+08	8.70896e+08	1.38524e+09	4.56215e+08	1.12807e+09	147.958	60.48	8	11	303.483	62.9	9	12	160.777	59.68	9	11	346.299	79.03	11	15	124	14.1942	10.0815
Q96T37-2	Isoform 2 of Putative RNA-binding protein 15 OS=Homo sapiens GN=RBM15 - [RBM15_HUMAN]		1.32197e+07	2.24355e+07	3.45115e+07	6.60987e+06	2.84735e+07					52.0633	4.7	3	3	122.313	9.61	7	7	68.92	5.85	4	4	957	104.692	10.0815
P60983;CON_00690121.4	Glia maturation factor beta OS=Homo sapiens GN=GMFB PE=1 SV=2 - [GMFB_HUMAN]		34568261		8.77779e+07	1.72841e+07	4.3889e+07					41.22	17.61	4	4					19.94	19.01	2	2	142	16.7025	5.2876
P09661	U2 small nuclear ribonucleoprotein A' OS=Homo sapiens GN=SNRPA1 PE=1 SV=2 - [RU2A_HUMAN]	2.47195e+07	94148083	1.33675e+08	135439177	5.94338e+07	1.34557e+08	93.63	9.41	2	2	180.193	27.45	6	6	194.028	31.76	8	10	250.887	45.88	8	9	255	28.3981	8.6167
Q09028-3	Isoform 3 of Histone-binding protein RBBP4 OS=Homo sapiens GN=RBBP4 - [RBBP4_HUMAN]	104682351	3.38487e+08	322454546	745087139	2.21585e+08	5.33771e+08	117.157	6.59	3	3	214.495	27.56	7	8	216.674	21.95	7	8	396.143	32.68	10	13	410	46.1296	5.07178
B4DI28	Polypyrimidine tract-binding protein 2 OS=Homo sapiens GN=PTBP2 PE=2 SV=1 - [B4DI28_HUMAN]	39032562	214641702	252827433	3.41643e+08	126837132	2.97235e+08	58.83	2.46	1	1	72.4046	4.31	2	2	25.49	2.46	1	1	46.5246	4.31	2	2	325	34.776	7.38623
O95239	Chromosome-associated kinesin KIF4A OS=Homo sapiens GN=KIF4A PE=1 SV=3 - [KIF4A_HUMAN]	1.02718e+07		2.37385e+07	1.61627e+07	5.13592e+06	1.99506e+07	39.01	1.62	2	2	45.84	0.57	1	1	230.033	6.74	8	10	39.9099	1.46	2	2	1232	139.794	6.26514
O43143	Putative pre-mRNA-splicing factor ATP-dependent RNA helicase DHX15 OS=Homo sapiens GN=DHX15 PE=1 SV=2 - [DHX15_HUMAN]	2.65384e+07	1.24749e+08	1.31962e+08	2.06147e+08	7.56439e+07	1.69054e+08	62.2833	6.92	6	6	268.22	13.33	9	12	337.584	20.5	16	17	269.257	21.13	13	13	795	90.8752	7.45947
E5RJ09	Erlin-2 (Fragment) OS=Homo sapiens GN=ERLIN2 PE=4 SV=1 - [E5RJ09_HUMAN]		41207460		103576540	20603730	51788270					80.9893	9.64	2	2					33.4	3.55	1	1	197	22.3016	5.61768
Q13151	Heterogeneous nuclear ribonucleoprotein A0 OS=Homo sapiens GN=HNRNPA0 PE=1 SV=1 - [ROA0_HUMAN]	1.15551e+08	2.79224e+08	387587783	4.85641e+08	1.97388e+08	4.36615e+08	135.626	16.07	5	8	386.429	46.23	12	17	221.309	20.33	7	10	259.743	21.64	8	11	305	30.8218	9.29053
H0Y5W0	E3 ubiquitin-protein ligase HUWE1 (Fragment) OS=Homo sapiens GN=HUWE1 PE=4 SV=1 - [H0Y5W0_HUMAN]	3.50256e+06		1.11112e+07	6.46492e+06	1.75128e+06	8.78806e+06	24.04	1	2	2					57.2634	1.56	4	4	18.77	0.5	1	1	3408	374.073	5.09717
O76021	Ribosomal L1 domain-containing protein 1 OS=Homo sapiens GN=RSL1D1 PE=1 SV=3 - [RL1D1_HUMAN]		9.33627e+07		2.11068e+08	4.66813e+07	1.05534e+08					205.13	22.65	7	7					293.46	27.96	10	12	490	54.9389	10.1255
O43423	Acidic leucine-rich nuclear phosphoprotein 32 family member C OS=Homo sapiens GN=ANP32C PE=2 SV=1 - [AN32C_HUMAN]	2.93028e+07	30991536	105808115	45364294	3.01472e+07	7.55862e+07	53.01	8.55	2	2	29.12	3.85	1	1	79.96	8.55	2	2	35.98	6.84	2	2	234	26.7456	4.2085
O00422	Histone deacetylase complex subunit SAP18 OS=Homo sapiens GN=SAP18 PE=1 SV=1 - [SAP18_HUMAN]	4.59764e+07	8.55314e+07	5.08777e+07	2.67189e+08	6.57539e+07	1.59034e+08	37.47	8.5	2	2	116.007	37.91	6	6	54.83	18.95	3	3	86.74	33.99	5	5	153	17.55	9.34912
P35244	Replication protein A 14 kDa subunit OS=Homo sapiens GN=RPA3 PE=1 SV=1 - [RFA3_HUMAN]	6.86751e+07	1.1577e+08	2.49046e+08	2.12757e+08	9.22226e+07	2.30902e+08	40.55	14.05	1	1	39.7	22.31	2	2	282.316	80.17	6	7	106.617	51.24	3	3	121	13.5599	5.08447
P56545	C-terminal-binding protein 2 OS=Homo sapiens GN=CTBP2 PE=1 SV=1 - [CTBP2_HUMAN]		70417222	3.97334e+07	312863400	35208611	1.76298e+08					46.32	1.57	1	1	66.5367	9.44	3	3	42.1903	6.52	2	2	445	48.9141	6.94678
P46939	Utrophin OS=Homo sapiens GN=UTRN PE=1 SV=2 - [UTRO_HUMAN]		4.38903e+07		1.09695e+08	2.19451e+07	5.48474e+07					215.71	5.21	13	13					459.958	8.68	23	23	3433	394.22	5.32568
Q14331	Protein FRG1 OS=Homo sapiens GN=FRG1 PE=1 SV=1 - [FRG1_HUMAN]					0	0																	258	29.1541	9.01221
Q9UIG0-2	Isoform 2 of Tyrosine-protein kinase BAZ1B OS=Homo sapiens GN=BAZ1B - [BAZ1B_HUMAN]		9.00369e+06	15399758	2.95447e+07	4.50184e+06	2.24722e+07					39.53	1.42	2	2	36.48	3.38	4	4	123.5	3.85	5	5	1479	170.34	8.48486
P06576	ATP synthase subunit beta, mitochondrial OS=Homo sapiens GN=ATP5B PE=1 SV=3 - [ATPB_HUMAN]	5.82696e+07	2.44026e+08	8.06391e+07	6.40504e+08	1.51148e+08	3.60572e+08	202.4	11.34	4	4	421.058	30.25	12	14	275.216	20.6	8	8	659.926	45.94	17	20	529	56.5246	5.40186
I3L387	Serine/threonine-protein kinase PLK1 OS=Homo sapiens GN=PLK1 PE=4 SV=1 - [I3L387_HUMAN]		2.80716e+07		6.99291e+07	1.40358e+07	3.49646e+07					23.37	5.78	1	1					22.82	5.78	1	1	173	18.6628	8.92432
Q14103-3	Isoform 3 of Heterogeneous nuclear ribonucleoprotein D0 OS=Homo sapiens GN=HNRNPD - [HNRPD_HUMAN]	1.6095e+08	7.74512e+08	9.75011e+08	9.54923e+08	4.67731e+08	9.64967e+08	173.46	24.51	6	7	529.497	33.33	14	19	366.157	36.6	13	16	331.965	32.03	13	17	306	32.8141	8.1626
D6R9P3	Heterogeneous nuclear ribonucleoprotein A/B OS=Homo sapiens GN=HNRNPAB PE=4 SV=1 - [D6R9P3_HUMAN]	2.16465e+08	4.68438e+08	8.82561e+08	4.89646e+08	3.42451e+08	6.86103e+08	250.738	28.93	11	11	380.773	41.07	13	16	335.407	36.07	13	15	291.002	30	10	11	280	30.284	7.91357
P63000	Ras-related C3 botulinum toxin substrate 1 OS=Homo sapiens GN=RAC1 PE=1 SV=1 - [RAC1_HUMAN]		1.31961e+08		3.28012e+08	6.59804e+07	1.64006e+08					82.79	22.4	4	4					161.543	40.63	7	7	192	21.4362	8.49951
P61964	WD repeat-containing protein 5 OS=Homo sapiens GN=WDR5 PE=1 SV=1 - [WDR5_HUMAN]		2.16084e+07	37836737	5.63423e+07	1.08042e+07	4.70895e+07					81.55	24.55	6	6	28.14	8.08	2	2	115.86	17.37	5	5	334	36.5655	8.26514
P19367-4	Isoform 4 of Hexokinase-1 OS=Homo sapiens GN=HK1 - [HXK1_HUMAN]		1.1238e+07		2.79042e+07	5.61899e+06	1.39521e+07					47.49	2.54	2	2					141.47	4.64	4	4	905	101.02	6.90283
E9PDU5	WD repeat-containing protein 6 OS=Homo sapiens GN=WDR6 PE=4 SV=1 - [E9PDU5_HUMAN]		4.7457e+07		1.17688e+08	2.37285e+07	5.88441e+07					67.93	8.41	5	5					84.04	6.73	7	7	1070	116.095	7.13721
P13010	X-ray repair cross-complementing protein 5 OS=Homo sapiens GN=XRCC5 PE=1 SV=3 - [XRCC5_HUMAN]	4.37034e+07	1.84402e+08	3.21197e+08	237715028	1.14053e+08	2.79456e+08	160.606	15.98	9	9	472.25	26.5	16	18	706.124	33.33	21	24	538.591	33.74	18	20	732	82.6523	5.80811
P38159	RNA-binding motif protein, X chromosome OS=Homo sapiens GN=RBMX PE=1 SV=3 - [RBMX_HUMAN]	1.32726e+08	3.69883e+08	4.02131e+08	7.60363e+08	2.51304e+08	5.81247e+08	301.821	41.69	17	19	300.202	34.78	14	19	421.375	47.83	21	26	476.739	41.43	18	24	391	42.3063	10.0522
Q9Y4Z0	U6 snRNA-associated Sm-like protein LSm4 OS=Homo sapiens GN=LSM4 PE=1 SV=1 - [LSM4_HUMAN]		34347865	7.8192e+07	70905570	1.71739e+07	7.45488e+07					24.33	7.19	2	2	28.38	13.67	2	2	21.87	16.55	2	2	139	15.3399	9.99365
CON_IPI00376379.3	SWISS-PROT:Q7Z794 Tax_Id=9606 Gene_Symbol=KRT77 Keratin 77	1.5486e+09	8.39452e+07	3.59631e+09	397028682	8.16275e+08	1.99667e+09	210.252	5.36	12	16	42.7754	3.63	4	4	199.78	5.02	12	14	40.76	1.21	2	2	578	61.7644	5.84619
CON_00713000.3	(Bos taurus) Gene_Symbol=TUBB1 tubulin, beta 1 - [ENSEMBL:ENSBTAP00000025008|REFSEQ:NP_001137572]	1.26525e+08	437929236		6.92283e+08	2.82227e+08	3.46141e+08	52.27	6.67	3	3	40.81	2.22	2	2					51.82	2.22	2	2	450	49.9555	5.10986
Q13838	Spliceosome RNA helicase DDX39B OS=Homo sapiens GN=DDX39B PE=1 SV=1 - [DX39B_HUMAN]	1.21399e+08	3.67553e+08	5.93572e+08	5.83558e+08	2.44476e+08	5.88565e+08	167.393	15.89	7	7	351.589	48.13	14	15	376.841	29.91	11	13	359.679	53.97	16	17	428	48.9599	5.66846
Q13642-1	Isoform 1 of Four and a half LIM domains protein 1 OS=Homo sapiens GN=FHL1 - [FHL1_HUMAN]	7.75773e+06	27072848	1.35498e+07	7.17997e+07	1.74153e+07	4.26747e+07	22.25	5.36	1	1	34.84	8.93	2	2	33.33	6.79	2	2	82.4367	11.79	3	3	280	31.8728	8.32373
Q86YP4-2	Isoform 2 of Transcriptional repressor p66-alpha OS=Homo sapiens GN=GATAD2A - [P66A_HUMAN]	3.02166e+06	22716300	2.46519e+07	54211406	1.2869e+07	3.94316e+07	44.73	4.44	2	2	31.99	1.97	1	1	140.661	15.3	8	8	25.35	5.1	2	2	608	65.185	9.80322
F5GWX5	Chromodomain-helicase-DNA-binding protein 4 OS=Homo sapiens GN=CHD4 PE=4 SV=1 - [F5GWX5_HUMAN]	2.85832e+07	6.09096e+07	8.49982e+07	1.31744e+08	4.47464e+07	1.08371e+08	69.35	2.62	4	5	293.873	8.56	14	16	318.508	9.03	15	16	329.16	10.34	16	17	1905	216.967	5.80811
P09669	Cytochrome c oxidase subunit 6C OS=Homo sapiens GN=COX6C PE=1 SV=2 - [COX6C_HUMAN]		1.04601e+08		254644827	5.23003e+07	1.27322e+08					42.56	20	2	2					27.35	20	2	3	75	8.77569	10.3892
E5RFJ1	E3 SUMO-protein ligase NSE2 OS=Homo sapiens GN=NSMCE2 PE=4 SV=1 - [E5RFJ1_HUMAN]					0	0																	187	21.7932	8.66064
P26358	DNA (cytosine-5)-methyltransferase 1 OS=Homo sapiens GN=DNMT1 PE=1 SV=2 - [DNMT1_HUMAN]	9.8851e+06	1.88937e+07	2.82884e+07	3.94596e+07	1.43894e+07	3.3874e+07	41.6267	2.41	3	3	29.72	3.34	3	3	176.532	7.67	12	12	40.7433	2.41	4	4	1616	183.05	7.75244
Q9H9B4	Sideroflexin-1 OS=Homo sapiens GN=SFXN1 PE=1 SV=4 - [SFXN1_HUMAN]		5.39825e+07		2.52234e+08	2.69913e+07	1.26117e+08					57.23	15.84	4	5					79.5567	22.67	7	7	322	35.5963	9.0708
E9PRT0	Intraflagellar transport protein 46 homolog (Fragment) OS=Homo sapiens GN=IFT46 PE=4 SV=1 - [E9PRT0_HUMAN]	4.42468e+06			1.07456e+07	2.21234e+06	5.3728e+06	40.75	10.26	1	1									28.27	10.26	1	1	195	22.0225	4.4624
Q8WXA9-2	Isoform 2 of Splicing regulatory glutamine/lysine-rich protein 1 OS=Homo sapiens GN=SREK1 - [SREK1_HUMAN]	1.65259e+07	4.93107e+07	1.75893e+07	7.29085e+07	3.29183e+07	4.52489e+07	0	2.24	1	1	50	5.61	2	3	47.33	4.81	2	2	37.88	6.57	2	2	624	71.6064	10.1987
Q08J23-2	Isoform 2 of tRNA (cytosine(34)-C(5))-methyltransferase OS=Homo sapiens GN=NSUN2 - [NSUN2_HUMAN]	1.82037e+07		6.98109e+07	1.83683e+07	9.10183e+06	4.40896e+07	46.07	1.09	1	1	43.13	1.09	1	1	276.328	20.36	12	13	35.5367	5.6	3	3	732	82.3407	7.00537
Q5BKZ1	DBIRD complex subunit ZNF326 OS=Homo sapiens GN=ZNF326 PE=1 SV=2 - [ZN326_HUMAN]	1.17126e+07	3.85057e+07	6.10549e+07	9.2138e+07	2.51091e+07	7.65965e+07	75.2	9.79	4	4	143.73	18.04	7	7	220.216	12.89	7	7	237.063	12.2	6	6	582	65.6131	5.14795
Q9BZZ5-2	Isoform 2 of Apoptosis inhibitor 5 OS=Homo sapiens GN=API5 - [API5_HUMAN]	5.80454e+07	6.53336e+07	2.0869e+08	76447149	6.16895e+07	1.42568e+08	142.61	9.52	4	5	76.6867	7.94	3	3	233.788	20.04	9	10	119.683	13.89	7	8	504	56.7348	5.92236
Q96HP0	Dedicator of cytokinesis protein 6 OS=Homo sapiens GN=DOCK6 PE=1 SV=3 - [DOCK6_HUMAN]		1.02627e+07		2.47311e+07	5.13134e+06	1.23655e+07					23.31	0.73	1	1					29.04	1.17	2	2	2047	229.414	6.7417
Q9NY12-2	Isoform 2 of H/ACA ribonucleoprotein complex subunit 1 OS=Homo sapiens GN=GAR1 - [GAR1_HUMAN]		1.9288e+07		6.56605e+07	9.644e+06	3.28302e+07					31.58	14.07	2	2					29.16	19.6	2	3	199	20.8214	10.4331
K7ESQ2	Kinetochore protein Spc24 (Fragment) OS=Homo sapiens GN=SPC24 PE=4 SV=1 - [K7ESQ2_HUMAN]	33875671	2.40036e+07		69349080	2.89397e+07	34674540	36.46	20.1	3	3	42.36	23.44	3	3	20.32	10.05	1	1	37.08	16.75	2	2	209	23.5154	4.85596
O75934	Pre-mRNA-splicing factor SPF27 OS=Homo sapiens GN=BCAS2 PE=1 SV=1 - [SPF27_HUMAN]	1.0782e+07	4.72947e+07	9.71806e+07	7.18211e+07	2.90384e+07	8.45009e+07	71.7	11.56	2	2	66.82	17.78	3	4	153.64	29.78	4	4	63.24	24	3	3	225	26.115	5.65576
P45880	Voltage-dependent anion-selective channel protein 2 OS=Homo sapiens GN=VDAC2 PE=1 SV=2 - [VDAC2_HUMAN]	1.39989e+07	2.82142e+08	18995417	1.01318e+09	1.48071e+08	5.16086e+08	77	3.4	1	1	319.574	31.63	9	10	54.96	3.4	1	1	468.333	46.6	12	17	294	31.5465	7.56201
P25788-2	Isoform 2 of Proteasome subunit alpha type-3 OS=Homo sapiens GN=PSMA3 - [PSA3_HUMAN]	8.29421e+07	3.44977e+07	1.92371e+08	8.74923e+07	5.87199e+07	1.39932e+08	70.5667	12.5	3	3	85.34	8.47	2	2	97.4233	12.5	3	3	73.21	14.52	3	3	248	27.6297	5.32568
P11802	Cyclin-dependent kinase 4 OS=Homo sapiens GN=CDK4 PE=1 SV=2 - [CDK4_HUMAN]	4.51231e+07	187615380	9.33146e+07	4.55645e+08	1.16369e+08	2.7448e+08	31.91	9.9	3	3	98.64	13.53	3	4	48.4433	13.86	4	4	67.94	8.91	3	4	303	33.7084	7.00537
F2Z2Y6	N-alpha-acetyltransferase 38, NatC auxiliary subunit OS=Homo sapiens GN=NAA38 PE=4 SV=1 - [F2Z2Y6_HUMAN]	2.19386e+07	52100396	1.04009e+08	94510056	3.70195e+07	9.92593e+07	46.21	23.88	1	1	38.2	23.88	1	1	92.64	64.18	4	4	73.5	49.25	3	3	67	7.3668	4.88135
CON_105456	SWISS-PROT:Q9NSB2 Keratin, type II cuticular Hb4 (Hair keratin, type II Hb4) - Homo sapiens (Human).	1.06443e+09	8.74656e+08	4.21222e+09	1362039770	9.69542e+08	2.78713e+09	169.542	10.33	12	13	87.0467	4	6	10	74.8514	4	10	14	67.4281	4	8	13	600	64.8546	7.73779
Q9P258	Protein RCC2 OS=Homo sapiens GN=RCC2 PE=1 SV=2 - [RCC2_HUMAN]	2.90119e+07	127988162	1.42336e+08	2.62543e+08	7.85e+07	2.02439e+08	31.56	3.83	2	2	352.309	41	15	15	183.925	18.01	8	9	366.864	18.97	9	11	522	56.0492	8.77783
O00148	ATP-dependent RNA helicase DDX39A OS=Homo sapiens GN=DDX39A PE=1 SV=2 - [DX39A_HUMAN]	1.21399e+08	3.48904e+08	5.0342e+08	5.74211e+08	2.35151e+08	5.38816e+08	123.656	13.58	7	7	139.117	23.42	8	8	291.3	26.7	11	12	206.888	26.93	9	9	427	49.098	5.68115
P14854	Cytochrome c oxidase subunit 6B1 OS=Homo sapiens GN=COX6B1 PE=1 SV=2 - [CX6B1_HUMAN]		1.02261e+08		2.41762e+08	5.11303e+07	1.20881e+08					73.6	44.19	3	3					67.75	26.74	2	2	86	10.1857	7.04932
Q8N3R9-2	Isoform 2 of MAGUK p55 subfamily member 5 OS=Homo sapiens GN=MPP5 - [MPP5_HUMAN]		2.69763e+07		6.37432e+07	1.34881e+07	3.18716e+07					85.59	10.61	5	5					124.63	13.26	6	6	641	73.3758	6.29053
P49458	Signal recognition particle 9 kDa protein OS=Homo sapiens GN=SRP9 PE=1 SV=2 - [SRP09_HUMAN]	2.29875e+07	5.98309e+07		1.28718e+08	4.14092e+07	6.43589e+07	97.2867	34.88	3	3	73.4333	30.23	3	3	51.84	12.79	1	1	120.01	43.02	4	4	86	10.1051	7.97217
P62826	GTP-binding nuclear protein Ran OS=Homo sapiens GN=RAN PE=1 SV=3 - [RAN_HUMAN]	1.49474e+08	6.85513e+08	5.76587e+08	1379740830	4.17494e+08	9.78164e+08	184.388	34.72	11	11	215.582	42.59	14	15	176.247	27.31	8	8	170.97	37.04	11	12	216	24.4076	7.48877
P62879	Guanine nucleotide-binding protein G(I)/G(S)/G(T) subunit beta-2 OS=Homo sapiens GN=GNB2 PE=1 SV=3 - [GBB2_HUMAN]		3.83923e+08		9.1381e+08	1.91961e+08	4.56905e+08					288.01	46.76	11	11					470.16	36.47	10	13	340	37.3071	5.99854
P07919	Cytochrome b-c1 complex subunit 6, mitochondrial OS=Homo sapiens GN=UQCRH PE=1 SV=2 - [QCR6_HUMAN]	12225667	2.83338e+07		7.81605e+07	2.02797e+07	3.90803e+07	40.49	7.69	1	1	50.81	36.26	3	3					63.05	36.26	2	3	91	10.7319	4.43701
Q9ULX3	RNA-binding protein NOB1 OS=Homo sapiens GN=NOB1 PE=1 SV=1 - [NOB1_HUMAN]		1.12606e+07		26355730	5.63028e+06	13177865					41.34	2.18	1	1					28.26	1.7	1	1	412	46.6458	7.18115
D6RC04	COMM domain-containing protein 10 OS=Homo sapiens GN=COMMD10 PE=4 SV=1 - [D6RC04_HUMAN]		2.17767e+07		5.09388e+07	1.08884e+07	2.54694e+07					46.669	17.27	2	2					51.59	6.47	1	1	139	15.9014	7.59131
P49792	E3 SUMO-protein ligase RanBP2 OS=Homo sapiens GN=RANBP2 PE=1 SV=2 - [RBP2_HUMAN]		1.59447e+07		4.62828e+07	7.97234e+06	2.31414e+07					175.64	1.95	5	5					314.583	5.33	10	10	3224	357.974	6.20166
Q9ULV4	Coronin-1C OS=Homo sapiens GN=CORO1C PE=1 SV=1 - [COR1C_HUMAN]	20282339	6.12784e+08		1.46795e+09	3.16533e+08	7.33977e+08	97.7033	6.12	3	3	694.537	41.98	21	25					685.955	42.83	21	25	474	53.2151	7.07861
Q08211	ATP-dependent RNA helicase A OS=Homo sapiens GN=DHX9 PE=1 SV=4 - [DHX9_HUMAN]	8.95429e+07	3.96919e+08	3.51916e+08	786799458	2.43231e+08	5.69358e+08	301.324	11.02	12	13	911.027	31.18	34	39	712.316	29.84	33	39	1204.1	37.4	41	46	1270	140.869	6.84424
P61081	NEDD8-conjugating enzyme Ubc12 OS=Homo sapiens GN=UBE2M PE=1 SV=1 - [UBC12_HUMAN]	2.87289e+07	2.15575e+07	3.44346e+07	8.21971e+07	2.51432e+07	5.83158e+07	26.68	10.93	2	2	0	6.01	1	1	35.37	10.93	2	2	17.27	6.01	1	1	183	20.8866	7.69385
J3QLE5	Small nuclear ribonucleoprotein-associated protein N (Fragment) OS=Homo sapiens GN=SNRPN PE=4 SV=1 - [J3QLE5_HUMAN]	1.71476e+08	6.25255e+08	6.20256e+08	1028387359	3.98365e+08	8.24321e+08	152.323	34.91	7	7	161.553	35.5	6	9	210.941	34.91	6	8	88.75	35.5	6	7	169	17.5353	9.99365
O14980	Exportin-1 OS=Homo sapiens GN=XPO1 PE=1 SV=1 - [XPO1_HUMAN]		4.29433e+07		99069406	2.14717e+07	49534703					181.787	14.85	12	12					251.725	17.27	13	13	1071	123.306	6.06201
B1AKY9	ATPase, Na+/K+ transporting, alpha 2 (+) polypeptide OS=Homo sapiens GN=ATP1A2 PE=3 SV=1 - [B1AKY9_HUMAN]		2.58343e+08		5.85844e+08	1.29172e+08	2.92922e+08					241.997	11.2	7	8					336.917	12.19	8	9	1009	110.792	5.59229
Q96NC0	Zinc finger matrin-type protein 2 OS=Homo sapiens GN=ZMAT2 PE=1 SV=1 - [ZMAT2_HUMAN]					0	0																	199	23.597	9.01221
P12270	Nucleoprotein TPR OS=Homo sapiens GN=TPR PE=1 SV=3 - [TPR_HUMAN]	1.64017e+07	3.85565e+07	4.68153e+07	8.29325e+07	2.74791e+07	6.48739e+07	152.376	3.39	6	7	440.426	8.89	17	17	445.8	6.98	15	16	380.034	8.42	17	17	2363	267.131	5.021
O14979-3	Isoform 3 of Heterogeneous nuclear ribonucleoprotein D-like OS=Homo sapiens GN=HNRPDL - [HNRDL_HUMAN]	269438971	7.53583e+08	9.85276e+08	9.4341e+08	5.11511e+08	9.64343e+08	171.948	37.7	9	10	552.612	52.87	16	22	359.955	45.08	13	16	460.413	45.49	12	18	244	27.1746	8.646
P53582	Methionine aminopeptidase 1 OS=Homo sapiens GN=METAP1 PE=1 SV=2 - [AMPM1_HUMAN]		7.20569e+06		1.65822e+07	3.60285e+06	8.29111e+06					91.51	8.55	2	2					35.19	5.44	1	1	386	43.1873	7.1665
P06744	Glucose-6-phosphate isomerase OS=Homo sapiens GN=GPI PE=1 SV=4 - [G6PI_HUMAN]	2.82026e+07	5.09666e+07	6.85119e+07	1.13234e+08	3.95846e+07	9.08728e+07	167.209	7.53	4	5	192.66	13.26	5	6	246.893	17.38	7	7	229.36	11.65	5	5	558	63.1072	8.32373
Q5UIP0-2	Isoform 2 of Telomere-associated protein RIF1 OS=Homo sapiens GN=RIF1 - [RIF1_HUMAN]		1.11353e+07		4.44472e+07	5.56765e+06	2.22236e+07					35.76	0.61	1	1					43.74	0.61	1	1	2446	271.52	5.41455
Q92614-3	Isoform 3 of Unconventional myosin-XVIIIa OS=Homo sapiens GN=MYO18A - [MY18A_HUMAN]		48779264		1.11839e+08	24389632	5.59196e+07					345.667	10.64	13	13					366.054	12.04	18	18	2002	226.55	6.20166
Q8N9Q2	Protein SREK1IP1 OS=Homo sapiens GN=SREK1IP1 PE=1 SV=1 - [SR1IP_HUMAN]	6.83422e+07	9.22875e+07	8.91941e+07		8.03148e+07	4.4597e+07	53.56	8.39	2	2	23.5	8.39	1	1	61.8205	12.9	2	2					155	18.1656	9.84717
CON_00906445.1	ENSEMBL:ENSBTAP00000047729 (Bos taurus) Gene_Symbol=LDHA 40 kDa protein	8.31295e+07	1.97824e+08	1.25458e+08	5.16351e+08	1.40477e+08	3.20904e+08	124.35	8.31	7	7	117.645	16.9	9	9	97.4993	9.97	8	8	272.095	15.24	10	14	361	39.7019	8.66064
P05787;CON_IPI00554648.3	Keratin, type II cytoskeletal 8 OS=Homo sapiens GN=KRT8 PE=1 SV=7 - [K2C8_HUMAN]	1.20688e+09	8.74656e+08	4277898219	1362039770	1.04077e+09	2.81997e+09	317.586	9.32	16	27	241.681	19.05	19	23	475.936	9.52	22	47	284.476	26.29	26	31	483	53.6711	5.59229
P25705	ATP synthase subunit alpha, mitochondrial OS=Homo sapiens GN=ATP5A1 PE=1 SV=1 - [ATPA_HUMAN]	9.49876e+07	2.06816e+08	6.14676e+07	6.23929e+08	1.50902e+08	3.42698e+08	213.839	17.9	10	10	240.807	25.86	14	14	127.537	9.22	4	4	464.395	34.72	18	22	553	59.7136	9.12939
I3L4J1	Uncharacterized protein (Fragment) OS=Homo sapiens PE=4 SV=2 - [I3L4J1_HUMAN]		2.47157e+07		56233350	1.23578e+07	28116675					0	4.17	1	1					16.58	4.17	1	1	288	32.4837	7.51807
G3XAD6	FIP1 like 1 (S. cerevisiae), isoform CRA_d OS=Homo sapiens GN=FIP1L1 PE=4 SV=1 - [G3XAD6_HUMAN]	2.96907e+07	4.11347e+07	5.70341e+07	7.70109e+07	3.54127e+07	6.70225e+07	34.61	5.44	2	2	117.96	7.65	3	4	113.67	5.44	3	3	57.38	3.91	2	2	588	65.6882	5.59229
P02545-2	Isoform C of Prelamin-A/C OS=Homo sapiens GN=LMNA - [LMNA_HUMAN]	5.70434e+06	7.84538e+07	4.36244e+07	1.55453e+08	4.20791e+07	9.95389e+07	35.26	6.12	3	3	174.807	20.8	10	11	111.19	11.54	6	6	254.883	22.2	11	14	572	65.0956	6.84424
Q99496	E3 ubiquitin-protein ligase RING2 OS=Homo sapiens GN=RNF2 PE=1 SV=1 - [RING2_HUMAN]	1.96359e+07	1.50877e+07	5.32372e+07		1.73618e+07	2.66186e+07	51.75	8.33	2	3	62.48	7.44	2	2	66.76	7.44	2	2					336	37.6316	6.84424
Q13541	Eukaryotic translation initiation factor 4E-binding protein 1 OS=Homo sapiens GN=EIF4EBP1 PE=1 SV=3 - [4EBP1_HUMAN]		3.45772e+06	7.81645e+06		1.72886e+06	3.90822e+06	40.32	10.17	1	1	48.49	10.17	1	1	58.64	10.17	1	1					118	12.5721	5.47803
P0A6Y8	Chaperone protein DnaK OS=Escherichia coli (strain K12) GN=dnaK PE=1 SV=2 - [DNAK_ECOLI]	3.05295e+08	5.28563e+08	5.48142e+08	1.33891e+09	4.16929e+08	9.43525e+08	209.695	10.5	6	7	260.591	7.52	4	5	273.089	14.11	7	8	132.464	5.49	2	2	638	69.0725	4.97021
CON_00708398.1	SWISS-PROT:P02769 (Bos taurus) Bovine serum albumin precursor	1.39686e+08	7.55244e+07	1.3414e+08	3.48413e+08	1.07605e+08	2.41277e+08	320.164	27.68	28	30	123.77	8.73	8	9	139.66	10.54	10	12	477.739	41.68	40	42	607	69.2484	6.17627
C9J9W2	LIM and SH3 domain protein 1 (Fragment) OS=Homo sapiens GN=LASP1 PE=4 SV=1 - [C9J9W2_HUMAN]		2.29893e+08		518833377	1.14947e+08	2.59417e+08					143.482	43.98	7	8					130.631	27.71	5	6	166	18.9683	9.01221
Q99623	Prohibitin-2 OS=Homo sapiens GN=PHB2 PE=1 SV=2 - [PHB2_HUMAN]	4.40479e+07	1.51622e+08	2.07282e+07	4.04577e+08	9.78349e+07	2.12653e+08	57.39	4.01	1	1	205.055	32.44	8	8	26.8	4.01	1	1	281.344	42.14	12	12	299	33.2759	9.83252
Q07666	KH domain-containing, RNA-binding, signal transduction-associated protein 1 OS=Homo sapiens GN=KHDRBS1 PE=1 SV=1 - [KHDR1_HUMAN]	2.78765e+08	4.86299e+08	559318784	1126520616	3.82532e+08	842919700	119.484	21.44	8	10	249.503	25.73	10	16	215.251	23.7	11	16	275.588	25.28	10	13	443	48.1972	8.66064
Q58FF6	Putative heat shock protein HSP 90-beta 4 OS=Homo sapiens GN=HSP90AB4P PE=5 SV=1 - [H90B4_HUMAN]	2.16519e+08	5.90801e+08	7.03991e+08	1.10689e+09	4.0366e+08	9.05439e+08	148.92	7.92	6	6	267.005	9.9	6	8	211.03	9.9	6	7	252.474	10.1	7	9	505	58.2276	4.729
Q14690	Protein RRP5 homolog OS=Homo sapiens GN=PDCD11 PE=1 SV=3 - [RRP5_HUMAN]		25344105		5.68016e+07	1.26721e+07	2.84008e+07					62.4133	2.62	5	5					90.45	3.15	5	5	1871	208.57	8.86572
Q7L576	Cytoplasmic FMR1-interacting protein 1 OS=Homo sapiens GN=CYFIP1 PE=1 SV=1 - [CYFP1_HUMAN]		2.4533e+07		5.49804e+07	1.22665e+07	2.74902e+07					52.14	1.68	2	2					101.85	4.55	5	5	1253	145.089	6.90283
B7Z815	Ubiquitin carboxyl-terminal hydrolase OS=Homo sapiens GN=USP7 PE=2 SV=1 - [B7Z815_HUMAN]	11263178	3.18337e+07	7.7862e+07	5.78455e+07	2.15484e+07	6.78538e+07	33.66	0.92	1	1	59.05	3.13	4	4	230.211	9.58	7	7	156.06	10.41	7	7	1086	126.189	5.70654
Q01105	Protein SET OS=Homo sapiens GN=SET PE=1 SV=3 - [SET_HUMAN]	1.6335e+08	1.59959e+08	4.60595e+08	2.62861e+08	1.61655e+08	3.61728e+08	53.85	25.52	4	4	48.47	13.45	3	3	158.503	46.9	9	10	96.8433	13.45	3	4	290	33.4687	4.32275
P00338	L-lactate dehydrogenase A chain OS=Homo sapiens GN=LDHA PE=1 SV=2 - [LDHA_HUMAN]	1.08518e+08	2.00651e+08	1.66256e+08	5.24448e+08	1.54584e+08	3.45352e+08	300.468	32.83	10	10	389.207	53.92	14	15	168.135	24.4	9	9	687.069	64.46	16	21	332	36.6654	8.26514
O00232	26S proteasome non-ATPase regulatory subunit 12 OS=Homo sapiens GN=PSMD12 PE=1 SV=3 - [PSD12_HUMAN]		1.31e+07	3.4896e+07	2.36281e+07	6.55002e+06	2.92621e+07					71.8633	9.87	3	3	84.4733	6.8	4	4	94.72	10.09	4	4	456	52.8706	7.6499
Q12874	Splicing factor 3A subunit 3 OS=Homo sapiens GN=SF3A3 PE=1 SV=1 - [SF3A3_HUMAN]	4.6793e+07	1.5622e+08	1.25757e+08	2.83231e+08	1.01507e+08	2.04494e+08	130.95	16.57	6	6	245.292	26.75	10	11	302.963	26.95	13	14	354.086	43.11	15	16	501	58.8123	5.37646
O43809	Cleavage and polyadenylation specificity factor subunit 5 OS=Homo sapiens GN=NUDT21 PE=1 SV=1 - [CPSF5_HUMAN]	3.46683e+07	1.93248e+08	1.2256e+08	2.90959e+08	1.13958e+08	2.0676e+08	32.54	18.06	2	2	152.043	57.71	9	9	215.697	41.41	8	9	218.83	54.19	9	10	227	26.2107	8.82178
Q7L2E3-3	Isoform 3 of Putative ATP-dependent RNA helicase DHX30 OS=Homo sapiens GN=DHX30 - [DHX30_HUMAN]		1.31418e+07		3.27355e+07	6.5709e+06	1.63678e+07					36.68	2.34	2	2					40.36	1.99	2	2	1155	129.357	8.52881
O00186	Syntaxin-binding protein 3 OS=Homo sapiens GN=STXBP3 PE=1 SV=2 - [STXB3_HUMAN]		2.49975e+07		55608320	1.24988e+07	27804160					58.48	7.43	4	4					128.331	9.8	6	7	592	67.7208	7.79639
O76013;CON_6685565	Keratin, type I cuticular Ha6 OS=Homo sapiens GN=KRT36 PE=1 SV=1 - [KRT36_HUMAN]	6.32598e+08			713871802	3.16299e+08	356935901	65.2233	7.07	6	6									36.82	1.5	2	2	467	52.214	4.94482
Q13242	Serine/arginine-rich splicing factor 9 OS=Homo sapiens GN=SRSF9 PE=1 SV=1 - [SRSF9_HUMAN]	7.31406e+07	242274322	3.31336e+08	3.94483e+08	1.57707e+08	3.62909e+08	178.713	42.99	9	10	113.711	37.1	8	9	315.08	53.39	14	16	77.69	31.22	6	6	221	25.5264	8.646
Q9NRN7	L-aminoadipate-semialdehyde dehydrogenase-phosphopantetheinyl transferase OS=Homo sapiens GN=AASDHPPT PE=1 SV=2 - [ADPPT_HUMAN]	2.63272e+07	2.84315e+07	5.29351e+07	6.84954e+07	2.73794e+07	6.07152e+07	89.65	7.44	2	2	75.4967	11	3	3	72.17	5.5	2	2	75.46	8.09	2	2	309	35.7531	6.80029
H3BQZ7	HCG2044799 OS=Homo sapiens GN=hCG_2044799 PE=4 SV=1 - [H3BQZ7_HUMAN]	1.94141e+07	5.64449e+07	1.08144e+08	1.06863e+08	3.79295e+07	1.07504e+08	27.49	5.76	4	4	213.49	16.89	9	9	152.935	11.8	10	10	142.177	9.25	6	7	746	84.6392	4.93213
O75643	U5 small nuclear ribonucleoprotein 200 kDa helicase OS=Homo sapiens GN=SNRNP200 PE=1 SV=2 - [U520_HUMAN]	2.71894e+07	1.20492e+08	1.32257e+08	2.24752e+08	7.38408e+07	1.78505e+08	71.8033	1.73	3	3	740.707	21.72	35	36	544.956	18.16	28	29	844.665	22	36	37	2136	244.353	6.06201
Q9Y3C6	Peptidyl-prolyl cis-trans isomerase-like 1 OS=Homo sapiens GN=PPIL1 PE=1 SV=1 - [PPIL1_HUMAN]	1.43639e+07	4.62844e+07	69785473	9.35045e+07	3.03241e+07	8.1645e+07	38.85	16.27	2	2	40.41	23.49	3	3	46.14	6.02	1	1	58.2267	20.48	3	3	166	18.2251	7.98682
P51532-5	Isoform 5 of Transcription activator BRG1 OS=Homo sapiens GN=SMARCA4 - [SMCA4_HUMAN]	9.77926e+06	3.19655e+07	2.15663e+07	6.75521e+07	2.08724e+07	4.45592e+07	26.18	2.23	3	3	53.26	1.05	2	2	141.735	4.96	7	8	45.35	1.49	2	2	1613	181.147	7.98682
CON_00718757.5	(Bos taurus) Gene_Symbol=COTL1 Coactosin-like protein - [SWISS-PROT:Q2HJ57|ENSEMBL:ENSBTAP00000021704|REFSEQ:NP_001040058]		5.67774e+07		125625164	2.83887e+07	62812582					33.07	11.97	2	2					28.66	5.63	2	2	142	16	5.22412
P19338	Nucleolin OS=Homo sapiens GN=NCL PE=1 SV=3 - [NUCL_HUMAN]	2.90544e+08	7.72355e+08	8.85553e+08	1428164853	5.3145e+08	1.15686e+09	342.625	18.87	14	15	814.914	34.65	27	34	615.092	28.31	20	23	847.548	34.65	25	33	710	76.5684	4.70361
Q9BQ39	ATP-dependent RNA helicase DDX50 OS=Homo sapiens GN=DDX50 PE=1 SV=1 - [DDX50_HUMAN]		7.70732e+07	3.61003e+07	1.37904e+08	3.85366e+07	8.70021e+07					104.89	7.73	4	4	95.91	5.16	3	3	92.4067	6.65	3	3	737	82.5141	9.17334
Q9P2B4	CTTNBP2 N-terminal-like protein OS=Homo sapiens GN=CTTNBP2NL PE=1 SV=2 - [CT2NL_HUMAN]		10735069		23674442	5.36753e+06	11837221					0	3.6	1	1					60.1	4.85	2	2	639	70.1148	8.06006
P52701	DNA mismatch repair protein Msh6 OS=Homo sapiens GN=MSH6 PE=1 SV=2 - [MSH6_HUMAN]		2.04823e+07	4.13696e+07	4.23047e+07	1.02411e+07	4.18371e+07	34.21	0.81	1	1	143.069	5.22	7	8	171.34	7.94	10	10	104.81	2.28	3	3	1360	152.689	6.90283
P17844	Probable ATP-dependent RNA helicase DDX5 OS=Homo sapiens GN=DDX5 PE=1 SV=1 - [DDX5_HUMAN]	1.9152e+08	7.47246e+08	7.15699e+08	1.43217e+09	4.69383e+08	1.07394e+09	348.531	29.32	16	18	755.075	47.56	31	39	637.357	45.11	28	34	860.104	48.05	32	37	614	69.1047	8.92432
Q92804-2	Isoform Short of TATA-binding protein-associated factor 2N OS=Homo sapiens GN=TAF15 - [RBP56_HUMAN]	1.06376e+08	3.67136e+08	1.94517e+08	6.09168e+08	2.36756e+08	4.01842e+08	73.6992	7.64	4	4	94.4331	6.96	3	4	77.4337	10.87	5	6	92.8686	4.92	3	5	589	61.521	8.01611
B1AJY7	26S proteasome non-ATPase regulatory subunit 10 OS=Homo sapiens GN=PSMD10 PE=4 SV=1 - [B1AJY7_HUMAN]	4.96927e+07	5.75842e+07	7.46666e+07	1.59814e+08	5.36385e+07	1.1724e+08	66.8029	12.95	3	3	82.6829	20.21	3	3	84.1429	12.95	3	3	85.5362	12.95	3	3	193	20.7946	6.63916
P31942	Heterogeneous nuclear ribonucleoprotein H3 OS=Homo sapiens GN=HNRNPH3 PE=1 SV=2 - [HNRH3_HUMAN]	8.2548e+07	2.61599e+08	2.46506e+08	5.50545e+08	1.72074e+08	3.98525e+08	155.61	17.05	5	5	220.663	29.19	7	8	264.439	48.84	11	13	206.222	19.94	6	6	346	36.9031	6.87354
P15121	Aldose reductase OS=Homo sapiens GN=AKR1B1 PE=1 SV=3 - [ALDR_HUMAN]	9686177		2.10932e+07		4.84309e+06	1.05466e+07	22.83	2.22	1	1					25.07	2.22	1	1					316	35.8305	6.97607
Q9NXE8	Pre-mRNA-splicing factor CWC25 homolog OS=Homo sapiens GN=CWC25 PE=1 SV=1 - [CWC25_HUMAN]					0	0					27.83	2.35	1	1									425	49.617	10.1841
P0ADZ4	30S ribosomal protein S15 OS=Escherichia coli (strain K12) GN=rpsO PE=1 SV=2 - [RS15_ECOLI]	8.40775e+07		195219053		4.20388e+07	9.76095e+07	47.8476	50.56	3	3					39.45	7.87	1	1					89	10.2625	10.4038
P37802	Transgelin-2 OS=Homo sapiens GN=TAGLN2 PE=1 SV=3 - [TAGL2_HUMAN]	1.61732e+08	1.55588e+09	1.39518e+08	3.5873e+09	8.58805e+08	1.86341e+09	243.62	53.77	10	11	789.873	93.97	22	32	124.353	50.25	7	7	938.037	92.96	20	31	199	22.3772	8.25049
P49736	DNA replication licensing factor MCM2 OS=Homo sapiens GN=MCM2 PE=1 SV=4 - [MCM2_HUMAN]	1.51116e+07	4.79988e+07	7.37524e+07	1.17792e+08	3.15552e+07	9.57721e+07	128.132	6.86	5	5	92.06	10.4	8	8	299.359	17.59	14	14	249.66	15.15	12	13	904	101.832	5.51611
P17066	Heat shock 70 kDa protein 6 OS=Homo sapiens GN=HSPA6 PE=1 SV=2 - [HSP76_HUMAN]	6.71526e+08	1.68546e+09	2.07961e+09	3.12289e+09	1.17849e+09	2.60125e+09	358.508	13.06	8	10	459.019	19.91	11	15	326.533	13.06	8	10	499.788	13.37	10	15	643	70.9842	6.13818
O95202	LETM1 and EF-hand domain-containing protein 1, mitochondrial OS=Homo sapiens GN=LETM1 PE=1 SV=1 - [LETM1_HUMAN]					0	0																	739	83.302	6.69775
Q00610-2	Isoform 2 of Clathrin heavy chain 1 OS=Homo sapiens GN=CLTC - [CLH1_HUMAN]	6.4763e+07	524808119	4.53841e+07	1.23061e+09	2.94786e+08	6.37997e+08	217.425	7.44	10	11	1052.72	32.09	40	44	86.4967	5.31	7	7	1741.02	38.74	50	62	1639	187.771	5.69385
Q13573	SNW domain-containing protein 1 OS=Homo sapiens GN=SNW1 PE=1 SV=1 - [SNW1_HUMAN]	2.6355e+07	9.21155e+07	9.78087e+07	1.32528e+08	5.92352e+07	1.15168e+08	73.0033	14.55	6	6	117.313	20.52	8	8	237.463	24.25	12	12	218.197	20.52	9	10	536	61.4565	9.5249
Q5TEC6	Histone H3 OS=Homo sapiens GN=HIST2H3PS2 PE=1 SV=1 - [Q5TEC6_HUMAN]	1.31887e+09	1.2836e+10	6.49776e+09	2.38129e+10	7.07742e+09	1.51553e+10	66.0819	22.79	4	6	136.803	32.35	10	20	73.5871	22.79	5	9	179.699	36.03	11	23	136	15.4206	11.2681
P14406	Cytochrome c oxidase subunit 7A2, mitochondrial OS=Homo sapiens GN=COX7A2 PE=1 SV=1 - [CX7A2_HUMAN]		5.20476e+07		1.12245e+08	2.60238e+07	5.61226e+07					70.39	27.71	2	2					71.27	12.05	1	1	83	9.39011	9.75928
P35269	General transcription factor IIF subunit 1 OS=Homo sapiens GN=GTF2F1 PE=1 SV=2 - [T2FA_HUMAN]		8.9834e+06	1.93711e+07		4.4917e+06	9.68553e+06					29.71	5.8	2	2	106.637	8.7	3	3	74.35	3.68	1	1	517	58.2051	7.48877
Q01105-2	Isoform 2 of Protein SET OS=Homo sapiens GN=SET - [SET_HUMAN]	1.85806e+08	1.59959e+08	4.60595e+08	2.84914e+08	1.72882e+08	3.72755e+08	115.467	32.13	5	6	91.45	19.49	4	4	180.526	46.57	9	10	168.29	19.49	4	6	277	32.0837	4.22119
Q9Y281	Cofilin-2 OS=Homo sapiens GN=CFL2 PE=1 SV=1 - [COF2_HUMAN]	2.22218e+08	3.84693e+08	6.12174e+07	1.24708e+09	3.03455e+08	6.54151e+08	78.5267	25.3	3	3	170.139	30.72	8	9	26.1	4.22	1	1	374.07	65.06	11	13	166	18.7249	7.88428
P26641	Elongation factor 1-gamma OS=Homo sapiens GN=EEF1G PE=1 SV=3 - [EF1G_HUMAN]	1.56549e+08	1.10166e+08	7.88619e+07	449943765	1.33357e+08	2.64403e+08	173	20.37	9	10	144.649	23.11	9	9	61.54	16.25	5	5	123.999	23.34	9	9	437	50.0871	6.66846
Q92576-2	Isoform 2 of PHD finger protein 3 OS=Homo sapiens GN=PHF3 - [PHF3_HUMAN]					0	0																	1951	219.671	7.53271
O43795-2	Isoform 2 of Unconventional myosin-Ib OS=Homo sapiens GN=MYO1B - [MYO1B_HUMAN]		1.97265e+08		423486643	9.86325e+07	2.11743e+08					828.97	34.88	29	33					926.779	36.09	27	31	1078	124.872	9.20264
P61421	V-type proton ATPase subunit d 1 OS=Homo sapiens GN=ATP6V0D1 PE=1 SV=1 - [VA0D1_HUMAN]		2.84061e+07		6.0875e+07	1.42031e+07	3.04375e+07					50.2	5.98	2	2					72.42	11.4	2	2	351	40.3032	4.99561
P49750-4	Isoform 4 of YLP motif-containing protein 1 OS=Homo sapiens GN=YLPM1 - [YLPM1_HUMAN]		1.99806e+07		4.51474e+07	9.99032e+06	2.25737e+07	30.44	0.28	1	1	53.8867	2.47	4	4					89.3833	2.19	4	4	2146	241.495	6.55127
Q13547	Histone deacetylase 1 OS=Homo sapiens GN=HDAC1 PE=1 SV=1 - [HDAC1_HUMAN]	3.2079e+07	162041673	1.45139e+08	2.61814e+08	9.70603e+07	2.03477e+08	27.9	5.6	2	2	120.615	24.27	9	11	127.29	22.2	9	10	325.035	31.95	12	17	482	55.0677	5.47803
E9PCY7	Heterogeneous nuclear ribonucleoprotein H OS=Homo sapiens GN=HNRNPH1 PE=4 SV=1 - [E9PCY7_HUMAN]	3.82709e+08	1.11071e+09	8.58901e+08	2.22079e+09	7.46709e+08	1.53985e+09	478.402	31.47	11	15	638.026	45.22	19	27	716.881	53.85	20	22	638.003	46.39	17	24	429	47.0574	6.34131
P17509	Homeobox protein Hox-B6 OS=Homo sapiens GN=HOXB6 PE=1 SV=4 - [HXB6_HUMAN]				24577804	0	12288902													24.66	2.68	1	1	224	25.4162	8.20654
P10599	Thioredoxin OS=Homo sapiens GN=TXN PE=1 SV=3 - [THIO_HUMAN]	4.99323e+08	3.52075e+08	1406116842	4.1913e+08	4.25699e+08	9.12624e+08	157.6	41.9	6	7	134.23	40.95	5	6	172.524	41.9	6	8	66.63	26.67	4	4	105	11.7297	4.91943
Q08945	FACT complex subunit SSRP1 OS=Homo sapiens GN=SSRP1 PE=1 SV=1 - [SSRP1_HUMAN]	2.35184e+07	1.17392e+08	1.24764e+08	179870664	7.04554e+07	1.52317e+08	38.61	3.53	2	3	99.0143	11	7	7	230.221	17.91	11	11	140.945	18.19	9	9	709	81.0244	6.87354
P02786;PRC_USER_2017	Transferrin receptor protein 1 OS=Homo sapiens GN=TFRC PE=1 SV=2 - [TFR1_HUMAN]		4.39319e+07		9.37364e+07	2.1966e+07	4.68682e+07					38.17	3.95	4	4					66.2383	5.13	6	6	760	84.8179	6.60986
O60271-5	Isoform 5 of C-Jun-amino-terminal kinase-interacting protein 4 OS=Homo sapiens GN=SPAG9 - [JIP4_HUMAN]		7.61383e+06		1.62331e+07	3.80692e+06	8.11653e+06					36.66	1.18	1	1					48.9	1.29	1	1	931	103.149	4.88135
O14936-3	Isoform 3 of Peripheral plasma membrane protein CASK OS=Homo sapiens GN=CASK - [CSKP_HUMAN]		30167211		6.42411e+07	1.50836e+07	3.21205e+07					72.72	4.01	2	2					60.43	7.8	5	5	897	102.049	6.354
Q15427	Splicing factor 3B subunit 4 OS=Homo sapiens GN=SF3B4 PE=1 SV=1 - [SF3B4_HUMAN]	4.52866e+07	8.57942e+07	1.08022e+08	1.65676e+08	6.55404e+07	1.36849e+08	77.25	3.3	1	1	154.86	13.21	4	4	83.74	13.68	4	4	115.683	18.63	5	5	424	44.3571	8.55811
P62861	40S ribosomal protein S30 OS=Homo sapiens GN=FAU PE=1 SV=1 - [RS30_HUMAN]	8.9781e+07	1.0859e+08	1.62461e+08	191171416	9.91856e+07	1.76816e+08	46.08	18.64	2	2	76.26	18.64	2	2	58.05	18.64	2	2	55.08	16.95	1	1	59	6.64382	12.147
P11388	DNA topoisomerase 2-alpha OS=Homo sapiens GN=TOP2A PE=1 SV=3 - [TOP2A_HUMAN]	1.10834e+07	6.46747e+07	4.2291e+07	1.18744e+08	3.7879e+07	8.05177e+07	35.9	0.33	1	1	114.875	8.69	10	10	207.295	7.32	8	9	437.88	11.69	15	15	1531	174.276	8.71924
P35998	26S protease regulatory subunit 7 OS=Homo sapiens GN=PSMC2 PE=1 SV=3 - [PRS7_HUMAN]	6.23969e+07	4.6625e+07	1.23084e+08	1.08598e+08	5.45109e+07	1.15841e+08	215.861	21.71	9	9	180.62	16.86	6	6	408.759	42.73	16	16	127.15	18.71	7	7	433	48.6031	5.94775
P61758	Prefoldin subunit 3 OS=Homo sapiens GN=VBP1 PE=1 SV=3 - [PFD3_HUMAN]	5.3e+07	3.21559e+07	1.02123e+08	7.83264e+07	4.25779e+07	9.02244e+07	69.2767	14.72	3	3	120.83	22.34	2	2	149.617	41.12	7	7	203.12	37.06	5	5	197	22.6434	7.10791
P78344-2	Isoform 2 of Eukaryotic translation initiation factor 4 gamma 2 OS=Homo sapiens GN=EIF4G2 - [IF4G2_HUMAN]	3.12317e+07	3.79837e+07		7.33121e+07	3.46077e+07	3.6656e+07	75.66	2.3	2	2	104.9	6.1	5	5					60.4	6.67	6	6	869	98.0877	6.99072
P61956	Small ubiquitin-related modifier 2 OS=Homo sapiens GN=SUMO2 PE=1 SV=3 - [SUMO2_HUMAN]	1.0779e+08	379090731	5.01843e+08	5.28348e+08	2.4344e+08	5.15095e+08	45.75	23.16	2	2	96.0267	27.37	2	3	51.96	23.16	2	2	117.591	33.68	4	6	95	10.8644	5.50342
O60264	SWI/SNF-related matrix-associated actin-dependent regulator of chromatin subfamily A member 5 OS=Homo sapiens GN=SMARCA5 PE=1 SV=1 - [SMCA5_HUMAN]	1.04859e+07	6.36971e+07	6.8064e+07	6.5054e+07	3.70915e+07	6.6559e+07	40.88	3.42	4	4	183.583	14.26	14	14	211.731	10.84	10	11	143.053	9.41	9	10	1052	121.828	8.08936
Q9H307	Pinin OS=Homo sapiens GN=PNN PE=1 SV=4 - [PININ_HUMAN]	43186028	1.20947e+08	1.15788e+08	2.35985e+08	8.20665e+07	1.75887e+08	105.42	12.69	8	8	265.649	21.2	13	16	231.202	19.53	11	11	224.476	14.92	8	10	717	81.565	7.13721
B8ZZQ6	Thymosin alpha-1 OS=Homo sapiens GN=PTMA PE=4 SV=1 - [B8ZZQ6_HUMAN]	4.27906e+07	3.59473e+07	1.08093e+08	5.73825e+07	3.9369e+07	8.27378e+07	225.433	27.1	5	6	61.74	14.02	1	1	342.285	27.1	5	6	150.313	14.02	3	3	107	11.7518	3.81494
P14866	Heterogeneous nuclear ribonucleoprotein L OS=Homo sapiens GN=HNRNPL PE=1 SV=2 - [HNRPL_HUMAN]	1.54807e+08	4.44153e+08	4.50436e+08	838090778	2.9948e+08	6.44263e+08	296.189	34.97	15	17	384.366	23.26	15	18	422.596	32.6	19	24	849.096	47.03	22	29	589	64.0924	8.22119
P56182	Ribosomal RNA processing protein 1 homolog A OS=Homo sapiens GN=RRP1 PE=1 SV=1 - [RRP1_HUMAN]	3.15315e+06	2.74727e+07	7.6692e+06	5.56032e+07	1.53129e+07	3.16362e+07	56.9	4.56	2	2	117	9.33	5	5	92.99	4.56	2	2	193.896	14.97	7	8	461	52.8066	9.33447
O43491	Band 4.1-like protein 2 OS=Homo sapiens GN=EPB41L2 PE=1 SV=1 - [E41L2_HUMAN]	6.25059e+06	2.02801e+08		4.24862e+08	1.04526e+08	2.12431e+08	29.76	2.99	3	3	402.995	29.35	21	25					793.058	36.12	29	33	1005	112.519	5.43994
O76003	Glutaredoxin-3 OS=Homo sapiens GN=GLRX3 PE=1 SV=2 - [GLRX3_HUMAN]		2.26535e+07	4.74903e+07		1.13268e+07	2.37451e+07					43.87	7.16	2	2	43.91	5.97	2	2	21.26	4.18	1	1	335	37.4082	5.38916
Q13363-2	Isoform 2 of C-terminal-binding protein 1 OS=Homo sapiens GN=CTBP1 - [CTBP1_HUMAN]	1.18038e+07	4.21565e+07	3.30348e+07	7.943e+07	2.69801e+07	5.62324e+07	35.1122	6.53	2	2	56.1503	4.66	2	2	96.3913	11.42	4	4	54.3903	4.66	2	2	429	46.3758	6.65381
E9PDD9	RNA-binding protein 28 OS=Homo sapiens GN=RBM28 PE=4 SV=1 - [E9PDD9_HUMAN]		2.95612e+07		6.15676e+07	1.47806e+07	3.07838e+07					30.36	6.63	4	4					61.5267	5.66	3	3	618	69.8802	8.54346
B4DFA2	Vesicle-fusing ATPase OS=Homo sapiens GN=NSF PE=2 SV=1 - [B4DFA2_HUMAN]	1.03513e+07	3.05788e+07		42469760	2.04651e+07	21234880	79.56	7.45	5	5	132.895	6.83	4	4					34.84	1.09	1	1	644	71.5386	6.65381
P41250	Glycine--tRNA ligase OS=Homo sapiens GN=GARS PE=1 SV=3 - [SYG_HUMAN]	8.86653e+06	1.12053e+07		20810093	1.00359e+07	1.0405e+07	31.27	2.57	2	2	32.85	3.25	2	2					38.84	2.3	1	1	739	83.1126	7.03467
H3BRY3	Coronin OS=Homo sapiens GN=CORO1A PE=3 SV=1 - [H3BRY3_HUMAN]		73348077		1.52048e+08	3.6674e+07	7.60238e+07					24.08	5.66	2	2					62	13.37	5	5	389	43.3259	7.00537
P37108	Signal recognition particle 14 kDa protein OS=Homo sapiens GN=SRP14 PE=1 SV=2 - [SRP14_HUMAN]	1.83633e+07	5.9749e+07	5.33654e+07	1.18008e+08	3.90561e+07	8.56869e+07	61.47	13.24	2	2	118.39	19.85	2	2	77.01	13.24	2	2	200.03	41.91	5	6	136	14.5608	10.0376
P51991	Heterogeneous nuclear ribonucleoprotein A3 OS=Homo sapiens GN=HNRNPA3 PE=1 SV=2 - [ROA3_HUMAN]	2.07208e+08	8.74404e+08	690970642	1.36718e+09	5.40806e+08	1.02907e+09	373.333	46.3	17	24	570.943	55.82	21	32	431.904	36.51	19	27	617.584	56.08	23	33	378	39.5706	9.01221
E7EWI9	Heterogeneous nuclear ribonucleoprotein A3 OS=Homo sapiens GN=HNRNPA3 PE=4 SV=1 - [E7EWI9_HUMAN]	2.07208e+08	8.74404e+08	690970642	1.36718e+09	5.40806e+08	1.02907e+09	365.426	48.45	15	22	553.097	59.32	17	28	413.283	36.65	15	23	589.254	59.63	21	30	322	34.081	8.32373
P33316-2	Isoform 2 of Deoxyuridine 5'-triphosphate nucleotidohydrolase, mitochondrial OS=Homo sapiens GN=DUT - [DUT_HUMAN]	8.82116e+07	5.2169e+07	164331296	125939056	7.01903e+07	145135176	49.45	10.98	2	2	40.31	10.98	2	2	77.1833	13.41	2	3	46.94	10.98	2	2	164	17.7369	6.56592
P14174	Macrophage migration inhibitory factor OS=Homo sapiens GN=MIF PE=1 SV=4 - [MIF_HUMAN]	6.79557e+08	5.4437e+08	8.74981e+08	1.65564e+09	6.11963e+08	1.26531e+09	41.36	7.83	1	1	122.22	19.13	3	5	90.8419	18.26	3	4	70.63	9.57	1	1	115	12.4682	7.88428
P34932	Heat shock 70 kDa protein 4 OS=Homo sapiens GN=HSPA4 PE=1 SV=4 - [HSP74_HUMAN]	6.46115e+07	5.41155e+07	1.30667e+08	1.14531e+08	5.93635e+07	1.22599e+08	473.972	19.88	15	17	80.5325	7.14	6	6	604.2	29.64	22	24	228.461	18.81	11	11	840	94.2712	5.18604
P32119	Peroxiredoxin-2 OS=Homo sapiens GN=PRDX2 PE=1 SV=5 - [PRDX2_HUMAN]	1.84716e+08	2.01337e+08	5.11117e+08	286077326	1.93027e+08	3.98597e+08	106.28	39.9	6	6	186.555	41.41	7	7	193.73	31.82	6	7	155.29	34.85	6	6	198	21.8782	5.97314
P78527	DNA-dependent protein kinase catalytic subunit OS=Homo sapiens GN=PRKDC PE=1 SV=3 - [PRKDC_HUMAN]	1.72646e+07	1.12991e+08	1.3764e+08	2.50169e+08	6.5128e+07	1.93904e+08	195.53	1.84	6	6	556.376	8.45	25	26	602.296	7.87	25	26	859.229	13.66	41	42	4128	468.788	7.12256
Q99755-2	Isoform 2 of Phosphatidylinositol 4-phosphate 5-kinase type-1 alpha OS=Homo sapiens GN=PIP5K1A - [PI51A_HUMAN]		2.78289e+07		5.72277e+07	1.39144e+07	2.86138e+07					44.26	5.4	3	3					41.46	3.6	2	2	500	56.0172	7.53271
E7EV56	Pericentriolar material 1 protein OS=Homo sapiens GN=PCM1 PE=4 SV=1 - [E7EV56_HUMAN]		1.29135e+07			6.45674e+06	0					0	0.86	2	2					0	0.38	1	1	1860	210.003	4.99561
P09874	Poly [ADP-ribose] polymerase 1 OS=Homo sapiens GN=PARP1 PE=1 SV=4 - [PARP1_HUMAN]	1.61691e+08	544745051	4.22946e+08	1.03563e+09	3.53218e+08	7.29288e+08	389.689	16.96	15	18	946.771	43	35	40	861.268	34.12	31	37	1225.2	56.11	46	56	1014	113.012	8.88037
P17480-2	Isoform UBF2 of Nucleolar transcription factor 1 OS=Homo sapiens GN=UBTF - [UBF1_HUMAN]		3.20191e+07	33805879	9.74603e+07	1.60096e+07	6.56331e+07					96.18	10.04	5	5	56.44	3.3	2	2	101.35	8.25	4	4	727	84.8838	5.5542
Q5QPL9	RNA binding protein, autoantigenic (HnRNP-associated with lethal yellow homolog (Mouse)) (Fragment) OS=Homo sapiens GN=RALY PE=2 SV=1 - [Q5QPL9_HUMAN]	1.70805e+07	9.04942e+07	1.05281e+08	1.12825e+08	5.37874e+07	1.09053e+08	52.8	8.44	2	2	126.188	29.11	8	9	189.793	51.05	13	13	238.157	32.91	9	10	237	24.6503	10.4917
Q53F19	Uncharacterized protein C17orf85 OS=Homo sapiens GN=C17orf85 PE=1 SV=2 - [CQ085_HUMAN]			1.88829e+07		0	9.44146e+06									40.5	1.29	1	1					620	70.5493	5.73193
P00491	Purine nucleoside phosphorylase OS=Homo sapiens GN=PNP PE=1 SV=2 - [PNPH_HUMAN]	2.44821e+07	2.72237e+07	2.88388e+07	76986741	2.58529e+07	5.29128e+07	59.05	11.42	2	2	62.31	6.92	2	2	139.96	23.53	5	5	52.02	3.81	1	2	289	32.0972	6.94678
Q96MU7-2	Isoform 2 of YTH domain-containing protein 1 OS=Homo sapiens GN=YTHDC1 - [YTDC1_HUMAN]			2.408e+07	3.93274e+07	0	3.17037e+07									22.88	4.94	3	3	35.0641	2.54	2	2	709	82.6422	5.96045
Q99615-2	Isoform 2 of DnaJ homolog subfamily C member 7 OS=Homo sapiens GN=DNAJC7 - [DNJC7_HUMAN]	2.73058e+07	4.99516e+07	4.48395e+07	1.12879e+08	3.86287e+07	7.88591e+07	155.386	15.3	5	5	68.6033	10.5	4	4	124.9	11.87	5	5	122.735	16.21	6	6	438	50.0648	8.11865
Q96C19	EF-hand domain-containing protein D2 OS=Homo sapiens GN=EFHD2 PE=1 SV=1 - [EFHD2_HUMAN]		1.04434e+08		2.13078e+08	5.22169e+07	1.06539e+08					59.3	27.08	5	6					95.9467	24.17	6	7	240	26.6805	5.19873
Q8IWZ8	SURP and G-patch domain-containing protein 1 OS=Homo sapiens GN=SUGP1 PE=1 SV=2 - [SUGP1_HUMAN]					0	0																	645	72.4255	7.60596
E9PED3	Ankycorbin OS=Homo sapiens GN=RAI14 PE=4 SV=1 - [E9PED3_HUMAN]		4.60851e+07		9.38736e+07	2.30426e+07	4.69368e+07					273.488	19.45	17	17					156.6	9.99	9	10	951	106.839	5.97314
P62314	Small nuclear ribonucleoprotein Sm D1 OS=Homo sapiens GN=SNRPD1 PE=1 SV=1 - [SMD1_HUMAN]	1.32471e+08	2.89189e+08	3.34302e+08	3.03911e+08	2.1083e+08	3.19106e+08	77.28	27.73	2	3	232.189	41.18	4	7	177.42	54.62	4	6	243.99	58.82	5	8	119	13.2734	11.561
P60174-1	Isoform 2 of Triosephosphate isomerase OS=Homo sapiens GN=TPI1 - [TPIS_HUMAN]	2.21092e+08	2.6067e+08	4.30171e+08	5.46972e+08	2.40881e+08	4.88572e+08	396.653	49.4	10	12	301.2	39.36	7	10	541.487	74.3	13	16	424.45	52.21	10	11	249	26.6527	6.90283
P26373	60S ribosomal protein L13 OS=Homo sapiens GN=RPL13 PE=1 SV=4 - [RL13_HUMAN]	58260728	2.6384e+08	1.63535e+08	5.04245e+08	1.6105e+08	3.3389e+08	72.2	19.43	4	4	187.442	29.38	8	11	89.95	26.54	5	5	160.6	33.18	7	9	211	24.2465	11.6489
P59998	Actin-related protein 2/3 complex subunit 4 OS=Homo sapiens GN=ARPC4 PE=1 SV=3 - [ARPC4_HUMAN]	2.97739e+07	327317149	11252542	7.12673e+08	1.78546e+08	3.61963e+08	27.49	4.76	1	1	261.096	78.57	12	12	33.37	11.31	2	2	304.389	64.88	12	13	168	19.6543	8.42627
Q9H0D6	5'-3' exoribonuclease 2 OS=Homo sapiens GN=XRN2 PE=1 SV=1 - [XRN2_HUMAN]	3.14152e+07	4.91571e+07	8.03487e+07	8.54845e+07	4.02861e+07	8.29166e+07	76.82	3.05	2	2	140.5	8.21	5	5	126.47	5.05	4	4	157.913	7.05	6	6	950	108.513	7.47412
P20618	Proteasome subunit beta type-1 OS=Homo sapiens GN=PSMB1 PE=1 SV=2 - [PSB1_HUMAN]	3.9077e+07	8.12204e+07	1.37299e+08	1.05702e+08	6.01487e+07	1.21501e+08	23.92	12.86	2	2	236.623	32.78	6	7	244.66	30.71	5	6	230.13	20.75	3	4	241	26.4724	8.1333
H3BRM5	Cytochrome c oxidase subunit 5A, mitochondrial OS=Homo sapiens GN=COX5A PE=4 SV=1 - [H3BRM5_HUMAN]	2.21853e+07	1.47728e+08	2.17412e+07	336468101	8.49564e+07	1.79105e+08	63.1401	23.19	3	3	73.6095	65.22	3	3	37.17	8.7	1	1	72.8401	65.22	3	3	69	7.76621	6.02393
B7ZKM0	SART3 protein OS=Homo sapiens GN=SART3 PE=2 SV=1 - [B7ZKM0_HUMAN]		1.74297e+07	2.64902e+07	4.386e+07	8.71484e+06	3.51751e+07					33.34	4.42	3	3	96.08	7.23	6	6	38.92	3.13	2	2	927	105.517	5.5542
Q15029-2	Isoform 2 of 116 kDa U5 small nuclear ribonucleoprotein component OS=Homo sapiens GN=EFTUD2 - [U5S1_HUMAN]	79178191	2.93323e+08	248553632	5.13211e+08	1.8625e+08	3.80882e+08	224.524	12.91	10	12	770.943	39.81	30	34	481.159	25.83	22	25	524.284	33.94	26	30	937	105.317	5.22412
Q5T0H9	Gelsolin OS=Homo sapiens GN=GSN PE=2 SV=1 - [Q5T0H9_HUMAN]		2.19541e+07		4.4164e+07	1.0977e+07	2.2082e+07					20.8	1.44	1	1					38.9	4.95	2	2	485	52.3402	5.33838
B7Z1R5	V-type proton ATPase catalytic subunit A OS=Homo sapiens GN=ATP6V1A PE=2 SV=1 - [B7Z1R5_HUMAN]	1.78409e+07	1.67544e+07	1.43352e+07	5.52484e+07	1.72976e+07	3.47918e+07	90.3167	6.51	3	3	77.86	7.36	3	3	54.51	4.45	2	2	85.2849	5.99	3	3	584	64.6948	5.65576
B3V0L1	ADP-ribosylation factor-like protein 6-interacting protein 4 OS=Homo sapiens GN=ARL6IP4 PE=2 SV=1 - [B3V0L1_HUMAN]	1.82059e+07	3.62505e+07	20349812	90221282	2.72282e+07	55285547	89.3967	14.6	4	4	46.37	12.39	2	2	132.83	28.32	5	5	0	4.42	1	1	226	25.3333	10.8579
P84090	Enhancer of rudimentary homolog OS=Homo sapiens GN=ERH PE=1 SV=1 - [ERH_HUMAN]	1.98311e+08	9.77764e+08	5.55526e+08	1.40201e+09	5.88038e+08	9.78766e+08	124.649	49.04	5	6	200.37	55.77	6	11	132.645	44.23	4	5	214.382	55.77	7	12	104	12.251	5.92236
P24928	DNA-directed RNA polymerase II subunit RPB1 OS=Homo sapiens GN=POLR2A PE=1 SV=2 - [RPB1_HUMAN]		2.14248e+07	15724542	2.36275e+07	1.07124e+07	1.9676e+07					81.01	3.1	4	5	43.3667	1.78	3	3	65.14	2.08	3	3	1970	217.039	7.37158
P46940	Ras GTPase-activating-like protein IQGAP1 OS=Homo sapiens GN=IQGAP1 PE=1 SV=1 - [IQGA1_HUMAN]	1.93355e+07	1.72043e+08	2.22112e+07	3.61886e+08	9.56894e+07	1.92048e+08	68.97	2.23	3	3	563.877	20.82	26	28	23.22	2.6	2	2	960.711	26.86	33	35	1657	189.134	6.48096
Q9HAV0	Guanine nucleotide-binding protein subunit beta-4 OS=Homo sapiens GN=GNB4 PE=1 SV=3 - [GBB4_HUMAN]		3.75228e+08		7.61727e+08	1.87614e+08	3.80863e+08					111.17	10.88	4	4					147.03	16.47	4	5	340	37.543	5.99854
P35637-2	Isoform Short of RNA-binding protein FUS OS=Homo sapiens GN=FUS - [FUS_HUMAN]	1.75168e+08	7.6101e+08	341927481	1.00725e+09	4.68089e+08	6.74587e+08	59.4392	9.33	4	4	128.295	12	6	7	166.343	21.71	6	6	229.421	15.24	6	8	525	53.3228	9.36377
Q12792	Twinfilin-1 OS=Homo sapiens GN=TWF1 PE=1 SV=3 - [TWF1_HUMAN]	1.01955e+07	7.84107e+07		88804945	4.43031e+07	4.44025e+07	53.09	3.71	1	1	173.88	13.14	4	4	45.72	3.71	1	1	111.58	9.71	4	4	350	40.2577	6.96143
Q8WWI1-3	Isoform 3 of LIM domain only protein 7 OS=Homo sapiens GN=LMO7 - [LMO7_HUMAN]		3.26915e+07		6.55189e+07	1.63457e+07	3.27595e+07					44.62	4.74	4	4					142.52	5.86	5	5	1349	153.575	7.75244
B3KRS5	Histone deacetylase OS=Homo sapiens GN=HDAC2 PE=2 SV=1 - [B3KRS5_HUMAN]	3.82172e+07	162041673	1.53184e+08	2.67484e+08	1.00129e+08	2.10334e+08	27.9	4.37	2	2	144.574	27.07	9	11	134.989	24.45	10	10	281.733	23.14	9	13	458	51.9653	5.74463
Q9BY77	Polymerase delta-interacting protein 3 OS=Homo sapiens GN=POLDIP3 PE=1 SV=2 - [PDIP3_HUMAN]	1.03374e+07	4.63071e+07	5.14565e+07	58998983	2.83223e+07	5.52278e+07	61.7033	10.93	4	4	85.2686	14.73	6	6	158.527	25.65	9	9	55.5664	8.08	3	3	421	46.0605	9.99365
Q9Y6G9	Cytoplasmic dynein 1 light intermediate chain 1 OS=Homo sapiens GN=DYNC1LI1 PE=1 SV=3 - [DC1L1_HUMAN]	1.54505e+07	1.36831e+07		29155020	1.45668e+07	14577510	48.36	4.59	2	2	47.19	3.06	2	2					66.42	3.44	2	2	523	56.544	6.41748
P06493	Cyclin-dependent kinase 1 OS=Homo sapiens GN=CDK1 PE=1 SV=3 - [CDK1_HUMAN]	4.08594e+07	1.05106e+08	1.14572e+08	1.66896e+08	7.29825e+07	1.40734e+08	45.5	5.72	2	2	86.67	9.76	3	4	47.55	5.39	2	2	130.07	13.13	3	4	297	34.0739	8.39697
Q15417	Calponin-3 OS=Homo sapiens GN=CNN3 PE=1 SV=1 - [CNN3_HUMAN]		2.14597e+08		4.29145e+08	1.07299e+08	2.14573e+08					136.463	35.87	7	8					151.343	38.91	6	6	329	36.3908	6.04932
Q14683	Structural maintenance of chromosomes protein 1A OS=Homo sapiens GN=SMC1A PE=1 SV=2 - [SMC1A_HUMAN]	3.24437e+07	8.22776e+07	6.21872e+07	1.72965e+08	5.73607e+07	1.17576e+08	182.07	12	13	13	207.406	15.09	16	16	351.03	19.38	20	20	254.145	16.55	16	17	1233	143.144	7.63525
P23193	Transcription elongation factor A protein 1 OS=Homo sapiens GN=TCEA1 PE=1 SV=2 - [TCEA1_HUMAN]	1.26184e+07		4.21393e+07	2.7091e+07	6.30919e+06	3.46151e+07	64.04	18.94	4	4	29.28	3.32	1	1	211.519	35.22	8	9	70.13	9.63	3	3	301	33.948	8.38232
P10155-3	Isoform 3 of 60 kDa SS-A/Ro ribonucleoprotein OS=Homo sapiens GN=TROVE2 - [RO60_HUMAN]	9.41319e+06		2.06215e+07	1.68486e+07	4.70659e+06	1.87351e+07	27.12	2.12	1	1					69.97	3.67	2	2	34.97	2.12	1	1	518	58.4452	8.36768
Q13435	Splicing factor 3B subunit 2 OS=Homo sapiens GN=SF3B2 PE=1 SV=2 - [SF3B2_HUMAN]	6.87065e+07	2.73652e+08	1.4798e+08	295690168	1.71179e+08	2.21835e+08	135.446	11.84	10	10	288.48	26.15	22	24	244.822	19.22	14	15	225.089	18.32	15	17	895	100.165	5.66846
Q14966-3	Isoform 3 of Zinc finger protein 638 OS=Homo sapiens GN=ZNF638 - [ZN638_HUMAN]					0	0																	1957	218.111	6.41748
P11234	Ras-related protein Ral-B OS=Homo sapiens GN=RALB PE=1 SV=1 - [RALB_HUMAN]		4.37917e+07		165833911	2.18958e+07	8.2917e+07					36.87	3.4	1	1					87.8333	13.11	3	3	206	23.3939	6.62451
Q9BPX5	Actin-related protein 2/3 complex subunit 5-like protein OS=Homo sapiens GN=ARPC5L PE=1 SV=1 - [ARP5L_HUMAN]		1.32739e+08		2.63536e+08	6.63697e+07	1.31768e+08					117.571	32.03	4	5					102.073	48.37	6	7	153	16.9308	6.59521
B9A041	Malate dehydrogenase, cytoplasmic OS=Homo sapiens GN=MDH1 PE=4 SV=1 - [B9A041_HUMAN]	2.94289e+07	40909628	3.98316e+07	99762156	3.51693e+07	6.97969e+07	102.69	20.95	4	4	30.83	9.52	1	1	113.528	16.19	3	3	34.77	9.05	2	2	210	23.0238	7.40088
P46013-2	Isoform Short of Antigen KI-67 OS=Homo sapiens GN=MKI67 - [KI67_HUMAN]		2.16755e+07	1.66123e+07	6.93491e+07	1.08377e+07	4.29807e+07					110.57	3.38	5	5	69.53	2.07	3	3	83.97	4.32	7	7	2896	319.248	9.51025
Q9Y512	Sorting and assembly machinery component 50 homolog OS=Homo sapiens GN=SAMM50 PE=1 SV=3 - [SAM50_HUMAN]		5.69215e+07		1.12853e+08	2.84608e+07	5.64264e+07					44.2	6.18	2	2					65.8853	9.38	4	4	469	51.9433	6.90283
B7Z371	Septin-10 OS=Homo sapiens GN=SEPT10 PE=2 SV=1 - [B7Z371_HUMAN]		218484924		4.32527e+08	109242462	2.16263e+08					72.1835	11.53	3	3					31.088	4.98	3	3	321	37.8674	8.104
Q14126	Desmoglein-2 OS=Homo sapiens GN=DSG2 PE=1 SV=2 - [DSG2_HUMAN]		9.10274e+07		1.80157e+08	4.55137e+07	9.00785e+07					133.477	5.9	6	6					266.029	9.84	8	9	1118	122.218	5.23682
Q9Y3T9	Nucleolar complex protein 2 homolog OS=Homo sapiens GN=NOC2L PE=1 SV=4 - [NOC2L_HUMAN]		2.15785e+07		4.26886e+07	1.07892e+07	2.13443e+07					33.9167	7.61	5	5					51.64	7.08	4	5	749	84.8662	5.61768
F5H0H3	Scaffold attachment factor B1 OS=Homo sapiens GN=SAFB PE=4 SV=1 - [F5H0H3_HUMAN]	4.09142e+07	1.02631e+08	1.0905e+08	1.52559e+08	7.17727e+07	1.30805e+08	91.01	6.72	6	6	81.51	12.26	8	11	180.856	22.76	14	16	66.98	11.91	9	10	848	95.1232	6.45557
G5E9M5	Interleukin enhancer binding factor 3, 90kDa, isoform CRA_b OS=Homo sapiens GN=ILF3 PE=4 SV=1 - [G5E9M5_HUMAN]	1.32181e+08	4.21316e+08	3.42618e+08	6.94635e+08	2.76748e+08	5.18626e+08	314.086	21.94	14	17	579.485	35.08	23	28	545.6	30.07	24	28	788.071	33.96	27	34	898	95.7483	8.80713
P35240-4	Isoform 4 of Merlin OS=Homo sapiens GN=NF2 - [MERL_HUMAN]		3.10754e+07		6.1205e+07	1.55377e+07	3.06025e+07					73.63	7.89	4	4					76.3967	5.52	3	3	507	59.0585	7.1665
O75533	Splicing factor 3B subunit 1 OS=Homo sapiens GN=SF3B1 PE=1 SV=3 - [SF3B1_HUMAN]	4.02331e+07	1.4467e+08	1.36117e+08	285666584	9.24517e+07	2.10892e+08	101.98	8.74	7	7	563.327	24.23	26	29	425.99	19.4	19	20	584.332	21.93	20	21	1304	145.738	7.09326
Q71DI3;Funabiki011	Histone H3.2 OS=Homo sapiens GN=HIST2H3A PE=1 SV=3 - [H32_HUMAN]	1996527034	14169642775	7.73426e+09	2.38129e+10	8.08308e+09	1.57736e+10	343.249	52.21	15	23	585.801	61.03	28	62	291.034	48.53	16	26	677.953	59.56	27	75	136	15.3785	11.2681
P68431;PRC_USER_0071	Histone H3.1 OS=Homo sapiens GN=HIST1H3A PE=1 SV=2 - [H31_HUMAN]	1996527034	14169642775	7.73426e+09	2.38129e+10	8.08308e+09	1.57736e+10	233.697	52.21	15	21	385.051	61.03	28	58	314.705	48.53	16	28	453.288	59.56	27	69	136	15.3945	11.1216
P84243;PRC_USER_0073	Histone H3.3 OS=Homo sapiens GN=H3F3A PE=1 SV=2 - [H33_HUMAN]	1996527034	14169642775	7.73426e+09	2.38129e+10	8.08308e+09	1.57736e+10	159.802	28.68	13	17	430.571	61.03	28	58	254.521	48.53	16	26	430.916	59.56	27	67	136	15.3185	11.2681
O00567	Nucleolar protein 56 OS=Homo sapiens GN=NOP56 PE=1 SV=4 - [NOP56_HUMAN]		7.8669e+07		1.54654e+08	3.93345e+07	7.73271e+07					294.671	27.44	13	13					281.23	21.55	12	13	594	66.0087	9.18799
Q07955	Serine/arginine-rich splicing factor 1 OS=Homo sapiens GN=SRSF1 PE=1 SV=2 - [SRSF1_HUMAN]	1.05172e+08	5.65626e+08	4.02508e+08	685622585	3.35399e+08	5.44065e+08	136.186	39.52	10	10	223.375	28.63	7	10	298.847	45.56	13	17	336.736	42.34	10	15	248	27.7278	10.3599
P60660-2;CON_00716013.2	Isoform Smooth muscle of Myosin light polypeptide 6 OS=Homo sapiens GN=MYL6 - [MYL6_HUMAN]	157513588	2.04246e+09	7.87017e+07	4.2404e+09	1.09999e+09	2.15955e+09	197.965	56.95	15	15	560.77	76.82	22	30	183.96	35.1	10	10	722.4	69.54	22	46	151	16.9501	4.55127
P11387	DNA topoisomerase 1 OS=Homo sapiens GN=TOP1 PE=1 SV=2 - [TOP1_HUMAN]	4.53493e+07	1.10187e+08	8.82548e+07	1.63583e+08	7.77679e+07	1.25919e+08	129.074	12.55	9	10	218.976	18.95	14	14	175.341	15.16	11	12	260.021	19.48	14	15	765	90.6689	9.30518
J3QR28	Nucleolar protein 11 (Fragment) OS=Homo sapiens GN=NOL11 PE=4 SV=1 - [J3QR28_HUMAN]		4.29544e+07		84294411	2.14772e+07	4.21472e+07					29.52	2.95	1	1					26.42	2.95	1	1	271	30.4401	8.63135
Q8NEY8-8	Isoform 8 of Periphilin-1 OS=Homo sapiens GN=PPHLN1 - [PPHLN_HUMAN]	8.4223e+06	7.4111e+06	2.03321e+07	1.13365e+07	7.9167e+06	1.58343e+07	0	5.72	2	2	33.28	7.36	2	2	29.95	6.81	2	3	45.0433	8.17	2	3	367	42.4497	7.6792
Q86U42-2	Isoform 2 of Polyadenylate-binding protein 2 OS=Homo sapiens GN=PABPN1 - [PABP2_HUMAN]	43217361	8.01009e+07	1.10748e+08	1.4097e+08	6.16591e+07	1.25859e+08	54.56	6.42	2	2	156.549	21.96	6	7	126.49	15.2	4	4	83.2442	9.8	3	3	296	31.4774	4.95752
P52907	F-actin-capping protein subunit alpha-1 OS=Homo sapiens GN=CAPZA1 PE=1 SV=3 - [CAZA1_HUMAN]	9.33929e+07	8.86479e+08	8.03285e+07	1.83716e+09	4.89936e+08	9.58747e+08	105.371	32.17	7	7	295.982	54.2	11	13	103.428	28.32	6	6	611.707	68.18	16	22	286	32.9023	5.69385
E7EU96	Casein kinase II subunit alpha OS=Homo sapiens GN=CSNK2A1 PE=4 SV=1 - [E7EU96_HUMAN]	3.42768e+07	8.35232e+07	93654615	1.37754e+08	5.89e+07	1.15704e+08	90.37	14.29	5	5	149.747	29.09	8	8	171.75	21.82	6	6	100.9	20.52	6	6	385	45.2819	7.94287
F5H886	Tight junction protein ZO-2 OS=Homo sapiens GN=TJP2 PE=4 SV=1 - [F5H886_HUMAN]		7.74574e+07		1.5134e+08	3.87287e+07	7.56702e+07					211.815	12.62	10	10					363.22	18.93	15	16	1157	130.367	7.56201
P53396-2	Isoform 2 of ATP-citrate synthase OS=Homo sapiens GN=ACLY - [ACLY_HUMAN]	4.58521e+07	1.0001e+08	6.66228e+07	218301005	7.29311e+07	1.42462e+08	165.203	8.71	8	8	151.38	14.02	11	11	207.226	12.28	10	10	325.763	16.13	16	18	1091	119.695	7.32764
H0YM70	Proteasome activator complex subunit 2 OS=Homo sapiens GN=PSME2 PE=4 SV=1 - [H0YM70_HUMAN]	8.93687e+06		1.69259e+07	1.79643e+07	4.46844e+06	1.74451e+07	32.35	6.58	2	2					30.76	3.07	1	1	27.88	7.02	1	1	228	25.9946	5.92236
O43290	U4/U6.U5 tri-snRNP-associated protein 1 OS=Homo sapiens GN=SART1 PE=1 SV=1 - [SNUT1_HUMAN]	6.00092e+06	3.89738e+07	3.24271e+07	3.28648e+07	2.24874e+07	3.26459e+07	42.97	3.13	1	2	104.44	10.5	5	5	145.973	10.5	7	7	88.33	7.5	4	5	800	90.2003	6.12549
O00257	E3 SUMO-protein ligase CBX4 OS=Homo sapiens GN=CBX4 PE=1 SV=3 - [CBX4_HUMAN]					0	0																	560	61.3295	9.36377
P00918	Carbonic anhydrase 2 OS=Homo sapiens GN=CA2 PE=1 SV=2 - [CAH2_HUMAN]	1.19762e+07	2.33057e+07	3.3095e+07	3.56149e+07	1.7641e+07	3.43549e+07	38.04	14.23	2	2	23.56	5	1	1	45.7	10.38	2	2	42.41	11.15	2	2	260	29.2279	7.40088
P30041	Peroxiredoxin-6 OS=Homo sapiens GN=PRDX6 PE=1 SV=3 - [PRDX6_HUMAN]	8.70945e+07	7.06103e+07	162911935	1.43809e+08	7.88524e+07	1.5336e+08	279.86	25.89	5	6	141.57	16.07	3	3	313.727	48.21	9	11	217.186	28.57	5	5	224	25.0192	6.37939
P28066;CON_00707875.1	Proteasome subunit alpha type-5 OS=Homo sapiens GN=PSMA5 PE=1 SV=3 - [PSA5_HUMAN]	9.34456e+07	1.43358e+08	2.49596e+08	2.10964e+08	1.18402e+08	2.3028e+08	118.082	26.14	7	7	159.584	29.88	9	9	244	30.71	9	13	100.193	19.09	6	6	241	26.3942	4.79248
Q969X6-2	Isoform 2 of Cirhin OS=Homo sapiens GN=CIRH1A - [CIR1A_HUMAN]	2.40717e+06	1.49676e+07	1.27614e+07	2.09757e+07	8.68738e+06	1.68686e+07	22.94	2.1	1	1	55.56	1.75	1	1	41.42	2.1	1	2	53.17	2.45	1	1	571	64.0778	8.646
C9J4M6	DNA-directed RNA polymerase OS=Homo sapiens GN=POLR2B PE=3 SV=2 - [C9J4M6_HUMAN]		1.74731e+07		17838900	8.73655e+06	8919450					63.49	4.37	3	3					93.91	4.55	3	3	1099	125.109	8.29443
Q6UN15-3	Isoform 3 of Pre-mRNA 3'-end-processing factor FIP1 OS=Homo sapiens GN=FIP1L1 - [FIP1_HUMAN]	2.96907e+07	4.11347e+07	5.70341e+07	7.70109e+07	3.54127e+07	6.70225e+07	34.61	6.15	2	2	117.96	8.65	3	4	113.67	6.15	3	3	57.38	4.42	2	2	520	58.3407	5.5542
C9JLU1	DNA-directed RNA polymerases I, II, and III subunit RPABC3 (Fragment) OS=Homo sapiens GN=POLR2H PE=4 SV=1 - [C9JLU1_HUMAN]	1.68467e+07	2.26524e+07	5.22027e+07	3.74913e+07	1.97496e+07	4.4847e+07	65.43	8.05	1	1	68.91	18.79	2	2	68.46	18.79	2	2	77.88	16.78	2	2	149	16.9854	4.67822
A8K3Z3	26S protease regulatory subunit 8 OS=Homo sapiens GN=PSMC5 PE=2 SV=1 - [A8K3Z3_HUMAN]	43613708	5.61417e+07	1.06047e+08	8.67948e+07	4.98777e+07	9.64207e+07	79.48	10.8	3	3	156.903	25.63	8	8	357.66	38.94	12	13	115.01	18.34	5	6	398	44.7557	8.17725
Q9NRZ9-6	Isoform 6 of Lymphoid-specific helicase OS=Homo sapiens GN=HELLS - [HELLS_HUMAN]		2.35198e+07	5.34542e+07	2.78457e+07	1.17599e+07	4.065e+07					64.98	2.82	2	2	77.55	5.93	4	4	82.65	6.64	3	3	708	81.5851	7.82568
B4DP57	Nucleoporin NUP53 OS=Homo sapiens GN=NUP35 PE=2 SV=1 - [B4DP57_HUMAN]		9.47596e+06		1.83061e+07	4.73798e+06	9.15303e+06					33.89	6.81	1	1					51.69	6.81	1	1	191	21.1285	8.96826
E9PGM9	RNA-binding protein 6 OS=Homo sapiens GN=RBM6 PE=4 SV=1 - [E9PGM9_HUMAN]				5.49552e+07	0	2.74776e+07													38.55	2.12	3	3	991	113.859	6.34131
Q13404;CON_00706120.1	Ubiquitin-conjugating enzyme E2 variant 1 OS=Homo sapiens GN=UBE2V1 PE=1 SV=2 - [UB2V1_HUMAN]	2.21119e+07		35058647	50272375	1.10559e+07	42665511	63.57	14.97	4	4					46.13	12.24	4	4	29.18	5.44	2	2	147	16.4843	7.92822
O00151	PDZ and LIM domain protein 1 OS=Homo sapiens GN=PDLIM1 PE=1 SV=4 - [PDLI1_HUMAN]	3.72251e+07	1.56164e+08	21110070	3.51989e+08	9.66945e+07	1.86549e+08	37.56	13.68	3	3	316.211	52.28	12	14	33.85	4.86	1	1	341.934	48.94	13	15	329	36.049	7.02002
Q9Y2S6	Translation machinery-associated protein 7 OS=Homo sapiens GN=TMA7 PE=1 SV=1 - [TMA7_HUMAN]	7.30974e+06		1.39268e+07		3.65487e+06	6.9634e+06	34.8	15.63	1	1					23.94	15.63	2	3					64	7.06193	9.99365
O00159-2	Isoform 2 of Unconventional myosin-Ic OS=Homo sapiens GN=MYO1C - [MYO1C_HUMAN]		1.98288e+08		3.82189e+08	9.91439e+07	1.91094e+08					439.229	26.56	19	21					603.073	34.14	28	32	1028	117.834	9.40771
P33992	DNA replication licensing factor MCM5 OS=Homo sapiens GN=MCM5 PE=1 SV=5 - [MCM5_HUMAN]	5.21256e+07	6.30863e+07	8.19327e+07	1.54324e+08	5.76059e+07	1.18128e+08	34.1	3.81	3	3	131.766	14.31	10	10	244.029	23.3	17	17	170.581	17.03	11	11	734	82.2332	8.36768
Q9Y3Y2-4	Isoform 3 of Chromatin target of PRMT1 protein OS=Homo sapiens GN=CHTOP - [CHTOP_HUMAN]	2.20096e+07	1.17921e+08	7.80469e+07	6.69761e+07	6.99653e+07	7.25115e+07	79.1067	20.79	3	3	102.22	25.74	4	4	71.16	17.33	3	3	82.2967	17.82	3	3	202	21.9048	11.9712
Q15393	Splicing factor 3B subunit 3 OS=Homo sapiens GN=SF3B3 PE=1 SV=4 - [SF3B3_HUMAN]	7.45708e+07	394597221	2.78661e+08	4.68882e+08	2.34584e+08	3.73771e+08	183.019	9.61	12	12	878.441	32.05	32	33	478.724	20.54	24	27	693.851	31.64	33	34	1217	135.492	5.26221
Q92747	Actin-related protein 2/3 complex subunit 1A OS=Homo sapiens GN=ARPC1A PE=1 SV=2 - [ARC1A_HUMAN]		3.48309e+08		6.69782e+08	1.74154e+08	3.34891e+08					453.913	47.03	12	17					320.821	34.32	9	10	370	41.5427	8.17725
Q99497	Protein DJ-1 OS=Homo sapiens GN=PARK7 PE=1 SV=2 - [PARK7_HUMAN]	3.38714e+07	2.45584e+07	7.34661e+07	3.88247e+07	2.92149e+07	5.61454e+07	188.93	28.04	6	6	58.7	12.17	1	1	209.995	56.08	8	9	87.85	13.76	2	2	189	19.8785	6.78564
P23246	Splicing factor, proline- and glutamine-rich OS=Homo sapiens GN=SFPQ PE=1 SV=2 - [SFPQ_HUMAN]	3.02426e+08	1.03271e+09	9.00991e+08	1644300409	6.67568e+08	1.27265e+09	400.829	29.56	24	27	794.894	39.32	31	39	728.887	33.52	26	30	890.332	42.57	30	39	707	76.1016	9.43701
P62913-2	Isoform 2 of 60S ribosomal protein L11 OS=Homo sapiens GN=RPL11 - [RL11_HUMAN]	3.9907e+07	2.90422e+08	9.7766e+07	5.17549e+08	1.65165e+08	3.07657e+08	44.08	10.17	2	3	47.7118	32.77	5	5	107.02	36.16	6	7	93.6996	35.03	6	6	177	20.1116	9.59814
P15311	Ezrin OS=Homo sapiens GN=EZR PE=1 SV=4 - [EZRI_HUMAN]	5.97449e+07	1.0599e+09	4.28422e+07	2.09982e+09	5.5982e+08	1.07133e+09	67.04	14.33	9	10	696.416	48.63	34	46	88.5162	7.51	5	6	947.493	49.32	34	44	586	69.3697	6.26514
O43390	Heterogeneous nuclear ribonucleoprotein R OS=Homo sapiens GN=HNRNPR PE=1 SV=1 - [HNRPR_HUMAN]	1.588e+08	6.41644e+08	4.19249e+08	9.23586e+08	4.00222e+08	6.71418e+08	230.927	17.38	12	14	586.016	35.86	19	25	573.856	32.54	20	21	527.847	31.28	17	24	633	70.8993	8.1333
O43390-2	Isoform 2 of Heterogeneous nuclear ribonucleoprotein R OS=Homo sapiens GN=HNRNPR - [HNRPR_HUMAN]	1.588e+08	6.41644e+08	4.19249e+08	9.23586e+08	4.00222e+08	6.71418e+08	230.927	17.3	12	14	583.226	36.16	19	25	553.749	32.7	20	21	480.931	28.3	15	22	636	71.1704	8.1333
Q9UEY8-2	Isoform 1 of Gamma-adducin OS=Homo sapiens GN=ADD3 - [ADDG_HUMAN]		8.15963e+07		1.56467e+08	4.07982e+07	7.82335e+07					49.12	18.99	8	8					54.1067	9.64	4	5	674	75.6235	6.81494
P51610-2	Isoform 2 of Host cell factor 1 OS=Homo sapiens GN=HCFC1 - [HCFC1_HUMAN]	1.63271e+07	5.18203e+07	3.45562e+07	9.07071e+07	3.40737e+07	6.26317e+07	56.92	1.17	2	2	69.32	3.92	7	7	100.11	3.26	5	5	148.439	5.34	8	8	1966	201.724	7.45947
Q5T6W5	Heterogeneous nuclear ribonucleoprotein K OS=Homo sapiens GN=HNRNPK PE=2 SV=1 - [Q5T6W5_HUMAN]	3.06158e+08	1.68296e+09	1.37608e+09	2.19132e+09	9.9456e+08	1.7837e+09	477.574	53.04	21	27	654.817	53.97	18	23	856.623	46.26	23	37	702.926	51.64	21	26	428	47.5276	5.63037
P22626	Heterogeneous nuclear ribonucleoproteins A2/B1 OS=Homo sapiens GN=HNRNPA2B1 PE=1 SV=2 - [ROA2_HUMAN]	1.02035e+09	3.33125e+09	3075061346	5.02623e+09	2.1758e+09	4.05064e+09	847.132	63.46	28	40	1198.46	75.07	29	50	1161.76	71.1	31	53	1027.25	67.42	25	48	353	37.4067	8.95361
P47755	F-actin-capping protein subunit alpha-2 OS=Homo sapiens GN=CAPZA2 PE=1 SV=3 - [CAZA2_HUMAN]	7.50593e+07	5.68777e+08	90928568	1.14002e+09	3.21918e+08	6.15475e+08	67.5582	5.94	2	2	81.2964	27.97	5	5	84.8226	5.59	2	2	150.98	33.57	8	8	286	32.9286	5.84619
Q9NP77-2	Isoform 2 of RNA polymerase II subunit A C-terminal domain phosphatase SSU72 OS=Homo sapiens GN=SSU72 - [SSU72_HUMAN]	7.96592e+06		1.52021e+07		3.98296e+06	7.60103e+06	26.85	7.19	1	1					33.79	7.19	1	1					153	16.9197	9.45166
H3BRU6	Poly(rC)-binding protein 2 (Fragment) OS=Homo sapiens GN=PCBP2 PE=4 SV=1 - [H3BRU6_HUMAN]	2.60679e+08	461477253	430164964	813657084	3.61078e+08	621911024	141.32	16.28	4	4	180.907	36.21	6	6	270.38	33.22	6	8	303.58	53.49	9	11	301	31.6903	8.44092
F8VZX2	Poly(rC)-binding protein 2 OS=Homo sapiens GN=PCBP2 PE=4 SV=1 - [F8VZX2_HUMAN]	2.60679e+08	461477253	430164964	813657084	3.61078e+08	621911024	141.32	15.26	4	4	180.907	33.96	6	6	270.38	31.15	6	8	300.776	41.12	8	10	321	33.7784	8.23584
P50750	Cyclin-dependent kinase 9 OS=Homo sapiens GN=CDK9 PE=1 SV=3 - [CDK9_HUMAN]	6.97359e+07	1.01237e+08	7.5852e+07	2.38401e+08	8.54863e+07	1.57127e+08	22.7	2.15	1	1	98.0305	5.11	3	4	105.537	7.26	3	3	72.9133	5.91	2	3	372	42.7502	8.79248
Q9NP64-2	Isoform 2 of Nucleolar protein of 40 kDa OS=Homo sapiens GN=ZCCHC17 - [NO40_HUMAN]					0	0													46.35	6.91	1	1	217	24.903	9.78857
Q9Y676	28S ribosomal protein S18b, mitochondrial OS=Homo sapiens GN=MRPS18B PE=1 SV=1 - [RT18B_HUMAN]					0	0																	258	29.377	9.37842
P50395	Rab GDP dissociation inhibitor beta OS=Homo sapiens GN=GDI2 PE=1 SV=2 - [GDIB_HUMAN]	4.88024e+06	1.20904e+08	4.15879e+07	1.9786e+08	6.2892e+07	1.19724e+08	64.5	6.52	2	2	48.72	20	6	6	127.271	23.6	8	8	360.766	46.97	13	13	445	50.6309	6.46826
P61158	Actin-related protein 3 OS=Homo sapiens GN=ACTR3 PE=1 SV=3 - [ARP3_HUMAN]	2.6194e+07	4.07732e+08	8.35604e+06	8.16789e+08	2.16963e+08	4.12572e+08	98.0133	12.2	4	4	596.636	62.44	18	22	85.56	6.7	2	2	538.173	50.48	16	21	418	47.341	5.88428
Q92905	COP9 signalosome complex subunit 5 OS=Homo sapiens GN=COPS5 PE=1 SV=4 - [CSN5_HUMAN]	1.31777e+07		2.93833e+07	2.06045e+07	6.58884e+06	2.49939e+07	40.98	7.49	2	2					75.8421	9.58	3	3	50.2	2.4	1	1	334	37.5547	6.53662
P26599	Polypyrimidine tract-binding protein 1 OS=Homo sapiens GN=PTBP1 PE=1 SV=1 - [PTBP1_HUMAN]	1.05814e+08	5.45103e+08	4.63154e+08	6.67242e+08	3.25458e+08	5.65198e+08	248.46	18.83	9	9	897.434	51.79	19	28	431.625	36.72	15	18	708.899	45.76	19	21	531	57.1856	9.17334
P16104	Histone H2A.x OS=Homo sapiens GN=H2AFX PE=1 SV=2 - [H2AX_HUMAN]	4.3888e+09	17019143888	9.36316e+09	3.02386e+10	1.0704e+10	1.98009e+10	126.69	32.17	3	6	580.713	69.93	11	25	160.987	32.17	4	10	739.31	72.03	11	26	143	15.1354	10.7407
P52272-2	Isoform 2 of Heterogeneous nuclear ribonucleoprotein M OS=Homo sapiens GN=HNRNPM - [HNRPM_HUMAN]	2.61159e+08	1.01693e+09	8.77836e+08	1.46106e+09	6.39046e+08	1.16945e+09	580.537	28.94	22	24	1111.15	52.82	37	44	859.234	48.63	35	43	960.743	50.51	32	40	691	73.5724	8.82178
P27694	Replication protein A 70 kDa DNA-binding subunit OS=Homo sapiens GN=RPA1 PE=1 SV=2 - [RFA1_HUMAN]		6.20291e+07	5.69437e+07	8.44803e+07	3.10145e+07	7.0712e+07					105.95	16.88	7	7	214.992	14.77	9	9	156.307	12.5	7	7	616	68.0953	7.21045
P19105	Myosin regulatory light chain 12A OS=Homo sapiens GN=MYL12A PE=1 SV=2 - [ML12A_HUMAN]	3.37938e+07	6.87573e+08	32326207	1.3317e+09	3.60683e+08	6.82014e+08	79	18.13	3	3	79.5233	21.64	3	4	58.4433	12.87	3	3	358.84	53.8	7	11	171	19.7815	4.80518
O75525-2	Isoform 2 of KH domain-containing, RNA-binding, signal transduction-associated protein 3 OS=Homo sapiens GN=KHDRBS3 - [KHDR3_HUMAN]	106223419	2.78633e+08	252724783	3.81417e+08	1.92428e+08	3.17071e+08	32.83	3.32	1	1	59.93	5.54	2	3	89.9784	15.13	5	5	67.632	7.75	3	3	271	30.231	9.46631
P40926	Malate dehydrogenase, mitochondrial OS=Homo sapiens GN=MDH2 PE=1 SV=3 - [MDHM_HUMAN]	1.61921e+07	44902666	3.41191e+07	8.13018e+07	3.05474e+07	5.77104e+07	148.39	14.5	4	4	177.916	15.98	5	5	75.09	17.75	4	4	236.405	28.11	7	8	338	35.4807	8.67529
CON_00698594.1	(Bos taurus) Gene_Symbol=GDI1 Rab GDP dissociation inhibitor alpha - [SWISS-PROT:P21856|ENSEMBL:ENSBTAP00000016093|REFSEQ:NP_776489]	3.52152e+06	93410034	2.54807e+07	1.57284e+08	4.84658e+07	9.13824e+07	37.88	4.25	2	2	21.89	6.26	3	3	52.22	6.04	4	4	103.747	16.11	8	8	447	50.5331	5.13525
O60885-2	Isoform 2 of Bromodomain-containing protein 4 OS=Homo sapiens GN=BRD4 - [BRD4_HUMAN]	1.25372e+07		3.40206e+07		6.26858e+06	1.70103e+07	20.42	1.11	1	1					27.12	1.11	1	1					722	80.4129	8.6167
Q9Y2D5-6	Isoform 4 of A-kinase anchor protein 2 OS=Homo sapiens GN=AKAP2 - [AKAP2_HUMAN]		3.12924e+07		5.89367e+07	1.56462e+07	2.94684e+07					79.57	4.13	3	3					87.8	4.77	4	4	1090	120.557	5.04639
P62995-3	Isoform 3 of Transformer-2 protein homolog beta OS=Homo sapiens GN=TRA2B - [TRA2B_HUMAN]	7.95535e+07	2.88859e+08	2.3441e+08	5.23632e+08	1.84206e+08	3.79021e+08	48.5133	11.7	4	5	90.2567	51.06	7	10	121.35	31.38	7	9	81.0629	50	8	8	188	21.9217	10.1548
PRC_USER_0183	GST Ku70	1.22634e+08	2.54047e+08	4.99904e+08	5.23075e+08	1.8834e+08	5.11489e+08	456.184	22.98	17	21	344.92	26.59	15	16	993.097	35.38	29	40	781.103	36.1	24	32	831	95.4287	7.04932
Q8NAV1	Pre-mRNA-splicing factor 38A OS=Homo sapiens GN=PRPF38A PE=1 SV=1 - [PR38A_HUMAN]	2.94157e+07		3.816e+07		1.47079e+07	1.908e+07	74.2	6.73	2	2					78.2567	10.26	3	3					312	37.4534	9.96436
P63272	Transcription elongation factor SPT4 OS=Homo sapiens GN=SUPT4H1 PE=1 SV=1 - [SPT4H_HUMAN]	1.29731e+07		40339632		6.48653e+06	20169816	22.81	19.66	1	1					55.54	27.35	2	2					117	13.1845	8.06006
Q8WUD4	Coiled-coil domain-containing protein 12 OS=Homo sapiens GN=CCDC12 PE=1 SV=1 - [CCD12_HUMAN]	2.01862e+07	2.46232e+07	4.6691e+07		2.24047e+07	2.33455e+07	43.03	4.22	1	1	64.48	18.67	2	2	41.9876	12.05	2	2					166	19.1692	7.34229
P27482	Calmodulin-like protein 3 OS=Homo sapiens GN=CALML3 PE=1 SV=2 - [CALL3_HUMAN]	7.55684e+07	1072442161	6.7964e+07	1.38223e+09	5.74005e+08	7.25098e+08	43.53	10.07	2	2	64.52	10.07	2	3	72.77	12.75	2	2	78.39	19.46	3	5	149	16.88	4.42432
P49207	60S ribosomal protein L34 OS=Homo sapiens GN=RPL34 PE=1 SV=3 - [RL34_HUMAN]	2.52555e+07	1.34762e+08	9.28167e+07	2.28529e+08	8.00088e+07	1.60673e+08	57.84	15.38	2	2	82.89	29.06	4	4	92.18	29.06	4	4	85.08	21.37	3	4	117	13.2845	11.4731
P04637-4	Isoform 4 of Cellular tumor antigen p53 OS=Homo sapiens GN=TP53 - [P53_HUMAN]		1.15885e+08	9.54155e+07	1.93234e+08	5.79424e+07	1.44325e+08					113.43	15.82	6	8	160.234	30.79	11	13	172.945	31.64	9	10	354	39.2953	7.86963
P43243	Matrin-3 OS=Homo sapiens GN=MATR3 PE=1 SV=2 - [MATR3_HUMAN]	9.67263e+07	3.8138e+08	2.87351e+08	5.89398e+08	2.39053e+08	4.38374e+08	285.36	19.72	11	13	537.961	39.43	27	33	526.42	30.34	19	22	475.685	34.36	24	27	847	94.5648	6.25244
P52292	Importin subunit alpha-2 OS=Homo sapiens GN=KPNA2 PE=1 SV=1 - [IMA2_HUMAN]	6.59492e+07	2.20603e+08	1.31342e+08	3.75599e+08	1.43276e+08	2.5347e+08	248.468	21.17	9	9	250.053	16.26	10	10	249.263	24.57	13	13	340.615	26.47	13	14	529	57.8259	5.40186
A8MQB8	Fragile X mental retardation protein 1 OS=Homo sapiens GN=FMR1 PE=4 SV=1 - [A8MQB8_HUMAN]	8.33855e+06	1.64284e+07		2.31315e+07	1.23835e+07	1.15657e+07	48.66	2.92	1	1	139.73	11	5	6					63	6.53	3	3	582	65.7812	7.62061
Q99459	Cell division cycle 5-like protein OS=Homo sapiens GN=CDC5L PE=1 SV=2 - [CDC5L_HUMAN]	36612904	1.0947e+08	1.1968e+08	1.33047e+08	7.30415e+07	1.26364e+08	124.7	10.72	6	6	303.029	23.82	15	16	360.621	26.18	16	19	202.258	10.97	7	8	802	92.1937	8.17725
K7EJ33	PDZ domain-containing protein GIPC1 OS=Homo sapiens GN=GIPC1 PE=4 SV=1 - [K7EJ33_HUMAN]		32830782		61201781	16415391	3.06009e+07					83.08	27.42	1	2					75.22	27.42	1	1	62	6.85849	5.80811
J3KS05	Chromobox protein homolog 1 (Fragment) OS=Homo sapiens GN=CBX1 PE=4 SV=1 - [J3KS05_HUMAN]		3.63018e+07	87005401	4.83323e+07	1.81509e+07	6.76688e+07					39.25	33.91	4	4	42.52	6.32	1	1	104.607	22.41	3	3	174	20.115	5.021
P62140	Serine/threonine-protein phosphatase PP1-beta catalytic subunit OS=Homo sapiens GN=PPP1CB PE=1 SV=3 - [PP1B_HUMAN]	6.53967e+07	4.62805e+08	1.6299e+08	1.23849e+09	2.64101e+08	7.0074e+08	43.5833	10.4	2	3	634.132	66.06	17	22	176.315	29.97	10	11	668.073	56.57	16	23	327	37.1626	6.18896
O60869-2	Isoform 2 of Endothelial differentiation-related factor 1 OS=Homo sapiens GN=EDF1 - [EDF1_HUMAN]	6.80747e+06		1.84319e+07	16189865	3.40373e+06	1.73109e+07	39.47	9.35	2	2					37.99	10.79	1	1	25.53	10.79	1	1	139	15.4712	9.77393
Q6P2Q9	Pre-mRNA-processing-splicing factor 8 OS=Homo sapiens GN=PRPF8 PE=1 SV=2 - [PRP8_HUMAN]	2.00048e+07	1.15367e+08	1.03825e+08	2.41157e+08	6.76859e+07	1.72491e+08	69.5467	1.24	3	3	441.618	11.65	23	25	344.656	13.58	24	25	622.379	19.53	36	37	2335	273.427	8.83643
Q8N257	Histone H2B type 3-B OS=Homo sapiens GN=HIST3H2BB PE=1 SV=3 - [H2B3B_HUMAN]	3.62014e+09	1.97305e+10	7.91552e+09	3.52154e+10	1.16753e+10	2.15655e+10	342.511	35.71	5	8	758.452	52.38	7	20	353.331	35.71	5	9	911.377	35.71	5	22	126	13.8995	10.3159
P43246	DNA mismatch repair protein Msh2 OS=Homo sapiens GN=MSH2 PE=1 SV=1 - [MSH2_HUMAN]	1.68816e+07	3.58318e+07	2.86852e+07	68501724	2.63567e+07	4.85935e+07	22.74	1.28	1	1	182.836	13.17	10	10	178.967	8.67	7	7	161.401	10.06	7	7	934	104.677	5.77002
P06748-2	Isoform 2 of Nucleophosmin OS=Homo sapiens GN=NPM1 - [NPM_HUMAN]	181915056	3.3097e+09	890639749	5.72263e+09	1.74581e+09	3.30663e+09	257.61	37.74	8	8	770.389	63.02	15	27	484.49	48.68	10	13	910.186	55.09	15	32	265	29.4462	4.61475
Q9UNX4	WD repeat-containing protein 3 OS=Homo sapiens GN=WDR3 PE=1 SV=1 - [WDR3_HUMAN]		1.12071e+07		2.07788e+07	5.60357e+06	1.03894e+07					15.72	1.48	1	1					83.59	5.73	4	4	943	106.032	6.63916
Q9UBI1	COMM domain-containing protein 3 OS=Homo sapiens GN=COMMD3 PE=1 SV=1 - [COMD3_HUMAN]		4.5512e+07		8.43126e+07	2.2756e+07	4.21563e+07					123.04	12.31	2	2					155.91	24.1	4	4	195	22.1372	5.98584
F8VZJ2	Nascent polypeptide-associated complex subunit alpha OS=Homo sapiens GN=NACA PE=4 SV=1 - [F8VZJ2_HUMAN]	28753787	1.77386e+07	4.30596e+07		2.32462e+07	2.15298e+07	73.79	11.03	1	1	187.22	41.18	4	4	125.94	21.32	2	2	40.6	9.56	1	1	136	15.0068	4.90674
P06899	Histone H2B type 1-J OS=Homo sapiens GN=HIST1H2BJ PE=1 SV=3 - [H2B1J_HUMAN]	3.62014e+09	26195631105	7.91552e+09	4.70604e+10	1.49079e+10	2.74879e+10	375.335	41.27	6	9	891.773	57.14	12	30	404.347	41.27	6	10	1046.05	57.14	11	32	126	13.8956	10.3159
P21333-2	Isoform 2 of Filamin-A OS=Homo sapiens GN=FLNA - [FLNA_HUMAN]	5.08257e+07	4.80851e+08	1.41207e+07	9.59499e+08	2.65838e+08	4.8681e+08	361.727	13.04	27	27	2061.26	41.04	87	100	48.24	0.76	2	2	2593.42	38.12	89	112	2639	279.843	6.04932
P30153	Serine/threonine-protein phosphatase 2A 65 kDa regulatory subunit A alpha isoform OS=Homo sapiens GN=PPP2R1A PE=1 SV=4 - [2AAA_HUMAN]	4.89927e+07	1.60282e+08	1.11855e+08	2.75671e+08	1.04637e+08	1.93763e+08	101.21	8.66	5	5	188.22	18.68	11	12	244.758	22.41	10	10	350.293	28.69	13	13	589	65.2669	5.10986
Q5VT52-2	Isoform 2 of Regulation of nuclear pre-mRNA domain-containing protein 2 OS=Homo sapiens GN=RPRD2 - [RPRD2_HUMAN]		5.87428e+06		15945640	2.93714e+06	7972820					50.5	0.84	1	1					38.24	0.84	1	1	1424	152.494	7.32764
P27816-6	Isoform 6 of Microtubule-associated protein 4 OS=Homo sapiens GN=MAP4 - [MAP4_HUMAN]	2.23869e+07	1.70533e+07		3.654e+07	1.97201e+07	1.827e+07	105.137	9.43	8	8	103.74	5.37	4	5					95.95	6.78	6	6	1135	119.884	6.22705
Q02880-2	Isoform Beta-1 of DNA topoisomerase 2-beta OS=Homo sapiens GN=TOP2B - [TOP2B_HUMAN]	2.08938e+07	1.3601e+08	4.70446e+07	2.74561e+08	7.8452e+07	1.60803e+08	32.5451	0.93	2	2	84.4372	4.44	7	7	154.082	4.5	7	7	145.432	4.19	6	6	1621	182.548	8.06006
P11142	Heat shock cognate 71 kDa protein OS=Homo sapiens GN=HSPA8 PE=1 SV=1 - [HSP7C_HUMAN]	1.06396e+09	1836635998	2.16727e+09	3.28258e+09	1.4503e+09	2.72493e+09	1009.74	45.51	28	41	1298.71	58.82	36	54	1266.92	56.35	32	45	1441.32	58.2	35	56	646	70.8542	5.51611
Q9Y617	Phosphoserine aminotransferase OS=Homo sapiens GN=PSAT1 PE=1 SV=2 - [SERC_HUMAN]		1.96666e+07	2.47717e+07	4.77861e+07	9.83331e+06	3.62789e+07					48.2	5.68	2	2	96.0507	17.3	5	5	89.1967	11.08	3	3	370	40.3968	7.66455
O15226	NF-kappa-B-repressing factor OS=Homo sapiens GN=NKRF PE=1 SV=2 - [NKRF_HUMAN]		1.99957e+07		3.80987e+07	9.99787e+06	1.90493e+07					35.49	5.8	3	3					64.2267	6.81	4	4	690	77.6242	8.79248
Q9Y3B4	Pre-mRNA branch site protein p14 OS=Homo sapiens GN=SF3B14 PE=1 SV=1 - [PM14_HUMAN]					0	0																	125	14.5756	9.37842
Q9NYV4-2	Isoform 2 of Cyclin-dependent kinase 12 OS=Homo sapiens GN=CDK12 - [CDK12_HUMAN]	6.97359e+07	9.82269e+07	7.35121e+07	2.36679e+08	8.39814e+07	1.55096e+08	22.7	0.54	1	1	105.62	1.35	2	3	45.51	2.3	3	3	99.07	1.35	2	3	1481	163.129	9.45166
P39023	60S ribosomal protein L3 OS=Homo sapiens GN=RPL3 PE=1 SV=2 - [RL3_HUMAN]	6.0987e+07	2.99198e+08	1.37741e+08	5.08528e+08	1.80093e+08	3.23134e+08	63.4133	9.93	4	4	286.907	42.18	17	19	134.438	22.08	7	7	298.386	34	13	14	403	46.0798	10.1841
Q9UQE7	Structural maintenance of chromosomes protein 3 OS=Homo sapiens GN=SMC3 PE=1 SV=2 - [SMC3_HUMAN]	15312409	1.02231e+08	4.32753e+07	1.45932e+08	5.87715e+07	9.46036e+07	57.308	2.96	3	3	175.072	15.78	16	16	301.138	13.97	16	17	326.503	13.15	13	13	1217	141.454	7.18115
E7ESU4	N-acetyltransferase 10 OS=Homo sapiens GN=NAT10 PE=4 SV=1 - [E7ESU4_HUMAN]		3.65698e+07		6.69446e+07	1.82849e+07	3.34723e+07					65.6733	5.35	4	4	23.77	1.15	1	1	194.897	10.28	7	8	953	107.229	6.99072
H0Y4T6	Peptidyl-prolyl cis-trans isomerase NIMA-interacting 4 (Fragment) OS=Homo sapiens GN=PIN4 PE=4 SV=1 - [H0Y4T6_HUMAN]	1.52512e+07		2.11216e+07		7.62562e+06	1.05608e+07	22.4	7.69	1	1					32.28	16.48	2	2					91	9.53692	10.1694
E7ESI2	Cyclin-dependent kinase 2 OS=Homo sapiens GN=CDK2 PE=3 SV=1 - [E7ESI2_HUMAN]	6.97359e+07	187615380	2.03631e+08	2.54186e+08	1.28676e+08	2.28908e+08	22.7	3.36	1	1	83.73	13.03	2	3	40.44	3.36	1	1	67.94	13.03	2	3	238	27.1475	9.30518
I3L2R3	Nuclear distribution protein nudE homolog 1 (Fragment) OS=Homo sapiens GN=NDE1 PE=4 SV=1 - [I3L2R3_HUMAN]		2.24312e+07		40963730	1.12156e+07	20481865					41.88	9.49	1	1					39.81	9.49	1	1	137	14.1785	9.68604
Q93077	Histone H2A type 1-C OS=Homo sapiens GN=HIST1H2AC PE=1 SV=3 - [H2A1C_HUMAN]	4.99453e+09	1.88981e+10	1.01188e+10	3.25449e+10	1.19463e+10	2.13319e+10	153.293	35.38	4	8	925.871	70.77	12	31	181.41	32.31	4	10	1198.77	73.08	13	34	130	14.0969	11.0483
Q8TDI0	Chromodomain-helicase-DNA-binding protein 5 OS=Homo sapiens GN=CHD5 PE=1 SV=1 - [CHD5_HUMAN]	60346619	60826424	8.25068e+07	1.25852e+08	6.05865e+07	1.04179e+08	36.83	0.61	1	1	120.8	3.12	5	6	171.931	4.96	7	8	120.79	3.17	5	6	1954	222.909	6.15088
Q16186	Proteasomal ubiquitin receptor ADRM1 OS=Homo sapiens GN=ADRM1 PE=1 SV=2 - [ADRM1_HUMAN]	1.13726e+07	27253527	3.18355e+07	38603062	1.93131e+07	3.52193e+07	0	1.47	1	1	48.53	3.93	1	1	47.6797	5.41	2	2	43.94	3.93	1	1	407	42.1268	5.07178
P62241	40S ribosomal protein S8 OS=Homo sapiens GN=RPS8 PE=1 SV=2 - [RS8_HUMAN]	1.0291e+08	2.46167e+08	1.53233e+08	4.42849e+08	1.74538e+08	2.98041e+08	136.49	33.17	8	8	257.515	56.73	12	15	186.989	47.6	9	10	204.815	56.25	10	13	208	24.1902	10.3159
Q6FI13;CON_00698058.5	Histone H2A type 2-A OS=Homo sapiens GN=HIST2H2AA3 PE=1 SV=3 - [H2A2A_HUMAN]	4.99453e+09	1.88981e+10	1.01188e+10	3.25449e+10	1.19463e+10	2.13319e+10	242.84	54.62	9	17	665.594	67.69	20	52	257.761	54.62	10	21	800.6	65.38	20	58	130	14.0869	10.9019
P63241	Eukaryotic translation initiation factor 5A-1 OS=Homo sapiens GN=EIF5A PE=1 SV=2 - [IF5A1_HUMAN]	4.73045e+07	1.27388e+08	1.1987e+08	2.00715e+08	8.73461e+07	1.60292e+08	203.5	68.18	7	7	121.249	41.56	4	4	230.56	77.27	9	9	143.103	50	5	6	154	16.8214	5.23682
Q9UJV9	Probable ATP-dependent RNA helicase DDX41 OS=Homo sapiens GN=DDX41 PE=1 SV=2 - [DDX41_HUMAN]	1.33007e+07	2.78259e+07	2.86382e+07	69211390	2.05633e+07	4.89248e+07	34.41	2.89	2	2	67.83	5.95	4	4	54.1421	6.59	4	4	44.55	2.09	1	1	622	69.793	6.84424
Q9Y5J1	U3 small nucleolar RNA-associated protein 18 homolog OS=Homo sapiens GN=UTP18 PE=1 SV=3 - [UTP18_HUMAN]		4.00055e+07		7.2806e+07	2.00027e+07	3.6403e+07					33.42	5.76	3	3					118.217	17.27	7	7	556	61.9644	8.76318
Q99880	Histone H2B type 1-L OS=Homo sapiens GN=HIST1H2BL PE=1 SV=3 - [H2B1L_HUMAN]	3.80892e+09	26195631105	7303255952	4.70604e+10	1.50023e+10	2.71818e+10	317.163	35.71	5	8	882.418	53.97	11	29	363.506	35.71	4	8	972.463	48.41	9	29	126	13.9436	10.3159
J3QT28	Mitotic checkpoint protein BUB3 (Fragment) OS=Homo sapiens GN=BUB3 PE=4 SV=1 - [J3QT28_HUMAN]	2.64651e+07	1.50833e+08	1.22854e+08	1.93402e+08	8.86489e+07	158128308	115.91	19.78	4	4	174.207	43.17	10	10	201.866	34.17	8	8	301.424	41.73	9	10	278	31.6837	8.1626
Q9UPN3	Microtubule-actin cross-linking factor 1, isoforms 1/2/3/5 OS=Homo sapiens GN=MACF1 PE=1 SV=4 - [MACF1_HUMAN]		1.92046e+07		34859179	9.60228e+06	1.74296e+07	0	0.38	1	1	95.02	0.38	3	3					163.455	1.03	8	8	7388	837.787	5.38916
Q96N67-4	Isoform 4 of Dedicator of cytokinesis protein 7 OS=Homo sapiens GN=DOCK7 - [DOCK7_HUMAN]		4.56499e+07		8.45301e+07	2.2825e+07	4.2265e+07					135.582	7.05	11	11					85.2733	4.58	8	8	2098	238.123	6.82959
O60506	Heterogeneous nuclear ribonucleoprotein Q OS=Homo sapiens GN=SYNCRIP PE=1 SV=2 - [HNRPQ_HUMAN]	1.588e+08	6.41644e+08	2.95079e+08	902135871	4.00222e+08	5.98607e+08	380.158	26.48	15	17	661.319	41.25	24	30	442.472	35.47	18	20	520.247	35.63	21	28	623	69.5596	8.5874
Q12972	Nuclear inhibitor of protein phosphatase 1 OS=Homo sapiens GN=PPP1R8 PE=1 SV=2 - [PP1R8_HUMAN]		10958883	1.98603e+07		5.47944e+06	9.93015e+06					28.58	4.27	1	1	51.53	7.69	2	2					351	38.4548	7.37158
Q9NYF8-2	Isoform 2 of Bcl-2-associated transcription factor 1 OS=Homo sapiens GN=BCLAF1 - [BCLF1_HUMAN]	4.52193e+07	3.13209e+08	8.17552e+07	5.29761e+08	1.79214e+08	3.05758e+08	69.5771	9.37	8	8	145.007	23.31	17	24	182.715	14.71	12	13	343.104	26.36	19	22	918	105.885	9.979
Q9NYF8-3	Isoform 3 of Bcl-2-associated transcription factor 1 OS=Homo sapiens GN=BCLAF1 - [BCLF1_HUMAN]	4.52193e+07	3.13209e+08	8.17552e+07	5.29761e+08	1.79214e+08	3.05758e+08	69.5771	9.9	8	8	142.753	24.51	16	23	182.715	15.54	12	13	321.665	24.28	17	20	869	100.172	9.94971
Q9Y2W1	Thyroid hormone receptor-associated protein 3 OS=Homo sapiens GN=THRAP3 PE=1 SV=2 - [TR150_HUMAN]	5.0875e+07	1.96531e+08	1.57152e+08	3.83795e+08	1.23703e+08	2.70474e+08	211.08	7.64	5	5	348.217	21.36	16	18	425.77	20.94	16	20	419.533	20.31	15	17	955	108.601	10.1548
Q5JTV8	Torsin-1A-interacting protein 1 OS=Homo sapiens GN=TOR1AIP1 PE=1 SV=2 - [TOIP1_HUMAN]				3.77675e+06	0	1.88838e+06					46.74	2.23	1	1					44.61	6	2	2	583	66.2083	8.17725
Q96I25	Splicing factor 45 OS=Homo sapiens GN=RBM17 PE=1 SV=1 - [SPF45_HUMAN]		20393560		7.49348e+07	10196780	3.74674e+07					41.04	10.22	2	2					107.337	21.7	5	5	401	44.9339	5.97314
PRC_USER_0170	Yang MV1 VHCL heavy chain	2.8639e+07		5.1636e+07		1.43195e+07	2.5818e+07	40.33	3.73	1	1					63.84	11.4	3	3					456	50.4489	6.82959
P62191	26S protease regulatory subunit 4 OS=Homo sapiens GN=PSMC1 PE=1 SV=1 - [PRS4_HUMAN]	6.07333e+07	7.05646e+07	1.26963e+08	109588048	6.5649e+07	1.18276e+08	104.083	14.32	7	7	100.957	18.64	7	7	156.93	19.32	6	7	62.14	14.55	5	5	440	49.1537	6.21436
O43707	Alpha-actinin-4 OS=Homo sapiens GN=ACTN4 PE=1 SV=2 - [ACTN4_HUMAN]	1.19435e+08	3.55584e+09	5.15041e+07	6.56648e+09	1.83764e+09	3.30899e+09	460.78	23.05	19	21	2979.5	66.19	62	115	220.737	16.79	12	12	3185.29	69.37	68	131	911	104.788	5.43994
P78347-2	Isoform 2 of General transcription factor II-I OS=Homo sapiens GN=GTF2I - [GTF2I_HUMAN]	1.6122e+07	7.78124e+07	54111150	9.81976e+07	4.69672e+07	7.61544e+07	47.8767	3.76	3	3	152.942	12.23	11	12	196.75	14.73	12	13	163.828	9.72	10	10	957	107.902	7.94287
P11021	78 kDa glucose-regulated protein OS=Homo sapiens GN=HSPA5 PE=1 SV=2 - [GRP78_HUMAN]	5.96371e+08	6.48798e+08	1.07119e+09	1.17335e+09	6.22585e+08	1.12227e+09	296.06	22.48	11	12	296.495	16.06	8	9	240.41	11.77	8	9	240.65	16.36	8	8	654	72.2884	5.16064
Q15388	Mitochondrial import receptor subunit TOM20 homolog OS=Homo sapiens GN=TOMM20 PE=1 SV=1 - [TOM20_HUMAN]		1.22641e+08		2.20639e+08	6.13206e+07	1.10319e+08					33.86	13.1	3	3					154.55	51.03	4	5	145	16.2877	8.60205
P63173	60S ribosomal protein L38 OS=Homo sapiens GN=RPL38 PE=1 SV=2 - [RL38_HUMAN]	6.37258e+07	282862923		3.41136e+08	1.73294e+08	1.70568e+08	39.61	24.29	2	2	63.64	14.29	1	1					64.48	24.29	2	2	70	8.21273	10.0962
P50502	Hsc70-interacting protein OS=Homo sapiens GN=ST13 PE=1 SV=2 - [F10A1_HUMAN]	73460841	8.16792e+07	1.11528e+08	1.67295e+08	7.757e+07	1.39412e+08	145.839	21.68	9	10	74.44	9.49	3	3	83.54	8.94	3	3	92.677	10.03	4	4	369	41.3055	5.2749
Q15233	Non-POU domain-containing octamer-binding protein OS=Homo sapiens GN=NONO PE=1 SV=4 - [NONO_HUMAN]	1.91209e+08	1.15008e+09	7.01502e+08	1.79959e+09	6.70642e+08	1.25055e+09	390.435	36.52	16	18	455.938	50.11	23	33	486.704	45.22	22	28	742.735	55.41	28	36	471	54.1973	8.95361
Q96SI9-2	Isoform 2 of Spermatid perinuclear RNA-binding protein OS=Homo sapiens GN=STRBP - [STRBP_HUMAN]		1.32587e+08	5.20112e+07	264872060	6.62937e+07	1.58442e+08					80.2867	4.56	4	4	111.683	7.29	3	3	109.98	3.8	4	5	658	71.921	8.646
Q9UNP9-2	Isoform B of Peptidyl-prolyl cis-trans isomerase E OS=Homo sapiens GN=PPIE - [PPIE_HUMAN]		2.56039e+07	56382380	6.0254e+07	1.28019e+07	5.83182e+07					25.39	5.07	1	1	27.86	4.05	1	1	64.01	18.58	2	2	296	33.0644	5.59229
C9JFR7	Cytochrome c (Fragment) OS=Homo sapiens GN=CYCS PE=3 SV=1 - [C9JFR7_HUMAN]	1.99859e+07	3.12431e+07	1.01881e+07	8.15448e+07	2.56145e+07	4.58665e+07	53.78	18.81	2	2	66.9963	26.73	4	5	48.9378	18.81	2	2	93.13	31.68	3	3	101	11.326	9.65674
Q9BXP5-4	Isoform 4 of Serrate RNA effector molecule homolog OS=Homo sapiens GN=SRRT - [SRRT_HUMAN]	5.38351e+07	7.45272e+07	1.41418e+08	1.80007e+08	6.41812e+07	1.60712e+08	131.95	7	6	6	74.2511	9.87	9	9	307.628	22.73	19	20	255.061	20.32	14	14	871	100.085	6.01123
Q15717	ELAV-like protein 1 OS=Homo sapiens GN=ELAVL1 PE=1 SV=2 - [ELAV1_HUMAN]	4.60724e+07	1.71945e+08	1.56741e+08	1.96857e+08	1.09009e+08	1.76799e+08	135.25	14.42	4	4	224.554	34.66	11	11	320.814	37.42	11	14	214.988	22.7	8	9	326	36.0692	9.17334
Q9UKJ3-2	Isoform 2 of G patch domain-containing protein 8 OS=Homo sapiens GN=GPATCH8 - [GPTC8_HUMAN]		9.06188e+06	8.17299e+06	2.55819e+07	4.53094e+06	1.68775e+07					27.48	1.19	1	1	46.27	1.19	1	1	61.35	1.19	1	1	1424	155.1	8.82178
P07910-2	Isoform C1 of Heterogeneous nuclear ribonucleoproteins C1/C2 OS=Homo sapiens GN=HNRNPC - [HNRPC_HUMAN]	4.81839e+08	2.80317e+09	1.72327e+09	3.51308e+09	1.6425e+09	2.61817e+09	487.609	47.44	16	19	621.778	58.02	19	29	722.862	47.44	20	30	737.21	60.41	18	28	293	32.3179	5.08447
B4DY08	Heterogeneous nuclear ribonucleoproteins C1/C2 OS=Homo sapiens GN=HNRNPC PE=2 SV=1 - [B4DY08_HUMAN]	4.81839e+08	2.80317e+09	1.72327e+09	3.51308e+09	1.6425e+09	2.61817e+09	487.609	48.26	16	19	619.119	52.78	18	28	722.862	51.39	21	31	726.832	55.21	17	27	288	31.952	8.71924
O95757	Heat shock 70 kDa protein 4L OS=Homo sapiens GN=HSPA4L PE=1 SV=3 - [HS74L_HUMAN]	5.69016e+07	2.82242e+07	7.6602e+07	7.50575e+07	4.25629e+07	7.58298e+07	308.704	11.68	8	9	40.99	2.74	2	2	231.674	9.89	7	7	96.4967	10.85	6	6	839	94.4525	5.88428
Q9BQ67	Glutamate-rich WD repeat-containing protein 1 OS=Homo sapiens GN=GRWD1 PE=1 SV=1 - [GRWD1_HUMAN]	1.58033e+07	3.29846e+07	2.76806e+07	5.90509e+07	2.4394e+07	4.33658e+07	33.27	5.16	2	2	47.93	5.38	1	1	44.9933	7.4	3	3	59.2933	9.87	3	3	446	49.3882	4.91943
K7EJH8	Alpha-actinin-4 (Fragment) OS=Homo sapiens GN=ACTN4 PE=4 SV=1 - [K7EJH8_HUMAN]	7.92477e+07	3.51418e+09	2.22084e+07	6.35979e+09	1.79671e+09	3.191e+09	150.45	42.86	8	8	472.325	81.32	16	25	73.36	18.68	4	4	513.123	67.58	17	29	182	21.417	6.69775
Q8N4H5	Mitochondrial import receptor subunit TOM5 homolog OS=Homo sapiens GN=TOMM5 PE=1 SV=1 - [TOM5_HUMAN]		26324314		4.67294e+07	13162157	2.33647e+07					28.27	13.73	1	1					22.11	13.73	1	1	51	6.03137	9.70068
B0QYK1	Ewing sarcoma breakpoint region 1 OS=Homo sapiens GN=EWSR1 PE=4 SV=1 - [B0QYK1_HUMAN]	28261441	1.40058e+08	1.01403e+08	1.97635e+08	8.41596e+07	1.49519e+08	17.02	2.33	1	1	133.97	6.83	3	5	94.3606	7.67	3	4	236.697	10.17	5	7	600	62.469	9.39307
Q9BR76	Coronin-1B OS=Homo sapiens GN=CORO1B PE=1 SV=1 - [COR1B_HUMAN]		9.73476e+07		1.72723e+08	4.86738e+07	8.63614e+07					105.839	6.54	3	3					143.198	18.4	7	8	489	54.2003	5.88428
Q8IUE6	Histone H2A type 2-B OS=Homo sapiens GN=HIST2H2AB PE=1 SV=3 - [H2A2B_HUMAN]	3.06606e+09	8.14192e+09	4.85657e+09	14611152953	5.60399e+09	9.73386e+09	71.12	35.38	3	3	700.565	70.77	10	19	95.2532	30	3	4	768.299	68.46	10	18	130	13.9868	10.8872
P82979	SAP domain-containing ribonucleoprotein OS=Homo sapiens GN=SARNP PE=1 SV=3 - [SARNP_HUMAN]	6.56068e+07	1.07662e+08	1.43628e+08	1.24126e+08	8.66346e+07	1.33877e+08	104.25	18.1	4	4	122.783	19.05	3	3	254.617	28.1	6	6	103.88	9.52	3	3	210	23.6564	6.41748
P11171-2	Isoform 2 of Protein 4.1 OS=Homo sapiens GN=EPB41 - [41_HUMAN]		3.86582e+07		6.83993e+07	1.93291e+07	3.41996e+07					48.0899	4.09	4	4					168.463	13.36	9	9	831	93.1813	5.52881
E9PFH8	Lupus La protein OS=Homo sapiens GN=SSB PE=4 SV=1 - [E9PFH8_HUMAN]	4.09138e+07	5.93789e+07	1.48796e+08	1.12627e+08	5.01464e+07	1.30711e+08	52.2381	10.25	4	4	186.654	26.32	9	9	233.581	32.69	12	13	284.456	23.27	8	8	361	41.7987	5.96045
B4DJP7	Small nuclear ribonucleoprotein Sm D3 OS=Homo sapiens GN=SNRPD3 PE=2 SV=1 - [B4DJP7_HUMAN]	1.1085e+08	5.70545e+08	3.87015e+08	5.8911e+08	3.40697e+08	4.88063e+08	92.14	30	4	4	314.841	58.33	5	7	136.553	39.17	5	7	386.627	58.33	7	9	120	13.2829	8.90967
H0YCI3	Yorkie homolog (Fragment) OS=Homo sapiens GN=YAP1 PE=4 SV=1 - [H0YCI3_HUMAN]		1.0739e+08		1.89779e+08	5.36952e+07	9.48895e+07					30.88	3.1	1	1	34.02	2.33	1	1	29.25	3.1	1	1	258	28.5778	4.76709
Funabiki041	Bub3	1.80454e+07	113280930	5.01362e+07	1.81899e+08	6.56632e+07	1.16018e+08	46.61	4.94	2	2	34.44	9.26	2	2	83.5642	7.72	3	3	111.157	13.89	4	4	324	36.539	6.84424
Q9C0J8	pre-mRNA 3' end processing protein WDR33 OS=Homo sapiens GN=WDR33 PE=1 SV=2 - [WDR33_HUMAN]			2.93024e+06		0	1.46512e+06					0	0.45	1	1	53.55	1.57	2	2					1336	145.799	9.17334
Q14204	Cytoplasmic dynein 1 heavy chain 1 OS=Homo sapiens GN=DYNC1H1 PE=1 SV=5 - [DYHC1_HUMAN]	1.48927e+07	1.15798e+08		1.15334e+08	6.53452e+07	5.7667e+07	53.39	1.7	6	6	341.351	6.41	24	24					505.507	9.45	33	33	4646	532.072	6.40479
Q9P0M6	Core histone macro-H2A.2 OS=Homo sapiens GN=H2AFY2 PE=1 SV=3 - [H2AW_HUMAN]		166649652		2.93991e+08	83324826	1.46996e+08					118.39	18.01	6	6					79.09	9.41	3	3	372	40.0334	9.68604
Q04917	14-3-3 protein eta OS=Homo sapiens GN=YWHAH PE=1 SV=4 - [1433F_HUMAN]	2.43673e+08	3.79854e+08	1.31548e+08	967976392	3.11764e+08	5.49762e+08	96.0065	23.58	6	6	136.968	34.96	7	8	140.355	36.59	7	8	196.882	37.8	8	8	246	28.201	4.84326
P05114	Non-histone chromosomal protein HMG-14 OS=Homo sapiens GN=HMGN1 PE=1 SV=3 - [HMGN1_HUMAN]	48382677	1.6261e+08	9.45893e+07	2.81573e+08	1.05496e+08	1.88081e+08	66.2982	26	2	2	149.4	61	4	5	114.193	26	2	3	119.68	40	3	4	100	10.6526	9.59814
Q99436	Proteasome subunit beta type-7 OS=Homo sapiens GN=PSMB7 PE=1 SV=1 - [PSB7_HUMAN]	7.14609e+07	46816356	1.38932e+08	6.94575e+07	5.91386e+07	1.04195e+08	90.7567	16.61	4	4	94.9433	10.83	3	3	136.67	16.25	4	5	94.28	7.58	2	3	277	29.9462	7.6792
Q96PK6	RNA-binding protein 14 OS=Homo sapiens GN=RBM14 PE=1 SV=2 - [RBM14_HUMAN]	6.0922e+07	2.44424e+08	1.46262e+08	4.8255e+08	1.52673e+08	3.14406e+08	174.555	17.94	9	9	337.395	20.78	12	13	263.124	24.66	16	17	330.425	18.68	11	15	669	69.4489	9.67139
Q8WUQ7	Cactin OS=Homo sapiens GN=CACTIN PE=1 SV=3 - [CATIN_HUMAN]					0	0																	758	88.6475	9.14404
Q9BZJ0-2	Isoform 2 of Crooked neck-like protein 1 OS=Homo sapiens GN=CRNKL1 - [CRNL1_HUMAN]			4.8582e+07	2.01926e+07	0	3.43873e+07	39.09	2.91	2	2	25.18	1.16	1	1	97.44	6.11	3	3	102.993	4.95	3	3	687	83.0964	6.75635
E9PFS5	Dynactin subunit 1 OS=Homo sapiens GN=DCTN1 PE=4 SV=1 - [E9PFS5_HUMAN]		5.82542e+07		168296610	2.91271e+07	84148305					70.01	4.77	4	4					97.8852	5.99	5	5	1236	136.735	5.40186
Q5T8N1	Nuclear pore complex protein Nup133 OS=Homo sapiens GN=NUP133 PE=2 SV=1 - [Q5T8N1_HUMAN]		9.35835e+06		2.85933e+07	4.67918e+06	1.42967e+07					98.7807	2.15	2	2					51.18	4.49	5	5	1068	118.201	5.13525
P46060	Ran GTPase-activating protein 1 OS=Homo sapiens GN=RANGAP1 PE=1 SV=1 - [RAGP1_HUMAN]	1.14432e+07	8.58709e+07		117359884	4.86571e+07	58679942	33.67	5.11	3	3	222.819	18.74	9	9					85.2407	13.8	6	6	587	63.5023	4.67822
CON_CASA1	SWISS-PROT:P02662 Alpha-S1-casein - Bos taurus (Bovine).	2.0413e+08	1.35402e+08	5.48039e+08	119964852	1.69766e+08	3.34002e+08	153.246	24.12	10	10	126.681	24.12	10	11	196.218	28.64	10	14	35.41	6.03	2	2	199	22.9605	4.94482
P07195	L-lactate dehydrogenase B chain OS=Homo sapiens GN=LDHB PE=1 SV=2 - [LDHB_HUMAN]	1.52213e+08	2.50866e+08	1.88691e+08	516879835	2.01539e+08	3.52786e+08	191.343	18.56	6	6	326.969	47.6	15	16	376.11	31.74	12	13	567.33	48.8	16	19	334	36.6151	6.04932
P52815	39S ribosomal protein L12, mitochondrial OS=Homo sapiens GN=MRPL12 PE=1 SV=2 - [RM12_HUMAN]				7.97771e+07	0	3.98885e+07													81.55	12.63	2	2	198	21.3346	8.86572
P53999	Activated RNA polymerase II transcriptional coactivator p15 OS=Homo sapiens GN=SUB1 PE=1 SV=3 - [TCP4_HUMAN]	6.52109e+07	1.03427e+08	2.32267e+08	2.04599e+08	8.43191e+07	2.18433e+08	54.17	30.71	3	3	132.85	35.43	4	5	61.05	20.47	2	3	153.126	56.69	8	9	127	14.3864	9.59814
P12814-2	Isoform 2 of Alpha-actinin-1 OS=Homo sapiens GN=ACTN1 - [ACTN1_HUMAN]	6.72012e+07	3.03373e+09	3.40749e+07	5386664178	1.55047e+09	2.71037e+09	203.742	9.92	9	10	2129.76	54.79	50	81	131.06	6.43	6	6	2174.51	57.38	54	92	887	102.644	5.50342
Q9UNS2	COP9 signalosome complex subunit 3 OS=Homo sapiens GN=COPS3 PE=1 SV=3 - [CSN3_HUMAN]	6.94603e+06	2.2226e+07	1.32305e+07	3.77215e+07	1.4586e+07	2.5476e+07	39.6	4.02	1	1	50.98	4.96	2	2	82.59	6.86	2	2	80.2961	4.73	2	2	423	47.842	6.65381
Q9NQT5-2	Isoform 2 of Exosome complex component RRP40 OS=Homo sapiens GN=EXOSC3 - [EXOS3_HUMAN]	3.0571e+07	3.83977e+07	6.22843e+07	58154257	3.44844e+07	6.02193e+07	57.62	15.85	2	2	20.14	6.71	1	1	71.35	15.85	2	2	33.32	10.37	1	1	164	17.237	9.27588
P20700	Lamin-B1 OS=Homo sapiens GN=LMNB1 PE=1 SV=2 - [LMNB1_HUMAN]	4.52407e+07	3.79412e+08	4.80967e+07	689708695	2.12326e+08	3.68903e+08	84.89	15.87	7	8	550.032	53.41	30	34	181.911	22.35	11	11	730.552	43.34	24	30	586	66.3676	5.16064
Q02543	60S ribosomal protein L18a OS=Homo sapiens GN=RPL18A PE=1 SV=2 - [RL18A_HUMAN]	1.88224e+07	1.5942e+08	2.60439e+07	2.69873e+08	8.91213e+07	1.47959e+08	26.39	22.16	4	4	152.849	39.2	10	11	101.963	13.07	3	3	80.5471	38.07	7	9	176	20.7489	10.7114
Q03252	Lamin-B2 OS=Homo sapiens GN=LMNB2 PE=1 SV=3 - [LMNB2_HUMAN]	1.25057e+07	3.11688e+08	1.18912e+07	543179413	1.62097e+08	2.77535e+08	44.31	4.67	3	4	253.177	29.17	15	16	70.5749	4.5	3	3	291.935	30.67	16	20	600	67.6475	5.35107
E9PBU3	Phosphoribosylaminoimidazolecarboxamide formyltransferase OS=Homo sapiens GN=ATIC PE=4 SV=1 - [E9PBU3_HUMAN]	1.55004e+07	1.16297e+07	2.298e+07	24089784	1.35651e+07	2.35349e+07	39.77	9.31	4	4	54.2933	6.43	3	3	43.35	9.14	4	4	25.65	1.86	1	1	591	64.4833	6.7124
P55081	Microfibrillar-associated protein 1 OS=Homo sapiens GN=MFAP1 PE=1 SV=2 - [MFAP1_HUMAN]	6.18831e+07	1.02472e+08	5.63164e+07	1.17973e+08	8.21774e+07	8.71446e+07	54.02	4.78	2	2	58.79	16.4	5	5	63.4367	7.97	3	3	66.29	8.88	3	3	439	51.9266	4.98291
CON_00906529.1	ENSEMBL:ENSBTAP00000006532 (Bos taurus) Gene_Symbol=ACTC1 42 kDa protein	1.00744e+10	1.13487e+11	3.5798e+09	2.10675e+11	6.17807e+10	1.07127e+11	626.833	35.19	27	63	4035.94	47.62	51	328	512.989	29.63	23	45	3980.94	47.62	50	350	378	42.137	5.47803
F8W9X7	Coiled-coil domain-containing protein 93 OS=Homo sapiens GN=CCDC93 PE=4 SV=1 - [F8W9X7_HUMAN]		5.82886e+07		1.01001e+08	2.91443e+07	5.05005e+07					114.828	9.68	6	6					73.0133	4.92	3	3	630	72.9958	7.98682
Q9Y5J9	Mitochondrial import inner membrane translocase subunit Tim8 B OS=Homo sapiens GN=TIMM8B PE=1 SV=1 - [TIM8B_HUMAN]		1.01646e+07		2.56816e+07	5.08231e+06	1.28408e+07					36.74	51.81	2	2					38.51	26.51	1	1	83	9.33754	5.12256
O14745	Na(+)/H(+) exchange regulatory cofactor NHE-RF1 OS=Homo sapiens GN=SLC9A3R1 PE=1 SV=4 - [NHRF1_HUMAN]	9.31866e+06	3.39904e+07		37449068	2.16545e+07	18724534	25.02	2.79	1	1	32.87	5.59	2	2					42.82	3.91	1	1	358	38.8446	5.77002
P12956	X-ray repair cross-complementing protein 6 OS=Homo sapiens GN=XRCC6 PE=1 SV=2 - [XRCC6_HUMAN]	1.22634e+08	2.86455e+08	4.99904e+08	5.23075e+08	2.04544e+08	5.11489e+08	398.68	30.05	17	21	340.563	40.72	18	20	867.688	48.28	27	38	655.841	49.26	24	32	609	69.7991	6.63916
P37198	Nuclear pore glycoprotein p62 OS=Homo sapiens GN=NUP62 PE=1 SV=3 - [NUP62_HUMAN]		3.79617e+07		65637188	1.89809e+07	32818594					66.56	9.2	3	3					42.42	7.85	3	5	522	53.2225	5.31299
Q96ST3	Paired amphipathic helix protein Sin3a OS=Homo sapiens GN=SIN3A PE=1 SV=2 - [SIN3A_HUMAN]		12945165	8.94064e+06	4.56077e+07	6.47258e+06	27274183					54.63	1.18	1	1	27.63	1.18	1	1	71.73	1.18	1	1	1273	145.085	7.25439
P46779	60S ribosomal protein L28 OS=Homo sapiens GN=RPL28 PE=1 SV=3 - [RL28_HUMAN]	2.4281e+07	1.81265e+08	7.09764e+07	3.12359e+08	1.02773e+08	1.91668e+08	42.63	30.66	5	6	88.03	41.61	6	7	77.3867	24.82	3	4	81.42	21.17	3	3	137	15.7377	12.0151
P60709;CON_00698900.1	Actin, cytoplasmic 1 OS=Homo sapiens GN=ACTB PE=1 SV=1 - [ACTB_HUMAN]	1.19719e+10	1.13487e+11	4.7553e+09	211603261671	6.27295e+10	1.08179e+11	1000.57	68.8	43	87	9044.82	90.13	90	527	799.377	68.27	38	62	9943.21	90.13	88	589	375	41.7097	5.47803
P63261	Actin, cytoplasmic 2 OS=Homo sapiens GN=ACTG1 PE=1 SV=1 - [ACTG_HUMAN]	1.19719e+10	1.13487e+11	4.7553e+09	211603261671	6.27295e+10	1.08179e+11	895.695	66.93	21	43	8961.08	90.13	45	279	813.817	62.13	19	32	10084.9	90.13	44	301	375	41.7658	5.47803
F8WJN3	Cleavage and polyadenylation-specificity factor subunit 6 OS=Homo sapiens GN=CPSF6 PE=4 SV=1 - [F8WJN3_HUMAN]	2.60047e+07	1.38422e+08	8.31334e+07	1.62923e+08	8.22132e+07	1.23028e+08	28.64	7.53	3	3	59.99	7.53	3	3	171.749	13.6	5	5	232.9	15.9	5	6	478	52.2378	6.43018
P62304	Small nuclear ribonucleoprotein E OS=Homo sapiens GN=SNRPE PE=1 SV=1 - [RUXE_HUMAN]	5.6885e+07	2.11346e+08	3.00701e+08	2.35494e+08	1.34116e+08	2.68097e+08	88.34	39.13	2	2	88.41	52.17	3	3	92.82	39.13	2	2	116.73	39.13	2	2	92	10.7966	9.43701
Q15691	Microtubule-associated protein RP/EB family member 1 OS=Homo sapiens GN=MAPRE1 PE=1 SV=3 - [MARE1_HUMAN]	3.68745e+07	7.30895e+07	4.0431e+07	1.48749e+08	5.4982e+07	9.45898e+07	90.65	20.52	4	4	74.88	28.36	6	8	54.38	5.97	2	2	108	29.1	7	7	268	29.9802	5.13525
Q02040	A-kinase anchor protein 17A OS=Homo sapiens GN=AKAP17A PE=1 SV=2 - [AK17A_HUMAN]	1.17479e+07	1.71357e+07	2.45184e+07		1.44418e+07	1.22592e+07	33.94	0.86	1	1	30.02	1.15	1	1	32.9222	2.16	2	2					695	80.6859	9.72998
Q00341	Vigilin OS=Homo sapiens GN=HDLBP PE=1 SV=2 - [VIGLN_HUMAN]	1.10984e+07	64141359		6.46695e+07	3.76199e+07	3.23347e+07	65.74	4.81	4	4	155.591	7.89	8	8	37.25	0.71	1	1	116.078	5.13	6	6	1268	141.368	6.87354
Q8N1F7	Nuclear pore complex protein Nup93 OS=Homo sapiens GN=NUP93 PE=1 SV=2 - [NUP93_HUMAN]	1.79248e+07	2.68269e+07	1.11887e+07	6.71158e+07	22375853	3.91523e+07	82.0513	5.37	4	4	104.717	2.93	2	2	57.95	1.47	1	1	133.069	16.24	10	10	819	93.4296	5.71924
Q9BTE3-2	Isoform 2 of Mini-chromosome maintenance complex-binding protein OS=Homo sapiens GN=MCMBP - [MCMBP_HUMAN]	1.79209e+07		3.36846e+07	27867091	8.96047e+06	3.07759e+07	41.2	4.53	3	3					51.81	3.28	2	2	22.97	1.25	1	1	640	72.7027	5.78271
Q6UXN9	WD repeat-containing protein 82 OS=Homo sapiens GN=WDR82 PE=1 SV=1 - [WDR82_HUMAN]		36921145	30466038	6.82092e+07	1.84606e+07	4.93376e+07					31.97	1.92	1	1	30.74	7.03	2	2	52.12	7.99	2	2	313	35.0565	7.69385
H7C2B1	Nucleolar protein 7 (Fragment) OS=Homo sapiens GN=NOL7 PE=4 SV=1 - [H7C2B1_HUMAN]		27835008		4.77727e+07	13917504	2.38864e+07					23.16	22.89	2	2					29.51	22.89	2	2	83	9.76741	9.99365
P35249	Replication factor C subunit 4 OS=Homo sapiens GN=RFC4 PE=1 SV=2 - [RFC4_HUMAN]	1.53864e+07	3.24761e+07	7.63319e+07		2.39312e+07	3.81659e+07	30.94	5.79	2	2	79.06	19.01	5	5	167.358	22.04	7	7					363	39.6569	8.01611
Q9UBE0	SUMO-activating enzyme subunit 1 OS=Homo sapiens GN=SAE1 PE=1 SV=1 - [SAE1_HUMAN]		18052441	3.09344e+07		9.02622e+06	1.54672e+07					39.01	6.65	2	2	91.08	15.61	4	4					346	38.4256	5.30029
B4DQI6	Transformer-2 protein homolog alpha OS=Homo sapiens GN=TRA2A PE=2 SV=1 - [B4DQI6_HUMAN]	4.20084e+07	1.2518e+08	9.74489e+07	1.68398e+08	8.35944e+07	1.32924e+08	118.9	22.78	5	5	118.59	19.44	4	4	82.0833	27.22	6	6	217.35	22.22	5	6	180	20.577	10.1694
Q5SZC9	Costars family protein ABRACL OS=Homo sapiens GN=RP11-501K14.2 PE=2 SV=1 - [Q5SZC9_HUMAN]		9.89929e+06		16925995	4.94964e+06	8.463e+06					41.73	23.88	1	1					38.22	23.88	1	1	67	7.51176	7.59131
P04406	Glyceraldehyde-3-phosphate dehydrogenase OS=Homo sapiens GN=GAPDH PE=1 SV=3 - [G3P_HUMAN]	3.80355e+08	6.4336e+08	6.25139e+08	1124631894	5.11858e+08	8.74885e+08	299.75	42.39	11	13	423.471	67.46	14	15	627.86	45.97	14	19	413.315	52.54	11	11	335	36.0304	8.45557
Q92878	DNA repair protein RAD50 OS=Homo sapiens GN=RAD50 PE=1 SV=1 - [RAD50_HUMAN]	6.14805e+06	37135922	26865617	3.78448e+07	2.1642e+07	3.23552e+07	22.65	2.21	2	2	19.66	0.99	1	1	228.865	8.77	12	12	59.6	6.02	6	6	1312	153.797	6.88818
H3BV80	RNA-binding protein with serine-rich domain 1 OS=Homo sapiens GN=RNPS1 PE=4 SV=1 - [H3BV80_HUMAN]	5.33157e+07	1.47735e+08	1.15981e+08	1.74865e+08	1.00525e+08	1.45423e+08	110.787	16.59	3	3	150.64	33.18	5	5	104.66	16.59	3	4	147.62	20.38	4	5	211	24.518	11.8979
B0V0F8	DEAH (Asp-Glu-Ala-His) box polypeptide 16 (Fragment) OS=Homo sapiens GN=DHX16 PE=4 SV=1 - [B0V0F8_HUMAN]		1.96689e+07	4.78043e+07	3.93305e+07	9.83445e+06	4.35674e+07					0	1.05	1	1	85.18	5.98	5	5	48.03	5.38	3	3	669	76.8855	6.0874
Q01780	Exosome component 10 OS=Homo sapiens GN=EXOSC10 PE=1 SV=2 - [EXOSX_HUMAN]	7191909	3.50778e+07	3.12378e+07	4.67061e+07	2.11348e+07	3.8972e+07	39.65	1.47	1	1	81.3969	6.21	4	4	144.983	10.17	8	8	57.97	7.46	5	5	885	100.768	8.45557
B7Z265	Kinesin family member 22, isoform CRA_b OS=Homo sapiens GN=KIF22 PE=2 SV=1 - [B7Z265_HUMAN]		5.64644e+06	9627609		2.82322e+06	4.8138e+06					22.73	2.35	1	1	34.69	2.35	1	1					597	66.266	8.90967
Q99471-3	Isoform 3 of Prefoldin subunit 5 OS=Homo sapiens GN=PFDN5 - [PFD5_HUMAN]		3.86896e+07		6.59379e+07	1.93448e+07	3.29689e+07					27.33	24.77	2	2					33.44	7.34	1	1	109	12.3714	6.80029
Q15056-2	Isoform Short of Eukaryotic translation initiation factor 4H OS=Homo sapiens GN=EIF4H - [IF4H_HUMAN]	6.81497e+07	5.01643e+07	1.02983e+08	9.8649e+07	5.9157e+07	1.00816e+08	44.1696	19.74	3	3	57.86	14.91	2	2	100.8	32.46	5	5	150.713	30.26	7	7	228	25.1845	8.08936
Q9UNM6	26S proteasome non-ATPase regulatory subunit 13 OS=Homo sapiens GN=PSMD13 PE=1 SV=2 - [PSD13_HUMAN]	41393665	26638663	61629234	5.42941e+07	34016164	5.79617e+07	27.22	2.13	1	1	75.68	7.71	3	3	165.351	21.01	7	7	108.75	26.33	7	7	376	42.9181	5.80811
P08579	U2 small nuclear ribonucleoprotein B'' OS=Homo sapiens GN=SNRPB2 PE=1 SV=1 - [RU2B_HUMAN]	3.0476e+06	6.71675e+07	8.64168e+07	1.50155e+08	3.51076e+07	1.18286e+08	28.47	4.89	1	1	138.96	13.78	2	3	149.05	24.44	6	6	67.67	24.44	4	4	225	25.4701	9.71533
P49959	Double-strand break repair protein MRE11A OS=Homo sapiens GN=MRE11A PE=1 SV=3 - [MRE11_HUMAN]	1.46363e+07	3.57187e+07	4.43064e+07	7.05182e+07	2.51775e+07	5.74123e+07	31.99	3.95	2	2	135.397	13.28	7	7	61.2033	6.21	4	4	65.47	7.77	4	4	708	80.5433	5.89697
B4DX52	DnaJ homolog subfamily B member 1 OS=Homo sapiens GN=DNAJB1 PE=2 SV=1 - [B4DX52_HUMAN]	2.93582e+07	1.30521e+07	1.76253e+07	5.44714e+07	2.12051e+07	3.60484e+07	72.1768	13.75	3	3	34.06	12.08	2	2	94.7093	15	3	3	44.299	15.83	3	3	240	26.999	8.96826
Q14011	Cold-inducible RNA-binding protein OS=Homo sapiens GN=CIRBP PE=1 SV=1 - [CIRBP_HUMAN]	1.92599e+07	4.87324e+07	21220108	114438688	3.39961e+07	67829398	52.94	16.28	2	2	102.69	26.16	3	3	54.87	22.67	3	3	90.65	26.16	3	3	172	18.6367	9.51025
E9PQK5	Ras-related protein R-Ras2 OS=Homo sapiens GN=RRAS2 PE=4 SV=1 - [E9PQK5_HUMAN]		32010295		5.43706e+07	1.60051e+07	2.71853e+07					40.16	27.66	1	1					71.26	55.32	2	2	47	5.08466	9.37842
Q9GZL7	Ribosome biogenesis protein WDR12 OS=Homo sapiens GN=WDR12 PE=1 SV=2 - [WDR12_HUMAN]		2.80635e+07		8.95637e+07	1.40317e+07	4.47818e+07					71.81	10.17	3	3					217.04	22.46	6	6	423	47.6777	5.89697
P62081	40S ribosomal protein S7 OS=Homo sapiens GN=RPS7 PE=1 SV=1 - [RS7_HUMAN]	3.60372e+07	2.52101e+08	9.10053e+07	3.65981e+08	1.44069e+08	2.28493e+08	51.7	31.96	5	5	193.66	33.51	6	8	116.103	42.27	8	8	142.356	42.27	8	9	194	22.1133	10.0962
O75534-2	Isoform Short of Cold shock domain-containing protein E1 OS=Homo sapiens GN=CSDE1 - [CSDE1_HUMAN]	5.05102e+07	1.24527e+08		1.47917e+08	8.75188e+07	7.39584e+07	173.313	9.39	7	7	227.157	20.73	15	15					186.593	16.43	12	12	767	85.6934	6.20166
Q9UHD8-5	Isoform 5 of Septin-9 OS=Homo sapiens GN=SEPT9 - [SEPT9_HUMAN]	1.92122e+07	1.96826e+08		3.56168e+08	1.08019e+08	1.78084e+08	90.64	13.13	7	7	493.397	50.78	21	26					498.75	42.83	19	25	579	64.6413	7.57666
Q15365	Poly(rC)-binding protein 1 OS=Homo sapiens GN=PCBP1 PE=1 SV=2 - [PCBP1_HUMAN]	2.24025e+08	4.21316e+08	4.18083e+08	7.6445e+08	3.22671e+08	5.91266e+08	195.054	23.6	6	6	233.242	32.02	8	8	296.486	39.89	9	11	373.341	34.83	10	11	356	37.4739	7.09326
Q14651	Plastin-1 OS=Homo sapiens GN=PLS1 PE=1 SV=2 - [PLSI_HUMAN]	3.71433e+07	7.93436e+08	1.61244e+07	1386062978	4.1529e+08	7.01094e+08	52.88	2.23	1	1	272.93	7	4	8	24.17	2.23	1	1	321.692	16.69	10	13	629	70.2093	5.41455
Q06265-3	Isoform 3 of Exosome complex component RRP45 OS=Homo sapiens GN=EXOSC9 - [EXOS9_HUMAN]	2.34461e+07	3.46259e+07	7.76904e+07	6.32111e+07	2.9036e+07	7.04508e+07	24.22	3.1	1	1	25.82	2.82	1	1	85.51	5.92	2	2	80.26	5.92	2	2	355	39.2101	5.05908
P80723-2	Isoform 2 of Brain acid soluble protein 1 OS=Homo sapiens GN=BASP1 - [BASP1_HUMAN]		9.17471e+06		1.54665e+07	4.58736e+06	7.73323e+06					31.98	8.09	1	1					27.42	28.32	3	3	173	17.6536	4.76709
G3V1X9	Chromobox homolog 5 (HP1 alpha homolog, Drosophila), isoform CRA_a OS=Homo sapiens GN=CBX5 PE=4 SV=1 - [G3V1X9_HUMAN]	7.78994e+06	9.96304e+07	4.6587e+07	1.38275e+08	5.37102e+07	9.24311e+07	27.45	5.79	1	1	102.11	32.63	5	5	70.71	12.63	2	2	97.44	20	3	3	190	22.083	5.85889
P61225	Ras-related protein Rap-2b OS=Homo sapiens GN=RAP2B PE=1 SV=1 - [RAP2B_HUMAN]		64298128		1.08078e+08	32149064	5.4039e+07					37.06	6.01	1	1					90.83	18.58	3	3	183	20.4912	4.80518
E9PNC7	Dr1-associated corepressor (Fragment) OS=Homo sapiens GN=DRAP1 PE=4 SV=1 - [E9PNC7_HUMAN]		4.60094e+06	7724795		2.30047e+06	3.8624e+06					32.28	7.05	1	1	66.06	7.05	1	1					156	16.6484	7.43018
Q9NR30	Nucleolar RNA helicase 2 OS=Homo sapiens GN=DDX21 PE=1 SV=5 - [DDX21_HUMAN]	1.14832e+07	3.11197e+08	3.96658e+07	3.74973e+08	1.6134e+08	2.07319e+08	28.77	1.79	1	1	516.682	38.31	25	30	96.55	12.52	7	7	605.242	33.59	23	27	783	87.2904	9.27588
Q8TCG1-2	Isoform 2 of Protein CIP2A OS=Homo sapiens GN=KIAA1524 - [CIP2A_HUMAN]		34993219		5.87213e+07	1.74966e+07	2.93607e+07					0	1.34	1	1					17.6	1.34	1	2	746	84.5255	6.48096
P47914	60S ribosomal protein L29 OS=Homo sapiens GN=RPL29 PE=1 SV=2 - [RL29_HUMAN]	9.08708e+07	1.25646e+08	9.39027e+07	2.78087e+08	1.08258e+08	1.85995e+08	44.96	14.47	2	3	22.5	7.55	3	4	38.02	5.03	1	2	69.4633	16.98	3	3	159	17.7411	11.6636
O60841	Eukaryotic translation initiation factor 5B OS=Homo sapiens GN=EIF5B PE=1 SV=4 - [IF2P_HUMAN]	1.12176e+07	1.70072e+07		3.4778e+07	1.41124e+07	1.7389e+07	56.73	2.46	2	2	25.2	1.31	1	1					48.74	1.31	1	1	1220	138.742	5.49072
P62310	U6 snRNA-associated Sm-like protein LSm3 OS=Homo sapiens GN=LSM3 PE=1 SV=2 - [LSM3_HUMAN]	79821041	29289389	1.06942e+08	75462481	54555215	9.12022e+07	37.3	13.73	1	1	41.77	22.55	2	2	70.4833	22.55	3	3	38.5641	19.61	2	2	102	11.838	4.70361
I3L2P8	Protein disulfide-isomerase OS=Homo sapiens GN=P4HB PE=3 SV=1 - [I3L2P8_HUMAN]	4.5464e+06		7.60017e+06		2.2732e+06	3.80009e+06	25.24	2	1	1					56.22	3.56	1	1					450	50.9936	4.90674
P27695	DNA-(apurinic or apyrimidinic site) lyase OS=Homo sapiens GN=APEX1 PE=1 SV=2 - [APEX1_HUMAN]	2.64559e+07	3.34371e+07	3.8174e+07	6.66676e+07	2.99465e+07	5.24208e+07	66.59	14.78	4	4	39.58	13.84	3	3	69.6867	15.09	4	5	89.63	22.96	5	5	318	35.5322	8.11865
Q9BQA1	Methylosome protein 50 OS=Homo sapiens GN=WDR77 PE=1 SV=1 - [MEP50_HUMAN]	1.38028e+07	72035786	4.97119e+07	9.36814e+07	4.29193e+07	71696638	42.0533	12.87	3	3	36.35	4.97	1	1	85.39	9.36	2	2	50.81	7.02	2	2	342	36.7011	5.17334
Q96J01	THO complex subunit 3 OS=Homo sapiens GN=THOC3 PE=1 SV=1 - [THOC3_HUMAN]	6.30061e+06	5.06198e+07	4.57458e+07	49497016	2.84602e+07	4.76214e+07	30.31	4.27	2	2	63.4247	12.82	5	6	64.4701	15.1	4	4	25.97	3.99	2	2	351	38.7468	6.0874
P0A9K9	FKBP-type peptidyl-prolyl cis-trans isomerase slyD OS=Escherichia coli (strain K12) GN=slyD PE=1 SV=1 - [SLYD_ECOLI]	1.08147e+09	2.05879e+08	1.68551e+09	2.83786e+08	6.43672e+08	9.84647e+08	1018.39	47.96	5	28	302.213	12.76	2	6	1690.62	47.96	5	39	203.512	31.12	3	5	196	20.8397	5.04639
Q9NZT1	Calmodulin-like protein 5 OS=Homo sapiens GN=CALML5 PE=1 SV=2 - [CALL5_HUMAN]	5.00501e+07	2.01859e+07	9.13763e+07		3.5118e+07	4.56882e+07	35.83	6.16	1	2	44.36	15.75	2	2	167.491	41.1	5	7					146	15.8828	4.43701
Q9Y508	RING finger protein 114 OS=Homo sapiens GN=RNF114 PE=1 SV=1 - [RN114_HUMAN]	3.9688e+06		6.62392e+06		1.9844e+06	3.31196e+06	28.72	5.7	1	1					37.83	10.09	2	2					228	25.6773	7.25439
P53803	DNA-directed RNA polymerases I, II, and III subunit RPABC4 OS=Homo sapiens GN=POLR2K PE=2 SV=1 - [RPAB4_HUMAN]		2.92164e+07	4.86949e+07		1.46082e+07	2.43475e+07					47.81	12.07	1	1	58.4155	13.79	2	2					58	6.9995	9.05615
Q14978-3	Isoform 3 of Nucleolar and coiled-body phosphoprotein 1 OS=Homo sapiens GN=NOLC1 - [NOLC1_HUMAN]	1.08926e+07	143339975	2.77372e+07	2.42925e+08	7.71163e+07	1.35331e+08	68.3267	6.29	4	4	180.81	14.71	9	10	165.653	8.29	5	6	289.501	20	14	16	700	73.7017	9.46631
Q00839	Heterogeneous nuclear ribonucleoprotein U OS=Homo sapiens GN=HNRNPU PE=1 SV=6 - [HNRPU_HUMAN]	3.53414e+08	1.25491e+09	9.70516e+08	1569306442	8.04161e+08	1.26991e+09	627.942	31.15	25	33	1277.65	50.79	42	59	953.469	38.42	32	42	1372.53	48.61	47	61	825	90.528	5.99854
D6RFX1	Ubiquitin-conjugating enzyme E2 K OS=Homo sapiens GN=UBE2K PE=4 SV=1 - [D6RFX1_HUMAN]	1.02273e+07		1.70321e+07		5.11367e+06	8.51606e+06	44.72	15.91	1	1					48.43	15.91	1	1					44	4.8125	8.5874
P09234	U1 small nuclear ribonucleoprotein C OS=Homo sapiens GN=SNRPC PE=1 SV=1 - [RU1C_HUMAN]	5.01004e+07	101464578	9.75664e+07	1.7245e+08	7.57825e+07	1.35008e+08	50.79	11.95	2	2	31.93	11.95	1	1	129.868	19.5	3	4	51.74	19.5	2	2	159	17.3812	9.67139
P67870	Casein kinase II subunit beta OS=Homo sapiens GN=CSNK2B PE=1 SV=1 - [CSK2B_HUMAN]		1.14656e+08	135818858	1.74595e+08	5.73281e+07	1.55207e+08					127.02	19.53	4	5	185.88	26.98	5	6	155.487	33.95	5	5	215	24.926	5.5542
Q8TEQ6	Gem-associated protein 5 OS=Homo sapiens GN=GEMIN5 PE=1 SV=3 - [GEMI5_HUMAN]	1.22339e+07	6481231		1.55283e+07	9.35758e+06	7.76414e+06	36.17	0.8	1	1	62.6	1.39	2	2					50.78	1.53	2	2	1508	168.483	6.62451
P05141	ADP/ATP translocase 2 OS=Homo sapiens GN=SLC25A5 PE=1 SV=7 - [ADT2_HUMAN]		3.96992e+08	32456700	1.10943e+09	1.98496e+08	5.70941e+08					179.549	39.93	12	12	28.46	3.36	1	1	280.692	44.63	13	15	298	32.8312	9.68604
P12236	ADP/ATP translocase 3 OS=Homo sapiens GN=SLC25A6 PE=1 SV=4 - [ADT3_HUMAN]		3.9007e+08	32456700	1.10943e+09	1.95035e+08	5.70941e+08					255.06	41.61	12	12	28.46	3.36	1	1	237.093	39.26	11	12	298	32.8452	9.74463
P13693	Translationally-controlled tumor protein OS=Homo sapiens GN=TPT1 PE=1 SV=1 - [TCTP_HUMAN]	2.01526e+07	3.1242e+07	4.26011e+07		2.56973e+07	2.13006e+07	18.45	8.14	1	1	32.6	14.53	2	2	31.91	13.95	2	2					172	19.5826	4.93213
Q5T7W3	Tropomodulin 1 OS=Homo sapiens GN=TMOD1 PE=2 SV=1 - [Q5T7W3_HUMAN]		6.06354e+07		1.00419e+08	3.03177e+07	5.02097e+07					57.1567	15.09	3	3					73.9067	14.22	3	3	232	25.9975	8.77783
P50402	Emerin OS=Homo sapiens GN=EMD PE=1 SV=1 - [EMD_HUMAN]		7.15839e+07		122613860	3.57919e+07	61306930					62.79	9.84	2	2					34.85	4.72	1	1	254	28.9759	5.50342
B7WPG3	Heterogeneous nuclear ribonucleoprotein L-like OS=Homo sapiens GN=HNRPLL PE=4 SV=1 - [B7WPG3_HUMAN]	8.02937e+07	3.23413e+08		317883566	2.01854e+08	158941783	47.3	1.38	1	1	46.73	3.94	2	2					29.02	4.33	2	2	508	56.4151	7.79639
P62269	40S ribosomal protein S18 OS=Homo sapiens GN=RPS18 PE=1 SV=3 - [RS18_HUMAN]	9.45135e+07	2.91344e+08	1.38318e+08	514735348	1.92929e+08	3.26527e+08	101.13	26.97	5	5	153.008	45.39	9	10	183.41	46.71	9	10	199.515	57.89	9	9	152	17.7079	10.9897
CON_00692328.4	(Bos taurus) Gene_Symbol=FLNA filamin A, alpha - [TREMBL:Q8WMQ6;Q95LH5|ENSEMBL:ENSBTAP00000030179|REFSEQ:XP_614269]	5.08257e+07	4.59508e+08	1.41207e+07	8.13212e+08	2.55167e+08	4.13666e+08	231.477	8.93	36	36	1545.21	28.5	124	140	48.24	0.76	4	4	1812.84	27.66	131	161	2621	278.092	6.13818
Q9NSD9	Phenylalanine--tRNA ligase beta subunit OS=Homo sapiens GN=FARSB PE=1 SV=3 - [SYFB_HUMAN]	1.42027e+07	1.93465e+07	6.90099e+06	4.82825e+07	1.67746e+07	2.75918e+07	80.6401	4.75	3	3	64.4065	3.57	2	2	38.39	1.53	1	1	21.97	4.41	2	2	589	66.0735	6.84424
P49756	RNA-binding protein 25 OS=Homo sapiens GN=RBM25 PE=1 SV=3 - [RBM25_HUMAN]	37017741	1.62797e+08	1.34981e+08	2.26522e+08	9.99075e+07	1.80752e+08	48.33	6.17	4	4	320.109	21.83	15	15	179.06	16.96	13	14	207.128	17.79	14	16	843	100.124	6.31592
Q14974	Importin subunit beta-1 OS=Homo sapiens GN=KPNB1 PE=1 SV=2 - [IMB1_HUMAN]	5.44014e+07	2.40834e+08	8.01623e+07	4.09332e+08	1.47618e+08	2.44747e+08	159.24	8.45	6	6	406.467	21.23	14	17	229.28	11.99	8	8	569.838	25	16	20	876	97.108	4.77979
P13984	General transcription factor IIF subunit 2 OS=Homo sapiens GN=GTF2F2 PE=1 SV=2 - [T2FB_HUMAN]	1.97205e+07	2.22087e+07	5.85012e+07		20964571	2.92506e+07	27.31	4.82	1	1	38.76	4.82	1	1	56.8	4.02	1	1					249	28.3628	9.23193
P09012	U1 small nuclear ribonucleoprotein A OS=Homo sapiens GN=SNRPA PE=1 SV=3 - [SNRPA_HUMAN]		1.3877e+08	2.22505e+08	1.64478e+08	6.93848e+07	1.93491e+08					59.5416	13.12	3	3	80.9033	30.14	7	7	36.01	10.28	2	2	282	31.2592	9.83252
P35659	Protein DEK OS=Homo sapiens GN=DEK PE=1 SV=1 - [DEK_HUMAN]	2.30909e+07	6.36516e+07	4.57259e+07	8.94478e+07	4.33712e+07	6.75869e+07	22.54	2.13	1	1	102.88	24.53	7	7	66.02	13.33	5	5	69.43	17.87	6	6	375	42.6479	8.55811
P18669	Phosphoglycerate mutase 1 OS=Homo sapiens GN=PGAM1 PE=1 SV=2 - [PGAM1_HUMAN]	5.29095e+07		2.17666e+07	1.51919e+08	2.64548e+07	8.68429e+07	90.52	22.83	4	4	60.41	7.09	1	1	35.8567	20.47	3	3	93.96	13.78	3	3	254	28.7858	7.18115
P00492	Hypoxanthine-guanine phosphoribosyltransferase OS=Homo sapiens GN=HPRT1 PE=1 SV=2 - [HPRT_HUMAN]		26012996	3.03954e+07	5.47707e+07	13006498	4.2583e+07					48.42	4.59	1	1	96.27	21.56	4	4	52.59	4.59	1	1	218	24.5636	6.68311
Q96NB3	Zinc finger protein 830 OS=Homo sapiens GN=ZNF830 PE=1 SV=2 - [ZN830_HUMAN]		4.64265e+06			2.32133e+06	0					23.07	3.76	1	1									372	41.9733	5.31299
Q2TBE0	CWF19-like protein 2 OS=Homo sapiens GN=CWF19L2 PE=1 SV=4 - [C19L2_HUMAN]			1.66576e+06		0	832881									20.17	2.24	2	2					894	103.722	8.646
P27348;CON_00707320.1	14-3-3 protein theta OS=Homo sapiens GN=YWHAQ PE=1 SV=1 - [1433T_HUMAN]	2.90263e+08	4.73339e+08	2.06507e+08	1039212644	3.81801e+08	6.2286e+08	216.275	34.69	13	15	371.156	54.69	21	26	420.435	47.35	21	32	443.435	57.96	24	35	245	27.7468	4.77979
Q92620	Pre-mRNA-splicing factor ATP-dependent RNA helicase PRP16 OS=Homo sapiens GN=DHX38 PE=1 SV=2 - [PRP16_HUMAN]		6.19419e+06		1.5345e+07	3.09709e+06	7.67251e+06					45.57	2.85	2	2	62.7	0.98	1	1	101.06	3.59	3	3	1227	140.415	6.53662
Q49AN9	SNRPG protein OS=Homo sapiens GN=SNRPG PE=4 SV=1 - [Q49AN9_HUMAN]	198108680	3.03513e+08	3.41329e+08	3.3216e+08	2.50811e+08	3.36745e+08	40.82	20.31	1	1	87.6233	39.06	3	3	99.34	20.31	2	2	61.13	39.06	2	2	64	7.09667	7.18115
Q9NPD3	Exosome complex component RRP41 OS=Homo sapiens GN=EXOSC4 PE=1 SV=3 - [EXOS4_HUMAN]	6.36314e+07		1.30245e+08	7.72392e+07	3.18157e+07	1.03742e+08	88.21	4.9	1	2					114.55	15.51	3	4	74.35	21.22	3	3	245	26.3665	6.52197
Q6WCQ1-3	Isoform 3 of Myosin phosphatase Rho-interacting protein OS=Homo sapiens GN=MPRIP - [MPRIP_HUMAN]		1.16251e+08		1.89494e+08	5.81257e+07	9.47468e+07					336.018	21.7	16	16					291.109	18.4	14	14	1000	113.978	6.354
P08670	Vimentin OS=Homo sapiens GN=VIM PE=1 SV=4 - [VIME_HUMAN]	3.98182e+08	2.04349e+09	1.40859e+09	2.59133e+09	1.22084e+09	1.99996e+09	465.26	57.73	27	27	1178.07	84.55	45	60	190.68	39.7	15	16	1262.62	77.68	40	65	466	53.6191	5.12256
O75937	DnaJ homolog subfamily C member 8 OS=Homo sapiens GN=DNAJC8 PE=1 SV=2 - [DNJC8_HUMAN]	7.17558e+07	8.09933e+07	1.52461e+08	1.26338e+08	7.63746e+07	1.39399e+08	70.2057	24.51	8	10	95.2109	28.06	5	5	159.462	41.5	10	12	102.72	21.34	6	6	253	29.8234	9.05615
P08621-2	Isoform 2 of U1 small nuclear ribonucleoprotein 70 kDa OS=Homo sapiens GN=SNRNP70 - [RU17_HUMAN]	1.10405e+08	3.88535e+08	2.94962e+08	4.7055e+08	2.4947e+08	382756120	215.84	21.03	12	12	152.689	23.6	12	14	195.032	28.97	13	14	116.345	15.89	6	8	428	50.5873	9.89111
E9PES6	High mobility group protein B3 (Fragment) OS=Homo sapiens GN=HMGB3 PE=4 SV=1 - [E9PES6_HUMAN]		1.21825e+08	1.0865e+08	1.37743e+08	6.09125e+07	1.23196e+08					60.45	19.61	3	3	42.79	28.1	3	3	87.96	24.84	4	5	153	17.511	9.78857
P62875	DNA-directed RNA polymerases I, II, and III subunit RPABC5 OS=Homo sapiens GN=POLR2L PE=1 SV=1 - [RPAB5_HUMAN]		4.17611e+07	2.54597e+07	7.79739e+07	2.08805e+07	5.17168e+07					35.74	13.43	1	1	40.56	13.43	1	1	36.88	22.39	2	2	67	7.63999	7.76709
B4E0R6	Importin-5 OS=Homo sapiens GN=IPO5 PE=2 SV=1 - [B4E0R6_HUMAN]	1.6525e+07	4.85789e+07	1.53407e+07	9.05708e+07	3.25519e+07	5.29557e+07	66.78	2.37	2	2	292.1	12.55	8	8	34.9767	4.42	3	3	250.111	12.55	8	8	972	109.288	4.88135
E5RG97	Copine-3 (Fragment) OS=Homo sapiens GN=CPNE3 PE=4 SV=1 - [E5RG97_HUMAN]		22894676		37219655	11447338	1.86098e+07					50.13	6.67	1	1					55.8	6.67	1	1	135	15.0716	5.31299
P28482	Mitogen-activated protein kinase 1 OS=Homo sapiens GN=MAPK1 PE=1 SV=3 - [MK01_HUMAN]	17297784		3.8989e+07	1.71865e+07	8648892	2.80878e+07	49.41	7.78	2	3					93.2283	9.17	4	4	61.05	6.67	1	1	360	41.3632	6.97607
P61313	60S ribosomal protein L15 OS=Homo sapiens GN=RPL15 PE=1 SV=2 - [RL15_HUMAN]	5.96696e+07	1.21025e+08	58507033	2.22932e+08	9.03475e+07	1.4072e+08	101.036	29.41	5	6	103.494	26.47	6	7	114.68	30.88	5	7	117.14	22.55	4	5	204	24.1311	11.6196
O15144	Actin-related protein 2/3 complex subunit 2 OS=Homo sapiens GN=ARPC2 PE=1 SV=1 - [ARPC2_HUMAN]		4.5186e+08		7.3146e+08	2.2593e+08	3.6573e+08					397.8	70.33	14	18					334.213	52	12	15	300	34.3115	7.35693
P67775	Serine/threonine-protein phosphatase 2A catalytic subunit alpha isoform OS=Homo sapiens GN=PPP2CA PE=1 SV=1 - [PP2AA_HUMAN]	4.21655e+07	6.93549e+07	5.59161e+07	1.241e+08	5.57602e+07	9.00079e+07	56.87	3.56	1	1	122.79	23.3	5	5	88.13	16.5	3	3	77.62	7.77	2	2	309	35.5714	5.5415
P25789	Proteasome subunit alpha type-4 OS=Homo sapiens GN=PSMA4 PE=1 SV=1 - [PSA4_HUMAN]	1.96634e+07	1.13135e+08	8.53044e+07	128903971	6.63993e+07	1.07104e+08	26.21	6.51	2	2	169.883	29.5	6	6	122.927	14.94	3	3	84.74	6.9	2	2	261	29.4652	7.72314
Q5VUJ6-2	Isoform 2 of Leucine-rich repeat and calponin homology domain-containing protein 2 OS=Homo sapiens GN=LRCH2 - [LRCH2_HUMAN]		17768128		2.8624e+07	8884064	1.4312e+07					51.3	2.94	2	2					76.53	8.56	5	5	748	82.758	6.771
F5H4G7	Importin subunit alpha OS=Homo sapiens GN=KPNA6 PE=3 SV=1 - [F5H4G7_HUMAN]		21188104	2.35791e+07	75106178	10594052	4.93426e+07					75.42	4.5	2	2	70.02	5.44	2	2	102.12	7.32	3	3	533	59.6303	5.0083
P07737	Profilin-1 OS=Homo sapiens GN=PFN1 PE=1 SV=2 - [PROF1_HUMAN]	1.06419e+08	2.23892e+08	2.20746e+08	3.10585e+08	1.65155e+08	2.65666e+08	165.565	60	6	6	220.911	62.14	8	8	221.775	80	10	10	203.163	67.14	7	7	140	15.0446	8.26514
Q86X83	COMM domain-containing protein 2 OS=Homo sapiens GN=COMMD2 PE=1 SV=2 - [COMD2_HUMAN]		1.5283e+07		2.45599e+07	7.64152e+06	1.228e+07					28.07	3.52	1	1					77.27	16.08	2	2	199	22.7311	6.72705
Q9BUQ8	Probable ATP-dependent RNA helicase DDX23 OS=Homo sapiens GN=DDX23 PE=1 SV=3 - [DDX23_HUMAN]		3.99466e+07	4.08282e+07	5.27859e+07	1.99733e+07	4.6807e+07					90.9767	12.2	8	8	209.49	10.12	9	9	166.559	13.05	9	10	820	95.5239	9.5542
O43395	U4/U6 small nuclear ribonucleoprotein Prp3 OS=Homo sapiens GN=PRPF3 PE=1 SV=2 - [PRPF3_HUMAN]	21200080	5.64379e+07	4.25886e+07	76090900	3.8819e+07	5.93397e+07	71.08	9.66	6	6	123.928	15.67	9	9	115.7	8.78	6	6	45.95	1.61	2	2	683	77.4809	9.49561
P63244	Guanine nucleotide-binding protein subunit beta-2-like 1 OS=Homo sapiens GN=GNB2L1 PE=1 SV=3 - [GBLP_HUMAN]	34582474	2.82368e+08		2.54404e+08	1.58475e+08	1.27202e+08	51.68	2.84	1	1	319.939	45.11	10	11					152.79	21.45	6	7	317	35.0546	7.69385
Q8N684	Cleavage and polyadenylation specificity factor subunit 7 OS=Homo sapiens GN=CPSF7 PE=1 SV=1 - [CPSF7_HUMAN]		6.60629e+07	5.31613e+07	1.16078e+08	3.30314e+07	8.46195e+07					110.739	8.92	4	4	53.24	4.25	2	2	119.533	10.83	5	5	471	52.0183	8.00146
O15020	Spectrin beta chain, non-erythrocytic 2 OS=Homo sapiens GN=SPTBN2 PE=1 SV=3 - [SPTN2_HUMAN]	1.04978e+07	4.48673e+08		7.22824e+08	2.29586e+08	3.61412e+08	54.4877	0.88	3	3	753.923	16.9	36	39					828.202	16.15	31	36	2390	271.157	6.11279
P04350	Tubulin beta-4A chain OS=Homo sapiens GN=TUBB4A PE=1 SV=2 - [TBB4A_HUMAN]	2.55526e+08	4.22871e+08	2.35697e+08	8.47821e+08	3.39198e+08	5.41759e+08	275.28	34.91	9	10	308.072	35.14	12	13	98.2533	16.44	6	7	375.823	40.32	13	13	444	49.5539	4.88135
H0YEQ6	COMM domain-containing protein 5 (Fragment) OS=Homo sapiens GN=COMMD5 PE=4 SV=1 - [H0YEQ6_HUMAN]		17445443		2.78565e+07	8.72272e+06	1.39282e+07					35.8	4.71	1	1					24.63	4.71	1	1	170	18.8958	5.60498
O60884	DnaJ homolog subfamily A member 2 OS=Homo sapiens GN=DNAJA2 PE=1 SV=1 - [DNJA2_HUMAN]	6.89379e+07	1.11219e+08	9.33206e+07	2.11517e+08	9.00784e+07	1.52419e+08	41.36	6.31	3	3	155.12	15.05	5	5	122.452	17.72	6	7	130.088	18.69	6	6	412	45.7166	6.48096
O00483	NADH dehydrogenase [ubiquinone] 1 alpha subcomplex subunit 4 OS=Homo sapiens GN=NDUFA4 PE=1 SV=1 - [NDUA4_HUMAN]		37793463		5.99006e+07	1.88967e+07	2.99503e+07					35.36	12.35	1	1					37.16	22.22	2	2	81	9.36391	9.37842
H0YNH8	Uveal autoantigen with coiled-coil domains and ankyrin repeats OS=Homo sapiens GN=UACA PE=4 SV=1 - [H0YNH8_HUMAN]		2.20737e+07		3.49281e+07	1.10369e+07	1.7464e+07					102.95	6.07	7	7					118.738	2.57	4	4	1401	161.209	6.93213
P55072	Transitional endoplasmic reticulum ATPase OS=Homo sapiens GN=VCP PE=1 SV=4 - [TERA_HUMAN]	9.20308e+07	8.55546e+07	1.56684e+08	124182463	8.87927e+07	1.40433e+08	497.943	34	21	24	144.1	16	7	7	436.65	34.49	24	27	441.637	29.28	14	16	806	89.2657	5.26221
P15880	40S ribosomal protein S2 OS=Homo sapiens GN=RPS2 PE=1 SV=2 - [RS2_HUMAN]	1.01818e+08	4.24958e+08	1.83629e+08	6.63229e+08	2.63388e+08	4.23429e+08	164.19	23.89	7	7	415.848	53.92	17	19	172.587	27.3	8	9	295.096	33.79	11	12	293	31.3046	10.2427
O60716-8	Isoform 1 of Catenin delta-1 OS=Homo sapiens GN=CTNND1 - [CTND1_HUMAN]	1.98001e+07	1.25265e+08	4.68593e+06	2.24302e+08	7.25327e+07	1.14494e+08	76.57	1.1	1	1	375.239	25.19	18	19	0	1.1	1	1	481.561	24.21	14	16	913	101.818	6.87354
E7EQT4	Apoptotic chromatin condensation inducer in the nucleus OS=Homo sapiens GN=ACIN1 PE=4 SV=2 - [E7EQT4_HUMAN]	3.02571e+07	1.85014e+08	9.83948e+07	2.306e+08	1.07635e+08	1.64498e+08	111.22	8.38	10	10	168.415	11.07	12	13	224.121	11.07	15	18	146.04	6.76	7	9	1301	147.275	6.72705
P62633-2	Isoform 2 of Cellular nucleic acid-binding protein OS=Homo sapiens GN=CNBP - [CNBP_HUMAN]	7.60049e+07	5.14581e+07	5.93398e+07	141824278	6.37315e+07	1.00582e+08	71.7467	22.35	3	3	83.22	38.24	5	5	103.46	30	4	4	62.74	28.24	4	4	170	18.7292	7.7085
Q8WVK2	U4/U6.U5 small nuclear ribonucleoprotein 27 kDa protein OS=Homo sapiens GN=SNRNP27 PE=1 SV=1 - [SNR27_HUMAN]	7.58438e+07	26305617	58427493	8.97327e+07	5.10747e+07	7.40801e+07	152.563	25.16	4	6	28.5	13.55	1	1	27.45	13.55	1	1	62.51	7.1	1	1	155	18.8489	11.6196
O15511	Actin-related protein 2/3 complex subunit 5 OS=Homo sapiens GN=ARPC5 PE=1 SV=3 - [ARPC5_HUMAN]	9.99555e+06	357223272	6.89371e+06	5.71656e+08	1.83609e+08	2.89275e+08	25.29	3.97	1	1	150.05	35.76	5	6	40.93	3.97	1	1	233.253	47.02	6	7	151	16.3103	5.66846
P0C0S5	Histone H2A.Z OS=Homo sapiens GN=H2AFZ PE=1 SV=2 - [H2AZ_HUMAN]	4.69297e+09	8.90534e+09	6.04373e+09	1.56484e+10	6.79915e+09	1.0846e+10	116.18	40.63	3	4	380.538	56.25	6	16	137.259	31.25	5	7	409.081	53.91	5	11	128	13.5446	10.5796
F8VUA6	60S ribosomal protein L18 (Fragment) OS=Homo sapiens GN=RPL18 PE=4 SV=1 - [F8VUA6_HUMAN]	8.45986e+07	2.02724e+08	8.35872e+07	3.63604e+08	1.43661e+08	2.23596e+08	51.83	20	2	3	118.9	28.46	3	4	130.69	40	5	6	150.59	52.31	5	7	130	14.5201	11.7515
Q13769	THO complex subunit 5 homolog OS=Homo sapiens GN=THOC5 PE=1 SV=2 - [THOC5_HUMAN]	4.9063e+06	2.76328e+07	27519864	2.68073e+07	1.62696e+07	2.71636e+07	27.51	1.32	1	1	24.8	6.15	3	3	40.76	3.81	2	2	22.25	7.76	3	3	683	78.4579	6.87354
P16403	Histone H1.2 OS=Homo sapiens GN=HIST1H1C PE=1 SV=2 - [H12_HUMAN]	1.2909e+09	7.3383e+09	2.013e+09	1.1569e+10	4.3146e+09	6.79101e+09	298.114	27.23	9	13	567.697	24.41	9	20	299.282	24.41	8	14	372.921	23.94	7	16	213	21.3517	10.9312
P10412	Histone H1.4 OS=Homo sapiens GN=HIST1H1E PE=1 SV=2 - [H14_HUMAN]	1.2909e+09	7.3383e+09	2.013e+09	1.1569e+10	4.3146e+09	6.79101e+09	302.061	26.94	10	14	544.752	23.74	9	18	267.684	16.44	7	12	329.548	23.29	7	14	219	21.852	11.0337
P16402	Histone H1.3 OS=Homo sapiens GN=HIST1H1D PE=1 SV=2 - [H13_HUMAN]	1.2909e+09	7.3383e+09	2.013e+09	1.1569e+10	4.3146e+09	6.79101e+09	291.444	19.46	9	13	522.034	23.53	9	18	267.684	16.29	7	12	322.939	15.84	6	13	221	22.3363	11.019
Q9Y2S0-2	Isoform 2 of DNA-directed RNA polymerases I and III subunit RPAC2 OS=Homo sapiens GN=POLR1D - [RPAC2_HUMAN]					0	0					45.37	8.2	1	1									122	14.3233	9.87646
P54727	UV excision repair protein RAD23 homolog B OS=Homo sapiens GN=RAD23B PE=1 SV=1 - [RD23B_HUMAN]		2.30259e+07	3.61592e+07		1.1513e+07	1.80796e+07					34.37	2.2	1	1	56.13	7.09	3	3					409	43.1446	4.84326
Q9Y3I0	tRNA-splicing ligase RtcB homolog OS=Homo sapiens GN=C22orf28 PE=1 SV=1 - [RTCB_HUMAN]	1.08114e+08	1.48142e+08	1.7948e+08	1.91259e+08	1.28128e+08	1.85369e+08	278.852	27.52	12	14	321.114	30.5	13	13	281.035	31.68	13	13	279.3	28.12	11	11	505	55.1749	7.2251
Q01081	Splicing factor U2AF 35 kDa subunit OS=Homo sapiens GN=U2AF1 PE=1 SV=3 - [U2AF1_HUMAN]	1.72485e+08	5.48663e+08	4.17971e+08	5.23151e+08	3.60574e+08	4.70561e+08	210.8	26.67	7	9	229.304	41.67	10	11	278.13	39.58	8	11	152.903	30.83	6	8	240	27.8545	8.80713
Q7RTV0	PHD finger-like domain-containing protein 5A OS=Homo sapiens GN=PHF5A PE=1 SV=1 - [PHF5A_HUMAN]	5.36514e+07	1.83897e+08	1.20604e+08	1.93813e+08	1.18774e+08	1.57208e+08	191.908	55.45	5	5	171.39	51.82	5	6	218.703	44.55	5	6	199.984	57.27	6	6	110	12.397	8.41162
P62277	40S ribosomal protein S13 OS=Homo sapiens GN=RPS13 PE=1 SV=2 - [RS13_HUMAN]	3.86228e+06	2.55286e+08	7.83272e+07	3.18994e+08	1.29574e+08	1.98661e+08	36.9	6.62	1	1	124.54	37.75	5	6	110.62	27.81	6	6	124.261	37.09	5	6	151	17.2117	10.5356
Q9Y3A5	Ribosome maturation protein SBDS OS=Homo sapiens GN=SBDS PE=1 SV=4 - [SBDS_HUMAN]		34729594	1.96964e+07	67318215	17364797	4.35073e+07					43.29	3.2	1	1	41.02	3.2	1	1	25.57	3.2	1	1	250	28.7453	8.74854
P31946-2	Isoform Short of 14-3-3 protein beta/alpha OS=Homo sapiens GN=YWHAB - [1433B_HUMAN]	3.55488e+08	4.224e+08	2.24635e+08	9.91232e+08	388944293	6.07933e+08	302.109	34.02	8	11	449.25	54.92	10	13	550.795	52.05	10	17	421.364	56.97	11	17	244	27.8327	4.83057
Q9NX58	Cell growth-regulating nucleolar protein OS=Homo sapiens GN=LYAR PE=1 SV=2 - [LYAR_HUMAN]	6.80116e+06	4.04305e+07	7.90681e+06	9.13509e+07	2.36158e+07	4.96288e+07	51.57	2.9	2	2	124.71	13.72	4	4	63	7.12	3	4	136.29	15.57	4	5	379	43.5879	9.53955
O43172-2	Isoform 2 of U4/U6 small nuclear ribonucleoprotein Prp4 OS=Homo sapiens GN=PRPF4 - [PRP4_HUMAN]	1.46201e+07	6.3579e+07	5.73768e+07	105383784	3.90995e+07	8.13803e+07	49.79	8.64	3	3	145.523	15.36	6	6	114.3	11.13	5	6	112.52	15.74	6	6	521	58.2843	7.41553
Q9NQW6-2	Isoform 2 of Actin-binding protein anillin OS=Homo sapiens GN=ANLN - [ANLN_HUMAN]		1.90466e+07	9.01349e+06	5.01239e+07	9.52329e+06	2.95687e+07					40.14	3.68	3	3	57.93	1.66	2	2	52.71	6.9	6	6	1087	119.942	8.1626
Q6S8J3	POTE ankyrin domain family member E OS=Homo sapiens GN=POTEE PE=1 SV=3 - [POTEE_HUMAN]	1.00744e+10	1.06063e+11	3.51381e+09	1.76394e+11	5.80688e+10	8.99539e+10	348.876	5.77	7	15	3398.79	12.19	15	90	263.027	6.33	8	12	3757.73	12.74	14	103	1075	121.286	6.20166
Q15149-3	Isoform 3 of Plectin OS=Homo sapiens GN=PLEC - [PLEC_HUMAN]	2.52479e+07	9.25725e+07	5.87825e+06	1.7289e+08	5.89102e+07	8.93842e+07	126.31	2.56	9	9	871.378	16.52	61	64	0	0.28	1	1	1333.08	17.46	60	67	4570	517.716	5.74463
Q13813	Spectrin alpha chain, non-erythrocytic 1 OS=Homo sapiens GN=SPTAN1 PE=1 SV=3 - [SPTN1_HUMAN]	5.10686e+07	9.86867e+08	1.34819e+07	1574759941	5.18968e+08	7.94121e+08	411.496	11.49	24	25	3424	51.01	107	140	160.157	0.89	2	3	4374.42	54.21	122	160	2472	284.364	5.35107
Q9Y5S9	RNA-binding protein 8A OS=Homo sapiens GN=RBM8A PE=1 SV=1 - [RBM8A_HUMAN]	1.54929e+08	2.52547e+08	2.61379e+08	2.46828e+08	2.03738e+08	2.54104e+08	86.22	25.86	4	5	245.81	58.05	8	8	214.416	49.43	5	7	104.03	35.63	4	4	174	19.8767	5.71924
Q8NE71-2	Isoform 2 of ATP-binding cassette sub-family F member 1 OS=Homo sapiens GN=ABCF1 - [ABCF1_HUMAN]					0	0																	807	91.6235	7.6792
I3L192	Basigin (Fragment) OS=Homo sapiens GN=BSG PE=4 SV=1 - [I3L192_HUMAN]		9.67705e+07		2.69774e+08	4.83852e+07	1.34887e+08					37.41	14.29	2	2					94.15	32.92	4	4	161	17.3496	5.04639
Q8IY81	pre-rRNA processing protein FTSJ3 OS=Homo sapiens GN=FTSJ3 PE=1 SV=2 - [RRMJ3_HUMAN]		2.19196e+07		6.07229e+07	1.09598e+07	3.03614e+07					65.09	2.72	2	2					66.9733	5.43	4	4	847	96.4992	8.39697
H7BXD9	DNA helicase MCM9 OS=Homo sapiens GN=MCM9 PE=3 SV=1 - [H7BXD9_HUMAN]		2.22028e+06			1.11014e+06	0					23.29	1.74	1	1	32.15	1.74	1	1					689	76.1028	8.39697
Q14008-2	Isoform 2 of Cytoskeleton-associated protein 5 OS=Homo sapiens GN=CKAP5 - [CKAP5_HUMAN]		2.93774e+07		44594152	1.46887e+07	22297076	0	0.56	1	1	158.88	4.31	6	6					149.51	6.03	9	9	1972	218.387	8.06006
Q13033-2	Isoform Alpha of Striatin-3 OS=Homo sapiens GN=STRN3 - [STRN3_HUMAN]		3.01747e+07		4.64016e+07	1.50874e+07	2.32008e+07					39.44	5.75	3	3					45.5	5.75	3	3	713	77.6965	5.26221
P68371	Tubulin beta-4B chain OS=Homo sapiens GN=TUBB4B PE=1 SV=1 - [TBB4B_HUMAN]	2.55526e+08	5.69834e+08	3.38685e+08	9.30419e+08	4.1268e+08	6.34552e+08	320.177	38.43	11	12	410.923	35.96	13	15	218.29	21.8	9	10	442.221	46.29	16	17	445	49.799	4.89404
Q9Y265	RuvB-like 1 OS=Homo sapiens GN=RUVBL1 PE=1 SV=1 - [RUVB1_HUMAN]	1.13709e+08	3.14534e+08	2.34496e+08	4.15222e+08	214121572	3.24859e+08	305.163	21.71	8	9	374.778	37.28	12	14	332.607	34.65	11	12	541.975	46.05	16	18	456	50.1963	6.41748
P63104;CON_00703110.1	14-3-3 protein zeta/delta OS=Homo sapiens GN=YWHAZ PE=1 SV=1 - [1433Z_HUMAN]	3.48512e+08	592791685	3.3566e+08	1.10755e+09	4.70652e+08	7.21605e+08	426.429	46.12	26	30	473.478	49.8	20	29	543.997	72.24	27	37	735.39	74.69	30	41	245	27.7277	4.79248
Q9H501	ESF1 homolog OS=Homo sapiens GN=ESF1 PE=1 SV=1 - [ESF1_HUMAN]		13387731		3.22117e+07	6.69387e+06	1.61059e+07					26.35	1.06	1	1					46.72	3.06	2	2	851	98.735	5.10986
O43660-2	Isoform 2 of Pleiotropic regulator 1 OS=Homo sapiens GN=PLRG1 - [PLRG1_HUMAN]	3.04949e+07	9.20634e+07	5.55115e+07	1.25646e+08	6.12791e+07	9.05787e+07	48.16	1.58	1	1	125.34	12.67	5	5	156.049	18.42	6	6	108.42	9.7	5	5	505	56.2547	9.17334
Q9BWD1	Acetyl-CoA acetyltransferase, cytosolic OS=Homo sapiens GN=ACAT2 PE=1 SV=2 - [THIC_HUMAN]	2.69044e+07	2.79471e+07	37429346	4.63379e+07	2.74257e+07	4.18836e+07	40.7566	6.3	3	3	53.07	4.79	2	2	61.32	6.3	2	2	67.2	11.84	3	3	397	41.3244	6.91748
B4DNK1	Protein ASUN OS=Homo sapiens GN=ASUN PE=2 SV=1 - [B4DNK1_HUMAN]			1.34256e+07		0	6.7128e+06									35.24	1.49	1	1					605	68.4516	6.80029
Q9P2M7	Cingulin OS=Homo sapiens GN=CGN PE=1 SV=2 - [CING_HUMAN]		27549762		42046727	13774881	2.10234e+07					65.9134	4.43	5	5					61.09	3.84	4	4	1197	136.304	5.5415
CON_00699622.3	(Bos taurus) Gene_Symbol=HSPCA Heat shock protein HSP 90-alpha - [SWISS-PROT:Q76LV2|TREMBL:A7E3E1;Q3T007|ENSEMBL:ENSBTAP00000008225|REFSEQ:NP_001012688]	1.14177e+09	1.47363e+09	1.54343e+09	2.44574e+09	1.3077e+09	1.99459e+09	921.451	38.34	68	83	1511.23	57.3	87	109	1273.8	48.02	80	110	1826.73	56.34	93	138	733	84.6777	5.0083
F8VPD4	CAD protein OS=Homo sapiens GN=CAD PE=3 SV=1 - [F8VPD4_HUMAN]	2.37123e+07	6.19176e+07		6.51726e+07	4.2815e+07	3.25863e+07	49.8491	1.34	2	2	200.219	3.98	7	7					186.663	5.69	9	9	2162	235.873	6.55127
P27635	60S ribosomal protein L10 OS=Homo sapiens GN=RPL10 PE=1 SV=4 - [RL10_HUMAN]	7.14265e+07	2.47495e+08	1.12306e+08	410190718	1.59461e+08	2.61248e+08	128.69	19.16	5	5	169.908	41.12	11	13	180.794	47.66	8	8	129.761	29.44	9	11	214	24.5879	10.0815
B4E2T8	Calnexin OS=Homo sapiens GN=CANX PE=2 SV=1 - [B4E2T8_HUMAN]	1.71488e+07	16814813		2.5817e+07	1.69818e+07	1.29085e+07	20.55	7.64	2	2	16.35	1.45	1	1					22.47	3.31	1	1	484	55.5631	4.70361
P25398	40S ribosomal protein S12 OS=Homo sapiens GN=RPS12 PE=1 SV=3 - [RS12_HUMAN]	4.43781e+07	2.7384e+08	4.83862e+07	4.64432e+08	1.59109e+08	2.56409e+08	211.253	57.58	5	6	314.37	65.91	8	11	287.333	54.55	5	8	370.289	65.91	7	11	132	14.5055	7.21045
Q9UQ35	Serine/arginine repetitive matrix protein 2 OS=Homo sapiens GN=SRRM2 PE=1 SV=2 - [SRRM2_HUMAN]	1.16473e+08	212324377	1.81553e+08	2.53308e+08	1.64398e+08	2.1743e+08	97.0967	7.16	13	13	338.767	8.94	18	19	366.703	7.01	13	14	379.386	11.77	22	23	2752	299.438	12.0591
Q10567-4	Isoform 4 of AP-1 complex subunit beta-1 OS=Homo sapiens GN=AP1B1 - [AP1B1_HUMAN]		1.15348e+08		3.39584e+08	5.76742e+07	1.69792e+08	0	1.09	1	1	200.829	11.21	11	12					344.422	16.54	16	19	919	101.283	5.10986
E9PQ56	Poly(U)-binding-splicing factor PUF60 (Fragment) OS=Homo sapiens GN=PUF60 PE=4 SV=1 - [E9PQ56_HUMAN]	1.29781e+08	4.45243e+08	2.81964e+08	4.57414e+08	2.87512e+08	3.69689e+08	200.587	30.03	7	7	363.906	49.23	13	14	577.857	66.25	13	15	411.615	50.46	11	13	323	34.5077	8.5874
H0YEM1	Poly(U)-binding-splicing factor PUF60 (Fragment) OS=Homo sapiens GN=PUF60 PE=4 SV=1 - [H0YEM1_HUMAN]	1.29781e+08	4.45243e+08	2.81964e+08	4.57414e+08	2.87512e+08	3.69689e+08	200.587	28.87	7	7	319.223	41.67	12	13	549.349	58.04	12	14	349.2	42.86	10	12	336	35.8093	8.30908
Q13542	Eukaryotic translation initiation factor 4E-binding protein 2 OS=Homo sapiens GN=EIF4EBP2 PE=1 SV=1 - [4EBP2_HUMAN]	3.59443e+06	2.55499e+06	3.33815e+06	5.95333e+06	3.07471e+06	4.64574e+06	67.13	11.67	1	1	45.62	11.67	1	1	75.11	11.67	1	1	65.09	11.67	1	1	120	12.9313	6.66846
Q9Y2L1	Exosome complex exonuclease RRP44 OS=Homo sapiens GN=DIS3 PE=1 SV=2 - [RRP44_HUMAN]		2.42584e+07	5.84033e+07	4.04131e+07	1.21292e+07	4.94082e+07					32.85	4.07	3	3	147.396	10.96	8	8	85.1967	6.68	4	4	958	108.934	7.13721
P78316	Nucleolar protein 14 OS=Homo sapiens GN=NOP14 PE=1 SV=3 - [NOP14_HUMAN]		1.85014e+07	1.43601e+07	41529302	9.25069e+06	2.79447e+07					58.3136	5.37	3	3	25.3	1.05	1	1	40.96	1.05	1	1	857	97.6074	7.57666
Q9H0C8	Integrin-linked kinase-associated serine/threonine phosphatase 2C OS=Homo sapiens GN=ILKAP PE=1 SV=1 - [ILKAP_HUMAN]	1.139e+07	1.47319e+07	2.9136e+07	10313858	1.30609e+07	1.97249e+07	41.27	4.85	2	2	39.93	5.36	2	2	163.07	22.7	7	7	55.29	7.91	2	3	392	42.8798	7.09326
P62829	60S ribosomal protein L23 OS=Homo sapiens GN=RPL23 PE=1 SV=1 - [RL23_HUMAN]	1.31222e+08	5.9512e+08	1.36292e+08	9.49843e+08	3.63171e+08	5.43067e+08	111.88	35	5	5	135.79	42.86	6	6	143.617	48.57	6	6	251.909	47.86	5	8	140	14.8561	10.5063
P23528	Cofilin-1 OS=Homo sapiens GN=CFL1 PE=1 SV=3 - [COF1_HUMAN]	4.65714e+08	1.37495e+09	3.27158e+08	2.45197e+09	9.20334e+08	1.38956e+09	265.18	61.45	10	11	686.663	62.05	14	20	206.577	51.2	10	13	593.877	77.71	17	26	166	18.4907	8.08936
P62701	40S ribosomal protein S4, X isoform OS=Homo sapiens GN=RPS4X PE=1 SV=2 - [RS4X_HUMAN]	1.21728e+08	6.63949e+08	1.8405e+08	989365752	3.92839e+08	5.86708e+08	252.453	38.02	11	13	292.138	52.47	15	21	293.113	46.39	12	14	503.689	70.72	19	26	263	29.5791	10.1548
Q14160	Protein scribble homolog OS=Homo sapiens GN=SCRIB PE=1 SV=4 - [SCRIB_HUMAN]		8.03151e+07		1.21036e+08	4.01575e+07	6.05181e+07					171.995	12.7	13	13					330.36	14.48	14	15	1630	174.778	5.07178
O95639	Cleavage and polyadenylation specificity factor subunit 4 OS=Homo sapiens GN=CPSF4 PE=1 SV=1 - [CPSF4_HUMAN]		23966356		2.58255e+07	11983178	1.29128e+07					29.79	4.09	1	1					34.74	4.09	1	1	269	30.2346	8.30908
P07951	Tropomyosin beta chain OS=Homo sapiens GN=TPM2 PE=1 SV=1 - [TPM2_HUMAN]	3.50843e+08	4.1001e+09	1.62099e+08	6.53911e+09	2.22547e+09	3.3506e+09	188.038	25	10	11	355.239	30.63	11	16	57.4233	10.92	4	5	350.529	31.69	12	19	284	32.8306	4.70361
Q9H7N4	Splicing factor, arginine/serine-rich 19 OS=Homo sapiens GN=SCAF1 PE=1 SV=3 - [SFR19_HUMAN]					0	0																	1312	139.186	9.24658
Q5VUA4	Zinc finger protein 318 OS=Homo sapiens GN=ZNF318 PE=1 SV=2 - [ZN318_HUMAN]					0	0													0	1.36	2	2	2279	250.958	7.1958
P22392-2	Isoform 3 of Nucleoside diphosphate kinase B OS=Homo sapiens GN=NME2 - [NDKB_HUMAN]	171288543	4.10915e+08	3.90468e+08	4.82896e+08	2.91102e+08	4.36682e+08	103.44	23.22	4	6	145.717	53.93	10	12	147.723	51.31	8	11	219.587	67.79	13	15	267	30.1176	8.92432
CON_00688948.2	(Bos taurus) Gene_Symbol=NME1 Nucleoside diphosphate kinase A 1 - [SWISS-PROT:P52174|TREMBL:A1A4N9;Q56JV4|ENSEMBL:ENSBTAP00000006104;ENSBTAP00000006106|REFSEQ:NP_991346;NP_991387]	1.90732e+08	3.09912e+08	3.90468e+08	3.59751e+08	2.50322e+08	375109553	101.61	23.03	6	10	72.2726	40.13	9	11	130.98	34.21	8	12	189.404	58.55	16	18	152	17.2498	7.44482
Q92499	ATP-dependent RNA helicase DDX1 OS=Homo sapiens GN=DDX1 PE=1 SV=2 - [DDX1_HUMAN]	5.26588e+07	2.13573e+08	1.13266e+08	2.84314e+08	1.33116e+08	1.9879e+08	199.411	13.24	8	8	338.644	28.78	14	16	185.125	17.7	10	10	479.122	34.73	18	20	740	82.3798	7.2251
B7Z7A9	Phosphoglycerate kinase OS=Homo sapiens GN=PGK1 PE=2 SV=1 - [B7Z7A9_HUMAN]	6.27452e+07	5.4694e+07	1.02962e+08	7.29175e+07	5.87196e+07	8.79395e+07	205.03	22.11	7	7	68.04	14.91	5	5	194.002	31.88	10	10	158.41	18.25	5	5	389	41.4024	7.32764
P46783	40S ribosomal protein S10 OS=Homo sapiens GN=RPS10 PE=1 SV=1 - [RS10_HUMAN]	6.82441e+07	1.56338e+08	61606382	2.27974e+08	1.12291e+08	1.4479e+08	65.92	9.7	2	2	74.22	21.21	4	5	35.05	24.85	4	4	188.64	30.3	5	6	165	18.8859	10.1548
H7BYY1	Tropomyosin 1 (Alpha), isoform CRA_m OS=Homo sapiens GN=TPM1 PE=3 SV=1 - [H7BYY1_HUMAN]	3.74545e+08	4.1001e+09	1.53589e+08	6.53911e+09	2.23732e+09	3.34635e+09	188.42	22.18	9	10	377.642	52.02	15	21	57.4233	8.87	3	3	335.306	45.16	14	22	248	28.7296	4.81787
E7EPB3	60S ribosomal protein L14 OS=Homo sapiens GN=RPL14 PE=4 SV=1 - [E7EPB3_HUMAN]	5.22309e+07	3.00488e+08	1.06601e+08	369656257	1.7636e+08	2.38129e+08	124.57	18.55	2	2	124.103	52.42	7	7	147.03	38.71	6	6	198.051	52.42	7	8	124	14.5486	10.2134
Q9UJZ1	Stomatin-like protein 2 OS=Homo sapiens GN=STOML2 PE=1 SV=1 - [STML2_HUMAN]		7.15638e+07		2.01144e+08	3.57819e+07	1.00572e+08					191.515	20.51	4	4					199.529	29.78	5	5	356	38.5102	7.38623
B8ZZA2	Hyccin OS=Homo sapiens GN=FAM126A PE=4 SV=1 - [B8ZZA2_HUMAN]		7.87194e+06		11746299	3.93597e+06	5.87315e+06					62.57	9.65	1	1					37.93	9.65	1	1	114	13.0016	4.66553
P62979	Ubiquitin-40S ribosomal protein S27a OS=Homo sapiens GN=RPS27A PE=1 SV=2 - [RS27A_HUMAN]	6.12605e+08	4.75153e+08	7.57958e+08	7.98428e+08	5.43879e+08	7.78193e+08	163.937	31.41	5	11	205.34	48.08	7	11	227.246	55.77	7	12	170.229	35.26	5	8	156	17.9535	9.64209
Q14498-2	Isoform 2 of RNA-binding protein 39 OS=Homo sapiens GN=RBM39 - [RBM39_HUMAN]	1.7398e+08	7.58767e+08	3.28516e+08	5.46287e+08	4.66374e+08	4.37401e+08	386.517	28.05	11	12	436.487	31.49	13	17	381.081	34.54	14	14	324.603	26.91	12	15	524	58.6203	10.1255
Q5T8P6-3	Isoform 3 of RNA-binding protein 26 OS=Homo sapiens GN=RBM26 - [RBM26_HUMAN]	6.48851e+06	39523689	4.05902e+07		2.30061e+07	2.02951e+07	60.9033	3.16	3	3	48.96	2.86	2	2	186.097	10.41	10	10					980	110.598	9.0708
P62158	Calmodulin OS=Homo sapiens GN=CALM1 PE=1 SV=2 - [CALM_HUMAN]	9.01247e+07	1118523969	9.32432e+07	1.7193e+09	6.04324e+08	9.06271e+08	73.28	28.19	5	5	160.285	45.64	7	9	96.28	15.44	3	4	178.738	37.58	7	11	149	16.8268	4.22119
O43815-2	Isoform 2 of Striatin OS=Homo sapiens GN=STRN - [STRN_HUMAN]		19446350		2.89487e+07	9723175	1.44743e+07					28.18	0.96	1	1					31.08	3.83	2	2	731	80.711	5.17334
P06733	Alpha-enolase OS=Homo sapiens GN=ENO1 PE=1 SV=2 - [ENOA_HUMAN]	5.48512e+08	8.19199e+08	667841030	1.36797e+09	6.83855e+08	1.01791e+09	690.466	54.38	22	26	707.764	58.29	19	22	495.493	53.23	20	21	1021	60.37	21	30	434	47.1393	7.38623
J3KN67	Tropomyosin alpha-3 chain OS=Homo sapiens GN=TPM3 PE=3 SV=1 - [J3KN67_HUMAN]	4.15376e+08	4.1001e+09	1.62099e+08	6.53911e+09	2.25774e+09	3.3506e+09	306.57	40.35	18	21	467.225	44.56	22	32	79.75	26.67	8	9	531.369	52.28	22	34	285	33.2018	4.76709
P67936	Tropomyosin alpha-4 chain OS=Homo sapiens GN=TPM4 PE=1 SV=3 - [TPM4_HUMAN]	4.15376e+08	4.1001e+09	1.62099e+08	6.53911e+09	2.25774e+09	3.3506e+09	309.256	44.76	15	17	462.348	62.1	18	26	57.4233	18.55	5	6	551.255	63.31	18	28	248	28.5045	4.69092
P67936-2	Isoform 2 of Tropomyosin alpha-4 chain OS=Homo sapiens GN=TPM4 - [TPM4_HUMAN]	4.15376e+08	4.1001e+09	1.62099e+08	6.53911e+09	2.25774e+09	3.3506e+09	221.029	28.52	12	14	383.522	42.96	15	22	57.4233	16.2	5	6	432.026	50	15	25	284	32.7026	4.729
Q5VTL8	Pre-mRNA-splicing factor 38B OS=Homo sapiens GN=PRPF38B PE=1 SV=1 - [PR38B_HUMAN]	9.87546e+06	8.63733e+07	1.8817e+07	5.49323e+07	4.81244e+07	3.68747e+07	23.6	2.2	1	1	91.34	8.24	4	4	40.13	4.76	2	2	24.57	5.13	3	3	546	64.4292	10.5356
P06753-2;CON_00714405.3	Isoform 2 of Tropomyosin alpha-3 chain OS=Homo sapiens GN=TPM3 - [TPM3_HUMAN]	4.2674e+08	4.1001e+09	1.67289e+08	6.53911e+09	2.26342e+09	3.3532e+09	385.936	62.9	42	47	741.217	71.77	62	91	87.2771	36.29	19	23	746.582	75.81	62	96	248	29.0147	4.77979
P62805;Funabiki012	Histone H4 OS=Homo sapiens GN=HIST1H4A PE=1 SV=2 - [H4_HUMAN]	1.29751e+09	1.47098e+10	7.47445e+09	1.58092e+10	8.00366e+09	1.16418e+10	526	62.14	32	48	1093.41	71.84	39	82	606.84	61.17	32	58	1041.93	71.84	35	80	103	11.3604	11.356
P0A7S3	30S ribosomal protein S12 OS=Escherichia coli (strain K12) GN=rpsL PE=1 SV=2 - [RS12_ECOLI]	1.41516e+08		224593380		7.07581e+07	112296690	35.26	10.48	2	2	26.52	6.45	1	1	53.37	6.45	1	1					124	13.7285	10.8726
O75400-2	Isoform 2 of Pre-mRNA-processing factor 40 homolog A OS=Homo sapiens GN=PRPF40A - [PR40A_HUMAN]	2.74794e+07	1.33192e+08	4.24815e+07	2.07218e+08	8.03356e+07	1.2485e+08	87.41	3.66	4	4	129.315	10.86	10	11	113.55	4.52	4	4	87.9892	8.71	8	9	930	105.86	7.98682
Q96I24	Far upstream element-binding protein 3 OS=Homo sapiens GN=FUBP3 PE=1 SV=2 - [FUBP3_HUMAN]	2.0512e+07	1.72185e+08	63214966	2.18498e+08	9.63485e+07	1.40857e+08	98.1644	11.19	5	5	127.38	15.91	8	8	195.178	15.91	8	8	87.01	7.17	4	4	572	61.6022	8.38232
P14625	Endoplasmin OS=Homo sapiens GN=HSP90B1 PE=1 SV=1 - [ENPL_HUMAN]	7.62112e+07	292300876	2.71097e+08	2.73429e+08	1.84256e+08	2.72263e+08	105.353	3.24	3	4	116.269	2.12	2	3	76.43	2.12	2	2	170.764	9.84	8	9	803	92.4113	4.84326
C9JTK6	Obg-like ATPase 1 (Fragment) OS=Homo sapiens GN=OLA1 PE=4 SV=1 - [C9JTK6_HUMAN]	1.58015e+07	7.76918e+06	1.43855e+07	2.04372e+07	1.17854e+07	1.74114e+07	19.3	9.48	1	1	80.12	12.93	1	1	24.42	9.48	1	1	71.12	12.93	1	1	116	12.2944	8.90967
Q9BZI7-2	Isoform 2 of Regulator of nonsense transcripts 3B OS=Homo sapiens GN=UPF3B - [REN3B_HUMAN]		2.07769e+07		55086744	1.03885e+07	27543372					23.93	3.4	2	3					24.15	4.47	2	2	470	56.1792	9.42236
J3KNJ2	Eukaryotic translation initiation factor 3 subunit M (Fragment) OS=Homo sapiens GN=EIF3M PE=4 SV=1 - [J3KNJ2_HUMAN]		6.67822e+06		9.84585e+06	3.33911e+06	4.92293e+06					59.86	13.61	2	2					64.66	13.61	2	2	191	21.6785	7.76709
P13797	Plastin-3 OS=Homo sapiens GN=PLS3 PE=1 SV=4 - [PLST_HUMAN]	8.19363e+07	1.61399e+09	2.88967e+07	2.4707e+09	8.47964e+08	1.2498e+09	195.228	22.7	11	13	1300.29	69.84	35	49	178.775	15.56	7	7	1898.56	79.21	40	59	630	70.7662	5.60498
Q86XP3	ATP-dependent RNA helicase DDX42 OS=Homo sapiens GN=DDX42 PE=1 SV=1 - [DDX42_HUMAN]	1.27114e+07	7.52037e+07	5.54437e+07	7.29934e+07	4.39575e+07	6.42186e+07	65.68	3.41	3	3	214.726	10.34	8	9	118.53	7.46	5	5	126.97	12.05	7	7	938	102.912	7.02002
P33240-2	Isoform 2 of Cleavage stimulation factor subunit 2 OS=Homo sapiens GN=CSTF2 - [CSTF2_HUMAN]	2.57431e+07	7.71147e+07	5.87901e+07	9.13409e+07	5.14289e+07	7.50655e+07	78.7408	12.5	6	6	105.501	14.82	7	8	214.37	17.14	7	8	100.359	13.21	6	6	560	59.2137	6.75635
P04899	Guanine nucleotide-binding protein G(i) subunit alpha-2 OS=Homo sapiens GN=GNAI2 PE=1 SV=3 - [GNAI2_HUMAN]	1.99519e+07	3.08202e+08	8.7283e+06	692546876	1.64077e+08	3.50638e+08	46.57	3.1	1	1	143.2	12.68	4	5	38.73	3.1	1	1	181.846	22.25	7	9	355	40.4251	5.5415
O14654	Insulin receptor substrate 4 OS=Homo sapiens GN=IRS4 PE=1 SV=1 - [IRS4_HUMAN]	4.37281e+07	1.98906e+08	1.31242e+07	3.3869e+08	1.21317e+08	1.75907e+08	111.793	6.6	8	8	201.085	12.97	13	13	31.45	1.51	2	2	201.032	13.13	15	16	1257	133.685	8.44092
P35579	Myosin-9 OS=Homo sapiens GN=MYH9 PE=1 SV=4 - [MYH9_HUMAN]	5.31211e+07	2.15032e+09	2.4628e+07	4.80901e+09	1.10172e+09	2.41682e+09	350.483	10.71	17	18	4914.23	64.13	141	190	179.51	5.41	10	11	6704.06	70.46	157	239	1960	226.392	5.60498
P24534	Elongation factor 1-beta OS=Homo sapiens GN=EEF1B2 PE=1 SV=3 - [EF1B_HUMAN]	1.23384e+08	2.85883e+08	1.38169e+08	3.66158e+08	2.04633e+08	2.52164e+08	150.327	45.78	6	6	97.74	16.89	4	5	160.37	19.11	4	4	207.07	42.22	6	7	225	24.7483	4.66553
Q8WUA2	Peptidyl-prolyl cis-trans isomerase-like 4 OS=Homo sapiens GN=PPIL4 PE=1 SV=1 - [PPIL4_HUMAN]	4.52412e+06	4.40061e+07	6.12135e+07	1.25487e+07	2.42651e+07	3.68811e+07	28.78	2.24	1	1	64.39	6.71	2	2	107.933	10.37	5	5	124.44	13.41	3	3	492	57.1895	5.92236
Q969Q0	60S ribosomal protein L36a-like OS=Homo sapiens GN=RPL36AL PE=1 SV=3 - [RL36L_HUMAN]	2.21099e+07	1.73454e+08	3.89023e+07	3.32304e+08	9.77818e+07	1.85603e+08	24.72	21.7	2	2	46.9	30.19	4	4	36.22	12.26	2	2	62.9167	19.81	3	4	106	12.4608	10.6528
Q06124-3	Isoform 3 of Tyrosine-protein phosphatase non-receptor type 11 OS=Homo sapiens GN=PTPN11 - [PTN11_HUMAN]		1.77973e+07		2.6019e+07	8.89863e+06	1.30095e+07					27.04	1.74	1	1					87.19	5.87	2	2	460	52.7945	7.44482
P46782	40S ribosomal protein S5 OS=Homo sapiens GN=RPS5 PE=1 SV=4 - [RS5_HUMAN]	9.79967e+07	3.61955e+08	6.31731e+07	6.3739e+08	2.29976e+08	3.50282e+08	129.13	20.59	5	5	255.405	31.86	7	11	47.5067	9.31	3	3	313.129	51.96	9	11	204	22.8621	9.71533
P62851	40S ribosomal protein S25 OS=Homo sapiens GN=RPS25 PE=1 SV=1 - [RS25_HUMAN]	5.78315e+07	3.2912e+08	1.22579e+08	3.41492e+08	1.93476e+08	2.32036e+08	98.7767	22.4	3	3	157.9	29.6	5	5	120.27	22.4	4	4	172.72	28	4	4	125	13.7337	10.1108
Q99848	Probable rRNA-processing protein EBP2 OS=Homo sapiens GN=EBNA1BP2 PE=1 SV=2 - [EBP2_HUMAN]		4.54279e+07		74437054	2.27139e+07	37218527					20.64	2.61	1	1					110.874	21.9	6	6	306	34.8304	10.0962
Q05682-5	Isoform 5 of Caldesmon OS=Homo sapiens GN=CALD1 - [CALD1_HUMAN]	6.77541e+06	3.36535e+08	75000562	6.67308e+08	1.71655e+08	3.71154e+08	50.8567	4.14	4	4	552.535	59.21	32	35	30.24	1.13	1	1	825.607	58.83	32	40	532	61.1762	6.7124
Q05682-4	Isoform 4 of Caldesmon OS=Homo sapiens GN=CALD1 - [CALD1_HUMAN]	6.77541e+06	3.36535e+08	75000562	6.67308e+08	1.71655e+08	3.71154e+08	50.8567	4.09	4	4	528.712	55.02	29	32	30.24	1.12	1	1	841.442	54.83	30	38	538	62.6259	6.3667
Q562R1	Beta-actin-like protein 2 OS=Homo sapiens GN=ACTBL2 PE=1 SV=2 - [ACTBL_HUMAN]	2.34106e+09	6.59992e+10	9.02934e+08	98697229781	3.41701e+10	4.98001e+10	238.647	14.89	5	14	2017.68	27.66	13	90	246.768	12.77	5	11	1956.42	36.7	15	87	376	41.976	5.59229
H7C0N4	Splicing factor 1 (Fragment) OS=Homo sapiens GN=SF1 PE=4 SV=1 - [H7C0N4_HUMAN]			4.94714e+06		0	2.47357e+06									22.55	5.56	1	1					180	18.7378	9.56885
Q9UBB9	Tuftelin-interacting protein 11 OS=Homo sapiens GN=TFIP11 PE=1 SV=1 - [TFP11_HUMAN]					0	0																	837	96.7584	5.66846
Q04837	Single-stranded DNA-binding protein, mitochondrial OS=Homo sapiens GN=SSBP1 PE=1 SV=1 - [SSBP_HUMAN]	4.83274e+07	2.96016e+07	5.54673e+07	6.66507e+07	3.89645e+07	6.1059e+07	58.58	18.24	3	3	74.6109	27.7	4	4	32.97	12.84	2	2	110.91	32.43	4	4	148	17.249	9.59814
P08754	Guanine nucleotide-binding protein G(k) subunit alpha OS=Homo sapiens GN=GNAI3 PE=1 SV=3 - [GNAI3_HUMAN]	1.99519e+07	3.12172e+08	8.7283e+06	692546876	1.66062e+08	3.50638e+08	46.57	3.11	1	1	277.815	23.73	7	8	38.73	3.11	1	1	266.25	27.68	9	11	354	40.5063	5.69385
P11233	Ras-related protein Ral-A OS=Homo sapiens GN=RALA PE=1 SV=1 - [RALA_HUMAN]		5.12095e+07		1.40688e+08	2.56047e+07	7.0344e+07					106.11	22.82	4	5					103.613	26.7	4	4	206	23.552	7.10791
Q9P2N5	RNA-binding protein 27 OS=Homo sapiens GN=RBM27 PE=1 SV=2 - [RBM27_HUMAN]		1.09849e+07	1.41202e+07		5.49246e+06	7.0601e+06					29.49	1.23	1	1	93.46	4.25	5	5					1060	118.645	9.18799
P62258;CON_00696435.1	14-3-3 protein epsilon OS=Homo sapiens GN=YWHAE PE=1 SV=1 - [1433E_HUMAN]	5.30318e+08	8.59414e+08	4.8388e+08	1.53454e+09	6.94866e+08	1.00921e+09	258.447	47.84	20	24	462.462	65.1	24	32	292.757	56.47	27	34	566.237	66.67	30	42	255	29.1554	4.7417
E5RHT6	ADP-ribosylation factor GTPase-activating protein 1 (Fragment) OS=Homo sapiens GN=ARFGAP1 PE=4 SV=2 - [E5RHT6_HUMAN]		1.44839e+07		2.10134e+07	7.24196e+06	1.05067e+07					20.45	5.74	1	1					59.57	5.74	1	1	244	26.539	6.59521
Q92945	Far upstream element-binding protein 2 OS=Homo sapiens GN=KHSRP PE=1 SV=4 - [FUBP2_HUMAN]	2.86548e+08	7.58347e+08	5.1392e+08	1.02611e+09	5.22448e+08	7.70015e+08	356.234	23.63	14	14	540.018	40.23	23	27	567.863	38.54	22	25	500.942	34.74	22	23	711	73.07	7.29834
Q14344	Guanine nucleotide-binding protein subunit alpha-13 OS=Homo sapiens GN=GNA13 PE=1 SV=2 - [GNA13_HUMAN]	1.99519e+07	2.22553e+08	8.7283e+06	4.94653e+08	1.21252e+08	2.51691e+08	46.57	2.92	1	1	79.0325	11.67	4	4	38.73	2.92	1	1	90.29	10.08	4	5	377	44.0217	8.00146
P83881	60S ribosomal protein L36a OS=Homo sapiens GN=RPL36A PE=1 SV=2 - [RL36A_HUMAN]	3.82404e+07	1.92137e+08	3.93149e+07	2.603e+08	1.15189e+08	1.49808e+08	36.48	19.81	2	2	60.71	28.3	4	4	53.23	19.81	3	3	73.61	27.36	4	5	106	12.4328	10.5796
P61254	60S ribosomal protein L26 OS=Homo sapiens GN=RPL26 PE=1 SV=1 - [RL26_HUMAN]	3.7797e+07	3.67558e+08	5.048e+07	5.2959e+08	2.02678e+08	2.90035e+08	63.0967	31.72	4	4	140.044	53.79	9	12	75.4833	17.93	3	3	192.469	53.1	10	12	145	17.2475	10.5503
Q13148	TAR DNA-binding protein 43 OS=Homo sapiens GN=TARDBP PE=1 SV=1 - [TADBP_HUMAN]	3.40805e+07	1.53397e+08	9.43439e+07	1.73442e+08	9.37386e+07	1.33893e+08	181.28	19.08	7	7	323.762	35.27	10	10	244.514	22.71	8	8	225.526	25.85	7	7	414	44.7113	6.18896
P30086	Phosphatidylethanolamine-binding protein 1 OS=Homo sapiens GN=PEBP1 PE=1 SV=3 - [PEBP1_HUMAN]	3.70594e+07	4.99686e+07	4.23452e+07	8.33262e+07	4.3514e+07	6.28357e+07	57.6933	26.2	3	3	30.55	16.04	2	2	56.01	9.09	2	2	32.44	8.56	2	2	187	21.0437	7.53271
Q8N5F7	NF-kappa-B-activating protein OS=Homo sapiens GN=NKAP PE=1 SV=1 - [NKAP_HUMAN]		36975233	2.51318e+07		1.84876e+07	1.25659e+07					74.5	13.01	3	3	37.4	5.78	2	2					415	47.1101	10.1108
Q9H7D7-2	Isoform 2 of WD repeat-containing protein 26 OS=Homo sapiens GN=WDR26 - [WDR26_HUMAN]	10936362	3.57858e+07	3.52715e+07	32022640	2.33611e+07	3.36471e+07	0	1.09	1	1	39.86	1.55	1	1	112.54	6.2	4	5	47.49	1.55	1	1	645	70.4157	6.15088
P62424	60S ribosomal protein L7a OS=Homo sapiens GN=RPL7A PE=1 SV=2 - [RL7A_HUMAN]	5.56359e+07	2.57587e+08	7.88127e+07	3.75541e+08	1.56612e+08	2.27177e+08	37.61	10.9	3	3	187.425	48.12	13	14	90.05	21.8	5	5	259.2	47.37	11	12	266	29.977	10.6089
Q16181-2	Isoform 2 of Septin-7 OS=Homo sapiens GN=SEPT7 - [SEPT7_HUMAN]	1.01419e+08	5.93349e+08	4.31384e+07	955821190	3.47384e+08	4.9948e+08	112.626	24.77	9	10	396.882	45.64	14	18	59.7832	8.03	3	4	598.754	48.17	15	21	436	50.5489	8.63135
G3V117	Enhancer of yellow 2 homolog (Drosophila), isoform CRA_c OS=Homo sapiens GN=ENY2 PE=4 SV=1 - [G3V117_HUMAN]		52494207	1.15043e+07	1.03409e+08	2.62471e+07	5.74567e+07					45.73	17.71	1	1	33.82	17.71	1	1	20.4	18.75	2	3	96	10.977	9.12939
Q96AE4	Far upstream element-binding protein 1 OS=Homo sapiens GN=FUBP1 PE=1 SV=3 - [FUBP1_HUMAN]	1.68939e+08	4.03502e+08	3.78086e+08	478711606	2.8622e+08	4.28399e+08	194.801	23.45	12	13	685.883	36.8	22	25	566.99	33.7	18	21	511.425	28.57	18	18	644	67.5185	7.60596
Q96DI7	U5 small nuclear ribonucleoprotein 40 kDa protein OS=Homo sapiens GN=SNRNP40 PE=1 SV=1 - [SNR40_HUMAN]		1.68756e+08	1.12276e+08	1.99298e+08	8.43782e+07	155786982					216.57	40.62	8	10	112.433	19.05	4	7	269.375	32.49	7	8	357	39.2857	8.104
Q9UKS6	Protein kinase C and casein kinase substrate in neurons protein 3 OS=Homo sapiens GN=PACSIN3 PE=1 SV=2 - [PACN3_HUMAN]		9.20512e+07		1.31704e+08	4.60256e+07	6.5852e+07					39.08	14.15	4	4					61.2861	12.74	5	5	424	48.4568	6.17627
O14818	Proteasome subunit alpha type-7 OS=Homo sapiens GN=PSMA7 PE=1 SV=1 - [PSA7_HUMAN]	1.33944e+08	1.11873e+08	2.78674e+08	7.29802e+07	1.22908e+08	1.75827e+08	278.792	41.94	10	10	101	30.65	6	6	293.935	45.97	11	13	64.08	21.77	4	4	248	27.8696	8.45557
P25787	Proteasome subunit alpha type-2 OS=Homo sapiens GN=PSMA2 PE=1 SV=2 - [PSA2_HUMAN]	8.30292e+07	9.76629e+07	1.41234e+08	1.16915e+08	9.03461e+07	1.29074e+08	111.8	22.22	5	5	141.17	25.21	4	5	207.136	32.48	7	8	146.26	26.5	4	5	234	25.8823	7.43018
O60826	Coiled-coil domain-containing protein 22 OS=Homo sapiens GN=CCDC22 PE=1 SV=1 - [CCD22_HUMAN]		4.81094e+07		6.86916e+07	2.40547e+07	3.43458e+07					63.03	7.81	5	5					72.5854	6.7	3	3	627	70.7122	6.7417
Q9NR12	PDZ and LIM domain protein 7 OS=Homo sapiens GN=PDLIM7 PE=1 SV=1 - [PDLI7_HUMAN]		1.14939e+08		1.64011e+08	5.74697e+07	8.20057e+07					139.241	17.72	7	8					210.466	30.42	8	9	457	49.8126	8.41162
Q02878	60S ribosomal protein L6 OS=Homo sapiens GN=RPL6 PE=1 SV=3 - [RL6_HUMAN]	7.74197e+07	324522675	1.19206e+08	4.44873e+08	2.00971e+08	2.82039e+08	162.845	24.65	8	9	200.281	34.03	10	10	279.66	40.28	11	13	375.999	40.63	13	16	288	32.7076	10.5796
Q96QC0	Serine/threonine-protein phosphatase 1 regulatory subunit 10 OS=Homo sapiens GN=PPP1R10 PE=1 SV=1 - [PP1RA_HUMAN]				12171421	0	6.08571e+06													59.91	2.87	2	2	940	98.996	9.17334
F8VU65	60S acidic ribosomal protein P0 (Fragment) OS=Homo sapiens GN=RPLP0 PE=3 SV=1 - [F8VU65_HUMAN]	1.67846e+07	1.89988e+08	4.11241e+07	2.32032e+08	1.03386e+08	1.36578e+08	41.76	3.64	1	1	245.806	45.34	12	12	79.33	15.79	3	3	271.705	44.53	9	10	247	27.1703	8.99756
F5GZJ1	Condensin complex subunit 1 OS=Homo sapiens GN=NCAPD2 PE=3 SV=1 - [F5GZJ1_HUMAN]		1.19008e+07		1.69131e+07	5.95041e+06	8.45653e+06	0	0.66	1	1	62.35	1.92	2	2					105.84	4.72	5	5	1356	152.079	6.69775
Q9Y5L4	Mitochondrial import inner membrane translocase subunit Tim13 OS=Homo sapiens GN=TIMM13 PE=1 SV=1 - [TIM13_HUMAN]		4.5949e+07		6.19747e+07	2.29745e+07	3.09874e+07					99.17	30.53	2	2					68.56	30.53	2	2	95	10.493	8.17725
F5GYF8	Signal-induced proliferation-associated 1-like protein 1 OS=Homo sapiens GN=SIPA1L1 PE=4 SV=1 - [F5GYF8_HUMAN]		1.91649e+07		5.12793e+07	9.58247e+06	2.56396e+07					45.6	1.27	1	1					56.06	2.15	2	2	1257	139.394	8.17725
Q6DKI1	60S ribosomal protein L7-like 1 OS=Homo sapiens GN=RPL7L1 PE=1 SV=1 - [RL7L_HUMAN]		6.98082e+07		9.87688e+07	3.49041e+07	4.93844e+07					43.87	2.44	1	1					36.58	6.91	2	2	246	28.6431	10.5063
Q8IX12-2	Isoform 2 of Cell division cycle and apoptosis regulator protein 1 OS=Homo sapiens GN=CCAR1 - [CCAR1_HUMAN]	2.54625e+07	5.95414e+07	5.21498e+07	6.59287e+07	4.2502e+07	5.90393e+07	104.55	3.61	3	4	198.381	9.96	8	8	114.987	7.14	7	7	107.21	4.23	4	4	1135	130.962	5.75732
O00170	AH receptor-interacting protein OS=Homo sapiens GN=AIP PE=1 SV=2 - [AIP_HUMAN]	2.12656e+07		3.0037e+07		1.06328e+07	1.50185e+07	84.99	7.58	2	2					91.49	17.58	4	4					330	37.6121	6.29053
O76094	Signal recognition particle 72 kDa protein OS=Homo sapiens GN=SRP72 PE=1 SV=3 - [SRP72_HUMAN]		7.38018e+06		1.07178e+07	3.69009e+06	5.3589e+06					43.76	3.13	1	1					50.7	3.13	1	1	671	74.56	9.26123
F8VW92	Tubulin beta chain OS=Homo sapiens GN=TUBB PE=3 SV=1 - [F8VW92_HUMAN]	3.30299e+08	5.69834e+08	3.38685e+08	9.30419e+08	4.50066e+08	6.34552e+08	397.054	41.84	12	13	479.546	37.47	14	17	278.59	29.2	11	12	528.266	54.71	17	18	435	48.4876	5.19873
P48444	Coatomer subunit delta OS=Homo sapiens GN=ARCN1 PE=1 SV=1 - [COPD_HUMAN]		7.34658e+07		1.0344e+08	3.67329e+07	5.17199e+07					124.9	9.2	4	4					132.13	13.5	6	6	511	57.1741	6.21436
Q14320	Protein FAM50A OS=Homo sapiens GN=FAM50A PE=1 SV=2 - [FA50A_HUMAN]		29296482	41215757		14648241	2.06079e+07					26.92	7.96	2	2	43.1529	5.6	2	2					339	40.2165	6.82959
P23526	Adenosylhomocysteinase OS=Homo sapiens GN=AHCY PE=1 SV=4 - [SAHH_HUMAN]	9.25014e+07	1.69333e+08	1.34267e+08	2.33712e+08	1.30917e+08	1.83989e+08	122.88	14.81	6	6	197.794	19.68	8	8	251.683	28.7	12	14	207.371	25.69	11	12	432	47.6852	6.34131
I3L1H0	Eukaryotic initiation factor 4A-III (Fragment) OS=Homo sapiens GN=EIF4A3 PE=4 SV=1 - [I3L1H0_HUMAN]		93746375	6.99914e+07	1.06552e+08	4.68732e+07	8.82718e+07					67.8	24.53	1	1	85.59	39.62	2	2	91.09	35.85	2	2	53	6.52333	11.4146
P08107	Heat shock 70 kDa protein 1A/1B OS=Homo sapiens GN=HSPA1A PE=1 SV=5 - [HSP71_HUMAN]	1.66239e+09	2408462698	2.12054e+09	3656353496	2.03543e+09	2.88845e+09	1054.01	43.21	31	41	1382.78	62.56	37	56	1148.29	56.16	32	45	1541.83	67.24	37	55	641	70.009	5.65576
Q9UHX1-6	Isoform 6 of Poly(U)-binding-splicing factor PUF60 OS=Homo sapiens GN=PUF60 - [PUF60_HUMAN]	1.29781e+08	4.61985e+08	2.92754e+08	5.01156e+08	2.95883e+08	3.96955e+08	234.451	22.81	9	9	546.27	54.39	21	22	672.024	51.46	18	20	554.374	47.37	17	19	513	55.3644	5.33838
Q9UHX1-2	Isoform 2 of Poly(U)-binding-splicing factor PUF60 OS=Homo sapiens GN=PUF60 - [PUF60_HUMAN]	1.29781e+08	4.61985e+08	2.92754e+08	5.01156e+08	2.95883e+08	3.96955e+08	206.63	19.19	8	8	527.878	49.08	20	21	648.893	46.31	17	19	554.374	44.83	17	19	542	58.1348	5.35107
P61981	14-3-3 protein gamma OS=Homo sapiens GN=YWHAG PE=1 SV=2 - [1433G_HUMAN]	3.24315e+08	4.07808e+08	9.32426e+07	9.30085e+08	3.66062e+08	5.11664e+08	140.782	30.77	7	9	199.847	49.39	9	10	233.613	30.36	6	8	250.942	39.68	9	10	247	28.2849	4.89404
P38919	Eukaryotic initiation factor 4A-III OS=Homo sapiens GN=EIF4A3 PE=1 SV=4 - [IF4A3_HUMAN]	1.07022e+08	5.40898e+08	177658963	6.81808e+08	3.2396e+08	4.29734e+08	165.683	12.17	6	7	286.336	27.98	9	11	548.644	45.5	19	21	425.841	42.82	16	18	411	46.8412	6.72705
O95487-2	Isoform 2 of Protein transport protein Sec24B OS=Homo sapiens GN=SEC24B - [SC24B_HUMAN]	1.22305e+07	1.66395e+07		2.01274e+07	1.4435e+07	1.00637e+07	73.93	1.14	1	1	67.48	1.14	1	1					65.58	1.14	1	1	1233	133.545	7.38623
P36578	60S ribosomal protein L4 OS=Homo sapiens GN=RPL4 PE=1 SV=5 - [RL4_HUMAN]	9.96525e+07	4.17259e+08	1.23745e+08	5.58233e+08	2.58456e+08	3.40989e+08	93.7764	15.93	5	5	323.67	44.73	15	15	189.681	27.87	10	10	265.122	38.88	12	12	427	47.6674	11.063
O94979-6	Isoform 6 of Protein transport protein Sec31A OS=Homo sapiens GN=SEC31A - [SC31A_HUMAN]	1.66761e+07	3.72979e+07		3.76259e+07	2.6987e+07	1.8813e+07	46.29	3.09	2	2	84.27	4.59	5	5					116.17	7.03	6	6	1067	117.599	7.38623
E9PLL6	60S ribosomal protein L27a OS=Homo sapiens GN=RPL27A PE=3 SV=1 - [E9PLL6_HUMAN]	6.75505e+07	3.25847e+08	142409309	3.9784e+08	1.96699e+08	2.70125e+08	86.9	29.63	4	4	164.46	29.63	4	6	97.02	38.89	4	5	118.077	43.52	4	5	108	12.1935	11.4585
P46777	60S ribosomal protein L5 OS=Homo sapiens GN=RPL5 PE=1 SV=3 - [RL5_HUMAN]	7.62038e+07	1.69334e+08	9.60596e+07	3.49703e+08	1.22769e+08	2.22881e+08	132.576	26.94	8	8	316.741	26.94	7	11	126.5	29.63	10	10	190.13	25.59	6	8	297	34.3407	9.71533
Q03701	CCAAT/enhancer-binding protein zeta OS=Homo sapiens GN=CEBPZ PE=1 SV=3 - [CEBPZ_HUMAN]		6.38838e+06		1.38014e+07	3.19419e+06	6.90071e+06					68.01	3.61	2	2					129.02	4.46	3	4	1054	120.898	5.93506
P78386;CON_106456	Keratin, type II cuticular Hb5 OS=Homo sapiens GN=KRT85 PE=1 SV=1 - [KRT85_HUMAN]	5.36437e+08	1485457228	2.02361e+09	1356252852	1.01095e+09	1.68993e+09	173.58	14.2	14	15	48.46	1.78	2	4	35.1	1.78	4	6	52.8533	1.78	4	8	507	55.7665	6.55127
J3QL05	Serine/arginine-rich-splicing factor 2 (Fragment) OS=Homo sapiens GN=SRSF2 PE=4 SV=1 - [J3QL05_HUMAN]	1.44724e+08	2.43788e+08	2.83156e+08	226822977	1.94256e+08	2.5499e+08	99.0267	35.38	3	3	138.26	53.85	7	7	174.443	26.92	5	6	143.18	41.54	5	5	130	15.1466	10.9604
P25786	Proteasome subunit alpha type-1 OS=Homo sapiens GN=PSMA1 PE=1 SV=1 - [PSA1_HUMAN]	1.1766e+08	7.05838e+07	2.07786e+08	5.16891e+07	9.4122e+07	1.29738e+08	157.818	33.46	9	10	192.992	40.3	9	10	295.712	47.15	10	11	64.34	13.31	2	2	263	29.5369	6.60986
O60220	Mitochondrial import inner membrane translocase subunit Tim8 A OS=Homo sapiens GN=TIMM8A PE=1 SV=1 - [TIM8A_HUMAN]		3.80611e+07		52413928	1.90305e+07	26206964					24.76	17.53	1	1					35.92	17.53	1	1	97	10.9913	5.16064
Q96PU8-3	Isoform 2 of Protein quaking OS=Homo sapiens GN=QKI - [QKI_HUMAN]	1.05471e+07	3.58519e+07	4.57371e+07		2.31995e+07	2.28686e+07	71.59	6.61	2	2	70.81	11.71	4	4	114.82	11.71	4	4					333	36.9023	8.55811
Q6P1X5	Transcription initiation factor TFIID subunit 2 OS=Homo sapiens GN=TAF2 PE=1 SV=3 - [TAF2_HUMAN]				4.33703e+06	0	2.16852e+06													47.73	0.92	1	1	1199	136.883	8.19189
Q15019	Septin-2 OS=Homo sapiens GN=SEPT2 PE=1 SV=1 - [SEPT2_HUMAN]	9.15637e+07	4.75604e+08	2.28549e+07	7.84711e+08	2.83584e+08	4.03783e+08	209.3	28.25	9	10	487.678	62.05	19	20	58.61	7.76	3	3	535.88	65.93	18	22	361	41.4613	6.59521
A6NG79	Proline-rich protein PRCC OS=Homo sapiens GN=PRCC PE=4 SV=1 - [A6NG79_HUMAN]	2.897e+07		6.85751e+07		1.4485e+07	3.42875e+07	20.53	1.96	1	1					0	1.96	1	1					459	48.93	5.50342
O75150	E3 ubiquitin-protein ligase BRE1B OS=Homo sapiens GN=RNF40 PE=1 SV=4 - [BRE1B_HUMAN]		37006425	3.92527e+07	108211644	1.85032e+07	7.37322e+07					54.37	6.39	6	7	81.8533	7.79	7	8	103.924	7.49	5	5	1001	113.581	6.22705
O15042-2	Isoform 2 of U2 snRNP-associated SURP motif-containing protein OS=Homo sapiens GN=U2SURP - [SR140_HUMAN]	1.20484e+07	108634836	6.24756e+07	1.35028e+08	6.03416e+07	9.8752e+07	21.99	2.33	2	2	161.445	11.96	10	10	63.0873	9.82	6	6	134.23	11.48	10	12	1028	118.162	8.47021
P43487	Ran-specific GTPase-activating protein OS=Homo sapiens GN=RANBP1 PE=1 SV=1 - [RANG_HUMAN]	1.5846e+08	1.16247e+08	5.83753e+07	3.18514e+08	1.37354e+08	1.88445e+08	111.8	46.27	6	6	61.56	12.44	2	2	45.76	24.88	3	3	81.77	9.95	2	2	201	23.2956	5.2876
P63092-3	Isoform 3 of Guanine nucleotide-binding protein G(s) subunit alpha isoforms short OS=Homo sapiens GN=GNAS - [GNAS2_HUMAN]	1.99519e+07	2.779e+08	8.7283e+06	580211799	1.48926e+08	2.9447e+08	46.57	2.9	1	1	89.16	24.27	6	6	38.73	2.9	1	1	142.924	20.58	5	7	379	44.1513	6.29053
Q9BZE4	Nucleolar GTP-binding protein 1 OS=Homo sapiens GN=GTPBP4 PE=1 SV=3 - [NOG1_HUMAN]		6.8461e+07		93171447	3.42305e+07	4.65857e+07					35.37	4.42	3	3					68.12	7.73	6	7	634	73.9178	9.49561
Q9BQG0	Myb-binding protein 1A OS=Homo sapiens GN=MYBBP1A PE=1 SV=2 - [MBB1A_HUMAN]		6.47241e+07	1.46267e+07	1.38271e+08	3.23621e+07	7.64487e+07					39.54	4.97	5	5	42.0968	1.2	2	2	121.937	8.58	10	10	1328	148.762	9.27588
P40429	60S ribosomal protein L13a OS=Homo sapiens GN=RPL13A PE=1 SV=2 - [RL13A_HUMAN]	3.38215e+07	1.71223e+08	2.57932e+07	2.41835e+08	1.02522e+08	1.33814e+08	45.59	8.87	2	2	97.49	17.73	4	5	46.55	11.82	3	3	85.4222	32.02	9	10	203	23.5624	10.9312
O95347-2	Isoform 2 of Structural maintenance of chromosomes protein 2 OS=Homo sapiens GN=SMC2 - [SMC2_HUMAN]	1.92478e+07	3.19877e+07	2.73583e+07	7.30955e+07	2.56177e+07	5.02269e+07	95.86	5.46	5	5	124.98	6.92	7	7	152.274	9.92	10	10	175.117	7.55	6	6	1099	124.849	8.25049
F5H5Y2	Translocon-associated protein subunit alpha OS=Homo sapiens GN=SSR1 PE=4 SV=1 - [F5H5Y2_HUMAN]		3.21502e+07		72735108	1.60751e+07	36367554					42.3855	5.02	2	2					41.69	3.09	1	1	259	29.4021	4.71631
Q9Y383	Putative RNA-binding protein Luc7-like 2 OS=Homo sapiens GN=LUC7L2 PE=1 SV=2 - [LC7L2_HUMAN]	2.08616e+08	4.68229e+08	4.14191e+08	3.80296e+08	3.38423e+08	3.97243e+08	246.873	27.55	11	13	345.999	48.72	17	22	306.741	41.07	18	20	275.801	26.28	10	13	392	46.4856	10.0083
P55769	NHP2-like protein 1 OS=Homo sapiens GN=NHP2L1 PE=1 SV=3 - [NH2L1_HUMAN]	3.12053e+07	1.81218e+08	1.05134e+08	3.02377e+08	1.06211e+08	2.03756e+08	57.38	21.88	2	2	88.24	46.88	5	5	63.82	21.88	2	2	173.143	55.47	5	7	128	14.1646	8.45557
O00429-4	Isoform 3 of Dynamin-1-like protein OS=Homo sapiens GN=DNM1L - [DNM1L_HUMAN]		2.49688e+07		3.38213e+07	1.24844e+07	1.69107e+07					86.6167	10.16	4	4					102.85	8.87	4	4	699	78.0512	6.81494
O00299	Chloride intracellular channel protein 1 OS=Homo sapiens GN=CLIC1 PE=1 SV=4 - [CLIC1_HUMAN]		3.20754e+07	1.50403e+07	7.18411e+07	1.60377e+07	4.34407e+07					48.4877	14.52	3	3	96.1888	13.69	3	3	89.2	8.71	2	2	241	26.9057	5.17334
Q9UBQ0	Vacuolar protein sorting-associated protein 29 OS=Homo sapiens GN=VPS29 PE=1 SV=1 - [VPS29_HUMAN]	1.94161e+07	4.82928e+07	10744879	8.08504e+07	3.38545e+07	4.57977e+07	60.3	5.49	1	1	69.9067	37.91	3	3	53	5.49	1	1	122.46	45.05	5	5	182	20.4927	6.78564
Q9BQ04	RNA-binding protein 4B OS=Homo sapiens GN=RBM4B PE=1 SV=1 - [RBM4B_HUMAN]	1.40078e+07	1.29701e+08	7.46532e+07	106749907	7.18545e+07	9.07016e+07	47.72	7.24	3	3	112.017	17.55	6	6	173.349	25.35	10	11	94.55	13.09	5	5	359	40.1244	6.7417
O43790;CON_107456	Keratin, type II cuticular Hb6 OS=Homo sapiens GN=KRT86 PE=1 SV=1 - [KRT86_HUMAN]	6.08077e+08	1485457228	2.02361e+09	1356252852	1.04677e+09	1.68993e+09	288.451	29.84	24	29	48.46	1.85	2	4	35.1	1.85	4	6	52.8533	1.85	4	8	486	53.4663	5.65576
Q13428	Treacle protein OS=Homo sapiens GN=TCOF1 PE=1 SV=3 - [TCOF_HUMAN]	9.80188e+06	9.15947e+07	2.90602e+07	74412905	5.06983e+07	5.17366e+07	32.17	2.69	3	3	307.807	12.16	13	14	140.527	6.05	7	7	129.684	5.78	7	7	1488	152.015	9.0415
Q15269	Periodic tryptophan protein 2 homolog OS=Homo sapiens GN=PWP2 PE=1 SV=2 - [PWP2_HUMAN]		14397713		1.94603e+07	7.19886e+06	9.73015e+06					42.58	2.18	2	2					24.87	1.2	1	1	919	102.387	6.15088
P49368	T-complex protein 1 subunit gamma OS=Homo sapiens GN=CCT3 PE=1 SV=4 - [TCPG_HUMAN]	2.81223e+08	242874865	2.76857e+08	4.29655e+08	2.62049e+08	3.53256e+08	649.891	46.97	23	26	471.467	42.94	18	20	496.696	35.6	18	20	466.857	33.58	16	18	545	60.4953	6.49365
Q15181	Inorganic pyrophosphatase OS=Homo sapiens GN=PPA1 PE=1 SV=2 - [IPYR_HUMAN]	6.89936e+07	9.08988e+07	1.07619e+08	1.07803e+08	7.99462e+07	1.07711e+08	84.73	24.57	6	6	127.83	21.45	6	6	120.203	26.3	6	6	138.43	22.15	6	6	289	32.6392	5.85889
Q14151	Scaffold attachment factor B2 OS=Homo sapiens GN=SAFB2 PE=1 SV=1 - [SAFB2_HUMAN]	2.15768e+07	5.88443e+07	8.53516e+07		4.02105e+07	4.26758e+07	91.01	4.93	5	5	21.08	1.68	2	2	148.454	15.42	10	11					953	107.408	6.16357
Q9Y490	Talin-1 OS=Homo sapiens GN=TLN1 PE=1 SV=3 - [TLN1_HUMAN]	33423762	8.01987e+07	1.00404e+07	142434891	5.68112e+07	7.62377e+07	173.36	7.24	13	13	621.031	12.87	22	24	37.04	3.35	4	4	641.078	13.34	21	21	2541	269.599	6.07471
O00505	Importin subunit alpha-3 OS=Homo sapiens GN=KPNA3 PE=1 SV=2 - [IMA3_HUMAN]		4.61834e+07	3.7063e+07	63632964	2.30917e+07	5.0348e+07					85.7027	4.61	2	2	102.38	11.32	4	4	67.1302	5.76	3	3	521	57.7748	4.94482
P49454	Centromere protein F OS=Homo sapiens GN=CENPF PE=1 SV=2 - [CENPF_HUMAN]	43241883	5.82271e+07		6.79799e+07	5.07345e+07	3.39899e+07	30.4	0.19	1	1	27.8	0.19	1	1					87.8338	1.21	4	4	3210	367.537	5.07178
Q8WXI9	Transcriptional repressor p66-beta OS=Homo sapiens GN=GATAD2B PE=1 SV=1 - [P66B_HUMAN]	1.5875e+07	34423365	2.07337e+07	4.03351e+07	2.51492e+07	3.05344e+07	22.02	5.4	3	3	43.43	1.52	1	1	102.083	5.56	3	3	59.9333	5.23	3	3	593	65.22	9.70068
Q05048	Cleavage stimulation factor subunit 1 OS=Homo sapiens GN=CSTF1 PE=1 SV=1 - [CSTF1_HUMAN]		4.47209e+07	2.37666e+07	8.71505e+07	2.23605e+07	5.54585e+07					86.6	15.08	6	6	148.45	15.31	6	7	84.79	14.62	4	6	431	48.3267	6.58057
P43686	26S protease regulatory subunit 6B OS=Homo sapiens GN=PSMC4 PE=1 SV=2 - [PRS6B_HUMAN]	6.38447e+07	1.04782e+08	1.05866e+08	1.19524e+08	8.43132e+07	112695038	148.435	26.32	9	9	175.539	22.97	8	8	180.821	35.41	11	11	167.859	23.21	8	8	418	47.3365	5.21143
E5RIT6	60S ribosomal protein L26-like 1 (Fragment) OS=Homo sapiens GN=RPL26L1 PE=3 SV=1 - [E5RIT6_HUMAN]	2.04241e+07	2.13958e+08	2.16172e+07	2.78383e+08	1.17191e+08	1.5e+08	56.6933	29.69	4	4	143.075	53.91	7	10	54.18	14.06	2	2	125.742	46.09	7	9	128	15.1975	11.0923
Q13185	Chromobox protein homolog 3 OS=Homo sapiens GN=CBX3 PE=1 SV=4 - [CBX3_HUMAN]	8.33135e+07	3.04629e+08	2.10137e+08	5.33477e+08	1.93971e+08	3.71807e+08	82.9	20.77	3	4	317.53	52.46	8	10	278.395	27.32	6	8	422.08	52.46	9	11	183	20.7984	5.32568
P62857	40S ribosomal protein S28 OS=Homo sapiens GN=RPS28 PE=1 SV=1 - [RS28_HUMAN]	5.78927e+07	1.56117e+08	5.44181e+07	3.32443e+08	1.07005e+08	1.93431e+08	33.72	27.54	3	4	67.47	57.97	4	4	43.7367	40.58	3	4	56.62	27.54	1	2	69	7.8362	10.6968
O43242	26S proteasome non-ATPase regulatory subunit 3 OS=Homo sapiens GN=PSMD3 PE=1 SV=2 - [PSMD3_HUMAN]	25708718	6.45076e+07	60045410		4.51082e+07	30022705	53.47	10.86	4	4	53.7	6.93	2	2	134.393	15.73	8	8					534	60.9395	8.44092
P60842	Eukaryotic initiation factor 4A-I OS=Homo sapiens GN=EIF4A1 PE=1 SV=1 - [IF4A1_HUMAN]	1.58246e+08	6.26519e+08	1.88074e+08	7.82313e+08	3.92382e+08	4.85193e+08	208.155	31.53	9	10	408.502	53.69	16	18	203.987	27.59	9	9	354.723	40.39	15	16	406	46.1246	5.47803
O43818	U3 small nucleolar RNA-interacting protein 2 OS=Homo sapiens GN=RRP9 PE=1 SV=1 - [U3IP2_HUMAN]		20509902		2.72235e+07	10254951	1.36117e+07					21.26	2.32	1	1					46.76	10.53	2	2	475	51.8085	7.85498
H0YD93	RUN and FYVE domain-containing protein 2 (Fragment) OS=Homo sapiens GN=RUFY2 PE=4 SV=1 - [H0YD93_HUMAN]			285536750		0	142768375									32.33	1.13	1	1					620	71.3889	5.98584
P60866	40S ribosomal protein S20 OS=Homo sapiens GN=RPS20 PE=1 SV=1 - [RS20_HUMAN]	8.79667e+07	2.7305e+08	4.93404e+07	3.8733e+08	1.80508e+08	2.18335e+08	92.3277	36.97	6	7	99.7277	38.66	5	5	74.8472	30.25	5	5	121.55	38.66	6	7	119	13.3643	9.93506
C9JXB8	60S ribosomal protein L24 OS=Homo sapiens GN=RPL24 PE=4 SV=1 - [C9JXB8_HUMAN]	9.95872e+07	289783008	125464777	3.72497e+08	1.94685e+08	2.48981e+08	80.62	33.06	4	4	182.083	35.54	6	7	98.8167	24.79	3	3	212.55	42.15	6	6	121	14.3598	11.312
Q9BWF3	RNA-binding protein 4 OS=Homo sapiens GN=RBM4 PE=1 SV=1 - [RBM4_HUMAN]	3.72332e+07	1.41346e+08	9.43289e+07	1.32124e+08	8.92896e+07	1.13226e+08	84.29	14.84	4	4	154.822	31.04	9	9	211.353	32.69	11	12	150.09	29.67	9	9	364	40.2887	7.07861
Q96T88	E3 ubiquitin-protein ligase UHRF1 OS=Homo sapiens GN=UHRF1 PE=1 SV=1 - [UHRF1_HUMAN]		3.25128e+07	20164533	65764991	1.62564e+07	42964762					48.22	5.42	4	4	63.16	2.52	2	2	118.47	10.72	7	7	793	89.757	7.56201
P62937	Peptidyl-prolyl cis-trans isomerase A OS=Homo sapiens GN=PPIA PE=1 SV=2 - [PPIA_HUMAN]	9.06344e+08	7.18699e+08	1.76363e+09	1.26423e+09	8.12522e+08	1.51393e+09	383.197	47.27	9	12	600.952	72.12	12	17	453.005	48.48	10	16	707.53	75.76	12	17	165	18.0009	7.81104
Q7Z7F0-3	Isoform 3 of UPF0469 protein KIAA0907 OS=Homo sapiens GN=KIAA0907 - [K0907_HUMAN]		1.93061e+07	6.98311e+06	2.049e+07	9.65303e+06	1.37366e+07					32.7	3.65	1	1	62.1667	10.16	3	3	47.6	3.65	1	1	384	40.2576	9.08545
E5RIW3	Tubulin-specific chaperone A OS=Homo sapiens GN=TBCA PE=4 SV=1 - [E5RIW3_HUMAN]	3.14162e+07	73403695	4.97242e+07	88671577	5.241e+07	6.91979e+07	78.19	38.1	3	4	34.02	13.1	1	1	43.77	22.62	2	2	54.99	23.81	2	2	84	10.074	4.62744
P28070	Proteasome subunit beta type-4 OS=Homo sapiens GN=PSMB4 PE=1 SV=4 - [PSB4_HUMAN]		6.5416e+07	9.19779e+07	8.06575e+07	3.2708e+07	86317669					46.11	7.95	2	2	34.19	3.79	1	1	42.93	3.03	1	1	264	29.1855	5.97314
P41567	Eukaryotic translation initiation factor 1 OS=Homo sapiens GN=EIF1 PE=1 SV=1 - [EIF1_HUMAN]	3.74244e+07	1.6091e+07	3.92498e+07	3.1357e+07	2.67577e+07	35303396	86.24	13.27	2	2	69.54	13.27	2	2	52.6133	63.72	4	4	83.75	24.78	2	2	113	12.7246	7.44482
P62917	60S ribosomal protein L8 OS=Homo sapiens GN=RPL8 PE=1 SV=2 - [RL8_HUMAN]	4.9756e+07	4.12216e+08	8.16528e+07	4.7455e+08	2.30986e+08	2.78101e+08	84.4833	20.23	7	8	172.033	37.74	10	15	102.44	19.84	6	7	112.955	29.57	8	11	257	28.0073	11.0337
P52294	Importin subunit alpha-1 OS=Homo sapiens GN=KPNA1 PE=1 SV=3 - [IMA1_HUMAN]		2.76272e+07	2.35791e+07	75106178	1.38136e+07	4.93426e+07					126.797	4.65	2	3	70.02	5.39	2	2	102.12	7.25	3	3	538	60.1836	5.0083
E9PG73	Peptidyl-prolyl cis-trans isomerase G OS=Homo sapiens GN=PPIG PE=4 SV=1 - [E9PG73_HUMAN]		40203452	4.30577e+07	3.70511e+07	20101726	4.00544e+07					58.05	1.89	1	1	28.28	1.22	1	1	90.0533	4.74	3	3	739	87.0365	10.3013
Q8IYB3-2	Isoform 2 of Serine/arginine repetitive matrix protein 1 OS=Homo sapiens GN=SRRM1 - [SRRM1_HUMAN]	4.04054e+07	1.60764e+08	4.44661e+07	2.03349e+08	1.00585e+08	1.23908e+08	83.61	3.33	3	3	267.687	9.65	7	9	134.572	5.54	3	3	186.341	6.65	6	7	902	102.065	11.8101
Q15024	Exosome complex component RRP42 OS=Homo sapiens GN=EXOSC7 PE=1 SV=3 - [EXOS7_HUMAN]	3.11163e+07	3.80267e+07	5.92673e+07	6.86793e+07	3.45715e+07	6.39733e+07	42.85	3.78	1	1	57.08	19.24	4	4	203.083	34.02	7	7	51.15	19.24	4	4	291	31.8011	5.18604
P35241	Radixin OS=Homo sapiens GN=RDX PE=1 SV=1 - [RADI_HUMAN]	3.37475e+07	1.0599e+09	3.73091e+07	2.09982e+09	5.46821e+08	1.06857e+09	36.3467	7.38	5	5	769.237	46.31	32	44	77.84	4.8	3	4	987.275	54.72	34	45	583	68.5214	6.3667
E9PGK1	Annexin OS=Homo sapiens GN=ANXA6 PE=3 SV=1 - [E9PGK1_HUMAN]	1.77555e+07	3.9477e+07		3.75259e+07	2.86162e+07	1.8763e+07	24.13	2.5	1	1	68.5	5.46	3	3					98.02	12.32	7	7	641	72.3779	5.60498
P63165	Small ubiquitin-related modifier 1 OS=Homo sapiens GN=SUMO1 PE=1 SV=1 - [SUMO1_HUMAN]	67090116	7.74702e+07	5.75171e+07	2.16987e+08	7.22802e+07	1.37252e+08	25.43	22.77	2	2	62.68	34.65	3	3	39.01	24.75	2	2	79.26	18.81	2	4	101	11.5497	5.51611
Q7Z6E9-2	Isoform 2 of E3 ubiquitin-protein ligase RBBP6 OS=Homo sapiens GN=RBBP6 - [RBBP6_HUMAN]	4.07089e+07		3.96679e+07		2.03545e+07	1.98339e+07	48.2633	1.88	3	3					54.63	2.22	4	4					1758	197.167	9.62744
Q9Y3F4	Serine-threonine kinase receptor-associated protein OS=Homo sapiens GN=STRAP PE=1 SV=1 - [STRAP_HUMAN]	64811346	2.18667e+08	6.81007e+07	3.02828e+08	1.41739e+08	1.85464e+08	176.391	29.43	8	8	312.233	41.14	11	12	153.39	28.86	8	8	424.51	41.71	12	14	350	38.414	5.12256
CON_00686447.3	(Bos taurus) Gene_Symbol=DSP similar to Desmoplakin (DP) (250/210 kDa paraneoplastic pemphigus antigen) isoform 1 - [ENSEMBL:ENSBTAP00000020103|REFSEQ:XP_592197]	6.0654e+07	6.15644e+07	9.90548e+07	6.66441e+07	6.11092e+07	8.28494e+07	209.777	6.16	34	36	134.909	3.91	19	19	579.299	15.47	82	84	165.5	3.57	17	17	2889	332.177	6.84424
[truncated: 506 more rows]

## Sheet: high confidence proteins
							1088	1513	675	1329	1615	989
[truncated: 2,460 more rows]

## Sheet: All data 
											GFP empty Replicate 1				GFP empty Replicate 2				GFP-RTF2 Replicate 1				GFP-RTF2 Replicate 2
[truncated: 27,125 more rows]
