# Supplementary material for: RTF2 controls replication repriming and ribonucleotide excision at the replisome
Source: Nat Commun. 2024 Mar 2;15:1943. doi: 10.1038/s41467-024-45947-z (PMC10908796; doi:10.1038/s41467-024-45947-z)
Supplement: Supplementary file 11 — Source Data [file 41467_2024_45947_MOESM11_ESM.xlsx]

## Sheet: Fig. 1b
Figure 1b

## Sheet: Fig. 1c
Figure 1c	Days after Cre
	3					4					5					6					7
	Seeding density (cells)					Cell Count (cells/mL)
Sample	Replicate 1	Replicate 2	Replicate 3	Average	Std dev	Replicate 1	Replicate 2	Replicate 3	Average	Std dev	Replicate 1	Replicate 2	Replicate 3	Average	Std dev	Replicate 1	Replicate 2	Replicate 3	Average	Std dev	Replicate 1	Replicate 2	Replicate 3	Average	Std dev
++ 401 primary	50000	50000	50000	50000	0	120880	102640	123840	115787	11481.1	313280	350880	306480	323547	23914.3	601480	561400	541480	568120	30559.3	794440	754600	761640	770227	21262.7
+lox 401 primary	50000	50000	50000	50000	0	140040	119640	136960	132213	10997.2	348840	339080	303800	330573	23694.4	637680	681240	614080	644333	34070.8	1212000	1094000	1139000	1.14833e+06	59551.1
-lox 401 primary	50000	50000	50000	50000	0	158360	136480	153760	149533	11536.1	410160	382720	351480	381453	29360.5	682480	704320	670000	685600	17371.4	963360	915320	1004000	960893	44391.4
++ 401 primary Cre	50000	50000	50000	50000	0	143360	128560	129920	133947	8180.5	299920	315760	282680	299453	16544.9	459560	465240	438800	454533	13918.3	634760	582960	585800	601173	29121.5
+lox 401 primary cre	50000	50000	50000	50000	0	132160	133160	143560	136293	6312.95	292200	286960	228360	269173	35442.4	512120	468560	479760	486813	22620.4	863160	858840	882640	868213	12679.2
-lox 401 primary cre	50000	50000	50000	50000	0	118040	120640	120840	119840	1562.05	162760	224520	129614	172298	48166.6	222240	265120	288560	258640	33631.5	337640	350080	320120	335947	15051.6
						Absolute cell count (cells/mL * 0.5mL)
						Replicate 1	Replicate 2	Replicate 3	Average		Replicate 1	Replicate 2	Replicate 3	Average		Replicate 1	Replicate 2	Replicate 3	Average		Replicate 1	Replicate 2	Replicate 3	Average
						60440	51320	61920	57893.3		156640	175440	153240	161773		300740	280700	270740	284060		397220	377300	380820	385113
						70020	59820	68480	66106.7		174420	169540	151900	165287		318840	340620	307040	322167		606000	547000	569500	574167
						79180	68240	76880	74766.7		205080	191360	175740	190727		341240	352160	335000	342800		481680	457660	502000	480447
						71680	64280	64960	66973.3		149960	157880	141340	149727		229780	232620	219400	227267		317380	291480	292900	300587
						66080	66580	71780	68146.7		146100	143480	114180	134587		256060	234280	239880	243407		431580	429420	441320	434107
						59020	60320	60420	59920		81380	112260	64807	86149		111120	132560	144280	129320		168820	175040	160060	167973
						Population Doublinds
						Replicate 1	Replicate 2	Replicate 3	Std dev		Replicate 1	Replicate 2	Replicate 3	Std dev		Replicate 1	Replicate 2	Replicate 3	Std dev		Replicate 1	Replicate 2	Replicate 3	Std dev
						0.273417	0.0375713	0.308298	0.147271		1.6465	1.80993	1.61486	0.104693		2.58701	2.48758	2.43549	0.076983		2.9882	2.91402	2.92741	0.0395354
						0.485557	0.25855	0.453491	0.122857		1.80152	1.7606	1.60219	0.105277		2.67128	2.76656	2.61691	0.0757506		3.59723	3.44954	3.50766	0.0744015
						0.662823	0.448429	0.62032	0.113518		2.035	1.93517	1.81239	0.111504		2.76918	2.8146	2.74257	0.036421		3.26618	3.19242	3.32576	0.0667924
						0.519341	0.362231	0.377404	0.0866599		1.58366	1.65787	1.4983	0.0798479		2.19898	2.21669	2.13233	0.0444843		2.66466	2.54192	2.54893	0.068932
						0.402052	0.412921	0.521351	0.0659639		1.54606	1.51997	1.19062	0.198111		2.35511	2.22694	2.261	0.0663903		3.10782	3.10059	3.14	0.0209808
						0.239137	0.270551	0.27294	0.0188643		0.702338	1.16617	0.374005	0.398008		1.15145	1.40583	1.52798	0.192097		1.75447	1.80664	1.67764	0.0648901
Cumulative Population Doublings
Sample	3	4	5	6	7
++ 401 primary	0	0.211346	1.69299	2.50474	2.94357
+lox 401 primary	0	0.402634	1.72397	2.68625	3.51943
-lox 401 primary	0	0.58013	1.93039	2.77576	3.26248
++ 401 primary Cre	0	0.421414	1.58141	2.18312	2.58628
+lox 401 primary cre	0	0.446456	1.42771	2.28204	3.11624
-lox 401 primary cre	0	0.260958	0.78445	1.37015	1.74722
STDDEV
Sample	3	4	5	6	7
++ 401 primary	0	0.147271	0.104693	0.076983	0.0395354
+lox 401 primary	0	0.122857	0.105277	0.0757506	0.0744015
-lox 401 primary	0	0.113518	0.111504	0.036421	0.0667924
++ 401 primary Cre	0	0.0866599	0.0798479	0.0444843	0.068932
+lox 401 primary cre	0	0.0659639	0.198111	0.0663903	0.0209808
-lox 401 primary cre	0	0.0188643	0.398008	0.192097	0.0648901

## Sheet: Fig. 1e
Figure 1e

## Sheet: Fig. 1f
Figure 1f
	Cell Number
	Days post infection
Sample	4	5	6	7	8
++	25000	111080	374480	1028000	2173000
+lox	25000	101320	259160	534160	1110000
-lox	25000	96800	273160	569920	1126000
RTF	25000	97600	279000	574720	1220000
++ CRE	25000	113320	212420	393560	667920
+lox Cre	25000	108520	228720	526720	1142000
-lox CRE	25000	104280	173920	214320	269320
RTF Cre	25000	122440	283760	479080	878600
	Population Doublings
	Days post infection
Sample	4	5	6	7	8
++	0	2.15035	3.90262	5.35866	6.43788
+lox	0	2.01775	3.37188	4.41471	5.46931
-lox	0	1.95195	3.44774	4.50814	5.48995
RTF	0	1.96381	3.47825	4.52023	5.60555
++ CRE	0	2.17914	3.08513	3.97428	4.73692
+lox Cre	0	2.11673	3.19173	4.39448	5.51029
-lox CRE	0	2.05927	2.7968	3.09797	3.42733
RTF Cre	0	2.29074	3.50264	4.25779	5.13223

## Sheet: Fig. 2b
Figure 2b
Parameter	Mean nuclear signal of EdU in EdU+ cells
Sample	++ primary	+lox primary	-lox primary	++ primary cre	+lox primary cre	-lox primary cre
Raw Data Values	3457.44	798.858	2232.71	5389.56	2159.99	3719.15
	3514.94	9040.47	3145.19	6892.74	3475.8	1596.87
	7522.05	6556.42	3208.47	8028.38	6002.73	1095.8
	1557.81	5281.73	4180.61	7966.17	2523.94	5501.46
	8036.24	3617.33	2349.47	4873.77	3969.05	1893.66
	8204.58	768.409	2632.47	9691.56	2174.97	5159.98
	11478.1	8248.87	8788.66	4468.69	2808.93	3592.01
	3329.24	7850.03	2636.81	10930.9	10074.6	519.734
	3403.64	1329.37	6649.58	7701.82	1006.65	271.228
	8057.72	3412.99	4175.4	2694.92	828.622	1179.95
	3880.98	2074.61	8251.46	1201.98	5826.3	1019.59
	2368.5	2478.67	7659.91	13583.8	2070.22	3357.81
	1293.75	4801.57	6078.07	4528.21	1435.73	584.476
	2626.31	7409.4	2991.97	872.548	2618.86	6181.81
	4558.7	980.552	8247.4	6815.89	9706.69	5468.56
	8006.45	4989.8	3647.25	9100.36	5007.77	1162
	2865.4	8064.63	2690.94	4480.41	5977.01	529.789
	9056.48	9683.03	7167.41	4284.2	5816.14	582.62
	8013.55	5949.38	1755.26	3871.78	702.425	978.902
	6932.71	5041.79	1648.92	162.135	761.801	1696.37
	7051.99	7539.78	6686.02	3509.08	6164.22	3493.22
	2601.19	8631.93	3744	3069.96	5163.69	3155.59
	5930.32	1297.97	3094.78	12155.8	3588.22	2410.87
	2411.22	6231.75	4542.37	8822.81	4720.81	5997.48
	2335.73	7967.03	5194.82	3198.19	4517.86	1347.26
	8782.58	2867.48	6213.68	3309.77	1201.78	727.039
	2220.44	6252.63	7362.25	4199	7374.42	5007.41
	7295.13	6504.04	12362.5	2203.94	6303.46	3007.43
	9342.63	5983.34	3101.65	5157.65	1299.15	3543.08
	6020.73	5304.3	3005	5121.07	1310.66	5631.3
	7356.75	3277.45	3077.52	5837.73	4114.14	1013.94
	4197.58	6425.14	2261.69	4595.11	3619.45	3292.24
	2713.36	5924.56	1030.95	1501.02	5946.01	2640.62
	12101	7308.9	7891.26	1559.81	8401.1	7155.77
	8429.34	3218.01	6279.56	1787.07	5439.23	2547.54
	11587.4	6216.77	3033.28	963.344	3751.33	7249.96
	2332.63	7598.63	3226.65	3436.95	3502.46	1116.52
	10893.7	5216.98	8120.84	2780.16	4313.16	3789.55
	7023.92	5865.79	5300.52	2078.15	763.819	605.515
	4908.85	5324.43	543.18	2269.3	801.073	1732.51
	6308.76	5915.01	1624.39	2924.06	4901.15	2381.39
	5014.94	8021.9	2760.74	9606.27	3626.48	3134.03
	4546.62	5555.24	3318.56	1786.65	6749.39	3661.08
	8640.54	6168.92	5692.21	9589.47	7616.25	1417.04
	6323.16	1308.4	5626.27	5820.56	4210.7	2346.66
	12946.6	3785.04	11081.1	4374.2	2308.2	2428.68
	4967.13	2018.42	638.451	6714.98	3595.11	1536.08
	6579.7	5993.72	8085.87	5521.7	3539.43	5806.25
	5728.15	3444.99	1862.93	7626.35	4713.13	5385.86
	5736.39	2020.59	4485.97	8424.1	6975.38	5356.36
	821.19	877.807	9017.28	2119.93	7276.88	2679.7
	3995.79	834.112	7622.99	1028.85	3680.65	1937.52
	3970.5	6287.93	7419.66	4035.92	3294.25	4724.28
	2633.62	8298.32	5724.51	7788.99	2530.57	3098.46
	2407.99	9083.49	3552.44	8640.19	1398.9	1470.27
	3377.7	618.262	2045.88	4679.27	7283.56	5272.9
	7273.79	6731.25	5216.24	5520.74	12688.3	10741.5
	8942.51	10236.2	3596.86	4175.48	6067.44	1885.79
	4022.3	584.155	6682.08	7805.73	8879.52	2162.9
	4252.3	5128.25	5651.52	6755.95	2103.59	2013.22
	2669.27	6455.41	8964.4	3703.09	2249.39	1983.66
	3994.91	4300.35	3739.07	6382.08	2358.55	1612.77
	691.427	4185.4	9631.64	723.512	5846.9	3005.05
	6038.02	5116.73	877.678	7550.65	9360.24	3297.05
	2668.24	964.011	1437.66	7481.67	3363.97	1191.78
	9869.95	1318.69	5821.75	4019.8	5336.72	1162.97
	4088.61	3771.76	1697.61	3634.94	3059.28	1653.24
	9602.87	3965.12	5685.48	3236.16	2666.11	1728.89
	3695.3	9353.65	614.846	7566.12	3516.5	1242.51
	1499.62	9195.09	3401.78	334.077	3173.06	5733.56
	4905.03	5912.68	10734.3	6195.92	8129.19	745.479
	6147.76	2560.58	5935.2	8245.5	3888.26	515.862
	7886.89	13027.3	10860.5	2024.64	2960.83	643.7
	7576.74	2390.94	6606.61	8976.69	5550.67	372.495
	6338.22	1202.34	7232.39	4759.2	2744.65	977.544
	4027	3808.12	6102.57	2980.28	4000.45	1902.14
	12006.3	5660.56	2347.9	2807.84	5557.96	2907.61
	8118.79	8748.97	5645.66	6337	6808.98	2554.24
	4782.86	3820.11	8411.51	7133.35	916.924	1583.32
	6113.47	1372.58	4749.07	695.264	1589.48	1138.79
	6458.86	9202.81	7020.35	8685.01	9126.09	474.203
	6662.33	5764.3	447.808	2074.66	1012.26	5929.41
	4333.67	5769.31	10921.2	2220.15	352.261	2280.91
	6832.16	5122.28	2391.86	5413.05	5734.6	2480.61
	6796.84	2639.61	8127.78	1721.44	4733.87	1874.53
	231.826	1539.34	8138.23	5970.71	3685.95	844.691
	206.688	4974.53	5256.57	1481.47	3219.21	1160.74
	1782.14	3196.4	9076.54	894.46	3836.77	2286.63
	1974.29	7024.33	2572.99	7848.22	1785.24	1198.96
	1460.41	4614.77	5798.23	7451.82	389.425	2915.35
	1893.54	2495.05	2159.24	4061.94	5599.75	752.399
	5894.81	7139.64	5575.23	6354.94	3301.31	2216.96
	6993.83	6427.18	4435.03	5759.49	2156.38	511.565
	3842.13	6188.14	1697.49	4860.1	1788.89	861.836
	8290.12	8281.99	926.392	8843.12	3578.65	573.924
	6585.51	1520.05	1212.88	7635.55	4180.36	290.849
	185.021	1721.37	1144.25	563.704	1205.99	2842.42
	4872.81	6958.33	5384.17	2958.3	4584.76	3019.68
	4368.24	7562.67	6429.66	2080.6	3621.86	1051.74
	3203.51	1490.15	3921.74	1182.2	5224.06	235.071
	4238.23	6122.76	4776.03	9515.07	6357.73	3511.06
	4746.38	6641.48	1609.49	6530.36	5569.98	3200.94
	7320.86	1972.93		7771.73	3670.23	3145.42
	9956.69	860.666		12213.3	3183.83	1994.81
	1068.42	7965.77		6250.9	1081.98	1626.69
	7726.78	5733.72				2356.39
		6237.66				1508.35
		5720.46				417.605
		2235.24				1406.68
		2355.95				1109.56
		2162.93				1515.2
						675.873

## Sheet: Fig. 2c
Figure 2c
Parameter	Tract length
Sample	++ primary	+lox primary	loxlox primary	++ primary cre	+lox primary Cre	loxlox primary Cre
Raw Data Values	31.4103	31.8544	27.9355	30.4465	66.9084	42.1795
	39.9874	30.6283	40.1861	39.07	17.4038	25.9913
	66.9932	38.96	73.3855	23.813	16.1792	16.1792
	11.5579	46.065	54.4192	37.7373	13.7215	17.3969
	39.3541	49.0059	36.7671	36.3309	26.7124	15.4445
	38.3191	33.8279	62.8638	43.1421	26.4629	36.7614
	26.993	26.219	21.078	34.1854	38.47	40.9554
	34.13	20.3608	45.944	31.8874	39.7011	39.45
	49.0445	35.7773	29.526	29.306	43.6209	10.5361
	24.0176	28.9225	29.6492	39.2968	31.4103	35.0696
	30.1632	51.2129	53.5523	29.632	22.0742	21.8418
	26.1984	50.4808	51.4562	35.0525	23.534	36.1022
	55.9005	10.5475	24.1351	36.2317	21.5637	36.7671
	51.2481	24.5137	49.995	45.1275	10.0461	27.0241
	43.281	26.2224	66.7716	23.3599	11.2712	23.6041
	63.5545	41.3754	16.4172	13.6557	47.313	29.9294
	26.7483	29.4032	61.1361	40.2448	28.6692	23.5685
	15.9738	26.9574	32.8338	30.3061	48.5159	13.0234
	16.7068	77.92	26.8349	37.3093	22.3028	23.8483
	17.4812	46.3107	18.0199	44.864	52.2482	36.7834
	68.964	34.5522	26.9554	32.6337	24.9975	11.7715
	93.1733	28.9173	34.4263	26.464	56.8467	30.952
	46.4369	26.464	38.4709	17.902	48.7609	30.1383
	21.1235	31.6094	45.8226	34.6355	51.7058	4.99758
	59.5919	58.8069	61.5095	21.8294	56.1373	8.85154
	32.8564	52.4563	69.8326	6.16961	82.0971	29.713
	39.0216	75.2248	46.318	19.5791	68.2037	17.6436
	52.2878	14.4566	26.8349	22.7783	30.1393	25.3138
	44.4316	76.4546	25.8529	21.1633	22.2974	37.6457
	39.2532	14.7526	48.0258	15.1461	36.0222	11.0697
	64.1039	25.2377	47.5377	29.3593	46.3748	12.2905
	24.3022	16.6906	10.1716	11.2819	11.5162	55.8156
	26.0017	25.2484	4.77959	28.2164	40.4561	37.0971
	73.6712	36.2673	15.2529	18.1733	25.9775	32.6474
	55.6556	52.6898	6.98326	52.6676	31.3672	23.3406
	27.0074	50.7353	36.0358	18.1733	41.661	52.3033
	59.151	10.294	55.3258	65.9754	22.0538	16.4186
	63.3236	58.8477	43.0037	26.8972	32.3667	25.1125
	14.4753	25.7325	43.9349	24.0126	42.8825	7.14369
	18.3835	6.37069	29.2246	36.0489	43.8844	4.92498
	54.504	20.8402	11.21	24.7525	21.0723	36.5911
	34.4095	17.6844	59.5426	12.1282	14.2116	11.7842
	30.4317	16.9139	15.8053	13.6557	29.8943	16.7767
	30.9083	77.9323	32.344	15.5317	46.5963	1.22513
	19.8608	54.8882	36.9419	31.257	36.2937	8.10072
	27.4528	37.0023	42.2707	27.3114	33.8279	4.90053
	27.4965	4.66195	19.4874	17.4383	50.5611	4.41048
	43.8707	52.193	17.8342	32.3769	33.0931	15.9286
	24.7477	57.0933	30.336	29.4532	41.445	16.1736
	46.3515	68.1192	39.8887	23.6498	58.3163	13.4787
	34.8248	17.4124	89.1605	62.562	39.7011	12.2538
	54.6959	46.3418	75.6019	9.3239	65.6895	17.969
	23.2982	63.4922	43.1863	59.8813	26.0467	42.6445
	35.6133	88.455	17.6505	46.4389	65.4336	11.7715
	15.9437	26.464	18.3853	25.3339	21.5623	20.4564
	31.479	54.8882	56.2483	71.6082	27.1991	16.8071
	36.2673	16.446	50.2099	19.1262	39.9461	20.3431
	22.7993	1.96021	55.1313	40.2113	40.6752	12.5563
	62.9795	43.6258	53.485	29.9424	57.831	14.2453
	18.4031	74.7347	59.1751	38.2744	101.762	14.4898
	33.0786	86.9848	55.3197	51.2129	16.9139	13.0234
	13.2518	60.7671	49.8071	57.3493	16.669	15.836
	38.4762	17.6436	37.6769	13.9687	14.4649	29.7705
	33.6258	65.1775	19.4805	60.7399	29.0729	23.2827
	28.4242	28.1823	21.3181	14.558	53.6608	34.1467
	41.1827	21.5637	34.7811	28.1951	39.3697	57.4388
	61.2807	22.5478	88.1186	64.4439	26.8329	31.6322
	33.6008	19.8472	60.3239	33.8146	52.9577	15.9437
	16.9086	21.8074	63.9839	26.963	41.9398	35.2063
	25.974	27.9502	4.59425	43.7906	39.6943	51.9098
	77.9497	37.9862	51.4953	29.306	90.108	7.11
	28.9173	36.7573	6.24818	45.1016	19.4831	40.3752
	34.0728	36.7548	71.5328	32.8418	29.4032	28.5748
	61.288	36.7744	22.2552	24.5223	61.4331	108.115
	18.1733	26.2282	89.3345	20.3431	37.5539	39.07
	25.2484	34.7938	31.2414	41.2235	36.0489	37.3093
	26.259	54.6415	42.9664	22.2974	6.87823	5.39615
	68.6704	33.0786	14.519	28.3311	48.31	9.31101
	50.0581	60.7671	76.3369	26.4731	61.4724	34.231
	50.0341	50.4761	84.5198	57.0933	27.7411	55.4822
	68.2447	26.954	55.3477	52.4477	61.0515	29.9935
	31.6426	24.2576	5.81132	16.9352	17.4589	9.91072
	15.2094	84.5356	45.2078	38.0928	46.852	10.7923
	30.8977	48.5178	34.2054	24.9843	40.9378	21.4073
	39.4767	38.7212	29.4055	37.3093	17.3969	12.2905
	17.6436	41.906	65.986	44.4046	18.1584	30.3061
	27.9341	24.2589	42.2867	27.2685	4.95536	12.5563
	43.4036	34.5496	61.3891	38.987	7.14369	14.9647
	42.2307	55.3766	63.6365	53.4181	29.1623	32.9249
	15.1916	52.9258	31.2458	15.9738	31.8685	13.2518
	25.2425	26.5037	10.5007	15.7295	74.8118	9.87734
	11.2712	28.1791	23.1587	49.779	40.1963	23.6041
	57.8891	28.9142	48.3319	41.4559	44.3668	37.8302
	29.4858	37.5179	53.2391	46.175	60.2731	22.6501
	13.2405	47.2901	55.8963	23.8294	15.2094	31.4246
	35.8418	43.131	84.2551	46.8924	15.1996	4.41048
	34.3256	38.7173	54.0537	23.0338	15.2882	23.6041
	85.5147	62.2445	49.7406	22.703	34.3352	26.0663
	72.2895	4.90053	14.5283	37.0477	42.2307	32.9249
	33.3245	4.90053	12.4964	31.8506	48.2702	5.65688
	26.2362	59.297	72.7845	38.4504	12.0686	9.55604
	30.4188	41.1674	17.6572	34.6043	17.8869	7.11
	40.4895	21.4073	15.8042	43.7494	28.4242	12.2538
	48.1307	26.464	73.7927	50.139	46.5577	22.2165
	55.1751	13.4854	31.9892	13.9837	32.6033	38.1337
	15.1936	51.948	33.6319	24.192	26.963	43.0167
	13.2337	40.4324	23.6093	12.779	28.6849	37.3222
	60.301	28.9391	41.2174	22.7334	53.1713	16.0188
	10.539	24.2576	20.2823	33.0386	54.6459	18.9243
	16.9936	42.4151	48.741	30.1821	41.6545	19.1372
	44.1075	16.9086	65.8728	28.644	51.9601	26.7259
	10.539	27.9427	18.9426	39.2234	14.7749	13.7412
	39.6974	49.9854	41.6234	13.2405	11.5397	30.952
	36.2648	27.2024	50.2029	29.8329	57.3362	30.691
	16.6906	45.5756	60.8678	35.7235	37.7349	21.8074
	30.4188	37.7468	21.7789	50.9072	19.3587	30.8977
	37.9989	47.7859	59.9017	68.863	25.4875	26.9808
	23.0794	18.3786	46.2086	29.8993	42.914	31.1184
	25.5252	51.948	15.6593	31.5562	22.3028	20.1459
	46.5609	55.3766	26.0727	45.2245	26.954	34.6737
	32.3769	55.3766	64.5349	35.0628	20.3387	21.6124
	38.9623	5.63561	28.1462	26.3196	21.078	24.3022
	70.8131	35.5365	46.5649	43.8002	23.6479	15.5606
	41.4102	40.4324	39.4767	27.2465	17.4038	29.9294
	20.4018	21.0851	26.481	38.2524	34.3177	15.5606
	49.9976	29.1592	11.0289	28.8185	39.205	11.2739
	32.7441	11.2819	62.7957	28.6775	28.9132	28.4611
	16.1978	20.8273	26.7124	38.1896	16.5261	14.4649
	11.767	24.7477	19.1184	54.1647	10.1915	15.7295
	26.4635	14.9547	51.2481	24.0326	91.1499	24.894
	64.3709	29.8943	22.2974	41.1652	44.0135	14.7342
	21.5042	25.9775	12.4964	38.0581	15.1936	20.5831
	32.2122	16.1736	57.6334	28.2302	29.9294	10.2977
	32.5605	11.5162	76.4676	51.9324	36.3045	8.82096
	39.6947	31.3634	26.464	85.6325	44.1293	15.2629
	20.0385	22.5438	15.1996	34.861	38.8883	18.7526
	22.9742	22.2974	29.6735	31.8996	63.0524	18.3807
	47.9992	43.6154	67.1534	29.4287	77.7121	25.9142
	21.5513	28.1791	57.6563	40.5036	23.5544	20.9788
	43.3888	24.5039	19.3587	29.9745	46.3625	22.2392
	13.2365	35.7773	14.9486	51.2504	45.8226	22.0524
	34.7563	17.4038	45.5855	23.2517	71.3974	29.7713
	35.0249	28.9142	29.4032	33.256	45.3465	19.3037
	36.3075	29.6492	56.1197	54.8423	42.4243	22.7904
	22.2734	45.1016	45.8364	46.7635	15.4386	9.93038
	16.9875	37.5019	39.45	33.2316	26.0144	19.8548
	23.9155	25.2805	56.6033	7.90187	43.6835	15.254
	22.2635	38.9716	31.3644	10.3638	36.5295	21.9064
	39.7458	99.2552	50.5046	51.2498	49.1253	30.5064
	29.2772	66.6513	60.056	58.321	40.4324	42.6346
	97.7701	33.0786	64.4439	17.9473	36.7548	26.1057
	14.8956	51.2112	14.9547	64.5891	30.3833	33.0791
	26.8707	40.9788	48.7702	46.8123	17.4124	27.3842
	25.1872	23.2788	90.455	49.7374	13.5121	16.3597
	44.5952	47.306	33.5695	66.6621	86.1582	29.7798
	81.5104	62.9719	62.8492	34.231	92.1564	27.7517
	23.7127	53.9064	7.84085	50.2018	19.1262	20.4059
	67.2759	36.5164	31.3873	35.7185	14.7098	23.5233
	49.4464	56.8594	65.9413	39.8031	15.6989	34.5493
	60.474	42.66	27.9502	49.7374	25.2389	3.67999
	32.724	93.1362	54.6431	38.0746	43.8844	6.98568
	30.5064	49.5051	15.4386	53.0368	52.4363	23.7177
	41.3499	20.0937	66.2225	30.5252	32.3667	30.3873
	63.9839	54.3981	60.7711	54.0666	39.7368	15.4445
	66.5339	60.5216	10.0491	47.9032	38.5934	45.0956
	19.6849	29.1592	62.7311	23.1158	9.1885	32.8345
	38.2312	46.3107	25.2425	68.9784	9.93038	8.57943
	37.1765	20.3387	16.9139	73.5186	11.3997	2.69529
	56.0526	39.205	10.5361	45.0809	47.4824	11.5189
	18.0179	24.5039	23.5277	40.3521	25.3603	27.2024
	16.7241	13.9751	26.718	61.9816	52.9372	12.2611
	62.5037	30.6322	25.4828	29.2086	12.8639	6.12567
	97.277	38.2273	27.198	15.9738	42.66	13.2337
	76.302	15.6894	8.58992	17.2148	51.4674	11.0371
	22.6045	12.2538	15.4445	29.7493	12.1288	15.1996
	13.0528	64.9547	39.9664	14.2643	43.7434	10.0461
	12.8967	28.1791	37.0063	29.2609	27.5655	25.2389
	41.1682	64.2045	12.9957	79.505	43.3946	15.9286
	52.2114	33.583	39.2234	78.7161	27.5753	18.6236
	57.9447	55.3896	29.9184	51.1777	24.6252	12.0163
	26.6872	62.4823	41.6898	39.6951	40.7969	49.7555
	33.4507	72.0383	16.9139	30.8578	69.1219	10.0461
	15.9891	37.257	6.12567	47.9032	58.076	12.9957
	52.7807	48.7609	30.8743	16.2625	52.5595	22.7993
	14.5225	53.6631	21.8129	31.7033	18.7445	47.2959
	68.7302	60.7671	12.7508	25.7569	37.4963	10.784
	13.08	48.7702	28.1791	42.7359	54.3972	36.7614
	37.1234	23.1813	28.1781	31.4246	48.1534	17.3986
	34.94	34.1832	57.0933	16.7265	29.7707	18.1386
	63.4049	58.5543	43.1942	38.777	32.3519	21.0723
	29.9748	52.5595	29.4032	42.7535	68.3713	9.84995
	90.243	76.988	59.0926	105.845	47.0509	18.0432
	40.4895	52.078	56.6351	64.4029	33.4461	22.0555
	78.671	39.0441	29.4124	17.2374	18.7481	13.2365
	64.7186	18.5562	30.8977	68.7491	19.8608	8.45342
	50.2597	34.5663	16.1736	31.8432	58.0818	18.8021
	35.55	36.8201	19.6021	80.5079	61.3803	8.82861
	82.3304	51.1	31.8544	46.5686	83.4348	36.2879
	35.8041	52.9717	20.1295	33.9209	48.8952	34.2779

## Sheet: Fig. 2d
Figure 2d
Parameter	IOD
Sample	++ primary	+lox primary	-lox primary	++ primary cre	+lox primary Cre	-lox primary cre
Raw Data Values	65.4314	22.3458	31.2846	63.4638	27.2685	16.4332
	21.8198	41.9785	29.045	45.3001	27.4965	15.241
	26.2952	97.4898	39.4767	30.5498	16.9352	14.72
	16.3597	61.8871	16.4186	16.2561	31.3623	53.578
	21.1344	23.5544	15.6836	54.4735	49.1253	71.439
	54.2755	15.2706	50.1072	89.9512	34.1812	34.6043
	26.9529	47.2959	47.8028	61.317	55.3847	33.6972
	100.966	30.6763	69.6498	70.0646	60.6541	21.1235
	40.1963	30.952	129.62	44.8775	27.9427	14.4649
	50.485	49.2656	77.43	52.6209	39.3697	24.9927
	72.2895	33.338	34.3352	28.9795	42.7628	24.2576
	68.7781	39.7857	30.1741	59.4426	29.4606	25.8442
	28.6257	52.2602	61.0659	17.2148	33.1296	16.4186
	32.1088	36.8316	46.7137	34.6953	23.2016	12.0088
	47.4568	40.4895	37.1234	20.9709	104.75	21.7043
	79.8713	56.4282	68.0306	79.9875	32.7193	28.556
	14.7978	50.5531	55.8709	79.4737	30.8743	19.1889
	29.3411	86.2383	28.44	36.5868	30.3843	28.0662
	81.0199	48.8859	40.9788	43.7512	50.2329	20.5855
	99.49	24.4525	48.8489	58.076	32.9923	32.965
	53.7866	45.4447	20.218	48.5278	19.8593	17.902
	69.5127	21.5019	23.0338	79.3963	44.5127	25.3138
	121.878	52.6045	30.3873	106.587	83.456	46.8776
	70.6021	40.6236	45.0956	19.1136	45.2564	33.4046
	28.3101	32.5356	34.7946	29.6523	43.5472	21.7043
	65.8153	86.7111	35.7747	74.2835	35.032	32.3667
	26.1574	30.482	20.3505	58.3292	19.0948	39.8219
	56.0905	91.2016	14.2453	45.0876	14.7749	17.7031
	59.2846	22.3458	96.3005	40.448	20.1012	28.403
	37.107	64.688	84.9352	63.4662	62.9567	13.8976
	76.3077	59.987	114.251	28.7194	54.0334	63.6055
	48.0523	60.0515			86.7311	29.4685
		14.9787			50.1965	12.0462
		68.3713			24.9068	56.7204
		37.8638			23.732	102.496
		55.5034			30.8734	23.534
		52.2023			31.995	25.4934
		54.7832				60.2866
						32.0287

## Sheet: Fig. 2f
Figure 2f
Parameter	Mean nuclear signal of EdU in EdU+ cells
Sample	++	+lox	-lox	-loxRTF	++CRE	+lox CRE	-lox CRE	-lox RTF Cre
Raw Data Values	232.711	216.53	88.889	187.927	96.3418	35.0636	37.7872	147.61
	117.966	56.9331	218.97	205.17	20.1356	107.812	129.758	127.071
	111.731	241.427	54.0222	171.89	20.5092	168.763	24.6115	127.37
	206.61	125.672	233.036	97.5299	252.449	80.9906	30.078	125.833
	159.284	254.893	190.198	206.492	131.468	186.952	27.6125	130.178
	217.187	186.862	174.188	250.692	141.016	189.679	24.0159	42.6266
	239.28	210.048	214.489	58.2912	56.6179	184.724	103.316	88.2613
	32.1423	96.9777	225.974	52.9343	81.6347	205.601	98.2682	26.7685
	97.0226	246.167	196.672	213.351	94.2511	57.6103	220.392	150.077
	27.2177	254.748	168.787	181.179	224.403	173.432	13.6915	204.728
	217.352	241.994	58.2753	113.893	149.602	112.9	18.751	115.561
	225.595	215.334	127.421	133.974	219.806	235.769	35.3258	112.813
	34.8876	187.222	199.579	201.618	165.945	227.858	102.034	93.7052
	207.222	127.83	14.7713	224.644	200.194	35.2875	99.6004	166.96
	156.933	109.331	211.926	232.358	214.931	254.926	19.7802	184.527
	78.4823	178.452	91.2572	230.353	138.678	33.6375	61.6432	172.499
	236.032	238.992	22.3363	131.03	124.207	238.459	65.0633	15.5415
	15.763	238.781	196.138	212.823	91.4221	15.1187	75.7585	116.903
	22.4187	229.216	50.9329	172.276	206.787	157.674	57.6798	27.0181
	134.696	230.434	79.7129	46.4311	250.07	140.354	184.718	57.6452
	198.223	139.567	207.721	29.1145	242.974	241.094	83.5631	17.6649
	173.547	128.484	182.608	39.1724	253.29	207.768	234.722	141.793
	172.11	166.793	173.421	238.787	214.18	253.799	32.4432	226.055
	135.466	51.4072	113.306	220.827	63.9014	128.897	29.8881	176.837
	158.959	199.167	222.995	58.462	63.8711	104.556	57.9538	185.746
	71.1803	230.854	215.05	238.351	63.8737	250.398	59.3312	25.9502
	207.791	29.6546	189.766	63.3277	59.231	232.677	15.4443	49.202
	110.456	180.625	153.149	21.5781	19.0486	127.013	69.1339	184.65
	241.934	94.0422	123.271	99.0301	243.822	127.851	122.041	41.6794
	65.6056	163.682	147.807	173.902	242.773	65.2637	22.0338	149.713
	219.486	148.215	122.939	161.191	167.583	219.39	14.762	192.178
	223.56	71.6602	13.3904	99.9954	109.539	106.579	247.472	184.565
	147.951	138.82	236.68	188.384	247.875	230.002	234.902	214.568
	27.252	247.995	136.948	156.753	168.545	247.952	45.3421	223.746
	101.406	127.134	238.448	126.445	240.343	247.464	70.8981	86.8919
	190.022	190.534	96.5419	154.726	31.5124	233.105	121.855	138.468
	196.755	165.14	93.2501	205.943	57.536	114.05	14.7881	150.266
	176.191	99.0099	29.1568	61.4384	51.1764	167.957	88.0338	215.934
	88.6993	176.36	223.654	249.898	231.133	214.147	29.4238	89.6014
	101.33	105.388	214.924	182.836	212.567	15.6829	112.832	211.815
	26.5099	141.464	116.79	237.855	236.311	24.4281	16.5077	171.641
	66.3782	195.171	178.708	177.176	232.379	65.1662	179.474	90.4297
	60.8684	107.909	179.797	50.4807	190.108	245.432	61.6407	203.589
	61.9535	216.283	198.133	53.2124	200.235	65.8502	101.552	249.662
	134.686	106.599	60.7656	219.735	247.229	63.3131	183.578	29.2756
	202.714	90.0621	197.691	111.641	20.5337	65.3666	37.7159	109.424
	121.06	151.808	20.5132	50.6009	29.7204	209.602	44.3569	83.338
	128.715	148.002	71.985	148.752	23.6303	70.7823	103.68	42.9524
	162.552	88.0002	54.2771	239.373	22.9017	248.419	135.177	238.208
	87.3048	105.497	201.877	243.736	23.0614	195.696	28.0022	220.569
	46.5414	201.636	149.271	207.534	218.075	126.448	28.2143	213.662
	140.392	86.8115	110.573	31.1043	227.013	181.644	174.362	211.258
	99.432	131.682	244.264	225.391	255	164.665	24.3278	116.205
	63.3022	65.5679	44.1562	197.621	54.1758	167.506	22.5116	81.6559
	24.6609	86.1323	203.92	153.984	197.279	235.354	49.6035	72.1076

## Sheet: Fig. 2g
Figure 2g
Parameter	Tract Lengths
Sample	++ CRE	-lox CRE	-lox RTFDC1 CRE
Raw Data Values	36.3502	39.5656	15.0274
	42.1276	30.0708	13.0886
	37.1949	16.6601	58.1202
	44.1594	19.1058	13.1204
	43.3315	14.514	28.9999
	20.5007	15.7893	14.4934
	27.1377	36.7712	14.5335
	26.5602	21.6436	62.8241
	19.0521	22.7225	30.2804
	22.1965	40.6681	24.0662
	20.7448	19.2872	44.0277
	32.8839	21.4109	46.8083
	25.9864	34.3758	57.7304
	30.9086	34.1862	64.773
	36.6281	42.0003	33.621
	33.7721	27.0603	27.3666
	40.5274	26.6014	41.1956
	40.0795	18.8217	30.7128
	47.2981	17.305	53.4649
	11.5905	40.2278	25.8635
	5.76534	14.5017	57.8402
	20.5002	28.9837	31.6821
	23.4956	16.2208	12.6657
	28.0868	20.5517	41.0077
	31.1809	30.7203	17.1893
	30.2986	15.8311	27.476
	22.3037	22.5364	23.1584
	50.7644	13.4336	40.2326
	39.8543	25.1026	61.1043
	53.8716	31.6185	52.0325
	56.2372	18.5932	33.441
	30.5563	14.4888	43.5798
	30.3064	35.7166	30.826
	25.7129	16.6629	18.704
	21.3386	25.0863	39.2553
	24.0754	24.0029	28.263
	23.0638	34.3823	36.3927
	46.7166	29.6412	18.5233
	38.7762	29.8492	72.8499
	41.8361	22.9331	35.8248
	20.2386	27.4741	26.1661
	26.8367	48.9078	36.5612
	43.8365	19.2738	24.1102
	25.7867	47.5689	14.1803
	38.6277	28.9742	29.7919
	46.1567	33.971	36.8965
	28.3442	27.7533	54.0745
	29.7536	15.5664	49.7282
	40.1141	14.2956	46.8088
	36.9364	32.0063	43.3467
	35.2075	37.2112	24.2236
	27.1387	11.4668	35.4681
	21.947	9.97301	33.5222
	17.6503	23.3756	33.6303
	18.7658	25.3849	24.7617
	24.5087	26.2308	30.4966
	19.0874	29.4113	30.9232
	23.9493	26.4131	62.5069
	69.4945	22.7164	67.8898
	34.9234	15.4198	36.6499
	34.8851	11.891	27.6121
	37.4983	25.5406	34.2326
	34.0485	22.0704	24.9717
	16.1485	15.5664	35.1288
	15.0513	16.2653	34.0014
	27.3995	19.008	33.2482
	27.1373	14.6794	20.6217
	24.8191	20.848	29.9992
	20.4712	23.9583	39.2258
	28.5497	16.223	58.4244
	26.824	18.831	31.6752
	34.9778	19.9069	54.8019
	28.3228	18.8987	41.0807
	21.3655	21.4367	31.5896
	15.285	16.8741	40.441
	23.3496	9.302	22.0717
	53.6341	25.2973	35.681
	40.6552	22.0621	15.3705
	21.9275	26.3832	13.2214
	26.5268	18.3809	11.7956
	18.7805	22.2705	49.5129
	15.2781	22.9249	13.7441
	31.1423	15.8641	12.0039
	27.1032	13.4114	21.9896
	26.8646	22.5064	11.5687
	20.1921	23.7161	25.5769
	17.8962	22.0797	27.3847
	30.8552	16.0049	17.4055
	21.2819	22.0619	32.2186
	15.8604	26.0044	37.2174
	24.5187	20.5679	58.7142
	19.0887	27.7684	58.1787
	21.3357	22.9539	27.1469
	22.0301	19.0433	12.2196
	21.3038	26.1693	29.404
	30.7853	11.891	12.2173
	27.698	35.0244	10.5938
	28.5754	28.5443	29.1928
	24.7976	36.1158	24.7842
	24.7976	28.7767	21.4627
	20.7912	21.6324	50.85
	19.1545	41.324	61.6197
	17.0535	15.3564	26.427
	46.7881	14.689	56.9199
	24.2213	17.3099	30.3305
	39.2146	20.7575	37.7449
	30.2814	21.8471	17.7437
	33.7527	28.3308	20.9942
	34.088	17.1142	21.8635
	34.9039	10.6027	27.9223
	46.7208	18.1748	25.7961
	40.2132	22.489	22.767
	29.028	31.783	27.082
	26.3899	26.3855	24.8817
	57.6414	25.7291	28.7616
	26.8367	22.9373	22.0568
	22.3233	22.4892	43.7244
	22.267	13.6235	24.9101
	16.0562	39.15	11.0604
	47.1535	27.6816	22.5015
	80.0304	21.416	13.2049
	22.9896	15.3403	41.1905
	30.004	17.9866	24.872
	36.8235	27.5645	33.5169
	34.6194	30.2735	19.2537
	26.2649	25.0882	24.2247
	61.6116	30.3783	28.3633
	37.6231	11.4197	43.6775
	31.6154	17.5176	26.2092
	48.4432	22.7391	32.721
	36.0807	13.8756	33.3083
	47.3719	13.2324	21.9236
	35.9398	47.6058	49.9592
	28.6267	20.1554	21.6307
	35.8219	25.7363	64.2428
	48.0429	28.3286	51.972
	29.0526	16.8664	24.7149
	70.165	25.5116	43.5215
	50.6028	19.0256	23.3538
	31.2238	10.3818	26.2497
	41.5311	19.461	35.8961
	34.2034	22.7236	30.5748
	21.6685	14.2815	35.8689
	28.5844	27.4609	35.2446
	46.7757	17.5365	24.4934
	21.7639	24.8669	51.1143
	26.6005	18.7405	17.9498
	24.6553	27.1105	31.7905
	37.1061	31.1557	12.2729
	34.3892	27.1068	51.3459
	44.7725	33.1587	15.0447
	26.5336	31.2939	23.4224
	20.0517	31.4237	36.6286
	14.751	32.3858	30.2881
	12.7335	23.3658	28.6257
	18.7694	38.0947	39.5796
	19.9231	21.0476	26.8171
	52.7959	33.459	23.8298
	53.127	30.2773	24.8812
	25.7	23.9782	54.5343
	43.6057	46.1327	27.9593
39.7919	11.5403	41.3631
23.3253	26.2431	35.6898
60.3945	18.7505	36.3335
21.2254	25.3177	35.2645
22.7511	35.4143	35.0784
20.3439	24.3263	35.0126
31.2725	19.4877	42.6948
26.446	37.6796	40.733
18.5441	7.47507	29.1579
42.7155	9.1769	39.7922
11.5084	19.3023	28.3528
14.2993	50.0305	18.43
33.6191	34.0805	31.6926
17.8581	28.9097	27.0828
50.281	8.76315	39.5743
62.0632	24.6707	19.9327
47.8252	32.4459	26.1679
20.6425	20.4692	16.7608
15.7457	10.8135	25.1046
12.727	5.8374	14.9574
30.3045	53.5582	16.8669
21.8267	28.8792	13.2106
26.1204	14.3083	32.2922
43.0227	29.247	19.8967
12.537	21.6446	33.5746
30.7293	35.445	15.3255
32.4868	32.8614	24.6559
39.7446	54.8265	55.0848
21.2298	16.9768	16.437
75.9922	19.8186	28.3629
39.156	24.9809	13.8419
21.2073	11.8941	46.9934
42.1145	32.1782	28.7535
49.3654	43.8237	7.79814
37.5684	53.8824	17.7947
25.6422	34.7743	24.5636
31.4857	7.16402	36.9622
41.4573	24.7345	18.1622
15.5659	20.5519	41.458
28.1819	36.3434	33.9878
25.0599	32.2353	72.2822
36.5069	33.7316	26.4675
28.1216	18.8209	40.3075
39.1375	6.57191	33.7863
49.911	26.5959	37.956
63.6474	38.6616	38.0507
23.6761	26.6027	51.2486
21.632	30.5949	46.7648
55.984	20.1542	40.047
64.0499	14.2932	31.1843
25.738	7.7832	18.8569
39.2748	4.24801	26.8429
36.3519	23.0465	84.0101
10.9844	30.4863	31.5937
20.0594	6.50071	33.3562
7.28238	5.53615	7.9994
4.90054	31.8333	36.6298
13.5775	36.9934	41.6067
18.4581	18.5506	26.0162
28.6049	19.1778	45.8676
37.2811	19.7931	8.4599
35.1059	26.925	39.3596
39.7851	27.9416	29.3036
42.0966	26.3183	22.065
17.9383	22.4984	28.9961
39.2148	29.5408	24.285
37.4791	46.1088	29.2897
33.7398	7.1346	22.5357
36.9003	21.7327	37.4251
22.8024	18.2159	40.0122
28.8669	31.5299	17.3314
34.0954	21.124	24.3537

## Sheet: Fig. 2i
Figure 2i
Parameter	Mean nuclear signal of Edu in EdU+ cells
Sample	EV	RTF2
Raw Data Values	8895.03	9299.09
	9791.11	9702.21
	9316.46	8740.04
	3891.71	13217.6
	109.668	9248.69
	222.417	6188.25
	3280.53	8741.41
	274.319	13051.7
	7140.43	11839.4
	10334.6	12579
	4783.27	12476.7
	12833.5	7652.16
	4111.53	11709.3
	10470.8	12400.8
	7422.51	10904.1
	3084.11	8407.15
	6042.2	10959.1
	5461.62	12016.3
	10851.3	13010.2
	3515.57	12048.6
	13744.6	2453.51
	7375.05	9200.55
	9447.82	14372.6
	5254.22	11712.9
	713.558	12644.2
	6316.95	10921.1
	9134.41	13763.4
	13801.3	10625.2
	6256.98	15414
	10087.6	5227.06
	5339.48	14305.5
	2791.16	5392.28
	8369.21	12485.5
	11196.1	12946.1
	4316.41	14687.2
	6617.78	14492.1
	6203.18	3607.03
	8039.87	15103.5
	7330.7	2637.02
	3241.92	15293.3
	6461.1	5528.8
	5576.02	7199.85
	3180.1	1778.4
	2908.04	13964.7
	7746.24	14179.5
	10300.6	15526.9
	6109.5	13310.3
	4942.32	7416.12
	302.906	13804.9
	327.199	6736.22
	107.802	15384
	275.485	12820.9
	893.277	13056.3
	467.502	14823.5
	6484.86	7293.59
	2891.22	14649.2
	4366.14	3123.75
	3989.48	13582.1
	2876.58	15910.1
	5422.18	14859.4
	9292.74	14176.5
	7378.99	7941.19
	4318.08	14095
	6591.27	4852.11
	7030.51	3207.39
	3817.94	12888.8
	784.74	12782.4
	218.672	11210.1
	5398.67	12725.9
	4461.8	5878.85
	2382.9	10400
	311.91	13199.4
	5311.12	8056.08
	8784	10356.8
	6088.69	6051.71
	7957.14	14052.9
	998.166	13370.4
	4198.18	15215
	1449.8	13392.4
	3553.5	11502.9
	11854.5	14227.6
	3476.36	14013.7
	8816.35	10307.5
	7801.82	12270.5
	5339.84	14271.6
	5055.64	7717.7
	7838.74	9601
	3254.52	7818.62
	10396.7	14711
	8949.28	11788.2
	5070.63	11997.3
	3015.37	13359
	4950.01	2207.46
	3362.55	5797.73
	7668.73	6716.55
	10172.3	8612.72
	7414.54	8685.27
	7833.26	13256.9
	3906.76	14244.8
	9635.55	15700.6
	3439.4	3353.2
	2827.81	15418.3
	5019.08	10951.3
		1593.22
		2572.94
		10786.9
		6636.08
		1177.17
		15313.3
		15161.1
		5958.41
		10918.4
		2000.37
		14183.3
		15666.9
		6248.84
		14542.5
		11770.7
		14080
		13314.2
		4569.13
		9926.27
		11938.7
		14076.4
		15157.3
		10433.8
		14996.3
		9859.33
		596.879
		1293.06
		13729.8

[truncated: 89 more sheets: Fig. 2j, Fig. 3c, Fig. 3d, Fig. 3e, Fig. 3f, Fig. 4b, Fig. 4c, Fig. 4d, Fig. 4e, Fig. 4f, Fig. 5a, Fig. 5b, Fig. 5c, Fig. 5d, Fig. 5e, Fig. 5f, Fig. 5g, Fig. 6b, Fig. 6c, Fig. 6d …]
